# Supplementary material for: Electronic ferroelectricity in monolayer graphene moiré superlattices
Source: Nat Commun. 2024 Dec 30;15:10905. doi: 10.1038/s41467-024-55281-z (PMC11685881; doi:10.1038/s41467-024-55281-z)
Supplement: Supplementary file 4 — Source Data Figure 1 [file 41467_2024_55281_MOESM4_ESM.xlsx]

## Sheet: Fig1b
V_t (V)	R_xx (Ohm)
-20	18.9932
-19.95	19.5867
-19.9	20.1166
-19.85	20.5827
-19.8	20.9852
-19.75	21.324
-19.7	21.7182
-19.65	21.9383
-19.6	21.9734
-19.55	22.0667
-19.5	22.1171
-19.45	22.1181
-19.4	22.1166
-19.35	22.0793
-19.3	22.0922
-19.25	22.0083
-19.2	21.9705
-19.15	21.8975
-19.1	21.8728
-19.05	21.9864
-19	22.015
-18.95	21.9255
-18.9	21.8475
-18.85	21.748
-18.8	21.57
-18.75	21.3733
-18.7	21.1957
-18.65	21.0036
-18.6	20.787
-18.55	20.5922
-18.5	20.3814
-18.45	20.1783
-18.4	20.0481
-18.35	19.9216
-18.3	19.818
-18.25	19.7583
-18.2	19.5856
-18.15	19.446
-18.1	19.2806
-18.05	19.177
-18	19.1114
-17.95	19.003
-17.9	18.9125
-17.85	18.8502
-17.8	18.7711
-17.75	18.6255
-17.7	18.4232
-17.65	18.2271
-17.6	18.1074
-17.55	17.9845
-17.5	17.8198
-17.45	17.5684
-17.4	17.2228
-17.35	16.7231
-17.3	16.0819
-17.25	15.3892
-17.2	14.6828
-17.15	14.0341
-17.1	13.5096
-17.05	13.0617
-17	12.7742
-16.95	12.6076
-16.9	12.4459
-16.85	12.351
-16.8	12.3449
-16.75	12.3284
-16.7	12.279
-16.65	12.2829
-16.6	12.1956
-16.55	12.105
-16.5	11.9886
-16.45	11.866
-16.4	11.6539
-16.35	11.4025
-16.3	11.0262
-16.25	10.5572
-16.2	10.0619
-16.15	9.61405
-16.1	9.0718
-16.05	8.57179
-16	8.16474
-15.95	7.81732
-15.9	7.51919
-15.85	7.25422
-15.8	6.9915
-15.75	6.78044
-15.7	6.5674
-15.65	6.46561
-15.6	6.30164
-15.55	6.16938
-15.5	6.0979
-15.45	5.99676
-15.4	6.02678
-15.35	6.03713
-15.3	6.03719
-15.25	6.02753
-15.2	6.03139
-15.15	6.12455
-15.1	6.15405
-15.05	6.22105
-15	6.30715
-14.95	6.39354
-14.9	6.5454
-14.85	6.63612
-14.8	6.64746
-14.75	6.75331
-14.7	6.82651
-14.65	6.82439
-14.6	6.77954
-14.55	6.83388
-14.5	6.96766
-14.45	7.05427
-14.4	7.15851
-14.35	7.23036
-14.3	7.35853
-14.25	7.52354
-14.2	7.63324
-14.15	7.62715
-14.1	7.58128
-14.05	7.57829
-14	7.51951
-13.95	7.34012
-13.9	7.19923
-13.85	7.00796
-13.8	6.87742
-13.75	6.76014
-13.7	6.64392
-13.65	6.48025
-13.6	6.29685
-13.55	6.16277
-13.5	6.08883
-13.45	6.14119
-13.4	6.24382
-13.35	6.25559
-13.3	6.39386
-13.25	6.56474
-13.2	6.60777
-13.15	6.68719
-13.1	6.73362
-13.05	6.90191
-13	7.13189
-12.95	7.33726
-12.9	7.49072
-12.85	7.58956
-12.8	7.7643
-12.75	7.81218
-12.7	7.81284
-12.65	7.89885
-12.6	7.98496
-12.55	8.13626
-12.5	8.22695
-12.45	8.27097
-12.4	8.3351
-12.35	8.37659
-12.3	8.3853
-12.25	8.38537
-12.2	8.34369
-12.15	8.31203
-12.1	8.2884
-12.05	8.30775
-12	8.29519
-11.95	8.25865
-11.9	8.17442
-11.85	8.12738
-11.8	8.151
-11.75	8.17032
-11.7	8.07751
-11.65	8.06367
-11.6	8.12927
-11.55	8.23353
-11.5	8.15968
-11.45	8.09873
-11.4	8.04189
-11.35	8.09853
-11.3	8.1598
-11.25	8.11742
-11.2	8.07917
-11.15	8.12003
-11.1	8.20843
-11.05	8.2581
-11	8.17614
-10.95	8.22094
-10.9	8.31681
-10.85	8.45474
-10.8	8.54081
-10.75	8.5232
-10.7	8.61837
-10.65	8.83146
-10.6	8.95151
-10.55	9.00879
-10.5	9.06152
-10.45	9.1665
-10.4	9.304
-10.35	9.34795
-10.3	9.36411
-10.25	9.30116
-10.2	9.41763
-10.15	9.59441
-10.1	9.55613
-10.05	9.51772
-10	9.5225
-9.95	9.57054
-9.9	9.61875
-9.85	9.48423
-9.8	9.36941
-9.75	9.28331
-9.7	9.21111
-9.65	9.13681
-9.6	8.98788
-9.55	9.02134
-9.5	9.05647
-9.45	9.14301
-9.4	9.10699
-9.35	9.02431
-9.3	8.97091
-9.25	8.85786
-9.2	8.5947
-9.15	8.39247
-9.1	8.27036
-9.05	8.28944
-9	8.24206
-8.95	8.14764
-8.9	7.96012
-8.85	7.79091
-8.8	7.66783
-8.75	7.55164
-8.7	7.34246
-8.65	7.16207
-8.6	7.02329
-8.55	6.92209
-8.5	6.76809
-8.45	6.51523
-8.4	6.26566
-8.35	6.11354
-8.3	6.15227
-8.25	6.28267
-8.2	6.3453
-8.15	6.47295
-8.1	6.64736
-8.05	6.91655
-8	6.99372
-7.95	6.94497
-7.9	6.84433
-7.85	6.84174
-7.8	6.98283
-7.75	7.15563
-7.7	7.33358
-7.65	7.57309
-7.6	7.78826
-7.55	8.00218
-7.5	8.09309
-7.45	8.09193
-7.4	8.1173
-7.35	8.32585
-7.3	8.68692
-7.25	9.01417
-7.2	9.40371
-7.15	9.75739
-7.1	9.91944
-7.05	9.98025
-7	9.99478
-6.95	9.90109
-6.9	10.0368
-6.85	10.2243
-6.8	10.3455
-6.75	10.431
-6.7	10.6204
-6.65	11.0067
-6.6	11.4477
-6.55	12.0561
-6.5	12.7951
-6.45	13.5913
-6.4	14.5364
-6.35	15.3818
-6.3	16.0355
-6.25	16.5715
-6.2	17.0856
-6.15	17.7658
-6.1	18.5221
-6.05	19.2978
-6	19.8849
-5.95	20.2721
-5.9	20.5362
-5.85	20.7265
-5.8	20.7515
-5.75	20.8235
-5.7	21.0351
-5.65	21.4792
-5.6	22.2612
-5.55	23.0547
-5.5	23.7517
-5.45	24.322
-5.4	24.8876
-5.35	25.3358
-5.3	25.7357
-5.25	26.2351
-5.2	26.8348
-5.15	27.4729
-5.1	28.1788
-5.05	29.0331
-5	30.1878
-4.95	31.7628
-4.9	33.8771
-4.85	36.3016
-4.8	39.3722
-4.75	43.0172
-4.7	46.7051
-4.65	50.2601
-4.6	53.9344
-4.55	58.3426
-4.5	63.3777
-4.45	69.2031
-4.4	76.3762
-4.35	85.1008
-4.3	96.2557
-4.25	111.899
-4.2	133.446
-4.15	151.247
-4.1	184.763
-4.05	292.362
-4	444.125
-3.95	598.467
-3.9	752.929
-3.85	919.02
-3.8	1100.05
-3.75	1242.4
-3.7	1289.32
-3.65	1222.31
-3.6	1084.58
-3.55	930.755
-3.5	735.539
-3.45	512.695
-3.4	317.381
-3.35	193.43
-3.3	148.88
-3.25	136.483
-3.2	126.794
-3.15	117.51
-3.1	110.135
-3.05	103.973
-3	98.639
-2.95	93.7632
-2.9	89.2567
-2.85	84.9962
-2.8	81.0254
-2.75	77.2308
-2.7	73.515
-2.65	69.9905
-2.6	66.7595
-2.55	63.9273
-2.5	61.4992
-2.45	59.5444
-2.4	57.9483
-2.35	56.559
-2.3	55.2739
-2.25	54.2097
-2.2	53.249
-2.15	52.229
-2.1	50.9996
-2.05	49.686
-2	48.1908
-1.95	46.7103
-1.9	45.1653
-1.85	43.6058
-1.8	42.2009
-1.75	41.1451
-1.7	40.4721
-1.65	40.1138
-1.6	40.1855
-1.55	40.6244
-1.5	41.2306
-1.45	42.0171
-1.4	42.8924
-1.35	43.796
-1.3	44.8435
-1.25	45.9079
-1.2	47.1186
-1.15	48.4723
-1.1	50.1457
-1.05	51.7235
-1	53.1373
-0.95	54.5373
-0.9	55.787
-0.85	57.0076
-0.8	58.1198
-0.75	58.9237
-0.7	59.7296
-0.65	60.697
-0.6	61.5874
-0.55	62.2406
-0.5	62.8076
-0.45	63.3251
-0.4	63.6395
-0.35	63.9805
-0.3	64.3108
-0.25	64.6639
-0.2	65.2295
-0.15	65.9542
-0.1	66.4815
-0.05	66.8354
0	66.8178
0.05	66.411
0.1	65.8538
0.15	65.2779
0.2	64.9166
0.25	64.7417
0.3	64.6293
0.35	64.7495
0.4	65.0346
0.45	65.2335
0.5	65.1301
0.55	64.6858
0.6	63.9822
0.65	63.1593
0.7	62.2896
0.75	61.3352
0.8	60.2516
0.85	59.2364
0.9	58.2432
0.95	57.1857
1	56.0209
1.05	54.5708
1.1	53.3468
1.15	52.7696
1.2	52.8827
1.25	53.3467
1.3	53.9575
1.35	54.5524
1.4	54.7488
1.45	54.2596
1.5	53.1764
1.55	51.5844
1.6	50.0921
1.65	48.9141
1.7	48.2255
1.75	48.0167
1.8	48.4076
1.85	49.6424
1.9	51.333
1.95	53.217
2	55.1875
2.05	56.7834
2.1	57.682
2.15	57.8707
2.2	57.2706
2.25	56.0327
2.3	54.5166
2.35	53.2076
2.4	52.0071
2.45	51.2589
2.5	51.3374
2.55	52.2211
2.6	53.7734
2.65	55.3496
2.7	56.5402
2.75	57.3945
2.8	58.3368
2.85	58.9882
2.9	59.1865
2.95	59.0357
3	58.6956
3.05	58.4402
3.1	58.1033
3.15	57.5222
3.2	57.0856
3.25	56.8653
3.3	57.6485
3.35	59.2353
3.4	61.1042
3.45	62.8346
3.5	64.2089
3.55	64.991
3.6	65.1007
3.65	64.9636
3.7	64.4241
3.75	63.807
3.8	63.955
3.85	64.6493
3.9	65.3874
3.95	66.2338
4	67.0128
4.05	67.4539
4.1	68.0583
4.15	68.8218
4.2	69.3026
4.25	69.3314
4.3	69.119
4.35	68.2264
4.4	66.4395
4.45	63.951
4.5	61.6396
4.55	60.1404
4.6	59.7069
4.65	60.1997
4.7	60.6249
4.75	61.4535
4.8	63.9067
4.85	67.1764
4.9	70.3573
4.95	73.4337
5	76.7073
5.05	80.6247
5.1	84.913
5.15	89.3681
5.2	94.7794
5.25	101.053
5.3	108.304
5.35	117.039
5.4	128.865
5.45	142.863
5.5	157.127
5.55	175.878
5.6	196.961
5.65	159.224
5.7	241.671
5.75	459.734
5.8	762.481
5.85	1065.2
5.9	1276.73
5.95	1356.53
6	1297.41
6.05	1109.38
6.1	808.295
6.15	432.238
6.2	201.408
6.25	93.3184
6.3	70.9506
6.35	81.8126
6.4	84.2437
6.45	80.675
6.5	76.7594
6.55	73.3754
6.6	70.8829
6.65	69.3915
6.7	67.4503
6.75	65.7573
6.8	64.191
6.85	62.8609
6.9	61.6098
6.95	59.8579
7	57.9298
7.05	55.9841
7.1	54.3554
7.15	52.6828
7.2	50.9249
7.25	49.3033
7.3	48.3707
7.35	48.0032
7.4	48.0595
7.45	48.4079
7.5	48.842
7.55	49.5099
7.6	50.3132
7.65	50.7563
7.7	50.8516
7.75	50.8306
7.8	50.7082
7.85	50.6018
7.9	50.5728
7.95	50.7002
8	50.8987
8.05	51.0189
8.1	51.1243
8.15	50.972
8.2	50.7837
8.25	50.6168
8.3	50.4164
8.35	50.2108
8.4	49.9892
8.45	49.8417
8.5	49.7352
8.55	49.6254
8.6	49.6708
8.65	49.5491
8.7	49.4604
8.75	49.4955
8.8	49.5615
8.85	49.5386
8.9	49.591
8.95	49.8308
9	50.1591
9.05	50.3945
9.1	50.4429
9.15	50.2941
9.2	50.2275
9.25	50.1687
9.3	50.116
9.35	49.9986
9.4	49.9846
9.45	50.0768
9.5	50.1173
9.55	50.0327
9.6	49.757
9.65	49.3554
9.7	48.9079
9.75	48.444
9.8	48.0556
9.85	47.7122
9.9	47.5264
9.95	47.542
10	47.6013
10.05	47.6035
10.1	47.4186
10.15	47.0874
10.2	46.7002
10.25	46.3425
10.3	45.9626
10.35	45.7249
10.4	45.5732
10.45	45.3162
10.5	44.8924
10.55	44.4116
10.6	43.7615
10.65	43.0194
10.7	42.1653
10.75	41.2777
10.8	40.4918
10.85	39.9647
10.9	39.4812
10.95	38.979
11	38.5961
11.05	38.3055
11.1	37.941
11.15	37.4688
11.2	36.8273
11.25	36.1169
11.3	35.3926
11.35	34.6133
11.4	33.7356
11.45	32.9318
11.5	32.2237
11.55	31.624
11.6	31.2269
11.65	30.9267
11.7	30.6943
11.75	30.5159
11.8	30.1973
11.85	29.7796
11.9	29.3798
11.95	29.0401
12	28.8334
12.05	28.716
12.1	28.7947
12.15	28.899
12.2	29.1274
12.25	29.4129
12.3	29.4964
12.35	29.444
12.4	29.2455
12.45	29.0039
12.5	28.8119
12.55	28.6716
12.6	28.7416
12.65	28.932
12.7	29.3723
12.75	29.9238
12.8	30.4064
12.85	30.8164
12.9	31.0364
12.95	31.0766
13	30.9322
13.05	30.5984
13.1	30.2058
13.15	29.66
13.2	29.0469
13.25	28.4249
13.3	27.9161
13.35	27.5454
13.4	27.3075
13.45	27.104
13.5	26.8853
13.55	26.5965
13.6	26.2719
13.65	25.7344
13.7	25.1361
13.75	24.5152
13.8	24.0997
13.85	23.8237
13.9	23.7444
13.95	23.9227
14	24.3595
14.05	24.9837
14.1	25.5096
14.15	25.8404
14.2	26.0154
14.25	25.9753
14.3	25.763
14.35	25.2613
14.4	24.5616
14.45	23.9693
14.5	23.4803
14.55	23.2308
14.6	23.1049
14.65	23.3441
14.7	24.0253
14.75	25.2282
14.8	27.0116
14.85	29.3534
14.9	32.3672
14.95	36.1465
15	40.5204
15.05	45.3282
15.1	49.8936
15.15	53.7976
15.2	56.4261
15.25	57.6538
15.3	57.2089
15.35	55.3478
15.4	52.4807
15.45	49.2636
15.5	46.157
15.55	43.4416
15.6	41.2259
15.65	39.6385
15.7	38.6386
15.75	38.1859
15.8	37.8659
15.85	37.7317
15.9	37.7005
15.95	37.7558
16	37.7534
16.05	37.6168
16.1	37.3716
16.15	37.1358
16.2	36.9554
16.25	36.7188
16.3	36.4863
16.35	36.2435
16.4	36.0907
16.45	35.8273
16.5	35.4187
16.55	34.7439
16.6	33.9177
16.65	33.1782
16.7	32.509
16.75	31.9395
16.8	31.7352
16.85	31.7936
16.9	32.0614
16.95	32.3752
17	32.6365
17.05	32.8027
17.1	32.9715
17.15	33.1565
17.2	33.2178
17.25	33.2309
17.3	33.3438
17.35	33.3956
17.4	33.3949
17.45	33.3398
17.5	33.1983
17.55	33.0941
17.6	32.9954
17.65	33.0516
17.7	33.204
17.75	33.4896
17.8	33.8145
17.85	34.1659
17.9	34.5294
17.95	34.9746
18	35.374
18.05	35.7323
18.1	36.121
18.15	36.6542
18.2	37.1672
18.25	37.6521
18.3	37.9986
18.35	38.2876
18.4	38.4716
18.45	38.6224
18.5	38.6132
18.55	38.4993
18.6	38.5273
18.65	38.6374
18.7	38.8153
18.75	39.1054
18.8	39.4862
18.85	39.8393
18.9	40.1245
18.95	40.2766
19	40.3336
19.05	40.3319
19.1	40.3672
19.15	40.3497
19.2	40.3623
19.25	40.4324
19.3	40.5283
19.35	40.5678
19.4	40.575
19.45	40.5816
19.5	40.6082
19.55	40.5256
19.6	40.4594
19.65	40.4174
19.7	40.299
19.75	40.0939
19.8	39.8116
19.85	39.494
19.9	39.1207
19.95	38.6919
20	38.2074
20.05	37.6673

## Sheet: Fig1c
V_t (V)	R_xx (Ohm)
-20	18.9096
-19.95	18.8158
-19.9	18.7194
-19.85	18.6206
-19.8	18.5191
-19.75	18.4153
-19.7	18.0001
-19.65	17.8716
-19.6	18.0826
-19.55	17.9888
-19.5	18.0433
-19.45	18.0258
-19.4	17.7469
-19.35	17.671
-19.3	17.6672
-19.25	17.756
-19.2	17.5827
-19.15	18.0143
-19.1	18.5431
-19.05	18.1935
-19	17.9216
-18.95	17.9695
-18.9	17.9281
-18.85	18.1502
-18.8	18.2989
-18.75	18.2445
-18.7	18.2923
-18.65	18.8479
-18.6	18.93
-18.55	18.3877
-18.5	18.246
-18.45	18.4116
-18.4	18.4362
-18.35	18.6113
-18.3	18.5338
-18.25	18.43
-18.2	18.6587
-18.15	18.9865
-18.1	19.0401
-18.05	18.9578
-18	19.2965
-17.95	19.635
-17.9	19.734
-17.85	19.7759
-17.8	20.0535
-17.75	20.21
-17.7	19.7828
-17.65	20.0018
-17.6	20.4595
-17.55	20.4085
-17.5	20.1472
-17.45	20.1772
-17.4	20.2828
-17.35	20.3148
-17.3	20.464
-17.25	20.299
-17.2	19.9469
-17.15	20.191
-17.1	20.262
-17.05	19.8623
-17	19.6467
-16.95	19.4127
-16.9	19.5688
-16.85	20.1527
-16.8	19.8922
-16.75	19.5066
-16.7	20.0949
-16.65	20.271
-16.6	19.7471
-16.55	19.7442
-16.5	20.4293
-16.45	20.2653
-16.4	19.9121
-16.35	19.9247
-16.3	19.764
-16.25	19.9091
-16.2	20.3736
-16.15	19.7587
-16.1	19.3678
-16.05	19.9405
-16	20.116
-15.95	19.6352
-15.9	19.4639
-15.85	19.785
-15.8	19.8825
-15.75	20.0226
-15.7	20.3289
-15.65	20.1272
-15.6	20.1442
-15.55	20.2261
-15.5	20.0112
-15.45	20.3026
-15.4	20.6819
-15.35	20.4245
-15.3	20.0669
-15.25	20.1851
-15.2	20.351
-15.15	20.1629
-15.1	19.9512
-15.05	20.086
-15	20.716
-14.95	21.0576
-14.9	20.5713
-14.85	20.1922
-14.8	20.5722
-14.75	20.456
-14.7	19.7825
-14.65	19.6808
-14.6	20.2873
-14.55	20.5744
-14.5	20.4904
-14.45	20.226
-14.4	20.0882
-14.35	20.6129
-14.3	20.9337
-14.25	20.1564
-14.2	19.7151
-14.15	20.3182
-14.1	20.8105
-14.05	20.2837
-14	19.9754
-13.95	20.2975
-13.9	20.3849
-13.85	20.3544
-13.8	20.4887
-13.75	20.4032
-13.7	20.4499
-13.65	20.6722
-13.6	20.8595
-13.55	20.9468
-13.5	21.2194
-13.45	20.9866
-13.4	20.6858
-13.35	20.7406
-13.3	20.8745
-13.25	20.6978
-13.2	20.6276
-13.15	20.9728
-13.1	21.4519
-13.05	21.3215
-13	21.0554
-12.95	20.9348
-12.9	21.5061
-12.85	21.7476
-12.8	21.054
-12.75	20.8378
-12.7	21.537
-12.65	21.8232
-12.6	21.3278
-12.55	21.0098
-12.5	21.2876
-12.45	21.4824
-12.4	21.5937
-12.35	21.8416
-12.3	21.4685
-12.25	21.1284
-12.2	21.4072
-12.15	21.6702
-12.1	21.8921
-12.05	21.9739
-12	21.9971
-11.95	21.9955
-11.9	22.3398
-11.85	22.8945
-11.8	22.3209
-11.75	21.6687
-11.7	22.0478
-11.65	22.8499
-11.6	22.8211
-11.55	22.0291
-11.5	22.158
-11.45	22.8489
-11.4	23.0308
-11.35	22.7701
-11.3	22.4381
-11.25	22.9099
-11.2	23.6902
-11.15	23.7461
-11.1	23.251
-11.05	23.3122
-11	24.0021
-10.95	24.0054
-10.9	23.3378
-10.85	23.0953
-10.8	23.6021
-10.75	24.4448
-10.7	24.5861
-10.65	23.8351
-10.6	23.5513
-10.55	23.8884
-10.5	24.3455
-10.45	24.0091
-10.4	23.494
-10.35	23.544
-10.3	24.0717
-10.25	24.6904
-10.2	24.6136
-10.15	23.8791
-10.1	23.5736
-10.05	23.9262
-10	24.6747
-9.95	24.4183
-9.9	24.0266
-9.85	24.5445
-9.8	24.8733
-9.75	24.9573
-9.7	24.9821
-9.65	24.8796
-9.6	25.1824
-9.55	25.2205
-9.5	25.1049
-9.45	24.8053
-9.4	25.0532
-9.35	25.3785
-9.3	24.8992
-9.25	24.5677
-9.2	24.9145
-9.15	25.4094
-9.1	26.049
-9.05	25.6902
-9	25.265
-8.95	25.3594
-8.9	25.8481
-8.85	26.2334
-8.8	26.0675
-8.75	25.5902
-8.7	25.7947
-8.65	26.4314
-8.6	26.875
-8.55	26.0974
-8.5	25.6738
-8.45	25.8299
-8.4	26.5277
-8.35	26.8685
-8.3	26.2539
-8.25	25.5731
-8.2	25.9767
-8.15	26.5565
-8.1	26.7405
-8.05	26.1777
-8	26.0865
-7.95	26.3082
-7.9	26.8588
-7.85	27.0914
-7.8	26.7951
-7.75	26.3571
-7.7	26.2711
-7.65	26.5814
-7.6	27.1507
-7.55	26.8969
-7.5	26.5019
-7.45	26.8019
-7.4	27.7499
-7.35	28.4342
-7.3	28.3324
-7.25	28.1549
-7.2	28.6047
-7.15	29.3364
-7.1	29.8307
-7.05	29.7995
-7	30.4351
-6.95	31.6782
-6.9	32.6676
-6.85	32.9258
-6.8	32.9729
-6.75	33.8036
-6.7	34.9198
-6.65	35.0731
-6.6	35.1392
-6.55	35.98
-6.5	37.1753
-6.45	37.864
-6.4	38.4816
-6.35	39.2533
-6.3	39.9634
-6.25	40.7782
-6.2	41.7981
-6.15	42.4672
-6.1	43.2262
-6.05	44.2031
-6	45.2881
-5.95	45.9285
-5.9	46.9926
-5.85	48.5762
-5.8	49.9316
-5.75	50.7877
-5.7	51.7534
-5.65	53.2034
-5.6	54.1443
-5.55	54.6865
-5.5	55.8077
-5.45	56.8565
-5.4	57.7944
-5.35	59.0671
-5.3	60.7395
-5.25	62.0739
-5.2	63.2142
-5.15	65.1609
-5.1	66.8483
-5.05	67.7835
-5	69.3236
-4.95	71.3295
-4.9	72.8031
-4.85	73.7106
-4.8	74.8547
-4.75	76.0975
-4.7	77.281
-4.65	78.3899
-4.6	78.9597
-4.55	79.3117
-4.5	80.3643
-4.45	81.6597
-4.4	82.3749
-4.35	82.648
-4.3	83.5322
-4.25	85.0645
-4.2	86.079
-4.15	85.911
-4.1	85.3679
-4.05	86.9139
-4	91.0316
-3.95	96.8403
-3.9	104.031
-3.85	111.983
-3.8	118.796
-3.75	121.572
-3.7	118.647
-3.65	110.964
-3.6	100.645
-3.55	89.9401
-3.5	79.75
-3.45	70.9109
-3.4	64.9944
-3.35	61.7907
-3.3	59.5837
-3.25	56.8174
-3.2	53.8437
-3.15	51.7582
-3.1	50.2345
-3.05	48.2255
-3	45.5405
-2.95	43.2418
-2.9	42.0178
-2.85	41.0323
-2.8	39.4918
-2.75	37.8584
-2.7	36.8187
-2.65	36.5036
-2.6	36.09
-2.55	34.8008
-2.5	32.8614
-2.45	31.5667
-2.4	30.8877
-2.35	29.6931
-2.3	28.2992
-2.25	27.5373
-2.2	27.2889
-2.15	26.9337
-2.1	26.2635
-2.05	25.4962
-2	25.0438
-1.95	25.1236
-1.9	25.0352
-1.85	24.3743
-1.8	24.1255
-1.75	24.4558
-1.7	24.7494
-1.65	24.132
-1.6	23.0326
-1.55	22.6498
-1.5	22.899
-1.45	22.9276
-1.4	22.0775
-1.35	20.8904
-1.3	20.4482
-1.25	20.7937
-1.2	21.3431
-1.15	21.1931
-1.1	20.3086
-1.05	20.2518
-1	20.8243
-0.95	21.4965
-0.9	21.3993
-0.85	20.6528
-0.8	20.1329
-0.75	20.317
-0.7	20.7031
-0.65	20.3802
-0.6	19.2387
-0.55	18.6523
-0.5	18.7045
-0.45	19.1485
-0.4	19.0864
-0.35	18.9641
-0.3	19.1586
-0.25	19.1719
-0.2	19.2351
-0.15	18.7652
-0.1	18.1965
-0.05	17.7185
0	17.1219
0.05	16.9754
0.1	16.7316
0.15	16.5959
0.2	16.7631
0.25	17.0298
0.3	17.6648
0.35	17.9349
0.4	18.4103
0.45	19.047
0.5	19.5435
0.55	19.841
0.6	19.3333
0.65	19.0558
0.7	19.9155
0.75	21.0161
0.8	21.3088
0.85	21.0419
0.9	21.3365
0.95	22.6944
1	24.0705
1.05	24.4671
1.1	24.3299
1.15	24.6967
1.2	25.871
1.25	26.8266
1.3	27.0033
1.35	26.4967
1.4	26.1639
1.45	26.4926
1.5	26.9824
1.55	27.3432
1.6	27.1903
1.65	26.8696
1.7	27.2009
1.75	27.9721
1.8	28.7611
1.85	28.7253
1.9	28.0253
1.95	27.7765
2	27.2697
2.05	26.7738
2.1	26.4871
2.15	26.6486
2.2	27.1068
2.25	27.6931
2.3	28.2205
2.35	28.4234
2.4	28.4968
2.45	28.8762
2.5	28.3415
2.55	27.501
2.6	27.2576
2.65	27.6563
2.7	27.8248
2.75	27.7228
2.8	27.4111
2.85	27.2532
2.9	27.848
2.95	29.0514
3	29.6852
3.05	29.2963
3.1	29.0214
3.15	29.7875
3.2	30.9348
3.25	31.2365
3.3	30.5143
3.35	29.8279
3.4	30.3815
3.45	31.6606
3.5	32.5187
3.55	32.1422
3.6	31.9809
3.65	33.279
3.7	35.538
3.75	37.363
3.8	38.2717
3.85	39.863
3.9	42.6575
3.95	45.4882
4	46.862
4.05	47.2343
4.1	48.4329
4.15	50.5747
4.2	52.8954
4.25	54.4049
4.3	55.3849
4.35	57.2005
4.4	59.7405
4.45	61.6059
4.5	62.4276
4.55	64.04
4.6	66.9474
4.65	69.2263
4.7	70.6449
4.75	72.017
4.8	74.8432
4.85	78.6429
4.9	83.0257
4.95	87.2401
5	92.4621
5.05	99.5349
5.1	108.186
5.15	118.117
5.2	131.505
5.25	150.134
5.3	173.628
5.35	198.889
5.4	225.571
5.45	252.603
5.5	282.752
5.55	316.057
5.6	348.022
5.65	372.198
5.7	414.815
5.75	479.775
5.8	590.731
5.85	734.648
5.9	873.357
5.95	965.182
6	991.388
6.05	944.701
6.1	826.381
6.15	653.44
6.2	473.511
6.25	312.946
6.3	212.763
6.35	163.316
6.4	139.107
6.45	121.528
6.5	108.273
6.55	98.7876
6.6	92.0602
6.65	87.0092
6.7	82.6732
6.75	79.2313
6.8	76.6933
6.85	74.3447
6.9	71.6662
6.95	68.9209
7	66.8556
7.05	65.434
7.1	64.1521
7.15	62.5203
7.2	60.812
7.25	59.5257
7.3	58.5237
7.35	57.2268
7.4	55.5267
7.45	54.1084
7.5	53.2201
7.55	52.4835
7.6	51.324
7.65	49.9021
7.7	48.8492
7.75	48.31
7.8	47.8011
7.85	46.8459
7.9	45.6922
7.95	45.0386
8	44.7438
8.05	44.2672
8.1	43.3219
8.15	42.4895
8.2	42.0771
8.25	41.8688
8.3	41.3762
8.35	40.4371
8.4	39.5516
8.45	39.1219
8.5	38.9583
8.55	38.5468
8.6	37.8785
8.65	37.6057
8.7	37.8666
8.75	38.0349
8.8	37.7453
8.85	37.3401
8.9	37.2651
8.95	37.2431
9	36.8976
9.05	36.2594
9.1	35.7008
9.15	35.6684
9.2	35.6118
9.25	35.1217
9.3	34.5897
9.35	34.5528
9.4	34.8728
9.45	34.9389
9.5	34.5217
9.55	34.3537
9.6	34.5877
9.65	34.7274
9.7	34.2715
9.75	33.9331
9.8	33.9437
9.85	34.0767
9.9	33.9455
9.95	33.6816
10	33.4866
10.05	33.6875
10.1	33.6563
10.15	33.3423
10.2	33.1152
10.25	33.2666
10.3	33.1972
10.35	32.6893
10.4	32.2148
10.45	32.2366
10.5	32.4566
10.55	32.3491
10.6	31.9506
10.65	32.0016
10.7	32.2839
10.75	32.1981
10.8	31.7947
10.85	31.6677
10.9	31.9264
10.95	32.0475
11	31.9585
11.05	31.8342
11.1	31.7761
11.15	31.6886
11.2	31.3416
11.25	30.9977
11.3	30.993
11.35	31.1797
11.4	30.9705
11.45	30.7871
11.5	30.9564
11.55	31.2711
11.6	31.1842
11.65	30.8179
11.7	30.7925
11.75	31.1576
11.8	31.259
11.85	30.8857
11.9	30.4625
11.95	30.5462
12	30.8244
12.05	30.5679
12.1	30.0433
12.15	29.7879
12.2	29.9509
12.25	29.737
12.3	29.1645
12.35	28.8435
12.4	28.9559
12.45	29.1395
12.5	29.0656
12.55	28.7163
12.6	28.8847
12.65	29.1153
12.7	29.1215
12.75	28.8951
12.8	28.9936
12.85	29.3039
12.9	29.3635
12.95	28.9452
13	28.4993
13.05	28.5516
13.1	28.8369
13.15	28.5877
13.2	28.3792
13.25	28.674
13.3	29.0973
13.35	29.123
13.4	28.6256
13.45	28.3553
13.5	28.4223
13.55	28.388
13.6	28.0722
13.65	27.8386
13.7	28.2233
13.75	28.9041
13.8	29.2971
13.85	29.3298
13.9	29.5653
13.95	30.464
14	31.047
14.05	31.0528
14.1	31.3102
14.15	32.1685
14.2	33.2614
14.25	33.9579
14.3	34.5518
14.35	35.5643
14.4	36.7929
14.45	37.8232
14.5	38.5221
14.55	39.3727
14.6	40.5337
14.65	41.6859
14.7	42.9561
14.75	44.3579
14.8	46.1049
14.85	47.9681
14.9	49.6565
14.95	51.4567
15	53.6623
15.05	56.0425
15.1	58.2285
15.15	60.5379
15.2	63.1735
15.25	65.3146
15.3	65.9687
15.35	64.9141
15.4	62.8287
15.45	59.9597
15.5	56.0445
15.55	51.3206
15.6	46.8729
15.65	43.4439
15.7	40.725
15.75	38.0555
15.8	35.5109
15.85	33.4473
15.9	31.926
15.95	30.4094
16	28.5667
16.05	26.9597
16.1	26.0018
16.15	25.2415
16.2	24.0951
16.25	22.9242
16.3	22.3409
16.35	22.1793
16.4	21.9336
16.45	21.2555
16.5	20.4489
16.55	19.9136
16.6	19.6912
16.65	19.3646
16.7	18.5967
16.75	18.0414
16.8	18.0006
16.85	18.0846
16.9	18.0104
16.95	17.5256
17	16.8556
17.05	16.4842
17.1	16.5673
17.15	16.6899
17.2	16.4091
17.25	15.9497
17.3	15.8918
17.35	15.9367
17.4	15.935
17.45	15.4775
17.5	14.9536
17.55	14.7559
17.6	14.9888
17.65	15.3259
17.7	15.2674
17.75	14.8035
17.8	14.67
17.85	14.8439
17.9	14.8994
17.95	14.4638
18	13.8589
18.05	13.5889
18.1	13.7984
18.15	13.9246
18.2	13.4629
18.25	12.9389
18.3	12.9349
18.35	13.2965
18.4	13.2984
18.45	12.898
18.5	12.5803
18.55	12.839
18.6	13.1936
18.65	13.0377
18.7	12.644
18.75	12.669
18.8	13.0606
18.85	13.2074
18.9	12.8214
18.95	12.5093
19	12.6548
19.05	12.9912
19.1	12.8805
19.15	12.3846
19.2	12.2748
19.25	12.681
19.3	12.7852
19.35	12.3808
19.4	12.2104
19.45	12.4514
19.5	12.5445
19.55	12.3026
19.6	12.1618
19.65	12.0874
19.7	11.9548
19.75	11.9648
19.8	11.8447
19.85	11.8091
19.9	11.8041
19.95	11.8297
20	11.8858
20.05	11.9724

## Sheet: Fig1d_forward
V_t (V)	R_xx (Ohm)	V_t (V)	R_xx (Ohm)	V_t (V)	R_xx (Ohm)	V_t (V)	R_xx (Ohm)	V_t (V)	R_xx (Ohm)	V_t (V)	R_xx (Ohm)	V_t (V)	R_xx (Ohm)	V_t (V)	R_xx (Ohm)	V_t (V)	R_xx (Ohm)	V_t (V)	R_xx (Ohm)	V_t (V)	R_xx (Ohm)	V_t (V)	R_xx (Ohm)	V_t (V)	R_xx (Ohm)
-2	66.8046	-4	71.9855	-5	95.4348	-7.1	73.5762	-8.1	59.6565	-10.1	59.6281	-12.1	75.9626	-14.1	69.5768	-16.1	45.3388	-18.1	7.55528	-20.1	15.1081	-22.1	19.087	-24.1	12.7267
-1.9	66.3964	-3.9	72.36	-4.9	96.2458	-7	75.9383	-8	59.2398	-10	57.6497	-12	71.9624	-14	75.1073	-16	40.5664	-18	7.15878	-20	15.5033	-22	19.4878	-24	12.7287
-1.8	66.4177	-3.8	72.7808	-4.8	96.6586	-6.9	74.7456	-7.9	61.606	-9.9	57.6497	-11.9	69.1792	-13.9	80.2862	-15.9	36.1916	-17.9	6.76107	-19.9	15.9084	-21.9	19.0901	-23.9	12.7267
-1.7	66.4281	-3.7	72.7808	-4.7	96.6434	-6.8	73.9855	-7.8	62.8582	-9.8	57.6589	-11.8	67.1702	-13.8	84.7121	-15.8	33.4022	-17.8	6.75891	-19.8	17.0961	-21.8	19.084	-23.8	13.5178
-1.6	66.7621	-3.6	72.36	-4.6	97.1027	-6.7	75.1911	-7.7	64.0719	-9.7	58.0658	-11.7	64.7853	-13.7	88.6469	-15.7	31.409	-17.7	7.15763	-19.7	17.4992	-21.7	18.2947	-23.7	13.9176
-1.5	66.8046	-3.5	72.3832	-4.5	97.8365	-6.6	75.1672	-7.6	64.8266	-9.6	58.0472	-11.6	62.8181	-13.6	91.8563	-15.6	31.4191	-17.6	7.55649	-19.6	17.8912	-21.6	17.4992	-23.6	14.7106
-1.4	66.8153	-3.4	72.36	-4.4	97.8365	-6.5	74.3481	-7.5	65.622	-9.5	58.4635	-11.5	61.9935	-13.5	93.0048	-15.5	32.6122	-17.5	7.15649	-19.5	18.2947	-21.5	15.9008	-23.5	15.5131
-1.3	66.3964	-3.3	72.7575	-4.3	97.8365	-6.4	74.7576	-7.4	66.794	-9.4	58.4635	-11.4	60.83	-13.4	94.6096	-15.4	33.0099	-17.4	6.36234	-19.4	18.2888	-21.4	15.1106	-23.4	15.1058
-1.2	66.7835	-3.2	72.7575	-4.2	97.0411	-6.3	75.1194	-7.3	66.794	-9.3	58.482	-11.3	60.4422	-13.3	95.8174	-15.3	32.6226	-17.3	6.36336	-19.3	17.9055	-21.3	15.1178	-23.3	15.5107
-1.1	66.794	-3.1	72.3371	-4.1	97.8675	-6.2	74.3719	-7.2	65.9989	-9.2	58.4447	-11.2	60.0446	-13.2	96.628	-15.2	32.6018	-17.2	6.75891	-19.2	17.897	-21.2	15.1034	-23.2	16.3009
-1	66.794	-3	72.3832	-4	97.4232	-6.1	73.5061	-7.1	64.7853	-9.1	58.4447	-11.1	59.6565	-13.1	97.7898	-15.1	33.0151	-17.1	6.76213	-19.1	18.2947	-21.1	15.5057	-23.1	17.1015
-0.9	66.3964	-2.9	72.7575	-3.9	97.8365	-6	73.1551	-7	64.429	-9	58.0749	-11	58.8331	-13	98.1873	-15	32.6173	-17	6.75785	-19	17.8941	-21	15.1058	-23	16.6959
-0.8	66.02	-2.8	72.4061	-3.8	97.0256	-5.9	72.7808	-6.9	64.4083	-8.9	58.4541	-10.9	58.4541	-12.9	99.0136	-14.9	32.6329	-16.9	6.76107	-18.9	18.2947	-20.9	15.5107	-22.9	17.1015
-0.7	66.794	-2.7	72.7575	-3.7	97.0411	-5.8	72.7575	-6.8	64.0313	-8.8	58.4635	-10.8	58.4447	-12.8	100.207	-14.8	32.6226	-16.8	6.36033	-18.8	18.2888	-20.8	15.1081	-22.8	17.0961
-0.6	66.8153	-2.6	72.36	-3.6	97.8675	-5.7	72.7575	-6.7	63.2058	-8.7	58.0472	-10.7	58.4262	-12.7	100.223	-14.7	33.0204	-16.7	6.36336	-18.7	18.2947	-20.7	15.1178	-22.7	17.4992
-0.5	66.3964	-2.5	72.4061	-3.5	97.8208	-5.6	72.3486	-6.6	63.1855	-8.6	58.0658	-10.6	58.4356	-12.6	100.573	-14.6	32.6173	-16.6	6.76107	-18.6	17.8912	-20.6	15.1034	-22.6	17.4992
-0.4	66.407	-2.4	72.7575	-3.4	97.8365	-5.5	71.974	-6.5	62.8383	-8.5	58.4726	-10.5	57.6314	-12.5	101.018	-14.5	32.2299	-16.5	6.36033	-18.5	17.502	-20.5	15.1106	-22.5	17.4992
-0.3	66.794	-2.3	72.7575	-3.3	97.0256	-5.4	71.9624	-6.4	63.2157	-8.4	58.482	-10.4	57.6864	-12.4	101.383	-14.4	32.6122	-16.4	5.9647	-18.4	17.4992	-20.4	14.7176	-22.4	18.2917
-0.2	66.3754	-2.2	72.7575	-3.2	97.0874	-5.3	72.3832	-6.3	62.8481	-8.3	58.4356	-10.3	57.6222	-12.3	101.765	-14.3	32.607	-16.3	6.36336	-18.3	17.0961	-20.3	15.1178	-22.3	19.8918
-0.1	66.4177	-2.1	72.7808	-3.1	97.4076	-5.2	71.9624	-6.2	62.8383	-8.2	58.0472	-10.2	58.0195	-12.2	101.351	-14.2	32.2145	-16.2	6.36538	-18.2	16.7011	-20.2	15.5057	-22.2	19.8918
0	66.4177	-2	72.3832	-3	97.8051	-5.1	71.5649	-6.1	62.8282	-8.1	58.4447	-10.1	57.6222	-12.1	101.765	-14.1	32.2145	-16.1	6.36538	-18.1	15.9084	-20.1	15.9084	-22.1	19.4878
0.1	66.8365	-1.9	72.3486	-2.9	97.8365	-5	71.9855	-6	62.8582	-8	58.0381	-10	57.2521	-12	101.814	-14	32.2145	-16	6.36234	-18	15.9058	-20	15.9033	-22	19.084
0.2	66.386	-1.8	72.7461	-2.8	97.0411	-4.9	72.3371	-5.9	62.8181	-7.9	58.4447	-9.9	57.6497	-11.9	102.147	-13.9	32.2247	-15.9	6.36336	-17.9	15.9084	-19.9	16.3113	-21.9	19.4815
0.3	66.8258	-1.7	72.7345	-2.7	97.0411	-4.8	72.36	-5.8	62.8181	-7.8	58.0472	-9.8	57.6131	-11.8	101.781	-13.8	32.6122	-15.8	6.36336	-17.8	15.5057	-19.8	16.6985	-21.8	19.087
0.4	66.794	-1.6	72.7808	-2.6	97.8365	-4.7	71.9855	-5.7	62.4206	-7.7	57.6681	-9.7	57.6406	-11.7	101.781	-13.7	32.6278	-15.7	6.7643	-17.7	15.5131	-19.7	17.0988	-21.7	18.2888
0.5	66.4387	-1.5	72.36	-2.5	97.8675	-4.6	71.5763	-5.6	62.4206	-7.6	58.0658	-9.6	57.6589	-11.6	101.781	-13.6	32.6122	-15.6	6.75999	-17.6	15.5131	-19.6	17.0961	-21.6	18.2947
0.6	66.3964	-1.4	72.3716	-2.4	97.4541	-4.5	71.9624	-5.5	62.4306	-7.5	58.4447	-9.5	57.6497	-11.5	101.846	-13.5	32.2145	-15.5	6.36336	-17.5	15.9134	-19.5	17.5048	-21.5	18.6864
0.7	66.8153	-1.3	72.7575	-2.3	97.4232	-4.4	71.9511	-5.4	62.8181	-7.4	58.4447	-9.4	57.6497	-11.4	102.163	-13.4	34.1922	-15.4	6.36336	-17.4	15.4983	-19.4	17.8941	-21.4	19.0961
0.8	66.3964	-1.2	72.7808	-2.2	97.7898	-4.3	71.9624	-5.3	62.8582	-7.3	58.0195	-9.3	58.0012	-11.3	101.814	-13.3	33.8159	-15.3	6.76213	-17.3	15.9008	-19.3	17.8998	-21.3	18.2947
0.9	66.02	-1.1	72.7808	-2.1	97.0411	-4.2	71.5763	-5.2	62.8383	-7.2	58.0658	-9.2	57.6497	-11.2	101.781	-13.2	33.0099	-15.2	6.76321	-17.2	15.9058	-19.2	17.4881	-21.2	17.9026
1	66.4177	-1	72.3832	-2	97.0719	-4.1	72.0083	-5.1	62.4206	-7.1	58.0288	-9.1	57.6497	-11.1	101.002	-13.1	32.6018	-15.1	6.36234	-17.1	16.3139	-19.1	17.502	-21.1	17.8912
1.1	66.794	-0.9	72.7575	-1.9	97.8518	-4	71.9624	-5	62.8383	-7	58.0472	-9	57.6589	-11	101.781	-13	32.2247	-15	6.36436	-17	15.8983	-19	17.4992	-21	17.8998
1.2	66.794	-0.8	73.1668	-1.8	97.8365	-3.9	72.4061	-4.9	62.8582	-6.9	58.4447	-8.9	57.6497	-10.9	101.781	-12.9	32.6226	-14.9	6.75999	-16.9	15.9058	-18.9	17.4936	-20.9	17.897
1.3	66.4177	-0.7	73.19	-1.7	97.3767	-3.8	71.9511	-4.8	62.8582	-6.8	58.0195	-8.8	57.6406	-10.8	101.781	-12.8	32.6018	-14.8	6.75891	-16.8	15.5057	-18.8	17.4992	-20.8	18.3005
1.4	66.4177	-0.6	72.7345	-1.6	97.0719	-3.7	71.5878	-4.7	62.8282	-6.7	58.0842	-8.7	58.0565	-10.7	101.018	-12.7	32.6173	-14.7	6.36436	-16.7	15.5131	-18.7	17.897	-20.7	17.8884
1.5	66.4177	-0.5	72.7575	-1.5	97.8365	-3.6	72.0083	-4.6	62.7982	-6.6	58.4169	-8.6	57.6497	-10.6	101.846	-12.6	32.6122	-14.6	6.75785	-16.6	15.5156	-18.6	18.6953	-20.6	17.897
1.6	66.3964	-0.4	72.7575	-1.4	97.8365	-3.5	71.974	-4.5	62.8383	-6.5	58.4635	-8.5	57.6772	-10.5	101.733	-12.5	32.6226	-14.5	7.16105	-16.5	14.7106	-18.5	19.4939	-20.5	18.2947
1.7	66.3964	-0.3	73.1785	-1.3	97.8675	-3.4	71.974	-4.4	62.8383	-6.4	58.4447	-8.4	57.6314	-10.4	101.814	-12.4	32.6018	-14.4	6.75999	-16.4	14.3176	-18.4	19.087	-20.4	18.3005
1.8	66.4281	-0.2	73.1668	-1.2	97.0563	-3.3	71.9624	-4.3	63.2458	-6.3	58.0658	-8.3	58.0472	-10.3	101.432	-12.3	32.6278	-14.3	6.75891	-16.3	14.313	-18.3	19.0901	-20.3	17.8884
1.9	66.407	-0.1	72.7575	-1.1	97.4388	-3.2	71.9624	-4.2	63.2258	-6.2	58.4541	-8.2	58.0658	-10.2	101.018	-12.2	33.0099	-14.2	6.36336	-16.2	13.9243	-18.2	19.087	-20.2	17.4992
2	66.3964	0	72.7692	-1	97.8365	-3.1	71.9396	-4.1	62.8383	-6.1	58.4635	-8.1	57.6222	-10.1	101.4	-12.1	33.0099	-14.1	6.76107	-16.1	13.1203	-18.1	19.0901	-20.1	17.4992
2.1	66.4177	0.1	72.7228	-0.9	97.8675	-3	71.9396	-4	62.8282	-6	58.4356	-8	57.6406	-10	101.814	-12	33.0151	-14	6.75999	-16	12.7267	-18	19.081	-20	17.1015
		0.2	72.3716	-0.8	97.3767	-2.9	71.9624	-3.9	63.2157	-5.9	58.4356	-7.9	57.6406	-9.9	101.018	-11.9	32.9994	-13.9	6.76213	-15.9	12.7247	-17.9	19.084	-19.9	16.3009
		0.3	72.3255	-0.7	97.8365	-2.8	71.5649	-3.8	63.2359	-5.8	58.0842	-7.8	58.0658	-9.8	100.938	-11.8	33.0099	-13.8	6.76107	-15.8	12.329	-17.8	19.4878	-19.8	15.9084
		0.4	72.3716	-0.6	97.8208	-2.7	71.5649	-3.7	62.8083	-5.7	58.4447	-7.7	58.0658	-9.7	100.97	-11.7	32.9994	-13.7	6.75568	-15.7	12.3211	-17.7	19.084	-19.7	16.3061
		0.5	72.7575	-0.5	97.8675	-2.6	71.9396	-3.6	62.4406	-5.6	58.4541	-7.6	58.0195	-9.6	101.765	-11.6	32.6018	-13.6	6.76107	-15.6	11.9275	-17.6	19.081	-19.6	16.3061
		0.6	73.1551	-0.4	97.8051	-2.5	71.9624	-3.5	63.2458	-5.5	58.0195	-7.5	57.6406	-9.5	101.765	-11.5	32.6226	-13.5	6.75785	-15.5	11.9256	-17.5	19.0779	-19.5	16.3087
		0.7	72.7808	-0.3	96.9793	-2.4	71.9855	-3.4	62.8181	-5.4	58.0658	-7.4	57.6497	-9.4	101.018	-11.4	32.9994	-13.4	6.36336	-15.4	11.5372	-17.4	19.0901	-19.4	17.0934
		0.8	72.3486	-0.2	97.3767	-2.3	71.9624	-3.3	63.2058	-5.3	58.4447	-7.3	57.6497	-9.3	100.573	-11.3	32.9994	-13.3	6.36336	-15.3	10.7347	-17.3	18.2888	-19.3	17.4992
		0.9	72.7808	-0.1	97.0411	-2.2	71.974	-3.2	63.2359	-5.2	58.4169	-7.2	58.0195	-9.2	101.018	-11.2	32.6018	-13.2	6.76321	-15.2	10.3371	-17.2	18.2975	-19.2	17.4936
		1	73.5176	0	97.4388	-2.1	71.9511	-3.1	62.8181	-5.1	58.4169	-7.1	58.0012	-9.1	100.986	-11.1	32.6122	-13.1	6.76321	-15.1	10.3388	-17.1	18.2772	-19.1	17.897
		1.1	72.8039	0.1	97.4076	-2	71.599	-3	62.8181	-5	58.0288	-7	57.6039	-9	101.05	-11	33.0151	-13	6.76107	-15	9.9459	-17	18.6864	-19	17.8912
		1.2	72.7575	0.2	97.8365	-1.9	72.3486	-2.9	62.8383	-4.9	58.0658	-6.9	57.6772	-8.9	100.97	-10.9	32.6018	-12.9	6.75999	-14.9	9.54504	-16.9	19.0931	-18.9	18.2888
		1.3	72.7575	0.3	97.8365	-1.8	72.36	-2.8	63.2359	-4.8	58.4447	-6.8	58.0565	-8.8	100.556	-10.8	32.6329	-12.8	7.1599	-14.8	9.53594	-16.8	17.897	-18.8	17.8941
		1.4	72.7345	0.4	97.8675	-1.7	71.9624	-2.7	63.2359	-4.7	58.4541	-6.7	58.4262	-8.7	100.986	-10.7	33.0204	-12.7	6.75891	-14.7	9.14587	-16.7	17.8912	-18.7	17.8912
		1.5	73.5644	0.5	97.8518	-1.6	71.9511	-2.6	62.8481	-4.6	58.4447	-6.6	58.4447	-8.6	100.938	-10.6	33.0204	-12.6	6.76321	-14.6	8.74682	-16.6	18.283	-18.6	17.4992
		1.6	73.1785	0.6	97.4076	-1.5	71.9968	-2.5	62.8383	-4.5	58.0472	-6.5	58.0565	-8.5	101.034	-10.5	32.6278	-12.5	6.75999	-14.5	8.74962	-16.5	17.9026	-18.5	17.0906
		1.7	72.7575	0.7	97.5162	-1.4	71.9624	-2.4	62.8481	-4.4	58.0472	-6.4	57.6497	-8.4	100.573	-10.4	32.6018	-12.4	6.76107	-14.4	8.34659	-16.4	17.502	-18.4	17.4964
		1.8	72.7692	0.8	97.4697	-1.3	72.3832	-2.3	62.8383	-4.3	58.4077	-6.3	57.6406	-8.3	100.621	-10.3	33.0204	-12.3	7.15763	-14.3	8.35191	-16.3	17.0988	-18.3	17.0961
		1.9	72.7575	0.9	97.8051	-1.2	72.3832	-2.2	63.2359	-4.2	58.4447	-6.2	58.0104	-8.2	100.97	-10.2	32.6226	-12.2	6.76107	-14.2	8.34793	-16.2	17.0906	-18.2	17.107
		2	73.5762	1	97.8365	-1.1	71.9855	-2.1	63.2359	-4.1	57.6497	-6.1	58.0658	-8.1	101.018	-10.1	32.9994	-12.1	6.36336	-14.1	8.35322	-16.1	16.7064	-18.1	17.4936
		2.1	73.1785	1.1	97.4388	-1	72.0083	-2	63.2058	-4	58.4262	-6	58.0565	-8	100.636	-10	33.0099	-12	6.75891	-14	8.35057	-16	16.3061	-18	17.8799
		2.2	73.5526	1.2	97.4853	-0.9	72.36	-1.9	63.2157	-3.9	58.0565	-5.9	57.6497	-7.9	100.159	-9.9	33.4181	-11.9	6.76321	-13.9	8.74682	-15.9	15.9109	-17.9	18.2888
		2.3	72.7228	1.3	97.7898	-0.8	72.3832	-1.8	63.2157	-3.8	58.4169	-5.8	58.0658	-7.8	100.54	-9.8	33.0099	-11.8	7.16105	-13.8	8.75239	-15.8	16.3009	-17.8	18.6864
		2.4	72.7692	1.4	97.8365	-0.7	71.9855	-1.7	63.2157	-3.7	58.4169	-5.7	58.0381	-7.7	100.588	-9.7	32.607	-11.7	6.75891	-13.7	8.35057	-15.7	16.3009	-17.7	18.2888
		2.5	73.1551	1.5	97.4232	-0.6	71.9855	-1.6	62.8682	-3.6	58.4447	-5.6	58.0658	-7.6	100.588	-9.6	32.9994	-11.6	6.76321	-13.6	8.35456	-15.6	16.7091	-17.6	18.2888
		2.6	73.5411	1.6	97.0411	-0.5	71.9624	-1.5	63.2359	-3.5	58.4447	-5.5	58.0288	-7.5	100.54	-9.5	33.0046	-11.5	6.75891	-13.5	8.74682	-15.5	17.107	-17.5	18.2975
		2.7	73.5411	1.7	97.8675	-0.4	72.3486	-1.4	64.0108	-3.4	58.4356	-5.4	58.0288	-7.4	100.191	-9.4	33.0046	-11.4	7.15649	-13.4	8.74962	-15.4	17.0961	-17.4	18.2947
		2.8	73.1202	1.8	97.8365	-0.3	72.3832	-1.3	63.6538	-3.3	58.4635	-5.3	58.4541	-7.3	100.588	-9.3	33.0151	-11.3	7.15878	-13.3	8.75239	-15.3	17.107	-17.3	18.2888
		2.9	73.1551	1.9	97.8675	-0.2	72.3945	-1.2	63.256	-3.2	58.0565	-5.2	58.4635	-7.2	100.573	-9.2	33.4128	-11.2	6.75677	-13.2	8.35456	-15.2	16.7091	-17.2	18.2917
		3	73.5411	2	97.0411	-0.1	72.3716	-1.1	63.2157	-3.1	57.6406	-5.1	58.0381	-7.1	100.191	-9.1	33.0099	-11.1	6.76213	-13.1	8.35322	-15.1	16.3113	-17.1	18.6924
		3.1	73.9268	2.1	97.0874	0	72.7575	-1	63.2458	-3	58.0565	-5	57.6222	-7	100.143	-9	33.0257	-11	6.76107	-13	8.74545	-15	15.9084	-17	18.2947
		3.2	74.3719	2.2	97.0256	0.1	72.7115	-0.9	63.2157	-2.9	58.4169	-4.9	58.0658	-6.9	100.604	-8.9	32.9994	-10.9	7.15878	-12.9	8.74962	-14.9	15.5057	-16.9	18.2947
		3.3	73.9502	2.3	97.0411	0.2	72.3716	-0.8	63.6436	-2.8	58.4356	-4.8	58.0195	-6.8	100.621	-8.8	33.4075	-10.8	7.15878	-12.8	8.74962	-14.8	15.1058	-16.8	18.2859
		3.4	73.962	2.4	97.0411	0.3	72.3832	-0.7	63.2157	-2.7	58.0472	-4.7	58.0565	-6.7	100.223	-8.7	32.9942	-10.7	6.76213	-12.7	8.35191	-14.7	14.3176	-16.7	18.6864
		3.5	73.9502	2.5	97.8365	0.4	72.36	-0.6	63.2157	-2.6	58.0472	-4.6	58.0195	-6.6	100.143	-8.6	32.6278	-10.6	6.76213	-12.6	8.34924	-14.6	13.5135	-16.6	18.6924
		3.6	74.36	2.6	97.8518	0.5	72.7692	-0.5	63.6336	-2.5	58.4447	-4.5	57.6406	-6.5	100.191	-8.5	32.6278	-10.5	6.76213	-12.5	8.74682	-14.5	12.7287	-16.5	18.2975
		3.7	73.5293	2.7	97.0411	0.6	72.3486	-0.4	63.6336	-2.4	58.4356	-4.4	58.0381	-6.4	100.175	-8.4	33.0099	-10.4	7.15878	-12.4	8.75517	-14.4	12.3211	-16.4	18.2888
		3.8	73.5644	2.8	97.0411	0.7	71.9511	-0.3	64.0313	-2.3	58.4635	-4.3	58.4169	-6.3	100.191	-8.3	32.9942	-10.3	7.55649	-12.3	8.75239	-14.3	12.329	-16.3	18.6864
		3.9	73.9739	2.9	97.0719	0.8	72.3832	-0.2	64.021	-2.2	58.0195	-4.2	58.4447	-6.2	99.8248	-8.2	33.0151	-10.2	7.55768	-12.2	8.34793	-14.2	11.9351	-16.2	18.6924
		4	74.71	3	97.8675	0.9	72.36	-0.1	64.021	-2.1	58.0195	-4.1	58.0472	-6.1	99.7772	-8.1	33.0046	-10.1	7.1622	-12.1	7.95165	-14.1	11.5336	-16.1	18.2917
		4.1	75.5649	3.1	97.4853	1	72.3716	0	63.6336	-2	58.0565	-4	57.6406	-6	100.239	-8	33.4181	-10	7.55289	-12	8.34793	-14	10.7364	-16	17.8941
				3.2	97.01	1.1	72.3486	0.1	63.2258	-1.9	57.6406	-3.9	58.0749	-5.9	99.7929	-7.9	33.0099	-9.9	7.55168	-11.9	8.35191	-13.9	10.7347	-15.9	18.2947
				3.3	97.0411	1.2	71.9855	0.2	63.2258	-1.8	57.6772	-3.8	58.0565	-5.8	99.8248	-7.8	32.5915	-9.8	7.55649	-11.8	7.95165	-13.8	10.7399	-15.8	17.8912
				3.4	96.6586	1.3	72.36	0.3	63.2157	-1.7	58.0195	-3.7	58.4169	-5.7	99.7929	-7.7	33.0099	-9.7	7.55768	-11.7	7.55528	-13.7	10.7382	-15.7	17.5048
				3.5	96.6434	1.4	72.3255	0.4	63.1957	-1.6	58.0565	-3.6	58.0472	-5.6	99.4112	-7.6	32.6226	-9.6	6.76321	-11.6	7.55528	-13.6	10.3371	-15.6	17.8941
				3.6	96.2609	1.5	72.7575	0.5	63.2359	-1.5	58.0472	-3.5	57.6314	-5.5	99.8565	-7.5	32.6122	-9.5	7.15537	-11.5	7.55649	-13.5	10.3388	-15.5	17.4909
				3.7	95.8024	1.6	72.36	0.6	63.6234	-1.4	57.6497	-3.4	58.0658	-5.4	99.7772	-7.4	32.9889	-9.4	7.55168	-11.4	7.55889	-13.4	10.3405	-15.4	17.897
				3.8	95.0524	1.7	72.3945	0.7	64.021	-1.3	57.6314	-3.3	58.0288	-5.3	99.7929	-7.3	33.4022	-9.3	7.55768	-11.3	6.75891	-13.3	10.7364	-15.3	17.4936
				3.9	94.6847	1.8	72.3716	0.8	64.0108	-1.2	58.0472	-3.2	58.4447	-5.2	98.9978	-7.2	33.0151	-9.2	7.55768	-11.2	6.76107	-13.2	10.7331	-15.2	16.7038
				4	94.6847	1.9	72.7808	0.9	63.1957	-1.1	57.6589	-3.1	58.8517	-5.1	98.9978	-7.1	33.0309	-9.1	7.15649	-11.1	6.76107	-13.1	10.3371	-15.1	17.0961
				4.1	95.0524	2	72.36	1	63.2258	-1	57.6497	-3	58.4169	-5	99.045	-7	33.0204	-9	7.15878	-11	6.75999	-13	9.94116	-15	16.3035
				4.2	95.022	2.1	72.3832	1.1	64.0313	-0.9	57.6497	-2.9	58.4077	-4.9	98.9664	-6.9	33.0099	-8.9	7.55528	-10.9	6.75891	-12.9	9.94275	-14.9	15.9033
				4.3	95.5259	2.2	72.7692	1.2	64.0108	-0.8	57.6314	-2.8	58.4447	-4.8	99.0136	-6.8	33.0257	-8.8	7.55407	-10.8	6.75891	-12.8	10.3371	-14.8	15.5156
				4.4	97.0256	2.3	72.3255	1.3	64.0108	-0.7	57.6772	-2.7	58.8423	-4.7	98.2184	-6.7	32.9994	-8.7	7.55407	-10.7	6.36132	-12.7	9.93957	-14.7	15.5057
				4.5	101.05	2.4	72.3832	1.4	64.0108	-0.6	57.6497	-2.6	58.8423	-4.6	97.8365	-6.6	33.4128	-8.6	7.16105	-10.6	6.36234	-12.6	9.54654	-14.6	15.5082
				4.6	106.603	2.5	72.3486	1.5	64.4597	-0.5	57.6864	-2.5	58.8143	-4.5	97.8051	-6.5	33.0099	-8.5	7.55649	-10.5	6.36033	-12.5	9.93801	-14.5	15.5107
				4.7	113.799	2.6	72.7808	1.6	64.8059	-0.4	57.6314	-2.4	58.8331	-4.4	97.3767	-6.4	33.0151	-8.4	7.55768	-10.4	6.75891	-12.4	9.94275	-14.4	15.1178
				4.8	123.349	2.7	72.7575	1.7	65.2139	-0.3	58.4447	-2.3	58.8331	-4.3	96.6125	-6.3	33.0099	-8.3	7.95545	-10.3	6.76213	-12.3	9.94431	-14.3	15.1009
				4.9	130.428	2.8	72.7228	1.8	65.2243	-0.2	57.6681	-2.2	59.2116	-4.2	96.1999	-6.2	33.0204	-8.2	7.55407	-10.2	6.76107	-12.2	9.54198	-14.2	15.1058
				5	136.082	2.9	72.827	1.9	65.2243	-0.1	58.4447	-2.1	59.2398	-4.1	95.787	-6.1	32.6173	-8.1	7.55407	-10.1	6.36132	-12.1	9.54504	-14.1	15.5033
				5.1	140.811	3	73.1551	2	65.601	0	58.4635	-2	59.6374	-4	95.787	-6	32.6226	-8	7.55528	-10	6.36336	-12	9.54049	-14	15.5057
						3.1	73.5762	2.1	65.9989	0.1	58.0195	-1.9	60.8205	-3.9	95.022	-5.9	32.2042	-7.9	7.9542	-9.9	6.36336	-11.9	9.54049	-13.9	15.113
						3.2	73.5176	2.2	65.978	0.2	58.0381	-1.8	61.218	-3.8	93.8594	-5.8	32.1992	-7.8	7.9542	-9.8	6.76321	-11.8	9.54198	-13.8	15.0986
						3.3	73.5526	2.3	66.8046	0.3	58.0288	-1.7	62.023	-3.7	92.6367	-5.7	31.8218	-7.7	7.9542	-9.7	7.15649	-11.7	9.5511	-13.7	15.5033
						3.4	73.9739	2.4	66.794	0.4	58.0842	-1.6	62.3908	-3.6	91.8416	-5.6	31.8066	-7.6	7.55889	-9.6	6.75891	-11.6	9.54654	-13.6	15.5107
						3.5	74.3719	2.5	66.7621	0.5	58.0565	-1.5	62.8181	-3.5	90.5912	-5.5	32.2145	-7.5	7.9542	-9.5	6.75999	-11.5	9.1444	-13.5	15.1058
						3.6	75.179	2.6	66.407	0.6	58.0658	-1.4	64.3776	-3.4	88.675	-5.4	32.2145	-7.4	7.95293	-9.4	7.55768	-11.4	9.14733	-13.4	14.7106
						3.7	74.7456	2.7	65.5907	0.7	57.6406	-1.3	65.2034	-3.3	86.6866	-5.3	32.2196	-7.3	7.55649	-9.3	7.55889	-11.3	9.54504	-13.3	14.3062
						3.8	74.7695	2.8	65.2139	0.8	57.6497	-1.2	65.9989	-3.2	84.6446	-5.2	32.9942	-7.2	7.55889	-9.2	7.55528	-11.2	9.54807	-13.2	14.313
						3.9	74.7933	2.9	64.7853	0.9	57.2704	-1.1	66.7517	-3.1	82.7102	-5.1	34.6009	-7.1	7.95165	-9.1	7.16105	-11.1	9.54504	-13.1	14.3221
						4	74.7456	3	64.429	1	57.6681	-1	67.5999	-3	81.1067	-5	36.1916	-7	7.95165	-9	7.55407	-11	8.74682	-13	13.5178
						4.1	75.5649	3.1	63.2359	1.1	58.4726	-0.9	68.7927	-2.9	78.3486	-4.9	37.7823	-6.9	7.95545	-8.9	7.55649	-10.9	8.35322	-12.9	12.7247
						4.2	75.5528	3.2	62.4604	1.2	58.4541	-0.8	70.3948	-2.8	75.5407	-4.8	39.7836	-6.8	7.9542	-8.8	7.55649	-10.8	8.74822	-12.8	12.7187
						4.3	75.5407	3.3	61.6452	1.3	58.0842	-0.7	71.599	-2.7	72.7575	-4.7	41.3485	-6.7	7.958	-8.7	7.15537	-10.7	8.35322	-12.7	12.329
						4.4	73.9386	3.4	61.5961	1.4	58.4635	-0.6	73.1436	-2.6	70.3612	-4.6	43.3642	-6.6	7.95293	-8.6	7.15763	-10.6	7.95165	-12.6	11.9331
						4.5	72.7575	3.5	61.2568	1.5	58.8612	-0.5	74.7576	-2.5	68.0084	-4.5	46.5244	-6.5	7.95165	-8.5	7.15649	-10.5	7.55768	-12.5	11.5281
						4.6	74.36	3.6	60.471	1.6	58.8331	-0.4	77.1065	-2.4	65.5907	-4.4	50.5089	-6.4	8.74822	-8.4	7.55649	-10.4	7.55407	-12.4	10.7313
						4.7	76.3238	3.7	58.0658	1.7	59.2776	-0.3	77.951	-2.3	64.021	-4.3	53.2933	-6.3	8.74822	-8.3	7.1599	-10.3	7.55649	-12.3	10.7347
						4.8	75.9626	3.8	58.0472	1.8	60.8495	-0.2	78.7214	-2.2	62.0133	-4.2	55.6971	-6.2	9.1444	-8.2	6.76107	-10.2	7.15649	-12.2	10.7416
						4.9	74.7339	3.9	61.2276	1.9	62.8181	-0.1	80.299	-2.1	61.2472	-4.1	60.83	-6.1	9.54504	-8.1	6.36336	-10.1	6.75891	-12.1	10.3371
						5	72.7575	4	64.4083	2	65.9989	0	81.1197	-2	60.035	-4	69.9747	-6	10.3355	-8	6.75891	-10	6.75999	-12	10.3405
						5.1	70.7925	4.1	66.4177	2.1	67.1915	0.1	80.7092	-1.9	58.8423	-3.9	83.4924	-5.9	10.7433	-7.9	6.75999	-9.9	7.1599	-11.9	10.3388
						5.2	73.9739	4.2	65.9885	2.2	66.8472	0.2	81.5043	-1.8	57.2521	-3.8	103.437	-5.8	10.3421	-7.8	6.36234	-9.8	6.75785	-11.8	10.7382
						5.3	79.9141	4.3	67.9542	2.3	65.2034	0.3	81.4915	-1.7	55.6616	-3.7	131.244	-5.7	9.54654	-7.7	5.9647	-9.7	6.36234	-11.7	10.7347
						5.4	83.1345	4.4	71.2127	2.4	64.4186	0.4	81.4785	-1.6	54.4864	-3.6	178.571	-5.6	9.94431	-7.6	5.96659	-9.6	6.75785	-11.6	10.3388
						5.5	86.728	4.5	71.1673	2.5	64.0108	0.5	82.6969	-1.5	54.0714	-3.5	266.068	-5.5	11.5336	-7.5	6.36132	-9.5	7.15878	-11.5	10.3371
						5.6	95.0524	4.6	67.5891	2.6	62.0626	0.6	82.684	-1.4	52.8787	-3.4	430.858	-5.4	12.3309	-7.4	6.36033	-9.4	7.1599	-11.4	10.3388
						5.7	96.2763	4.7	68.3842	2.7	59.6754	0.7	79.5165	-1.3	50.8907	-3.3	903.234	-5.3	14.313	-7.3	6.36436	-9.3	7.55528	-11.3	10.3405
						5.8	104.962	4.8	71.5537	2.8	59.609	0.8	75.1073	-1.2	49.308	-3.2	1677.95	-5.2	17.1015	-7.2	6.3664	-9.2	7.55768	-11.2	10.3371
						5.9	128.858	4.9	75.1672	2.9	59.2493	0.9	72.3716	-1.1	47.7252	-3.1	1638.4	-5.1	19.0901	-7.1	6.36132	-9.1	7.55889	-11.1	10.3371
						6	146.404	5	74.3719	3	56.4748	1	71.1673	-1	46.1122	-3	1513.93	-5	20.2864	-7	6.36336	-9	7.9542	-11	9.94431
						6.1	178.571	5.1	74.7339	3.1	57.6772	1.1	69.9747	-0.9	45.7	-2.9	1406.22	-4.9	19.5001	-6.9	7.15763	-8.9	8.35191	-10.9	10.3421
						6.2	220.004	5.2	75.1672	3.2	61.6158	1.2	68.3951	-0.8	45.3316	-2.8	678.889	-4.8	20.6809	-6.8	7.16332	-8.8	8.35191	-10.8	10.3388
						6.3	316.032	5.3	71.974	3.3	62.4108	1.3	64.0007	-0.7	45.7218	-2.7	288.431	-4.7	23.4685	-6.7	6.76107	-8.7	7.958	-10.7	10.3355
						6.4	527.948	5.4	75.9867	3.4	59.2398	1.4	61.2472	-0.6	46.4948	-2.6	164.202	-4.6	25.4453	-6.6	6.36132	-8.6	7.9542	-10.6	9.9459
						6.5	1693.93	5.5	82.7234	3.5	55.264	1.5	61.2472	-0.5	48.1152	-2.5	126.472	-4.5	28.6396	-6.5	7.55528	-8.5	7.9542	-10.5	9.94116
						6.6	1380.15	5.6	88.2916	3.6	54.5037	1.6	60.4519	-0.4	52.0668	-2.4	108.177	-4.4	31.4191	-6.4	7.95545	-8.4	7.55047	-10.4	10.3421
						6.7	547.898	5.7	95.4956	3.7	55.264	1.7	58.4356	-0.3	57.2521	-2.3	97.01	-4.3	33.0151	-6.3	8.74962	-8.3	6.76107	-10.3	10.3371
						6.8	212.25	5.8	108.177	3.8	57.2521	1.8	58.4356	-0.2	60.4325	-2.2	89.0726	-4.2	32.9994	-6.2	9.54807	-8.2	6.75891	-10.2	9.94116
						6.9	121.36	5.9	134.845	3.9	61.2472	1.9	58.8612	-0.1	64.8059	-2.1	84.6717	-4.1	34.2086	-6.1	8.74682	-8.1	6.76107	-10.1	9.94275
						7	89.4846	6	162.663	4	66.386	2	59.2398	0	66.7835	-2	77.951	-4	38.9632	-6	9.54504	-8	6.36336	-10	9.94275
						7.1	77.5285	6.1	203.327	4.1	64.7957	2.1	59.2306	0.1	68.7709	-1.9	71.1562	-3.9	45.3459	-5.9	10.7382	-7.9	6.36132	-9.9	9.94275
								6.2	296.927	4.2	62.4206	2.2	59.2211	0.2	73.1668	-1.8	66.8046	-3.8	51.694	-5.8	11.1376	-7.8	5.56971	-9.8	9.94275
								6.3	472.231	4.3	59.6374	2.3	63.6336	0.3	75.9504	-1.7	63.1756	-3.7	57.6957	-5.7	11.9313	-7.7	5.17104	-9.7	9.54654
								6.4	1589.5	4.4	59.6469	2.4	65.9885	0.4	78.3486	-1.6	60.4325	-3.6	72.4291	-5.6	11.5299	-7.6	5.56529	-9.6	9.54198
								6.5	1472.04	4.5	65.5697	2.5	64.0413	0.5	79.9141	-1.5	57.6406	-3.5	99.8405	-5.5	10.3437	-7.5	5.56705	-9.5	9.54504
								6.6	632.572	4.6	66.794	2.6	62.0034	0.6	80.7092	-1.4	55.635	-3.4	147.55	-5.4	11.5317	-7.4	5.96374	-9.4	9.54504
								6.7	230.059	4.7	70.7925	2.7	60.4519	0.7	81.5304	-1.3	54.4604	-3.3	241.05	-5.3	12.7267	-7.3	5.56881	-9.3	9.54351
								6.8	125.677	4.8	70.7811	2.8	58.5006	0.8	79.876	-1.2	52.8872	-3.2	400.478	-5.2	14.7082	-7.2	5.96565	-9.2	9.15023
								6.9	91.0753	4.9	68.3734	2.9	58.0472	0.9	75.5289	-1.1	51.2719	-3.1	992.204	-5.1	16.7171	-7.1	6.36336	-9.1	9.1444
								7	78.3236	5	71.1673	3	55.6881	1	72.36	-1	50.0713	-3	1662.82	-5	18.6953	-7	7.15878	-9	8.74545
								7.1	68.7817	5.1	75.5649	3.1	58.0472	1.1	70.7698	-0.9	49.2766	-2.9	1482.16	-4.9	19.0901	-6.9	6.76213	-8.9	9.54198
								7.2	62.7882	5.2	75.1432	3.2	63.6234	1.2	68.8145	-0.8	47.6872	-2.8	1393.05	-4.8	19.8886	-6.8	6.76107	-8.8	9.54654
								7.3	61.606	5.3	77.1677	3.3	61.2276	1.3	66.7835	-0.7	46.1342	-2.7	645.585	-4.7	22.6694	-6.7	7.15878	-8.7	8.74822
								7.4	58.8143	5.4	72.3371	3.4	57.6497	1.4	62.033	-0.6	45.3027	-2.6	267.091	-4.6	25.8512	-6.6	7.55528	-8.6	8.35057
								7.5	56.4567	5.5	76.348	3.5	57.2704	1.5	60.4422	-0.5	45.7218	-2.5	153.142	-4.5	29.8187	-6.5	7.55649	-8.5	8.34924
								7.6	52.8535	5.6	81.954	3.6	57.2704	1.6	59.2493	-0.4	46.4948	-2.4	115.317	-4.4	32.6122	-6.4	8.35456	-8.4	7.95165
								7.7	49.6662	5.7	91.871	3.7	60.471	1.7	57.2521	-0.3	48.1075	-2.3	95.0673	-4.3	32.9994	-6.3	8.74962	-8.3	7.55649
								7.8	49.2766	5.8	96.2304	3.8	67.1595	1.8	56.8091	-0.2	49.7293	-2.2	83.9034	-4.2	33.4075	-6.2	9.94275	-8.2	7.15878
								7.9	47.2898	5.9	119.237	3.9	67.5677	1.9	57.2704	-0.1	53.2594	-2.1	78.3113	-4.1	38.1803	-6.1	9.94116	-8.1	6.36234
								8	46.5022	6	143.642	4	64.775	2	57.2521	0	56.4298	-2	69.9747	-4	43.7411	-6	9.9459	-8	6.76107
								8.1	44.508	6.1	179.424	4.1	61.6255	2.1	58.4447	0.1	60.423	-1.9	64.8266	-3.9	50.5089	-5.9	10.7347	-7.9	7.55889
										6.2	225.247	4.2	61.6255	2.2	58.8143	0.2	65.9674	-1.8	60.8495	-3.8	56.4927	-5.8	11.9313	-7.8	7.95672
										6.3	329.565	4.3	66.3754	2.3	58.8331	0.3	69.5768	-1.7	57.2521	-3.7	68.4168	-5.7	12.325	-7.7	8.35057
										6.4	590.366	4.4	67.213	2.4	62.0626	0.4	74.3126	-1.6	54.8841	-3.6	93.4763	-5.6	12.329	-7.6	7.95165
										6.5	1728.78	4.5	69.5659	2.5	66.8153	0.5	77.1433	-1.5	54.0972	-3.5	133.19	-5.5	11.1323	-7.5	7.15878
										6.6	1297.12	4.6	71.9624	2.6	67.213	0.6	79.1317	-1.4	52.4977	-3.4	206.047	-5.4	10.3388	-7.4	6.36132
										6.7	477.064	4.7	68.3734	2.7	65.2139	0.7	80.3116	-1.3	50.4687	-3.3	352.483	-5.3	11.5372	-7.3	6.36336
										6.8	188.941	4.8	67.9866	2.8	62.4206	0.8	80.735	-1.2	49.2845	-3.2	787.713	-5.2	12.3309	-7.2	5.96374
										6.9	112.986	4.9	72.8039	2.9	58.8517	0.9	75.9021	-1.1	47.6948	-3.1	1663.48	-5.1	15.5131	-7.1	5.16858
										7	86.7005	5	77.5409	3	58.0381	1	72.3832	-1	46.1122	-3	1476.12	-5	17.4992	-7	5.96659
										7.1	75.5407	5.1	76.7334	3.1	55.2817	1.1	70.7698	-0.9	45.3172	-2.9	1478.66	-4.9	18.2888	-6.9	6.36132
										7.2	66.3648	5.2	76.2994	3.2	56.0591	1.2	69.9637	-0.8	45.3027	-2.8	734.403	-4.8	19.0992	-6.8	7.15878
										7.3	62.7683	5.3	74.3481	3.3	61.2666	1.3	67.5999	-0.7	46.0974	-2.7	299.73	-4.7	20.2993	-6.7	7.16105
										7.4	60.8205	5.4	68.7817	3.4	59.6374	1.4	62.7882	-0.6	48.1075	-2.6	165.845	-4.6	22.2682	-6.6	7.15649
										7.5	58.0565	5.5	73.962	3.5	54.4604	1.5	60.4519	-0.5	51.2638	-2.5	125.636	-4.5	24.6658	-6.5	7.15878
										7.6	56.4119	5.6	81.1327	3.6	54.4776	1.6	60.423	-0.4	55.2729	-2.4	104.217	-4.4	28.2464	-6.4	8.34793
										7.7	52.0668	5.7	85.8505	3.7	54.9014	1.7	57.2521	-0.3	59.6281	-2.3	91.444	-4.3	32.2349	-6.3	9.54504
										7.8	49.6977	5.8	95.465	3.8	56.8724	1.8	56.4567	-0.2	62.4206	-2.2	82.2994	-4.2	33.4128	-6.2	10.3421
										7.9	47.6872	5.9	106.172	3.9	62.8481	1.9	56.4657	-0.1	65.9989	-2.1	77.1801	-4.1	32.6122	-6.1	10.3437
										8	46.4948	6	134.469	4	65.9989	2	57.6681	0	67.9651	-2	69.1792	-4	36.5893	-6	11.1305
										8.1	46.8925	6.1	165.075	4.1	62.8181	2.1	58.8423	0.1	69.5879	-1.9	64.0313	-3.9	42.5686	-5.9	12.7267
										8.2	45.3243	6.2	202.068	4.2	60.471	2.2	58.8612	0.2	71.9396	-1.8	60.8108	-3.8	49.7136	-5.8	12.7247
										8.3	43.3022	6.3	295.781	4.3	58.4447	2.3	58.4262	0.3	74.3481	-1.7	57.6497	-3.7	55.2817	-5.7	12.7267
										8.4	42.5212	6.4	455.815	4.4	62.4206	2.4	62.4206	0.4	76.77	-1.6	54.4776	-3.6	65.2345	-5.6	11.9275
										8.5	42.1169	6.5	1540.97	4.5	66.794	2.5	66.02	0.5	77.5285	-1.5	52.8872	-3.5	88.2916	-5.5	10.7382
										8.6	40.9314	6.6	1487.3	4.6	67.1915	2.6	65.2139	0.6	79.119	-1.4	51.694	-3.4	125.677	-5.4	11.5299
										8.7	40.5405	6.7	584.65	4.7	71.599	2.7	64.429	0.7	81.1067	-1.3	49.6819	-3.3	189.737	-5.3	13.5264
										8.8	41.3157	6.8	209.362	4.8	69.9413	2.8	61.6549	0.8	77.8889	-1.2	48.1304	-3.2	322.543	-5.2	16.3035
										8.9	40.1367	6.9	115.697	4.9	68.8145	2.9	59.6565	0.9	72.7575	-1.1	46.5097	-3.1	650.962	-5.1	17.8941
										9	40.1623	7	85.5075	5	71.9511	3	59.2588	1	70.7587	-1	45.7147	-3	1580.37	-5	19.4878
										9.1	39.342	7.1	74.7456	5.1	73.9502	3.1	56.4836	1.1	69.9637	-0.9	45.3459	-2.9	1587.94	-4.9	19.895
										9.2	38.9571	7.2	65.9989	5.2	74.3364	3.2	58.0472	1.2	69.1903	-0.8	45.7292	-2.8	1509.07	-4.8	21.874
										9.3	40.5212	7.3	62.7982	5.3	76.7334	3.3	62.4406	1.3	68.3734	-0.7	47.3124	-2.7	1468.64	-4.7	25.4615
										9.4	39.7393	7.4	61.218	5.4	73.9739	3.4	60.471	1.4	64.429	-0.6	48.9026	-2.6	784.132	-4.6	29.0421
										9.5	38.9508	7.5	57.234	5.5	72.7575	3.5	55.6616	1.5	60.83	-0.5	51.6611	-2.5	342.266	-4.5	32.2299
										9.6	41.3223	7.6	56.0591	5.6	80.3245	3.6	55.264	1.6	59.6374	-0.4	56.4567	-2.4	186.068	-4.4	33.3968
										9.7	43.3159	7.7	51.6776	5.7	85.1368	3.7	56.4567	1.7	58.8704	-0.3	60.4422	-2.3	131.6	-4.3	32.6122
										9.8	43.3159	7.8	50.0713	5.8	93.8594	3.8	56.8905	1.8	56.4567	-0.2	62.8282	-2.2	104.167	-4.2	35.7939
										9.9	42.1436	7.9	47.7099	5.9	103.023	3.9	61.2276	1.9	54.4864	-0.1	67.6107	-2.1	94.2269	-4.1	41.3551
										10	42.1169	8	46.9	6	132.06	4	62.4108	2	55.6881	0	70.3948	-2	83.8899	-4	48.1381
										10.1	43.3159	8.1	47.2898	6.1	159.828	4.1	60.4519	2.1	57.2521	0.1	72.7575	-1.9	75.1672	-3.9	54.0714
												8.2	45.6929	6.2	201.368	4.2	58.8612	2.2	57.6772	0.2	75.1314	-1.8	67.1915	-3.8	62.8682
												8.3	43.3366	6.3	300.016	4.3	58.4447	2.3	56.8633	0.3	75.5649	-1.7	62.4802	-3.7	85.5075
												8.4	42.5145	6.4	518.229	4.4	62.4406	2.4	58.8612	0.4	74.7456	-1.6	59.2493	-3.6	124.92
												8.5	42.5348	6.5	1647.39	4.5	65.5697	2.5	64.429	0.5	74.7456	-1.5	56.4657	-3.5	191.389
												8.6	42.1101	6.6	1285.93	4.6	66.8365	2.6	66.4177	0.6	74.7695	-1.4	52.8535	-3.4	324.479
												8.7	42.1436	6.7	460.779	4.7	70.0081	2.7	65.9989	0.7	71.5649	-1.3	51.7187	-3.3	630.872
												8.8	42.1169	6.8	186.306	4.8	68.8037	2.8	63.2157	0.8	68.8256	-1.2	50.907	-3.2	1531.69
												8.9	41.3485	6.9	113.763	4.9	70.7698	2.9	60.471	0.9	67.5568	-1.1	48.9182	-3.1	1468.62
												9	40.9314	7	85.8777	5	73.9502	3	58.4635	1	68.3842	-1	47.7176	-3	1533.9
												9.1	40.1367	7.1	75.1314	5.1	74.7695	3.1	56.0859	1.1	68.019	-0.9	46.1488	-2.9	934.471
												9.2	38.9446	7.2	66.0094	5.2	76.3238	3.2	59.2116	1.2	65.2243	-0.8	44.9267	-2.8	376.691
												9.3	39.7583	7.3	63.1957	5.3	78.7467	3.3	64.0108	1.3	61.2276	-0.7	44.9339	-2.7	188.056
												9.4	39.7393	7.4	60.801	5.4	75.5289	3.4	62.4406	1.4	59.2211	-0.6	46.1122	-2.6	130.847
												9.5	39.3546	7.5	57.2431	5.5	73.5995	3.5	57.2704	1.5	57.2521	-0.5	47.7252	-2.5	105.393
												9.6	41.3288	7.6	55.2377	5.6	81.1327	3.6	57.6589	1.6	55.2817	-0.4	50.5169	-2.4	91.0461
												9.7	43.3228	7.7	50.8907	5.7	83.9034	3.7	57.6497	1.7	55.6616	-0.3	53.6738	-2.3	82.3257
												9.8	43.6994	7.8	49.674	5.8	93.4913	3.8	57.6681	1.8	56.8633	-0.2	56.4567	-2.2	74.3481
												9.9	42.1101	7.9	47.7099	5.9	97.8365	3.9	60.8688	1.9	56.8633	-0.1	59.6374	-2.1	69.5768
												10	42.1101	8	46.4948	6	121.379	4	62.4206	2	57.2704	0	62.8383	-2	64.3982
												10.1	42.9323	8.1	46.1194	6.1	147.573	4.1	61.2666	2.1	57.6957	0.1	66.0515	-1.9	60.83
												10.2	43.3022	8.2	44.5222	6.2	185.421	4.2	58.8612	2.2	59.2398	0.2	70.0193	-1.8	57.6589
												10.3	42.5212	8.3	43.3159	6.3	237.186	4.3	57.2704	2.3	63.1957	0.3	71.5649	-1.7	54.8403
												10.4	41.7129	8.4	42.9185	6.4	329.461	4.4	60.4519	2.4	66.0303	0.4	73.9502	-1.6	52.8787
												10.5	40.1431	8.5	42.1235	6.5	584.37	4.5	64.8059	2.5	65.2139	0.5	73.5526	-1.5	51.7023
												10.6	38.9446	8.6	41.7261	6.6	1781.16	4.6	65.2034	2.6	62.8582	0.6	72.3832	-1.4	51.2719
												10.7	38.9385	8.7	41.7261	6.7	1404.55	4.7	67.9866	2.7	61.2374	0.7	72.7575	-1.3	49.308
												10.8	40.1367	8.8	42.5212	6.8	551.124	4.8	66.8046	2.8	59.2588	0.8	71.5649	-1.2	47.3199
												10.9	39.342	8.9	41.3091	6.9	206.178	4.9	68.4061	2.9	57.2886	0.9	68.8145	-1.1	46.1194
												11	39.367	9	40.5405	7	121.34	5	72.7575	3	55.6794	1	67.2023	-1	45.7292
												11.1	40.5212	9.1	39.7267	7.1	89.1152	5.1	73.1785	3.1	56.4478	1.1	66.4177	-0.9	44.9267
												11.2	41.7129	9.2	39.7457	7.2	78.3236	5.2	75.5649	3.2	59.2398	1.2	66.8046	-0.8	45.2956
												11.3	40.9314	9.3	40.925	7.3	68.8037	5.3	79.1567	3.3	60.0159	1.3	64.0108	-0.7	46.5022
												11.4	39.7393	9.4	39.7393	7.4	63.1855	5.4	74.3245	3.4	59.2398	1.4	60.4325	-0.6	48.5206
												11.5	37.7522	9.5	39.7457	7.5	62.023	5.5	75.1552	3.5	61.2472	1.5	58.4635	-0.5	51.2882
												11.6	36.9341	9.6	42.1034	7.6	59.609	5.6	84.7254	3.6	60.4134	1.6	56.0503	-0.4	53.6738
												11.7	36.1627	9.7	43.7341	7.7	56.8362	5.7	88.2916	3.7	58.0658	1.7	54.0714	-0.3	56.8813
												11.8	35.7541	9.8	42.5348	7.8	53.6482	5.8	94.6696	3.8	56.4927	1.8	53.2763	-0.2	58.8517
												11.9	33.3862	9.9	42.5077	7.9	49.6899	5.9	109.353	3.9	58.0749	1.9	53.6994	-0.1	64.4186
												12	32.194	10	42.9118	8	48.8793	6	142.846	4	58.8517	2	54.0887	0	66.8258
												12.1	30.9819	10.1	44.1106	8.1	47.3124	6.1	186.217	4.1	56.8542	2.1	55.264	0.1	69.5659
														10.2	43.3366	8.2	46.9148	6.2	255.768	4.2	56.4388	2.2	56.4748	0.2	71.9855
														10.3	42.137	8.3	44.8911	6.3	448.251	4.3	57.6772	2.3	58.4541	0.3	73.5293
														10.4	40.1431	8.4	42.5348	6.4	1568.03	4.4	63.2359	2.4	62.0725	0.4	72.7808
														10.5	38.9446	8.5	43.7133	6.5	1289.93	4.5	68.3842	2.5	64.4083	0.5	72.3945
														10.6	39.7393	8.6	42.1235	6.6	469.248	4.6	68.4061	2.6	64.0413	0.6	72.3255
														10.7	40.1431	8.7	40.5084	6.7	186.644	4.7	70.3948	2.7	62.0526	0.7	71.1901
														10.8	38.9446	8.8	40.1367	6.8	113.745	4.8	69.9859	2.8	60.471	0.8	68.7817
														10.9	38.5534	8.9	41.7261	6.9	86.728	4.9	70.3835	2.9	58.4635	0.9	66.3964
														11	40.1495	9	41.3485	7	75.1672	5	73.1668	3	56.8542	1	65.6428
														11.1	40.1558	9.1	40.534	7.1	65.9989	5.1	76.3967	3.1	55.2817	1.1	66.02
														11.2	38.9323	9.2	39.7393	7.2	63.1855	5.2	76.6968	3.2	56.8813	1.2	63.6234
														11.3	37.3548	9.3	40.1367	7.3	62.4008	5.3	75.9504	3.3	59.6374	1.3	60.8495
														11.4	35.7654	9.4	40.534	7.4	59.6565	5.4	72.7808	3.4	59.6565	1.4	58.8612
														11.5	36.18	9.5	40.1367	7.5	56.8271	5.5	71.1901	3.5	59.609	1.5	56.0681
														11.6	35.7711	9.6	40.9314	7.6	53.6313	5.6	79.5672	3.6	60.8591	1.6	54.0714
														11.7	34.9707	9.7	42.9118	7.7	50.4687	5.7	85.0826	3.7	60.0828	1.7	52.8787
														11.8	32.5967	9.8	43.7202	7.8	49.6899	5.8	88.3196	3.8	58.0381	1.8	52.904
														11.9	31.3941	9.9	42.1235	7.9	47.6948	5.9	92.3127	3.9	58.8798	1.9	52.4892
														12	31.3941	10	42.5212	8	47.2898	6	115.807	4	58.8612	2	54.4776
														12.1	31.3891	10.1	44.1106	8.1	45.2883	6.1	147.948	4.1	57.2704	2.1	56.0771
														12.2	31.3742	10.2	44.1316	8.2	42.9185	6.2	195.369	4.2	56.8905	2.2	56.8724
														12.3	30.5993	10.3	42.5551	8.3	43.3228	6.3	260.707	4.3	57.2613	2.3	60.8786
														12.4	29.0097	10.4	40.925	8.4	42.1101	6.4	416.734	4.4	62.023	2.4	64.4391
														12.5	27.8087	10.5	38.9446	8.5	40.5405	6.5	1448.5	4.5	67.9975	2.5	65.2243
														12.6	27.4115	10.6	39.7393	8.6	40.9509	6.6	1572.93	4.6	68.3951	2.6	63.2661
														12.7	29.0006	10.7	40.1367	8.7	42.1503	6.7	680.404	4.7	69.2123	2.7	62.0626
														12.8	30.5993	10.8	39.3295	8.8	41.7261	6.8	242.912	4.8	68.7709	2.8	60.471
														12.9	30.5945	10.9	39.342	8.9	41.7261	6.9	133.673	4.9	69.5991	2.9	57.2521
														13	28.215	11	40.1304	9	40.5534	7	95.4803	5	74.36	3	55.6616
														13.1	27.8176	11.1	39.752	9.1	40.1558	7.1	77.926	5.1	78.3236	3.1	54.8927
														13.2	27.8176	11.2	38.9446	9.2	40.9509	7.2	69.5991	5.2	79.9141	3.2	56.8633
														13.3	27.8265	11.3	37.3548	9.3	40.1367	7.3	65.2034	5.3	77.5163	3.3	59.2493
														13.4	29.0006	11.4	35.7654	9.4	40.5277	7.4	65.5697	5.4	73.962	3.4	60.471
														13.5	29.4118	11.5	36.5601	9.5	42.5212	7.5	62.4206	5.5	73.9739	3.5	60.8786
														13.6	29.8235	11.6	35.7768	9.6	44.1247	7.6	59.1929	5.6	82.6969	3.6	62.4406
														13.7	29.4025	11.7	35.368	9.7	43.7064	7.7	55.2817	5.7	86.3302	3.7	63.2359
														13.8	28.6123	11.8	32.9994	9.8	42.5077	7.8	51.6611	5.8	89.8823	3.8	61.6354
														13.9	27.4071	11.9	32.1889	9.9	42.5212	7.9	49.6977	5.9	95.4956	3.9	59.685
														14	27.4202	12	31.7915	10	44.1177	8	48.0845	6	120.525	4	61.2666
														14.1	28.215	12.1	30.9869	10.1	43.7133	8.1	47.7252	6.1	154.36	4.1	60.801
																12.2	30.5896	10.2	43.3297	8.2	47.2974	6.2	204.521	4.2	58.4447
																12.3	31.0016	10.3	40.938	8.3	46.9148	6.3	276.672	4.3	57.2886
																12.4	28.626	10.4	39.3607	8.4	46.5169	6.4	441.014	4.4	62.8383
																12.5	27.4332	10.5	38.9446	8.5	45.7	6.5	1515.38	4.5	68.019
																12.6	27.4159	10.6	39.7393	8.6	43.7341	6.6	1552.01	4.6	67.1915
																12.7	28.215	10.7	39.7267	8.7	42.1169	6.7	671.158	4.7	68.3842
																12.8	29.4071	10.8	39.3607	8.8	41.7328	6.8	247.292	4.8	69.6323
																12.9	30.5993	10.9	40.1367	8.9	42.1235	6.9	138.469	4.9	69.61
																13	29.4071	11	40.938	9	44.1316	7	103.803	5	75.1552
																13.1	28.215	11.1	40.534	9.1	43.3228	7.1	83.9434	5.1	78.7467
																13.2	28.2374	11.2	38.9632	9.2	42.1101	7.2	72.36	5.2	79.9397
																13.3	28.215	11.3	36.9575	9.3	41.342	7.3	66.3964	5.3	77.1801
																13.4	28.2195	11.4	37.7463	9.4	40.534	7.4	65.9674	5.4	73.5762
																13.5	29.3931	11.5	36.9341	9.5	41.3485	7.5	64.8266	5.5	73.1551
																13.6	29.8045	11.6	36.18	9.6	42.1101	7.6	61.9738	5.6	81.98
																13.7	29.3978	11.7	34.5459	9.7	44.0966	7.7	58.0195	5.7	83.9434
																13.8	29.4118	11.8	32.5811	9.8	45.2883	7.8	54.4257	5.8	89.8535
																13.9	27.4159	11.9	30.5993	9.9	44.9267	7.9	51.6611	5.9	94.6847
																14	27.0271	12	30.5993	10	44.8983	8	50.4849	6	114.143
																14.1	27.4289	12.1	32.1889	10.1	45.3172	8.1	48.8638	6.1	144.835
																14.2	28.215	12.2	32.5862	10.2	44.508	8.2	48.4819	6.2	189.798
																14.3	27.4159	12.3	30.5847	10.3	44.9053	8.3	48.0845	6.3	267.075
																14.4	25.4171	12.4	29.4071	10.4	42.939	8.4	47.7024	6.4	417.862
																14.5	23.8512	12.5	29.0052	10.5	40.9314	8.5	47.2898	6.5	1417.81
																14.6	23.4462	12.6	28.2284	10.6	40.1431	8.6	47.7099	6.6	1564.94
																14.7	23.8474	12.7	29.4025	10.7	40.9314	8.7	45.3099	6.7	664.381
																14.8	24.6423	12.8	30.5993	10.8	40.5212	8.8	43.3366	6.8	237.262
																14.9	24.6423	12.9	30.2067	10.9	40.5534	8.9	42.5212	6.9	132.877
																15	23.8512	13	29.0144	11	40.534	9	43.7133	7	98.281
																15.1	23.0452	13.1	27.8087	11.1	40.547	9.1	44.9125	7.1	78.7214
																15.2	23.0488	13.2	27.8308	11.2	41.3485	9.2	44.5151	7.2	68.3842
																15.3	23.4462	13.3	28.2105	11.3	39.7267	9.3	42.5348	7.3	65.2139
																15.4	23.0561	13.4	28.6169	11.4	37.7402	9.4	41.296	7.4	63.6132
																15.5	24.6383	13.5	29.0144	11.5	37.3608	9.5	41.7129	7.5	62.3908
																15.6	30.2163	13.6	29.8045	11.6	36.1743	9.6	42.1235	7.6	58.0195
																15.7	40.5277	13.7	29.795	11.7	36.1571	9.7	44.1177	7.7	54.4689
																15.8	52.862	13.8	29.4165	11.8	34.9873	9.8	45.7	7.8	51.6611
																15.9	57.6222	13.9	28.215	11.9	32.9889	9.9	45.6856	7.9	50.8827
																16	54.4344	14	27.4202	12	31.3941	10	45.7147	8	49.6899
																16.1	48.4897	14.1	27.8132	12.1	32.1787	10.1	46.1194	8.1	49.6977
																		14.2	28.215	12.2	32.1889	10.2	45.7	8.2	49.7056
																		14.3	26.6339	12.3	31.409	10.3	46.1122	8.3	48.0999
																		14.4	24.6305	12.4	29.019	10.4	44.508	8.4	48.1229
																		14.5	23.8398	12.5	28.215	10.5	42.5348	8.5	50.0874
																		14.6	24.6383	12.6	27.8087	10.6	41.3288	8.6	47.3199
																		14.7	24.6345	12.7	28.2105	10.7	41.3288	8.7	44.5222
																		14.8	23.8398	12.8	29.019	10.8	40.5212	8.8	43.3366
																		14.9	23.0452	12.9	29.8045	10.9	40.547	8.9	43.7133
																		15	23.0598	13	29.4306	11	40.5277	9	44.5151
																		15.1	23.4574	13.1	29.0052	11.1	41.7261	9.1	45.3099
																		15.2	23.4499	13.2	28.224	11.2	42.1302	9.2	44.5292
																		15.3	22.6586	13.3	28.215	11.3	40.9314	9.3	43.3091
																		15.4	24.6383	13.4	27.8176	11.4	38.9446	9.4	41.7395
																		15.5	30.6188	13.5	28.206	11.5	38.1621	9.5	42.1235
																		15.6	40.1304	13.6	29.4212	11.6	36.9458	9.6	42.5414
																		15.7	52.0585	13.7	29.814	11.7	36.1571	9.7	43.6994
																		15.8	57.6131	13.8	29.0097	11.8	34.1706	9.8	45.7
																		15.9	55.264	13.9	28.215	11.9	33.3809	9.9	46.0974
																		16	48.4897	14	27.4202	12	31.7965	10	45.3243
																		16.1	42.5414	14.1	27.4202	12.1	31.3941	10.1	45.6929
																		16.2	38.5412	14.2	27.4202	12.2	31.3991	10.2	46.4875
																		16.3	36.9634	14.3	26.6254	12.3	31.0016	10.3	45.6929
																		16.4	36.566	14.4	24.6345	12.4	29.8045	10.4	44.508
																		16.5	37.3668	14.5	23.8549	12.5	27.4159	10.5	42.528
																		16.6	37.7463	14.6	23.4462	12.6	27.0271	10.6	42.1235
																		16.7	36.9575	14.7	23.8549	12.7	27.4332	10.7	41.3617
																		16.8	36.5485	14.8	24.6383	12.8	28.6215	10.8	40.534
																		16.9	35.7824	14.9	23.8436	12.9	29.0097	10.9	41.3288
																		17	33.7782	15	23.0598	13	29.0052	11	42.5212
																		17.1	31.3891	15.1	23.0598	13.1	28.6123	11.1	42.939
																		17.2	30.2115	15.2	23.4387	13.2	29.019	11.2	41.3288
																		17.3	30.1972	15.3	23.4462	13.3	28.6169	11.3	39.752
																		17.4	30.6091	15.4	23.0488	13.4	27.8176	11.4	39.7267
																		17.5	30.9967	15.5	27.0228	13.5	28.6123	11.5	38.156
																		17.6	31.3891	15.6	34.9707	13.6	29.814	11.6	35.7824
																		17.7	32.1889	15.7	47.2898	13.7	30.1923	11.7	34.1814
																		17.8	32.9836	15.8	57.6497	13.8	29.4025	11.8	33.3809
																		17.9	33.3757	15.9	57.6222	13.9	28.6123	11.9	31.8016
																		18	33.7837	16	51.2882	14	28.2284	12	31.3941
																		18.1	34.5844	16.1	44.5363	14.1	28.2105	12.1	31.409
																				16.2	40.1367	14.2	27.822	12.2	31.3941
																				16.3	38.1621	14.3	26.6296	12.3	29.814
																				16.4	37.7463	14.4	25.0318	12.4	27.8265
																				16.5	37.7643	14.5	23.8549	12.5	27.0228
																				16.6	37.7522	14.6	23.8512	12.6	27.0357
																				16.7	38.1621	14.7	24.2487	12.7	27.822
																				16.8	36.9693	14.8	24.2564	12.8	28.6123
																				16.9	36.1685	14.9	23.0488	12.9	28.2105
																				17	35.7824	15	22.2575	13	28.2329
																				17.1	33.3703	15.1	21.8601	13.1	28.206
																				17.2	31.3941	15.2	22.6658	13.2	28.2195
																				17.3	30.2163	15.3	22.6586	13.3	28.2284
																				17.4	30.1923	15.4	23.8436	13.4	27.8308
																				17.5	30.9967	15.5	29.795	13.5	28.6123
																				17.6	30.9869	15.6	40.1367	13.6	29.4165
																				17.7	32.2042	15.7	52.0585	13.7	29.4071
																				17.8	32.1838	15.8	58.8331	13.8	29.0097
																				17.9	32.5759	15.9	56.8091	13.9	28.6215
																				18	32.5862	16	50.8907	14	27.8132
																				18.1	33.3916	16.1	44.5292	14.1	27.8132
																				18.2	34.5788	16.2	40.1558	14.2	27.04
																				18.3	34.9596	16.3	37.7522	14.3	26.2405
																				18.4	36.18	16.4	37.7522	14.4	25.0357
																				18.5	36.5775	16.5	37.7522	14.5	24.6383
																				18.6	37.3548	16.6	37.7702	14.6	24.2448
																				18.7	38.1499	16.7	37.7522	14.7	24.6501
																				18.8	38.535	16.8	36.5485	14.8	24.2603
																				18.9	38.5412	16.9	36.1627	14.9	23.4611
																				19	38.5656	17	35.3906	15	23.0415
																				19.1	39.3295	17.1	32.9836	15.1	23.0634
																				19.2	40.1431	17.2	31.3941	15.2	23.0488
																				19.3	40.9184	17.3	30.1972	15.3	23.0561
																				19.4	42.137	17.4	30.5993	15.4	24.6345
																				19.5	42.1169	17.5	31.0016	15.5	29.0236
																				19.6	41.7261	17.6	31.3941	15.6	38.9446
																				19.7	41.3026	17.7	32.6018	15.7	51.2719
																				19.8	40.9509	17.8	32.9836	15.8	57.6131
																				19.9	40.5212	17.9	32.9732	15.9	55.6616
																				20	39.7142	18	32.9836	16	49.2845
																				20.1	38.5472	18.1	33.7569	16.1	43.7341
																						18.2	34.5679	16.2	39.7393
																						18.3	35.7824	16.3	37.7522
																						18.4	36.5601	16.4	37.7522
																						18.5	37.3668	16.5	37.7702
																						18.6	37.7402	16.6	37.7522
																						18.7	38.5656	16.7	36.5718
																						18.8	38.9446	16.8	35.7598
																						18.9	38.9446	16.9	34.993
																						19	38.9385	17	34.5733
																						19.1	39.771	17.1	32.9785
																						19.2	40.5534	17.2	31.3941
																						19.3	41.3551	17.3	30.2067
																						19.4	42.1101	17.4	30.5993
																						19.5	42.5077	17.5	31.3891
																						19.6	42.137	17.6	32.5759
																						19.7	41.7261	17.7	32.5915
																						19.8	40.9184	17.8	32.5759
																						19.9	40.5084	17.9	32.9732
																						20	40.1558	18	33.7782
																						20.1	38.9508	18.1	34.5733
																						20.2	38.1499	18.2	35.368
																						20.3	37.349	18.3	36.5544
																						20.4	37.7643	18.4	36.9634
																						20.5	38.5472	18.5	37.343
																						20.6	39.7393	18.6	37.7582
																						20.7	40.1367	18.7	38.535
																						20.8	40.9184	18.8	38.9385
																						20.9	41.3551	18.9	38.9323
																						21	41.7129	19	38.9446
																						21.1	41.7129	19.1	39.7583
																						21.2	41.7261	19.2	40.925
																						21.3	41.3354	19.3	42.1169
																						21.4	40.9314	19.4	42.137
																						21.5	40.5277	19.5	41.746
																						21.6	39.7267	19.6	40.9314
																						21.7	39.3295	19.7	40.534
																						21.8	38.5472	19.8	40.547
																						21.9	37.7402	19.9	40.547
																						22	36.5601	20	40.1558
																						22.1	35.7541	20.1	39.7267
																								20.2	38.9632
																								20.3	37.7582
																								20.4	37.343
																								20.5	38.156
																								20.6	38.9323
																								20.7	39.7583
																								20.8	40.534
																								20.9	40.938
																								21	40.9509
																								21.1	40.9314
																								21.2	40.9509
																								21.3	40.5277
																								21.4	40.5277
																								21.5	40.1367
																								21.6	39.3232
																								21.7	38.5534
																								21.8	37.7522
																								21.9	36.9575
																								22	36.1743
																								22.1	34.5898
																								22.2	33.0099
																								22.3	32.1889
																								22.4	31.3891
																								22.5	30.6091
																								22.6	29.8045
																								22.7	29.4165
																								22.8	29.0097
																								22.9	29.019
																								23	28.2329
																								23.1	28.2105
																								23.2	27.4289
																								23.3	27.4332
																								23.4	27.0228
																								23.5	26.6254
																								23.6	25.8265
																								23.7	25.4453
																								23.8	24.6383
																								23.9	23.836
																								24	23.4462
																								24.1	22.6406

## Sheet: Fig1d_backward
V_t (V)	R_xx (Ohm)	V_t (V)	R_xx (Ohm)	V_t (V)	R_xx (Ohm)	V_t (V)	R_xx (Ohm)	V_t (V)	R_xx (Ohm)	V_t (V)	R_xx (Ohm)	V_t (V)	R_xx (Ohm)	V_t (V)	R_xx (Ohm)	V_t (V)	R_xx (Ohm)	V_t (V)	R_xx (Ohm)	V_t (V)	R_xx (Ohm)	V_t (V)	R_xx (Ohm)	V_t (V)	R_xx (Ohm)
2.1	65.9989	4.1	75.9504	5.1	145.21	7.1	71.5308	8.1	44.1106	10.1	43.6994	12.1	30.9967	14.1	27.8265	16.1	45.3027	18.1	35.368	20.1	38.5472	22.1	34.9707	24.1	22.6514
2	66.0409	4	75.1314	5	150.828	7	64.3879	8	42.5145	10	42.137	12	30.5896	14	26.6169	16	41.7129	18	36.1399	20	37.7402	22	33.3809	24	21.8566
1.9	66.0094	3.9	73.5411	4.9	159.583	6.9	62.8282	7.9	43.7202	9.9	42.1436	11.9	30.9967	13.9	25.0318	15.9	38.9571	17.9	36.5485	19.9	37.7522	21.9	32.9732	23.9	21.8497
1.8	65.9989	3.8	72.3832	4.8	171.413	6.8	62.7982	7.8	43.3159	9.8	41.3288	11.8	30.9869	13.8	24.2294	15.8	37.7463	17.8	36.9575	19.8	37.3312	21.8	32.5811	23.8	21.8601
1.7	66.407	3.7	72.3486	4.7	181.102	6.7	60.7915	7.7	42.1101	9.7	40.5277	11.7	30.5847	13.7	23.8436	15.7	36.9398	17.7	37.7522	19.7	37.3548	21.7	32.1735	23.7	21.8636
1.6	65.9989	3.6	73.1785	4.6	186.983	6.6	59.6281	7.6	41.3288	9.6	39.7393	11.6	29.0236	13.6	23.8398	15.6	36.9575	17.6	37.7402	19.6	37.7463	21.6	32.9836	23.6	21.8636
1.5	65.9989	3.5	73.5762	4.5	191.419	6.5	58.4356	7.5	40.9314	9.5	38.9508	11.5	28.215	13.5	24.2294	15.5	37.3786	17.5	37.7402	19.5	37.7702	21.5	32.9942	23.5	21.8566
1.4	65.9989	3.4	73.5644	4.4	194.878	6.4	56.8362	7.4	40.5599	9.4	38.9323	11.4	28.224	13.4	24.6383	15.4	36.9575	17.4	38.1499	19.4	37.7342	21.4	32.5656	23.4	22.6442
1.3	66.3648	3.3	73.9739	4.3	198.185	6.3	56.4567	7.3	40.5212	9.3	38.5412	11.3	27.7999	13.3	24.2371	15.3	37.3548	17.3	38.5289	19.3	37.7463	21.3	33.3916	23.3	22.6514
1.2	66.4281	3.2	73.9502	4.2	199.65	6.2	55.2465	7.2	40.1367	9.2	38.9385	11.2	27.8308	13.2	24.2487	15.2	36.9517	17.2	38.5534	19.2	37.7582	21.2	33.7891	23.2	23.0488
1.1	65.9885	3.1	74.36	4.1	200.413	6.1	54.8491	7.1	40.5277	9.1	38.9571	11.1	27.4028	13.1	24.6383	15.1	36.9751	17.1	38.1439	19.1	37.7402	21.1	34.5788	23.1	23.0598
1	65.9674	3	74.3126	4	201.638	6	54.8403	7	40.5405	9	38.9446	11	27.822	13	24.6383	15	37.7582	17	38.1317	19	38.1621	21	34.5898	23	23.4462
0.9	66.3438	2.9	73.9502	3.9	202.498	5.9	55.264	6.9	40.1367	8.9	38.5472	10.9	28.6033	12.9	25.0318	14.9	37.3548	16.9	38.1621	18.9	37.7402	20.9	35.7428	22.9	23.4499
0.8	66.4177	2.8	74.3719	3.8	203.391	5.8	55.6705	6.8	39.7393	8.8	38.9323	10.8	28.215	12.8	25.0397	14.8	36.9398	16.8	38.1499	18.8	37.7643	20.8	36.566	22.8	24.2333
0.7	66.0094	2.7	74.7695	3.7	203.757	5.7	55.2377	6.7	39.7393	8.7	38.5412	10.7	27.8176	12.7	25.0357	14.7	37.3608	16.7	38.5472	18.7	37.7402	20.7	36.5485	22.7	24.6423
0.6	66.4177	2.6	74.7695	3.6	203.628	5.6	55.2817	6.6	40.124	8.6	38.5534	10.6	27.8176	12.6	25.0318	14.6	37.7522	16.6	38.535	18.6	37.7702	20.6	36.9634	22.6	24.6345
0.5	66.7728	2.5	74.3245	3.5	203.294	5.5	55.2377	6.5	40.1495	8.5	38.1499	10.5	27.8087	12.5	25.0476	14.5	37.3668	16.5	38.1317	18.5	37.3548	20.5	37.3548	22.5	25.0318
0.4	66.3964	2.4	74.36	3.4	203.79	5.4	55.264	6.4	40.124	8.4	38.1439	10.4	27.4332	12.4	25.0397	14.4	37.343	16.4	38.1621	18.4	37.349	20.4	37.349	22.4	25.4413
0.3	66.4177	2.3	74.7456	3.3	204.155	5.3	55.2817	6.3	40.124	8.3	38.535	10.3	27.4202	12.3	24.6383	14.3	37.3608	16.3	38.5472	18.3	36.9693	20.3	37.7402	22.3	25.8347
0.2	66.8153	2.2	74.7456	3.2	204.123	5.2	54.8665	6.2	40.5534	8.2	38.5472	10.2	27.4332	12.2	24.6383	14.2	37.7643	16.2	38.535	18.2	36.9458	20.2	38.1499	22.2	26.6254
0.1	66.3964	2.1	74.7339	3.1	204.455	5.1	54.8665	6.1	40.5212	8.1	38.535	10.1	27.4202	12.1	24.6423	14.1	37.7762	16.1	38.535	18.1	37.349	20.1	38.535	22.1	27.0228
0	66.3964	2	74.71	3	204.09	5	55.2377	6	40.938	8	38.5472	10	27.4115	12	24.6383	14	37.7522	16	38.1499	18	37.3548	20	38.9571	22	27.0228
-0.1	66.386	1.9	74.7813	2.9	203.757	4.9	55.264	5.9	40.5277	7.9	38.5228	9.9	27.4245	11.9	23.8588	13.9	37.343	15.9	38.5472	17.9	36.9458	19.9	39.342	21.9	27.4289
-0.2	66.4177	1.8	74.7576	2.8	204.188	4.8	54.8841	5.8	40.1431	7.8	38.5472	9.8	27.4071	11.8	24.6345	13.8	37.7702	15.8	38.535	17.8	36.9575	19.8	39.7583	21.8	27.8176
-0.3	66.0409	1.7	74.3481	2.7	204.123	4.7	54.8753	5.7	40.938	7.7	38.5412	9.7	27.4332	11.7	24.6383	13.7	37.7463	15.7	38.1499	17.7	36.9575	19.7	39.7393	21.7	28.6123
-0.4	66.3964	1.6	74.3245	2.6	204.188	4.6	55.229	5.6	40.9314	7.6	38.156	9.6	27.4071	11.6	24.6345	13.6	37.3726	15.6	38.1378	17.6	37.3548	19.6	39.7393	21.6	29.0097
-0.5	66.3964	1.5	75.1314	2.5	204.188	4.5	55.2465	5.5	40.9314	7.5	38.5472	9.5	27.8265	11.5	24.6383	13.5	37.349	15.5	38.1499	17.5	36.9575	19.5	40.1367	21.5	29.0097
-0.6	66.794	1.4	74.7933	2.4	203.628	4.4	54.8491	5.4	40.5405	7.4	38.5656	9.4	27.4202	11.4	24.6266	13.4	36.9458	15.4	38.1257	17.4	36.9458	19.4	40.925	21.4	29.019
-0.7	66.02	1.3	74.7576	2.3	203.66	4.3	54.8403	5.3	40.9445	7.3	38.5472	9.3	27.0185	11.3	24.6345	13.3	37.3726	15.3	38.1378	17.3	37.349	19.3	40.9314	21.3	29.3978
-0.8	66.0094	1.2	74.7933	2.2	204.025	4.2	55.2377	5.2	41.3223	7.2	38.156	9.2	27.8176	11.2	24.6305	13.2	37.7522	15.2	38.1439	17.2	37.7522	19.2	40.9184	21.2	29.8045
-0.9	66.386	1.1	74.7456	2.1	203.692	4.1	55.2554	5.1	40.925	7.1	38.1378	9.1	27.4245	11.1	24.6423	13.1	37.3668	15.1	38.1621	17.1	37.7643	19.1	40.5405	21.1	29.8093
-1	66.3964	1	74.7576	2	204.155	4	54.8579	5	40.5212	7	38.5472	9	27.4159	11	24.6305	13	37.3548	15	38.1439	17	37.7762	19	40.925	21	30.2019
-1.1	66.407	0.9	74.7695	1.9	204.455	3.9	54.8753	4.9	40.9314	6.9	38.5472	8.9	27.4159	10.9	24.6345	12.9	37.7702	14.9	38.1439	16.9	38.1499	18.9	40.9445	20.9	31.0016
-1.2	66.02	0.8	74.71	1.8	204.188	3.8	54.8491	4.8	41.3288	6.8	38.1621	8.8	27.4202	10.8	24.6227	12.8	37.7402	14.8	38.1378	16.8	38.1499	18.8	40.9119	20.8	31.3891
-1.3	66.3964	0.7	74.36	1.7	204.155	3.7	55.2377	4.7	40.9119	6.7	38.5289	8.7	27.4115	10.7	24.6383	12.7	37.349	14.7	38.1439	16.7	38.1499	18.7	40.9119	20.7	31.3841
-1.4	66.7621	0.6	74.36	1.6	203.692	3.6	55.264	4.6	40.5212	6.6	38.535	8.6	27.4332	10.6	24.6423	12.6	37.349	14.6	38.1681	16.6	38.1681	18.6	41.3288	20.6	32.2042
-1.5	66.8046	0.5	74.7576	1.5	203.79	3.5	54.8665	4.5	40.547	6.5	38.5656	8.5	27.4245	10.5	24.6305	12.5	36.9575	14.5	38.1317	16.5	38.5472	18.5	41.7261	20.5	32.5862
-1.6	66.407	0.4	74.7456	1.4	204.058	3.4	55.2554	4.4	40.9575	6.4	38.5472	8.4	27.4332	10.4	24.6345	12.4	37.3608	14.4	38.1257	16.4	38.9446	18.4	41.7395	20.4	33.3809
-1.7	66.4387	0.3	74.3126	1.3	204.09	3.3	55.2554	4.3	40.534	6.3	38.1621	8.3	27.0228	10.3	24.6266	12.3	37.349	14.3	38.1499	16.3	38.9323	18.3	41.7062	20.3	34.1814
-1.8	66.3964	0.2	74.7695	1.2	204.188	3.2	55.2377	4.2	40.5277	6.2	38.1378	8.2	27.0228	10.2	24.6383	12.2	37.349	14.2	37.7582	16.2	38.5596	18.2	41.3288	20.2	34.5624
-1.9	66.7728	0.1	74.7456	1.1	203.79	3.1	54.8403	4.1	40.5664	6.1	38.5534	8.1	27.0185	10.1	24.6266	12.1	37.3548	14.1	38.1681	16.1	38.5534	18.1	41.7261	20.1	34.9873
-2	66.8153	0	74.7813	1	203.294	3	54.8665	4	40.9509	6	38.1378	8	27.0271	10	24.6462	12	37.7823	14	38.156	16	38.9508	18	41.7328	20	35.7711
		-0.1	74.36	0.9	203.79	2.9	55.2202	3.9	40.9445	5.9	38.5472	7.9	27.0057	9.9	24.6383	11.9	37.7223	13.9	37.7582	15.9	38.9446	17.9	42.1302	19.9	36.1627
		-0.2	74.7456	0.8	203.725	2.8	55.2554	3.8	40.534	5.8	38.5412	7.8	26.6169	9.8	24.6501	11.8	37.7402	13.8	37.7522	15.8	38.9323	17.8	41.7129	19.8	36.1513
		-0.3	74.3481	0.7	203.757	2.7	54.8665	3.7	40.9314	5.7	38.5472	7.7	27.0228	9.7	24.6305	11.7	36.9575	13.7	37.7702	15.7	38.9571	17.7	41.7395	19.7	36.5601
		-0.4	74.7219	0.6	203.692	2.6	54.8753	3.6	41.3157	5.6	38.1378	7.6	27.0357	9.6	24.6305	11.6	36.981	13.6	37.7522	15.6	39.3358	17.6	41.7261	19.6	36.9751
		-0.5	74.7813	0.5	203.23	2.5	55.2377	3.5	40.9445	5.5	38.5656	7.5	26.6212	9.5	24.6345	11.5	37.3668	13.5	37.7643	15.5	39.7331	17.5	41.7261	19.5	37.349
		-0.6	74.3245	0.4	203.358	2.4	55.6439	3.4	40.5277	5.4	38.5472	7.4	27.0099	9.4	24.6383	11.4	37.7522	13.4	37.7582	15.4	39.7457	17.4	41.3288	19.4	37.7522
		-0.7	74.36	0.3	203.391	2.3	55.264	3.3	40.925	5.3	38.1499	7.3	27.0142	9.3	24.2487	11.3	37.3548	13.3	37.3668	15.3	39.7583	17.3	41.3157	19.3	37.7522
		-0.8	74.3719	0.2	202.896	2.2	54.8403	3.2	40.938	5.2	38.1681	7.2	27.4202	9.2	24.6383	11.2	37.3548	13.2	37.7522	15.2	39.7393	17.2	41.3485	19.2	38.1681
		-0.9	74.7813	0.1	203.327	2.1	54.8491	3.1	40.9445	5.1	38.5596	7.1	27.0228	9.1	24.6423	11.1	37.3726	13.1	37.7582	15.1	40.1431	17.1	40.9119	19.1	38.5472
		-1	74.3719	0	203.424	2	54.8317	3	40.5212	5	38.5534	7	27.0142	9	24.6305	11	37.7522	13	37.349	15	39.752	17	40.534	19	38.9385
		-1.1	73.962	-0.1	203.23	1.9	54.8579	2.9	40.5212	4.9	38.9446	6.9	27.0185	8.9	24.6383	10.9	37.3726	12.9	37.3608	14.9	39.7267	16.9	40.1367	18.9	38.9446
		-1.2	74.3719	-0.2	203.294	1.8	55.6174	2.8	40.5212	4.8	38.5412	6.8	27.4159	8.8	24.6345	10.8	37.3548	12.8	37.7582	14.8	39.7393	16.8	39.7393	18.8	38.9323
		-1.3	74.3481	-0.3	203.327	1.7	55.6529	2.7	40.938	4.7	38.5534	6.7	27.4202	8.7	25.0278	10.7	37.3726	12.7	37.7463	14.7	40.1304	16.7	39.3607	18.7	39.342
		-1.4	74.3719	-0.4	203.294	1.6	55.2465	2.6	40.534	4.6	38.5472	6.6	27.0142	8.6	24.6305	10.6	37.3548	12.6	37.3608	14.6	40.1367	16.6	38.9385	18.6	40.1367
		-1.5	73.9502	-0.5	203.294	1.5	55.264	2.5	40.5212	4.5	38.5596	6.5	27.0228	8.5	24.6423	10.5	37.3548	12.5	36.9517	14.5	39.752	16.5	38.9508	18.5	40.547
		-1.6	73.9739	-0.6	202.498	1.4	55.2465	2.4	40.5212	4.4	38.535	6.4	27.4159	8.4	25.0278	10.4	36.9575	12.4	36.9575	14.4	39.752	16.4	38.5596	18.4	40.5599
		-1.7	74.36	-0.7	202.466	1.3	55.2817	2.3	40.5534	4.3	38.535	6.3	27.0314	8.3	24.6383	10.3	36.9458	12.3	36.9575	14.3	40.1367	16.3	38.1499	18.3	40.1367
		-1.8	74.3481	-0.8	202.929	1.2	55.2377	2.2	40.534	4.2	38.9446	6.2	27.0228	8.2	24.6383	10.2	37.3726	12.2	37.3726	14.2	40.5212	16.2	38.1499	18.2	40.1431
		-1.9	74.3481	-0.9	202.832	1.1	54.8403	2.1	40.9184	4.1	38.926	6.1	27.0228	8.1	24.6423	10.1	37.349	12.1	36.9634	14.1	40.547	16.1	38.1499	18.1	40.547
		-2	73.9386	-1	203.327	1	55.2377	2	40.9314	4	38.9323	6	27.4289	8	24.6383	10	37.3726	12	36.9575	14	40.5212	16	38.1621	18	40.925
		-2.1	74.3954	-1.1	202.498	0.9	55.2554	1.9	40.5212	3.9	38.5534	5.9	27.8265	7.9	24.6227	9.9	36.9751	11.9	36.9634	13.9	40.5405	15.9	37.7522	17.9	40.9445
		-2.2	73.9739	-1.2	202.165	0.8	55.2554	1.8	40.534	3.8	38.5534	5.8	27.8043	7.8	24.6423	9.8	37.3786	11.8	36.5544	13.8	40.5405	15.8	37.3548	17.8	40.9184
		-2.3	74.36	-1.3	202.101	0.7	55.2202	1.7	40.9445	3.7	38.9385	5.7	27.4115	7.7	24.6345	9.7	37.3548	11.7	36.9517	13.7	40.9184	15.7	37.337	17.7	40.9314
		-2.4	74.3719	-1.4	202.466	0.6	55.2554	1.6	40.534	3.6	38.535	5.6	27.8132	7.6	24.6462	9.6	37.349	11.6	36.5427	13.6	40.9509	15.6	37.343	17.6	41.3288
		-2.5	74.3835	-1.5	202.498	0.5	55.2465	1.5	40.534	3.5	38.535	5.5	28.215	7.5	25.0397	9.5	36.9575	11.5	36.5601	13.5	40.9445	15.5	37.3608	17.5	41.3354
		-2.6	74.3719	-1.6	202.562	0.4	55.2554	1.4	40.534	3.4	38.9508	5.4	27.8087	7.4	25.0357	9.4	36.9575	11.4	36.5601	13.4	40.938	15.4	36.9517	17.4	41.3485
		-2.7	73.9502	-1.7	202.036	0.3	54.8317	1.3	40.5405	3.3	38.9446	5.3	27.8265	7.3	24.6383	9.3	37.343	11.3	36.9751	13.3	41.3223	15.3	36.9575	17.3	41.3223
		-2.8	73.962	-1.8	201.638	0.2	55.2377	1.2	40.5277	3.2	38.5596	5.2	28.2015	7.2	24.6383	9.2	37.349	11.2	36.5601	13.2	41.3288	15.2	37.3548	17.2	41.7395
		-2.9	74.3481	-1.9	202.165	0.1	55.2817	1.1	40.1176	3.1	38.9446	5.1	28.215	7.1	24.6305	9.1	36.9458	11.1	36.5485	13.1	41.3485	15.1	37.7702	17.1	41.7196
		-3	74.3954	-2	202.101	0	55.2729	1	40.5534	3	38.9446	5	27.8087	7	24.6227	9	36.9693	11	36.1685	13	41.3288	15	37.7522	17	41.7261
		-3.1	74.36	-2.1	202.133	-0.1	55.264	0.9	40.9314	2.9	38.9571	4.9	27.822	6.9	24.6383	8.9	37.3548	10.9	36.5544	12.9	41.3288	14.9	38.1378	16.9	41.7261
		-3.2	74.3835	-2.2	202.036	-0.2	55.2465	0.8	40.9314	2.8	38.535	4.8	27.8132	6.8	24.6345	8.8	36.9693	10.8	36.5718	12.8	41.7261	14.8	38.1621	16.8	41.3288
		-3.3	73.9739	-2.3	201.702	-0.3	55.2377	0.7	40.5084	2.7	38.535	4.7	28.215	6.7	24.654	8.7	36.9575	10.7	36.1627	12.7	41.7395	14.7	38.1439	16.7	41.342
		-3.4	73.9502	-2.4	202.229	-0.4	55.6439	0.6	40.1495	2.6	38.5472	4.6	28.2284	6.6	24.6227	8.6	37.349	10.6	36.566	12.6	41.7129	14.6	38.5472	16.6	41.3288
		-3.5	74.3835	-2.5	201.702	-0.5	55.6616	0.5	40.547	2.5	38.9446	4.5	27.8087	6.5	24.6383	8.5	37.3608	10.5	36.5544	12.5	41.3157	14.5	38.5472	16.5	41.3288
		-3.6	73.9502	-2.6	201.638	-0.6	55.2465	0.4	40.534	2.4	38.5472	4.4	27.8087	6.4	24.6345	8.4	36.9517	10.4	36.1627	12.4	41.7196	14.4	38.5228	16.4	40.5277
		-3.7	73.9855	-2.7	201.368	-0.7	54.8491	0.3	40.5405	2.3	38.535	4.3	28.215	6.3	24.6423	8.3	36.9458	10.3	36.1513	12.3	42.1503	14.3	38.5656	16.3	40.1367
		-3.8	73.9739	-2.8	201.304	-0.8	55.2554	0.2	40.534	2.2	38.156	4.2	28.215	6.2	24.6383	8.2	36.9869	10.2	36.1627	12.2	42.1302	14.2	38.9446	16.2	40.1558
		-3.9	74.3835	-2.9	201.702	-0.9	55.6439	0.1	40.534	2.1	38.1621	4.1	28.2105	6.1	24.6462	8.1	37.3668	10.1	36.1513	12.1	42.1169	14.1	38.9508	16.1	39.7267
		-4	73.9739	-3	201.67	-1	55.264	0	40.5534	2	38.1439	4	28.2015	6	24.6501	8	36.9751	10	36.1685	12	42.1302	14	38.9323	16	39.3295
				-3.1	201.241	-1.1	55.229	-0.1	40.534	1.9	38.535	3.9	28.2105	5.9	24.6345	7.9	36.9341	9.9	35.7654	11.9	42.5145	13.9	38.9571	15.9	38.9571
				-3.2	200.875	-1.2	55.2377	-0.2	40.534	1.8	38.5289	3.8	28.626	5.8	24.6423	7.8	36.9575	9.8	35.7654	11.8	42.5212	13.8	39.3607	15.8	38.5412
				-3.3	201.003	-1.3	55.264	-0.3	40.5212	1.7	38.5534	3.7	28.224	5.7	24.6345	7.7	37.3668	9.7	35.7541	11.7	42.5212	13.7	39.342	15.7	38.5596
				-3.4	200.509	-1.4	55.6529	-0.4	40.534	1.6	38.1317	3.6	27.8087	5.6	24.6462	7.6	37.349	9.6	35.7598	11.6	42.4943	13.6	38.9323	15.6	38.5472
				-3.5	200.939	-1.5	55.6616	-0.5	40.1431	1.5	38.5412	3.5	28.2105	5.5	24.6501	7.5	36.9575	9.5	35.7654	11.5	42.1436	13.5	38.9323	15.5	38.9323
				-3.6	201.003	-1.6	55.2377	-0.6	40.5534	1.4	38.535	3.4	28.2195	5.4	24.6345	7.4	36.9517	9.4	35.7654	11.4	42.5212	13.4	38.926	15.4	38.5472
				-3.7	200.111	-1.7	55.264	-0.7	40.938	1.3	38.5534	3.3	28.2284	5.3	24.2448	7.3	36.9575	9.3	35.368	11.3	42.5077	13.3	38.9508	15.3	37.7402
				-3.8	199.713	-1.8	55.6439	-0.8	40.547	1.2	38.1499	3.2	28.215	5.2	24.6383	7.2	37.3668	9.2	35.7598	11.2	42.1034	13.2	38.9446	15.2	37.3668
				-3.9	199.315	-1.9	55.6616	-0.9	40.1431	1.1	38.1499	3.1	28.2284	5.1	24.6383	7.1	36.9634	9.1	35.3794	11.1	42.1436	13.1	38.9446	15.1	37.3548
				-4	199.189	-2	55.2554	-1	40.1558	1	38.535	3	28.215	5	24.6383	7	36.9517	9	34.9707	11	42.1235	13	38.9508	15	36.981
				-4.1	198.583	-2.1	55.229	-1.1	40.5277	0.9	38.9446	2.9	27.8176	4.9	24.6345	6.9	36.9751	8.9	34.9485	10.9	42.1235	12.9	38.5412	14.9	36.9634
				-4.2	198.154	-2.2	55.264	-1.2	40.5534	0.8	38.9508	2.8	28.206	4.8	24.6305	6.8	37.3548	8.8	34.9596	10.8	41.7196	12.8	38.5472	14.8	36.9458
				-4.3	196.468	-2.3	55.2554	-1.3	40.124	0.7	38.1439	2.7	28.2195	4.7	24.6305	6.7	37.3548	8.7	34.9652	10.7	41.7395	12.7	38.926	14.7	36.9575
				-4.4	195.399	-2.4	55.6616	-1.4	40.1431	0.6	38.1378	2.6	28.6169	4.6	24.2448	6.6	36.9517	8.6	34.9763	10.6	41.6997	12.6	38.9508	14.6	37.349
				-4.5	193.746	-2.5	55.635	-1.5	40.534	0.5	38.535	2.5	28.6123	4.5	24.6345	6.5	36.9517	8.5	34.5624	10.5	41.7261	12.5	39.7393	14.5	37.7702
				-4.6	191.328	-2.6	55.6616	-1.6	40.534	0.4	38.5596	2.4	28.6123	4.4	25.0397	6.4	37.3608	8.4	34.5624	10.4	41.7129	12.4	39.3232	14.4	37.7522
				-4.7	188.912	-2.7	55.2554	-1.7	40.547	0.3	38.5472	2.3	28.2015	4.3	24.6383	6.3	37.3668	8.3	34.5733	10.3	41.3288	12.3	39.7457	14.3	37.7522
				-4.8	186.128	-2.8	55.2817	-1.8	40.1367	0.2	38.9385	2.2	28.6033	4.2	24.241	6.2	36.9458	8.2	34.9707	10.2	41.746	12.2	40.1431	14.2	38.156
				-4.9	181.5	-2.9	55.635	-1.9	40.5405	0.1	38.9323	2.1	28.2015	4.1	24.6383	6.1	37.3726	8.1	34.9707	10.1	41.7196	12.1	40.1431	14.1	38.5718
				-5	176.611	-3	55.6529	-2	40.547	0	38.926	2	28.215	4	24.6305	6	37.3548	8	34.5733	10	41.3288	12	40.1367	14	38.9632
						-3.1	55.264	-2.1	40.1304	-0.1	38.5656	1.9	28.6079	3.9	24.6462	5.9	37.343	7.9	34.5679	9.9	41.3288	11.9	40.124	13.9	38.5412
						-3.2	54.8665	-2.2	40.547	-0.2	38.5472	1.8	29.0097	3.8	24.6383	5.8	36.9458	7.8	34.5624	9.8	40.925	11.8	40.5277	13.8	38.5596
						-3.3	54.8665	-2.3	40.547	-0.3	38.5656	1.7	29.0006	3.7	24.2564	5.7	36.9575	7.7	34.5898	9.7	41.342	11.7	40.9314	13.7	38.9757
						-3.4	55.2202	-2.4	40.547	-0.4	38.9323	1.6	28.6123	3.6	24.2333	5.6	36.9751	7.6	34.5733	9.6	40.9509	11.6	40.1558	13.6	38.9632
						-3.5	55.2554	-2.5	40.547	-0.5	38.9446	1.5	28.6306	3.5	24.6383	5.5	37.3726	7.5	34.5679	9.5	41.342	11.5	40.1304	13.5	38.9632
						-3.6	55.6529	-2.6	40.925	-0.6	38.5472	1.4	29.0052	3.4	24.2256	5.4	36.9751	7.4	34.5733	9.4	40.5212	11.4	40.5212	13.4	38.9385
						-3.7	55.635	-2.7	40.547	-0.7	38.5472	1.3	29.0006	3.3	23.8436	5.3	36.5601	7.3	34.5733	9.3	40.1367	11.3	40.5277	13.3	39.752
						-3.8	56.0324	-2.8	40.1367	-0.8	38.5472	1.2	28.6123	3.2	24.2256	5.2	37.3548	7.2	34.5953	9.2	40.5277	11.2	40.9314	13.2	38.9632
						-3.9	57.6222	-2.9	40.1304	-0.9	38.9323	1.1	28.6123	3.1	24.2487	5.1	37.349	7.1	34.5624	9.1	40.5405	11.1	41.3288	13.1	39.3607
						-4	58.4635	-3	40.9184	-1	38.9508	1	28.5987	3	23.8512	5	37.7522	7	34.5733	9	40.534	11	40.9184	13	39.7393
						-4.1	59.2398	-3.1	41.3354	-1.1	39.7393	0.9	28.6169	2.9	23.8436	4.9	37.349	6.9	34.5844	8.9	40.5212	10.9	41.3223	12.9	39.3546
						-4.2	59.2493	-3.2	42.1235	-1.2	40.9314	0.8	28.6079	2.8	24.2487	4.8	37.3726	6.8	33.7676	8.8	40.1431	10.8	41.7129	12.8	39.3483
						-4.3	61.5961	-3.3	42.1235	-1.3	42.1169	0.7	30.2115	2.7	24.2256	4.7	37.7522	6.7	33.3757	8.7	40.1431	10.7	41.7261	12.7	39.3483
						-4.4	64.0108	-3.4	43.3022	-1.4	42.1235	0.6	30.5993	2.6	24.6305	4.6	38.1499	6.6	32.9942	8.6	39.752	10.6	41.7062	12.6	39.3295
						-4.5	62.4108	-3.5	43.3297	-1.5	41.7196	0.5	30.5993	2.5	25.0357	4.5	38.5228	6.5	32.9889	8.5	39.752	10.5	41.7129	12.5	39.752
						-4.6	61.9935	-3.6	41.7261	-1.6	43.3159	0.4	30.1972	2.4	26.6169	4.4	39.7393	6.4	33.0046	8.4	39.3483	10.4	42.1101	12.4	39.7457
						-4.7	65.2034	-3.7	42.5483	-1.7	44.0966	0.3	30.2067	2.3	27.0185	4.3	41.7196	6.3	32.5759	8.3	39.7457	10.3	42.1436	12.3	38.9632
						-4.8	69.5436	-3.8	43.7064	-1.8	43.3159	0.2	30.2115	2.2	27.4071	4.2	43.3297	6.2	32.1838	8.2	39.3358	10.2	42.1235	12.2	39.3607
						-4.9	75.5407	-3.9	45.3099	-1.9	41.7261	0.1	30.9967	2.1	27.822	4.1	45.2883	6.1	32.2042	8.1	39.342	10.1	42.1169	12.1	39.342
						-5	80.299	-4	46.0902	-2	41.7261	0	30.9967	2	27.8132	4	50.0952	6	31.7865	8	39.342	10	42.5551	12	39.3483
						-5.1	88.6608	-4.1	46.1194	-2.1	41.7196	-0.1	31.3841	1.9	28.2195	3.9	54.8056	5.9	32.1787	7.9	38.9571	9.9	42.528	11.9	39.3358
						-5.2	112.208	-4.2	47.6721	-2.2	42.1235	-0.2	32.5915	1.8	28.1971	3.8	58.4447	5.8	31.3941	7.8	38.9323	9.8	42.5145	11.8	39.752
						-5.3	159.956	-4.3	49.2845	-2.3	42.5077	-0.3	33.3916	1.7	28.6215	3.7	58.805	5.7	30.9869	7.7	38.9323	9.7	42.5212	11.7	39.7393
						-5.4	362.435	-4.4	49.2766	-2.4	42.5414	-0.4	34.5898	1.6	29.0052	3.6	54.4257	5.6	31.0066	7.6	38.5472	9.6	42.5077	11.6	40.1367
						-5.5	1088.93	-4.5	53.6738	-2.5	40.534	-0.5	35.3568	1.5	29.4071	3.5	45.7	5.5	31.3941	7.5	38.1499	9.5	42.1235	11.5	40.1623
						-5.6	1926	-4.6	56.0324	-2.6	38.1439	-0.6	34.9652	1.4	30.2019	3.4	36.5601	5.4	30.5993	7.4	38.1681	9.4	42.528	11.4	40.1367
						-5.7	1057.31	-4.7	58.8331	-2.7	38.535	-0.7	36.5775	1.3	30.2019	3.3	30.2115	5.3	30.1972	7.3	38.1378	9.3	42.8981	11.3	40.1304
						-5.8	490.603	-4.8	62.8383	-2.8	38.5412	-0.8	37.7582	1.2	29.0097	3.2	25.0318	5.2	30.2115	7.2	38.1499	9.2	42.5212	11.2	40.534
						-5.9	309.516	-4.9	62.4206	-2.9	38.9571	-0.9	38.9385	1.1	27.8132	3.1	23.836	5.1	30.9918	7.1	38.1621	9.1	42.5212	11.1	40.534
						-6	219.243	-5	66.3648	-3	38.9446	-1	40.124	1	27.4202	3	24.6345	5	32.9732	7	38.1499	9	42.5414	11	40.5664
						-6.1	172.263	-5.1	74.3126	-3.1	39.7267	-1.1	41.3288	0.9	27.4159	2.9	24.241	4.9	34.176	6.9	38.5472	8.9	42.5145	10.9	40.5405
						-6.2	143.573	-5.2	81.9018	-3.2	39.752	-1.2	41.746	0.8	28.215	2.8	23.8322	4.8	34.9707	6.8	38.9385	8.8	42.5077	10.8	40.5212
						-6.3	114.161	-5.3	98.2184	-3.3	41.3485	-1.3	40.1176	0.7	28.6123	2.7	23.4462	4.7	35.7939	6.7	38.5534	8.7	42.5212	10.7	40.5405
						-6.4	98.9978	-5.4	146.006	-3.4	41.342	-1.4	40.1367	0.6	29.0097	2.6	24.6462	4.6	36.566	6.6	37.349	8.6	42.1101	10.6	40.9445
						-6.5	93.064	-5.5	362.376	-3.5	40.9314	-1.5	40.925	0.5	28.5942	2.5	25.4292	4.5	36.9517	6.5	36.9634	8.5	42.1101	10.5	41.3354
						-6.6	85.1098	-5.6	1197.7	-3.6	41.3288	-1.6	39.3733	0.4	27.4115	2.4	25.4373	4.4	36.9751	6.4	36.5485	8.4	41.7062	10.4	41.3288
						-6.7	79.9397	-5.7	1628.23	-3.7	41.3223	-1.7	38.1499	0.3	27.0357	2.3	24.6227	4.3	36.9575	6.3	35.3737	8.3	41.746	10.3	41.3288
						-6.8	72.36	-5.8	690.617	-3.8	41.7395	-1.8	38.5596	0.2	27.0185	2.2	23.8474	4.2	36.9693	6.2	34.5898	8.2	41.3288	10.2	41.3485
						-6.9	73.1551	-5.9	363.284	-3.9	43.3159	-1.9	40.5212	0.1	27.4159	2.1	23.8474	4.1	38.1439	6.1	33.773	8.1	41.3288	10.1	41.7261
						-7	75.9867	-6	233.567	-4	45.3027	-2	41.3485	0	28.6169	2	24.6462	4	40.9314	6	33.3703	8	41.3223	10	41.7129
						-7.1	73.9502	-6.1	179.026	-4.1	46.0902	-2.1	41.3288	-0.1	29.8045	1.9	26.6127	3.9	45.3027	5.9	32.5967	7.9	40.9314	9.9	41.7129
								-6.2	145.21	-4.2	46.1122	-2.2	40.5277	-0.2	31.4141	1.8	27.822	3.8	51.6611	5.8	32.1889	7.8	40.534	9.8	41.746
								-6.3	115.734	-4.3	48.8716	-2.3	40.925	-0.3	32.1838	1.7	27.8087	3.7	58.0288	5.7	32.1992	7.7	39.7267	9.7	42.1302
								-6.4	99.3798	-4.4	50.0713	-2.4	42.1235	-0.4	32.2042	1.6	27.8353	3.6	58.3984	5.6	31.4041	7.6	39.7457	9.6	42.5212
								-6.5	90.3086	-4.5	54.8491	-2.5	44.1106	-0.5	33.365	1.5	28.6079	3.5	50.0874	5.5	32.194	7.5	39.7331	9.5	42.5212
								-6.6	83.9168	-4.6	57.2248	-2.6	43.3366	-0.6	34.5679	1.4	29.3978	3.4	39.7457	5.4	31.7965	7.4	39.7393	9.4	42.1235
								-6.7	75.5768	-4.7	58.8612	-2.7	42.1169	-0.7	36.1743	1.3	29.7903	3.3	30.6091	5.3	31.3991	7.3	38.9323	9.3	42.5414
								-6.8	72.36	-4.8	61.9935	-2.8	39.7393	-0.8	37.3548	1.2	29.814	3.2	25.0437	5.2	30.9967	7.2	38.9508	9.2	42.9118
								-6.9	75.5407	-4.9	62.4406	-2.9	38.9508	-0.9	38.1378	1.1	29.0052	3.1	24.6345	5.1	30.1923	7.1	38.535	9.1	42.5348
								-7	74.7695	-5	70.3722	-3	39.3483	-1	39.7457	1	27.8176	3	24.6501	5	30.2163	7	38.1681	9	42.5212
								-7.1	75.5528	-5.1	79.1443	-3.1	38.5412	-1.1	40.9314	0.9	27.4115	2.9	24.2333	4.9	30.9967	6.9	38.1621	8.9	42.1436
								-7.2	73.9386	-5.2	90.2655	-3.2	39.3295	-1.2	43.3022	0.8	27.0357	2.8	23.8436	4.8	32.6018	6.8	38.1499	8.8	42.5212
								-7.3	69.9304	-5.3	128.858	-3.3	39.7646	-1.3	43.3022	0.7	27.4245	2.7	25.0318	4.7	34.1814	6.7	38.5472	8.7	42.5212
								-7.4	67.213	-5.4	227.708	-3.4	40.1367	-1.4	41.7328	0.6	28.6123	2.6	25.8429	4.6	34.9707	6.6	38.5412	8.6	42.137
								-7.5	70.7925	-5.5	873.365	-3.5	40.9445	-1.5	42.1235	0.5	28.206	2.5	25.4292	4.5	36.1627	6.5	38.1499	8.5	41.7196
								-7.6	69.5768	-5.6	1859.73	-3.6	40.534	-1.6	42.137	0.4	27.0228	2.4	24.6383	4.4	37.3312	6.4	36.9517	8.4	41.746
								-7.7	67.9866	-5.7	969.236	-3.7	40.5405	-1.7	40.9119	0.3	26.6296	2.3	24.2294	4.3	37.7522	6.3	36.18	8.3	41.7261
								-7.8	67.1595	-5.8	435.839	-3.8	41.3485	-1.8	40.1495	0.2	26.228	2.2	25.0437	4.2	37.3548	6.2	34.9819	8.2	41.7328
								-7.9	62.4604	-5.9	257.88	-3.9	42.5212	-1.9	40.938	0.1	26.6212	2.1	26.228	4.1	37.7643	6.1	34.176	8.1	41.7328
								-8	59.6374	-6	191.696	-4	41.342	-2	42.1302	0	27.0185	2	27.8265	4	38.1499	6	33.7944	8	41.3354
								-8.1	61.6354	-6.1	151.154	-4.1	42.1169	-2.1	43.3297	-0.1	27.8087	1.9	28.2015	3.9	39.3483	5.9	33.365	7.9	40.9509
										-6.2	123.251	-4.2	44.8983	-2.2	43.3022	-0.2	29.019	1.8	27.8087	3.8	42.5077	5.8	32.5862	7.8	41.3288
										-6.3	102.974	-4.3	46.0974	-2.3	42.5077	-0.3	29.4118	1.7	27.4245	3.7	47.6872	5.7	32.1787	7.7	40.5534
										-6.4	91.4877	-4.4	47.2898	-2.4	43.3159	-0.4	30.1923	1.6	28.224	3.6	56.0414	5.6	32.1992	7.6	39.7457
										-6.5	83.1214	-4.5	48.0845	-2.5	42.9185	-0.5	32.1889	1.5	28.6123	3.5	60.4037	5.5	32.9836	7.5	39.7267
										-6.6	75.5889	-4.6	51.2882	-2.6	43.3159	-0.6	33.3862	1.4	29.4118	3.4	57.2521	5.4	32.5759	7.4	39.752
										-6.7	72.4061	-4.7	55.6529	-2.7	42.9185	-0.7	34.5844	1.3	29.8093	3.3	45.6929	5.3	32.1889	7.3	39.342
										-6.8	77.9757	-4.8	57.6406	-2.8	42.137	-0.8	34.9707	1.2	29.0236	3.2	34.5788	5.2	31.3941	7.2	38.5596
										-6.9	77.1188	-4.9	60.4134	-2.9	40.547	-0.9	36.1513	1.1	27.4202	3.1	27.0314	5.1	31.4041	7.1	38.1499
										-7	77.926	-5	61.1984	-3	40.547	-1	36.9634	1	27.4115	3	25.4171	5	30.5896	7	37.3608
										-7.1	74.3364	-5.1	65.2139	-3.1	38.9571	-1.1	38.1439	0.9	27.4289	2.9	25.4453	4.9	31.3941	6.9	37.7522
										-7.2	68.8037	-5.2	75.9383	-3.2	38.9446	-1.2	38.9446	0.8	28.2105	2.8	25.0397	4.8	33.3862	6.8	37.7522
										-7.3	68.7817	-5.3	83.5191	-3.3	39.752	-1.3	40.534	0.7	29.4212	2.7	25.0476	4.7	34.9707	6.7	37.3668
										-7.4	71.1334	-5.4	115.752	-3.4	38.9385	-1.4	40.1431	0.6	29.4025	2.6	25.8224	4.6	35.7654	6.6	36.9458
										-7.5	68.4168	-5.5	188.236	-3.5	40.547	-1.5	39.7393	0.5	28.215	2.5	26.2239	4.5	36.9458	6.5	36.5718
										-7.6	67.9866	-5.6	612.341	-3.6	41.7261	-1.6	40.9445	0.4	27.4332	2.4	25.8306	4.4	37.7582	6.4	36.1685
										-7.7	65.9989	-5.7	1395.94	-3.7	41.3485	-1.7	40.9184	0.3	27.4245	2.3	25.0437	4.3	38.1499	6.3	34.9819
										-7.8	61.6452	-5.8	1624	-3.8	41.3354	-1.8	40.5212	0.2	27.8087	2.2	24.241	4.2	37.7582	6.2	34.1922
										-7.9	62.033	-5.9	689.532	-3.9	41.6997	-1.9	40.5534	0.1	29.0097	2.1	24.2525	4.1	37.349	6.1	33.3809
										-8	64.8266	-6	375.676	-4	41.3157	-2	40.534	0	29.8045	2	25.0357	4	38.9446	6	32.9732
										-8.1	67.9975	-6.1	236.03	-4.1	42.1235	-2.1	42.1235	-0.1	29.814	1.9	27.0357	3.9	42.5348	5.9	32.2042
										-8.2	67.1915	-6.2	175.131	-4.2	44.1316	-2.2	42.1169	-0.2	30.6091	1.8	27.8176	3.8	46.5022	5.8	32.1889
										-8.3	60.4519	-6.3	142.778	-4.3	44.501	-2.3	42.5212	-0.3	30.226	1.7	27.4202	3.7	53.2509	5.7	31.3841
										-8.4	56.4748	-6.4	113.365	-4.4	44.508	-2.4	42.1436	-0.4	30.9918	1.6	27.4202	3.6	58.777	5.6	31.7915
										-8.5	54.8665	-6.5	98.2341	-4.5	47.2898	-2.5	41.342	-0.5	33.3916	1.5	28.215	3.5	59.2398	5.5	32.1889
										-8.6	55.2729	-6.6	84.6986	-4.6	49.308	-2.6	42.5077	-0.6	34.5788	1.4	27.8132	3.4	51.2882	5.4	31.7865
										-8.7	59.6374	-6.7	77.951	-4.7	54.4776	-2.7	42.5212	-0.7	34.9707	1.3	28.215	3.3	39.7393	5.3	31.0114
										-8.8	62.8383	-6.8	68.0299	-4.8	55.6263	-2.8	41.7261	-0.8	36.1627	1.2	28.215	3.2	30.5896	5.2	30.9918
										-8.9	57.2613	-6.9	71.1901	-4.9	56.4478	-2.9	39.7457	-0.9	36.9575	1.1	27.822	3.1	25.8429	5.1	30.6139
										-9	56.0859	-7	76.3238	-5	59.2023	-3	38.9323	-1	36.9693	1	27.0228	3	25.8306	5	30.6091
										-9.1	58.8331	-7.1	77.1309	-5.1	61.6452	-3.1	38.5472	-1.1	38.5472	0.9	27.0185	2.9	25.8429	4.9	32.1838
										-9.2	59.2493	-7.2	79.1443	-5.2	69.9747	-3.2	39.342	-1.2	40.1367	0.8	27.4245	2.8	25.0278	4.8	33.3757
										-9.3	62.0429	-7.3	75.9264	-5.3	79.5165	-3.3	40.1495	-1.3	39.7393	0.7	28.215	2.7	25.0357	4.7	34.9819
										-9.4	64.0108	-7.4	70.8036	-5.4	93.5063	-3.4	39.7393	-1.4	39.7393	0.6	28.626	2.6	25.8306	4.6	36.5718
										-9.5	65.2243	-7.5	71.9511	-5.5	139.243	-3.5	40.1558	-1.5	40.547	0.5	28.2105	2.5	26.6339	4.5	37.3548
										-9.6	67.5891	-7.6	71.2013	-5.6	314.142	-3.6	40.1367	-1.6	40.1431	0.4	27.4245	2.4	26.6212	4.4	38.1621
										-9.7	65.2243	-7.7	68.7817	-5.7	1091.51	-3.7	40.1623	-1.7	38.9385	0.3	27.0357	2.3	25.8183	4.3	37.7402
										-9.8	60.4325	-7.8	69.9747	-5.8	1681.04	-3.8	40.1431	-1.8	38.9446	0.2	27.0228	2.2	25.0437	4.2	37.3668
										-9.9	58.4541	-7.9	68.3842	-5.9	726.64	-3.9	42.5414	-1.9	38.9446	0.1	27.4245	2.1	25.0476	4.1	37.7522
										-10	57.6314	-8	64.3982	-6	374.541	-4	42.528	-2	38.9385	0	28.626	2	25.8429	4	38.9508
										-10.1	56.8542	-8.1	65.6323	-6.1	231.18	-4.1	43.7202	-2.1	40.1304	-0.1	29.814	1.9	27.8176	3.9	42.1302
												-8.2	68.7709	-6.2	172.001	-4.2	44.5151	-2.2	39.7267	-0.2	30.5896	1.8	28.6123	3.8	46.48
												-8.3	70.7811	-6.3	140.038	-4.3	44.9125	-2.3	40.1431	-0.3	31.0066	1.7	28.626	3.7	53.6738
												-8.4	70.3722	-6.4	114.975	-4.4	46.5244	-2.4	40.5277	-0.4	31.0066	1.6	28.6079	3.6	59.6281
												-8.5	62.8181	-6.5	99.045	-4.5	49.2689	-2.5	40.9314	-0.5	32.194	1.5	29.0052	3.5	60.4325
												-8.6	58.4635	-6.6	87.0985	-4.6	51.7023	-2.6	41.3288	-0.6	33.7782	1.4	28.6033	3.4	52.4558
												-8.7	56.4748	-6.7	81.1584	-4.7	56.8542	-2.7	41.7196	-0.7	34.1922	1.3	29.4071	3.3	40.9445
												-8.8	57.2704	-6.8	71.599	-4.8	58.0288	-2.8	40.1367	-0.8	34.5733	1.2	29.4259	3.2	30.9967
												-8.9	60.8591	-6.9	67.9975	-4.9	60.035	-2.9	38.9385	-0.9	34.9763	1.1	27.8087	3.1	26.6254
												-9	64.4083	-7	69.9859	-5	59.6374	-3	38.5656	-1	36.5601	1	27.4289	3	25.8224
												-9.1	59.6469	-7.1	73.5526	-5.1	65.9989	-3.1	38.5412	-1.1	38.1439	0.9	27.4115	2.9	25.4373
												-9.2	57.6497	-7.2	75.9626	-5.2	75.1432	-3.2	39.367	-1.2	39.342	0.8	27.4289	2.8	25.4332
												-9.3	60.4134	-7.3	75.1432	-5.3	83.5191	-3.3	38.9508	-1.3	40.534	0.7	27.8176	2.7	26.2322
												-9.4	61.2472	-7.4	71.9169	-5.4	102.276	-3.4	40.534	-1.4	41.3354	0.6	29.0144	2.6	26.2364
												-9.5	62.0133	-7.5	72.3832	-5.5	151.973	-3.5	40.534	-1.5	40.5212	0.5	29.019	2.5	26.2489
												-9.6	62.023	-7.6	74.3481	-5.6	346.159	-3.6	40.5405	-1.6	40.9575	0.4	28.6123	2.4	26.2364
												-9.7	64.021	-7.7	69.9971	-5.7	1168.37	-3.7	40.5405	-1.7	40.5534	0.3	27.4289	2.3	25.4292
												-9.8	64.8059	-7.8	69.9413	-5.8	1542.36	-3.8	42.1235	-1.8	40.1558	0.2	27.4245	2.2	24.6462
												-9.9	61.6452	-7.9	67.5785	-5.9	646.807	-3.9	42.9185	-1.9	40.1431	0.1	28.2284	2.1	24.6305
												-10	58.0381	-8	64.8059	-6	328.026	-4	43.3366	-2	41.7261	0	29.019	2	25.8429
												-10.1	57.6589	-8.1	64.8266	-6.1	210.82	-4.1	44.1177	-2.1	42.528	-0.1	30.226	1.9	27.4332
												-10.2	58.4447	-8.2	69.9747	-6.2	157.493	-4.2	44.9125	-2.2	43.3022	-0.2	31.0114	1.8	27.8176
												-10.3	58.4635	-8.3	73.9034	-6.3	131.37	-4.3	46.0902	-2.3	43.3228	-0.3	31.8016	1.7	27.4115
												-10.4	58.4356	-8.4	75.1672	-6.4	107.365	-4.4	47.7024	-2.4	42.9185	-0.4	32.2042	1.6	27.8176
												-10.5	58.8612	-8.5	69.6212	-6.5	94.6244	-4.5	48.0999	-2.5	42.1034	-0.5	32.9732	1.5	28.6169
												-10.6	58.0658	-8.6	62.8282	-6.6	81.1067	-4.6	53.6482	-2.6	41.7328	-0.6	33.3809	1.4	28.6169
												-10.7	58.8704	-8.7	59.6565	-6.7	75.5649	-4.7	56.8362	-2.7	40.9445	-0.7	34.5788	1.3	29.0097
												-10.8	60.4519	-8.8	59.2398	-6.8	70.8149	-4.8	57.6497	-2.8	40.938	-0.8	36.1685	1.2	29.3978
												-10.9	59.609	-8.9	62.033	-6.9	72.3371	-4.9	58.4447	-2.9	40.1431	-0.9	36.5485	1.1	28.2329
												-11	62.033	-9	66.8365	-7	74.71	-5	57.2521	-3	38.9508	-1	37.3548	1	27.4376
												-11.1	66.794	-9.1	64.0108	-7.1	77.951	-5.1	65.9989	-3.1	40.1687	-1.1	37.7522	0.9	27.4159
												-11.2	69.9637	-9.2	60.4519	-7.2	76.7579	-5.2	77.0941	-3.2	40.5277	-1.2	40.1495	0.8	27.0314
												-11.3	70.7587	-9.3	62.4406	-7.3	73.5877	-5.3	86.7141	-3.3	41.3485	-1.3	41.3223	0.7	28.215
												-11.4	71.9281	-9.4	62.4206	-7.4	70.7587	-5.4	119.389	-3.4	39.7393	-1.4	40.9445	0.6	28.215
												-11.5	73.5526	-9.5	62.8383	-7.5	73.962	-5.5	206.974	-3.5	40.5534	-1.5	40.534	0.5	28.215
												-11.6	76.3603	-9.6	63.2058	-7.6	73.9739	-5.6	805.01	-3.6	41.3354	-1.6	41.7328	0.4	27.0228
												-11.7	80.6836	-9.7	64.0108	-7.7	72.7575	-5.7	1795.07	-3.7	40.5534	-1.7	41.7129	0.3	27.0357
												-11.8	81.85	-9.8	64.0108	-7.8	71.5308	-5.8	988.207	-3.8	42.1235	-1.8	41.3354	0.2	27.4202
												-11.9	81.8628	-9.9	60.4519	-7.9	67.213	-5.9	444.809	-3.9	44.1458	-1.9	41.3354	0.1	27.8308
												-12	82.3387	-10	56.0859	-8	66.7835	-6	250.716	-4	44.1106	-2	42.5348	0	28.6123
												-12.1	81.9018	-10.1	55.264	-8.1	69.5991	-6.1	180.704	-4.1	44.5222	-2.1	42.1101	-0.1	29.4259
														-10.2	55.6971	-8.2	72.7228	-6.2	141.697	-4.2	44.9053	-2.2	42.5212	-0.2	30.5993
														-10.3	55.6616	-8.3	76.3358	-6.3	118.518	-4.3	45.3027	-2.3	42.9118	-0.3	31.0066
														-10.4	57.2613	-8.4	75.1911	-6.4	103.835	-4.4	47.6872	-2.4	42.137	-0.4	32.2042
														-10.5	59.6565	-8.5	67.213	-6.5	80.7092	-4.5	48.0845	-2.5	42.1436	-0.5	32.5759
														-10.6	61.2276	-8.6	62.4504	-6.6	74.3954	-4.6	51.2802	-2.6	42.5212	-0.6	32.194
														-10.7	61.2472	-8.7	59.2398	-6.7	68.4277	-4.7	57.6589	-2.7	42.9254	-0.7	33.7944
														-10.8	61.218	-8.8	59.2588	-6.8	68.3842	-4.8	59.6469	-2.8	42.137	-0.8	34.9707
														-10.9	62.4306	-8.9	62.0429	-6.9	67.6107	-4.9	62.4008	-2.9	41.7328	-0.9	35.7654
														-11	64.7957	-9	65.622	-7	68.3842	-5	60.423	-3	40.1367	-1	36.5601
														-11.1	68.3842	-9.1	64.0108	-7.1	74.3481	-5.1	67.181	-3.1	39.752	-1.1	37.3726
														-11.2	70.3948	-9.2	62.033	-7.2	73.1785	-5.2	79.9778	-3.2	40.1367	-1.2	39.752
														-11.3	71.5649	-9.3	62.8282	-7.3	71.9511	-5.3	89.8535	-3.3	41.342	-1.3	39.7393
														-11.4	73.5762	-9.4	64.021	-7.4	70.7698	-5.4	113.781	-3.4	40.925	-1.4	38.9323
														-11.5	77.1556	-9.5	64.4083	-7.5	72.3716	-5.5	191.389	-3.5	40.534	-1.5	38.9571
														-11.6	81.915	-9.6	65.2243	-7.6	68.4061	-5.6	592.922	-3.6	41.7261	-1.6	39.7393
														-11.7	83.5057	-9.7	66.4177	-7.7	67.9866	-5.7	1469.72	-3.7	42.1302	-1.7	38.9508
														-11.8	82.684	-9.8	67.1915	-7.8	67.1915	-5.8	1327.36	-3.8	43.7202	-1.8	38.1439
														-11.9	81.915	-9.9	65.2243	-7.9	65.1932	-5.9	550.246	-3.9	45.3027	-1.9	38.9508
														-12	80.3116	-10	62.0133	-8	65.1932	-6	297.278	-4	44.9267	-2	40.1431
														-12.1	79.5041	-10.1	58.0658	-8.1	70.3948	-6.1	204.22	-4.1	44.1106	-2.1	41.3485
														-12.2	76.7334	-10.2	58.0381	-8.2	72.7808	-6.2	147.573	-4.2	45.3172	-2.2	42.1302
														-12.3	73.5526	-10.3	58.4447	-8.3	73.5762	-6.3	126.849	-4.3	46.8925	-2.3	42.5145
														-12.4	69.9859	-10.4	58.8143	-8.4	67.5999	-6.4	106.205	-4.4	48.0922	-2.4	41.7261
														-12.5	65.5697	-10.5	60.8398	-8.5	61.6354	-6.5	94.2869	-4.5	50.8584	-2.5	41.3288
														-12.6	60.0063	-10.6	60.8495	-8.6	58.4635	-6.6	78.3735	-4.6	52.0833	-2.6	40.9509
														-12.7	54.8841	-10.7	60.83	-8.7	60.423	-6.7	70.3948	-4.7	57.2521	-2.7	40.5212
														-12.8	49.6899	-10.8	61.6255	-8.8	65.2034	-6.8	63.256	-4.8	59.2116	-2.8	41.3354
														-12.9	47.305	-10.9	62.3908	-8.9	68.8145	-6.9	64.0313	-4.9	59.6374	-2.9	39.752
														-13	46.5022	-11	63.2058	-9	66.7835	-7	72.7692	-5	58.4447	-3	38.9446
														-13.1	46.1048	-11.1	67.1915	-9.1	63.6132	-7.1	77.926	-5.1	65.9885	-3.1	39.3546
														-13.2	45.7	-11.2	69.9304	-9.2	64.8266	-7.2	75.5649	-5.2	81.4915	-3.2	39.7393
														-13.3	46.0902	-11.3	70.7698	-9.3	65.245	-7.3	70.7925	-5.3	94.2269	-3.3	40.5534
														-13.4	48.1075	-11.4	72.7461	-9.4	66.0409	-7.4	71.9855	-5.4	125	-3.4	39.7457
														-13.5	50.0713	-11.5	75.1432	-9.5	66.8046	-7.5	74.36	-5.5	260.035	-3.5	38.156
														-13.6	51.6857	-11.6	79.119	-9.6	66.8365	-7.6	73.9502	-5.6	1015.33	-3.6	39.3607
														-13.7	52.8704	-11.7	83.4924	-9.7	66.8153	-7.7	68.8037	-5.7	1614.92	-3.7	41.3485
														-13.8	54.0629	-11.8	83.4526	-9.8	65.2243	-7.8	69.9747	-5.8	756.972	-3.8	42.5483
														-13.9	56.0503	-11.9	82.3518	-9.9	61.6255	-7.9	68.3842	-5.9	366.756	-3.9	44.1106
														-14	58.4262	-12	81.1327	-10	59.2211	-8	67.9542	-6	231.689	-4	43.7133
														-14.1	60.83	-12.1	79.4662	-10.1	59.6374	-8.1	69.9747	-6.1	175.843	-4.1	43.3159
																-12.2	77.1433	-10.2	59.6374	-8.2	71.9968	-6.2	134.888	-4.2	44.5363
																-12.3	73.9386	-10.3	62.0429	-8.3	74.3954	-6.3	116.983	-4.3	45.7
																-12.4	70.3722	-10.4	64.0108	-8.4	72.7228	-6.4	109.388	-4.4	47.6872
																-12.5	67.213	-10.5	63.2258	-8.5	64.429	-6.5	89.1294	-4.5	50.0635
																-12.6	62.7882	-10.6	64.429	-8.6	58.0658	-6.6	72.36	-4.6	54.4604
																-12.7	57.2613	-10.7	64.3879	-8.7	58.0658	-6.7	65.2243	-4.7	58.0288
																-12.8	51.7187	-10.8	64.0007	-8.8	60.83	-6.8	62.4406	-4.8	58.4356
																-12.9	48.0845	-10.9	65.9989	-8.9	64.021	-6.9	64.429	-4.9	60.035
																-13	46.9075	-11	70.4058	-9	64.4186	-7	70.7925	-5	59.609
																-13.1	46.1048	-11.1	71.9396	-9.1	59.6374	-7.1	76.7334	-5.1	70.3948
																-13.2	46.1122	-11.2	73.5526	-9.2	61.6255	-7.2	74.3719	-5.2	81.9018
																-13.3	46.5318	-11.3	75.1314	-9.3	64.4186	-7.3	73.9502	-5.3	91.4733
																-13.4	47.7099	-11.4	76.2994	-9.4	62.4604	-7.4	75.5289	-5.4	124.92
																-13.5	49.674	-11.5	80.7092	-9.5	62.0626	-7.5	74.3835	-5.5	242.193
																-13.6	51.3127	-11.6	83.0948	-9.6	62.4504	-7.6	69.5548	-5.6	906.116
																-13.7	52.8787	-11.7	83.8899	-9.7	63.6132	-7.7	68.8037	-5.7	1723.99
																-13.8	54.0714	-11.8	83.9434	-9.8	62.4306	-7.8	69.1903	-5.8	882.988
																-13.9	55.2377	-11.9	82.684	-9.9	59.7039	-7.9	68.7599	-5.9	404.651
																-14	58.0658	-12	80.7092	-10	57.6497	-8	71.6105	-6	232.447
																-14.1	60.83	-12.1	77.5039	-10.1	58.0565	-8.1	75.5649	-6.1	171.042
																-14.2	64.3776	-12.2	74.36	-10.2	57.6497	-8.2	78.3236	-6.2	132.06
																-14.3	68.3516	-12.3	70.7811	-10.3	59.6374	-8.3	77.951	-6.3	111.014
																-14.4	73.9149	-12.4	67.181	-10.4	62.0626	-8.4	71.5878	-6.4	101.814
																-14.5	80.735	-12.5	62.8282	-10.5	62.0429	-8.5	64.429	-6.5	83.559
																-14.6	90.2655	-12.6	56.8542	-10.6	62.023	-8.6	60.8205	-6.6	69.5659
																-14.7	104.167	-12.7	51.7023	-10.7	62.4604	-8.7	59.2398	-6.7	63.2258
																-14.8	126.034	-12.8	48.5128	-10.8	61.6354	-8.8	60.0732	-6.8	59.6565
																-14.9	170.22	-12.9	46.4948	-10.9	62.8181	-8.9	62.0429	-6.9	59.6374
																-15	323.838	-13	46.0974	-11	66.386	-9	59.2681	-7	65.622
																-15.1	935.115	-13.1	46.1194	-11.1	68.7927	-9.1	56.8905	-7.1	71.5649
																-15.2	1436.02	-13.2	46.1488	-11.2	69.61	-9.2	59.2306	-7.2	75.5649
																-15.3	1598.58	-13.3	47.3349	-11.3	70.7587	-9.3	59.6943	-7.3	76.3603
																-15.4	1524.04	-13.4	48.8949	-11.4	71.1673	-9.4	59.6659	-7.4	74.7339
																-15.5	682.902	-13.5	50.5089	-11.5	73.9386	-9.5	61.1984	-7.5	75.5528
																-15.6	331.186	-13.6	52.0833	-11.6	77.1309	-9.6	62.0429	-7.6	70.8149
																-15.7	188.544	-13.7	53.2763	-11.7	77.1433	-9.7	62.4406	-7.7	69.9971
																-15.8	126.431	-13.8	54.4689	-11.8	77.9013	-9.8	59.6469	-7.8	67.6213
																-15.9	88.6892	-13.9	56.4478	-11.9	78.3486	-9.9	57.6406	-7.9	65.2034
																-16	66.4177	-14	58.482	-12	78.7716	-10	57.2431	-8	67.5677
																-16.1	57.2521	-14.1	62.0133	-12.1	78.7467	-10.1	56.8905	-8.1	75.2031
																		-14.2	65.1723	-12.2	76.3603	-10.2	56.8542	-8.2	77.5285
																		-14.3	70.7474	-12.3	73.5176	-10.3	58.8612	-8.3	75.1432
																		-14.4	78.7214	-12.4	69.9747	-10.4	62.023	-8.4	71.5649
																		-14.5	88.675	-12.5	66.0409	-10.5	62.033	-8.5	64.3982
																		-14.6	100.573	-12.6	61.2568	-10.6	62.8181	-8.6	60.471
																		-14.7	120.487	-12.7	55.6794	-10.7	62.8282	-8.7	58.4541
																		-14.8	153.069	-12.8	51.3046	-10.8	64.0108	-8.8	58.8423
																		-14.9	242.719	-12.9	48.5128	-10.9	67.5785	-8.9	61.2568
																		-15	601.24	-13	47.3275	-11	70.7925	-9	61.6452
																		-15.1	1345.7	-13.1	46.5244	-11.1	71.5537	-9.1	58.0749
																		-15.2	1437.9	-13.2	46.4948	-11.2	71.9624	-9.2	60.4519
																		-15.3	1768.76	-13.3	47.305	-11.3	72.36	-9.3	62.4406
																		-15.4	1066.08	-13.4	48.8793	-11.4	73.9855	-9.4	63.2258
																		-15.5	475.661	-13.5	50.5089	-11.5	75.9867	-9.5	63.6132
																		-15.6	252.028	-13.6	52.0916	-11.6	77.1309	-9.6	64.0007
																		-15.7	154.311	-13.7	53.6738	-11.7	79.1443	-9.7	63.6436
																		-15.8	104.996	-13.8	54.4689	-11.8	80.3374	-9.8	62.0429
																		-15.9	74.4074	-13.9	56.4478	-11.9	79.542	-9.9	59.2681
																		-16	59.6374	-14	59.2493	-12	78.7091	-10	58.8704
																		-16.1	53.3017	-14.1	62.4206	-12.1	75.9142	-10.1	59.6565
																		-16.2	45.3388	-14.2	66.0303	-12.2	71.6105	-10.2	59.2776
																		-16.3	38.584	-14.3	70.7925	-12.3	66.8258	-10.3	61.2472
																		-16.4	33.3968	-14.4	78.3236	-12.4	62.8181	-10.4	64.8266
																		-16.5	32.6173	-14.5	87.0706	-12.5	58.4169	-10.5	64.8266
																		-16.6	31.0214	-14.6	97.0719	-12.6	54.0629	-10.6	64.7957
																		-16.7	28.6442	-14.7	114.901	-12.7	49.6819	-10.7	64.8368
																		-16.8	26.2655	-14.8	142.8	-12.8	47.7099	-10.8	64.7957
																		-16.9	23.8626	-14.9	219.396	-12.9	47.2898	-10.9	66.407
																		-17	21.4831	-15	489.583	-13	46.5097	-11	69.5991
																		-17.1	19.8855	-15.1	1249.8	-13.1	46.1268	-11.1	70.3722
																		-17.2	19.4878	-15.2	1418.17	-13.2	46.9148	-11.2	70.3948
																		-17.3	17.4964	-15.3	1744.47	-13.3	48.5128	-11.3	70.7587
																		-17.4	14.7129	-15.4	1194.87	-13.4	50.8907	-11.4	71.974
																		-17.5	12.7308	-15.5	539.724	-13.5	52.8452	-11.5	75.5407
																		-17.6	10.7382	-15.6	284.363	-13.6	53.691	-11.6	76.7334
																		-17.7	10.3405	-15.7	172.153	-13.7	55.2729	-11.7	77.951
																		-17.8	10.3405	-15.8	119.711	-13.8	57.2521	-11.8	79.9141
																		-17.9	9.93801	-15.9	83.9299	-13.9	60.0542	-11.9	79.5165
																		-18	7.95925	-16	63.2458	-14	63.2157	-12	79.9141
																		-18.1	7.55649	-16.1	54.4776	-14.1	66.8153	-12.1	77.9138
																				-16.2	47.3349	-14.2	71.5537	-12.2	74.7339
																				-16.3	41.3682	-14.3	79.119	-12.3	70.8149
																				-16.4	35.8053	-14.4	88.2916	-12.4	67.6107
																				-16.5	32.6173	-14.5	99.4428	-12.5	63.2157
																				-16.6	31.4191	-14.6	116.511	-12.6	58.482
																				-16.7	29.4306	-14.7	142.755	-12.7	53.2594
																				-16.8	26.6508	-14.8	215.49	-12.8	48.9182
																				-16.9	23.8549	-14.9	478.446	-12.9	47.3275
																				-17	21.0887	-15	1222.34	-13	47.2974
																				-17.1	19.4971	-15.1	1429.65	-13.1	46.5169
																				-17.2	18.7013	-15.2	1702.25	-13.2	46.1194
																				-17.3	17.107	-15.3	1405.83	-13.3	47.2898
																				-17.4	14.7129	-15.4	633.751	-13.4	49.3001
																				-17.5	12.329	-15.5	334.181	-13.5	51.2882
																				-17.6	11.5354	-15.6	197.598	-13.6	53.2509
																				-17.7	10.7467	-15.7	128.96	-13.7	54.4689
																				-17.8	11.5372	-15.8	89.1009	-13.8	56.0591
																				-17.9	11.1341	-15.9	66.8153	-13.9	57.6497
																				-18	10.3405	-16	56.0681	-14	60.83
																				-18.1	9.14733	-16.1	48.9182	-14.1	63.6132
																				-18.2	8.35191	-16.2	41.7793	-14.2	67.6213
																				-18.3	8.35191	-16.3	36.1916	-14.3	73.9386
																				-18.4	7.95165	-16.4	32.5967	-14.4	81.4915
																				-18.5	7.55649	-16.5	32.2145	-14.5	91.8563
																				-18.6	6.75891	-16.6	30.6334	-14.6	105.393
																				-18.7	6.75891	-16.7	27.4463	-14.7	126.472
																				-18.8	6.36033	-16.8	23.4723	-14.8	166.958
																				-18.9	5.96754	-16.9	21.0752	-14.9	292.27
																				-19	6.76213	-17	19.0992	-15	827.897
																				-19.1	6.76107	-17.1	17.8998	-15.1	1443.58
																				-19.2	6.76107	-17.2	16.7091	-15.2	1558.87
																				-19.3	6.75999	-17.3	15.113	-15.3	1618.88
																				-19.4	6.36336	-17.4	12.3329	-15.4	789.431
																				-19.5	6.76213	-17.5	11.1341	-15.5	389.88
																				-19.6	7.95293	-17.6	11.5372	-15.6	219.068
																				-19.7	8.34793	-17.7	11.9275	-15.7	139.596
																				-19.8	9.93801	-17.8	11.9313	-15.8	95.4195
																				-19.9	11.9351	-17.9	10.7347	-15.9	70.0193
																				-20	13.9132	-18	9.5511	-16	57.6864
																				-20.1	15.5082	-18.1	9.1444	-16.1	50.907
																						-18.2	8.74962	-16.2	43.755
																						-18.3	7.95165	-16.3	37.7823
																						-18.4	6.76213	-16.4	32.6122
																						-18.5	6.36132	-16.5	32.2094
																						-18.6	7.15649	-16.6	31.4191
																						-18.7	6.76107	-16.7	29.0374
																						-18.8	5.17023	-16.8	25.4615
																						-18.9	5.96565	-16.9	23.0745
																						-19	6.36132	-17	20.2864
																						-19.1	6.75891	-17.1	19.0901
																						-19.2	6.76107	-17.2	17.9026
																						-19.3	6.36234	-17.3	16.3087
																						-19.4	5.96281	-17.4	13.9154
																						-19.5	7.55649	-17.5	12.329
																						-19.6	8.74822	-17.6	10.7416
																						-19.7	9.54654	-17.7	11.9256
																						-19.8	11.5262	-17.8	12.7187
																						-19.9	13.5178	-17.9	11.9331
																						-20	15.9084	-18	9.94275
																						-20.1	16.3009	-18.1	8.75239
																						-20.2	17.0961	-18.2	8.34924
																						-20.3	18.2947	-18.3	7.95165
																						-20.4	18.6924	-18.4	7.15878
																						-20.5	18.2888	-18.5	5.96565
																						-20.6	17.8941	-18.6	5.96659
																						-20.7	17.0961	-18.7	6.76321
																						-20.8	15.9008	-18.8	6.36132
																						-20.9	15.1081	-18.9	5.96374
																						-21	15.1106	-19	5.96659
																						-21.1	14.7106	-19.1	6.75999
																						-21.2	14.3107	-19.2	6.36132
																						-21.3	15.1058	-19.3	5.17023
																						-21.4	15.5107	-19.4	5.56529
																						-21.5	15.5107	-19.5	7.16105
																						-21.6	15.1034	-19.6	8.35057
																						-21.7	15.1081	-19.7	9.54351
																						-21.8	15.5107	-19.8	11.1323
																						-21.9	16.7064	-19.9	13.1224
																						-22	17.8998	-20	15.5107
																						-22.1	18.6894	-20.1	15.9033
																								-20.2	17.4992
																								-20.3	18.2975
																								-20.4	18.2947
																								-20.5	17.4936
																								-20.6	17.107
																								-20.7	15.9058
																								-20.8	15.9084
																								-20.9	15.5107
																								-21	14.3153
																								-21.1	14.3221
																								-21.2	15.5107
																								-21.3	15.9084
																								-21.4	16.6985
																								-21.5	17.1042
																								-21.6	17.0906
																								-21.7	17.4936
																								-21.8	18.2888
																								-21.9	19.0901
																								-22	18.6864
																								-22.1	17.897
																								-22.2	17.8884
																								-22.3	17.9055
																								-22.4	18.2888
																								-22.5	18.3005
																								-22.6	18.2917
																								-22.7	18.2947
																								-22.8	18.3005
																								-22.9	17.8912
																								-23	17.4964
																								-23.1	17.0961
																								-23.2	16.2983
																								-23.3	15.9084
																								-23.4	15.9084
																								-23.5	15.9134
																								-23.6	15.113
																								-23.7	14.7199
																								-23.8	14.7106
																								-23.9	14.7106
																								-24	14.3198
																								-24.1	13.922

## Sheet: Fig1e_forward
V_b (V)	R_xx (Ohm)	V_b (V)	R_xx (Ohm)	V_b (V)	R_xx (Ohm)	V_b (V)	R_xx (Ohm)	V_b (V)	R_xx (Ohm)	V_b (V)	R_xx (Ohm)	V_b (V)	R_xx (Ohm)	V_b (V)	R_xx (Ohm)	V_b (V)	R_xx (Ohm)	V_b (V)	R_xx (Ohm)	V_b (V)	R_xx (Ohm)	V_b (V)	R_xx (Ohm)	V_b (V)	R_xx (Ohm)	V_b (V)	R_xx (Ohm)	V_b (V)	R_xx (Ohm)	V_b (V)	R_xx (Ohm)
-10	52.0833	-12	42.5212	-14.2	43.3297	-16.2	52.0503	-18.2	99.7929	-20.2	225.792	-22.2	15.4983	-24.2	13.1182	-26.2	9.53744	-28.2	6.75568	-30.2	3.57654	-32.2	5.95901	-34.2	9.9301	-36.2	12.3133	-38.2	13.5114	-40.2	11.5244
-9.8	48.8793	-11.8	42.5212	-14	43.7341	-16	50.0874	-18	93.7549	-20	335.613	-22	18.2888	-24	13.5178	-26	8.74265	-28	5.9609	-30	3.97457	-32	5.56174	-34	8.73712	-36	11.1305	-38	13.9088	-40	11.9218
-9.6	46.0974	-11.6	41.7261	-13.8	43.7341	-15.8	48.4897	-17.8	79.876	-19.8	1210.43	-21.8	29.0282	-23.8	12.3231	-25.8	10.329	-27.8	6.36132	-29.8	4.76721	-31.8	4.37202	-33.8	6.35829	-35.8	10.7313	-37.8	14.2971	-39.8	12.7166
-9.4	45.6929	-11.4	41.7328	-13.6	41.7129	-15.6	46.5097	-17.6	71.9281	-19.6	2022.92	-21.6	36.981	-23.6	11.9161	-25.6	11.5262	-27.6	8.34924	-29.6	5.95996	-31.6	4.37202	-33.6	4.76948	-35.6	9.53442	-37.6	13.5178	-39.6	13.5114
-9.2	45.7218	-11.2	42.1637	-13.4	40.124	-15.4	46.4726	-17.4	67.9218	-19.4	2671.5	-21.4	43.3366	-23.4	11.9218	-25.4	13.5178	-27.4	9.53442	-29.4	5.95901	-31.4	4.37341	-33.4	4.77099	-35.4	7.14855	-37.4	12.3192	-39.4	13.5135
-9	43.3159	-11	42.1235	-13.2	37.7643	-15.2	44.9053	-17.2	60.83	-19.2	2300.35	-21.2	50.4527	-23.2	11.9218	-25.2	13.9132	-27.2	9.93642	-29.2	5.9609	-31.2	5.16202	-33.2	6.3573	-35.2	5.16858	-37.2	11.5299	-39.2	13.5071
-8.8	42.9254	-10.8	41.342	-13	38.156	-15	44.4939	-17	52.0751	-19	706.564	-21	55.635	-23	16.2957	-25	12.325	-27	9.53594	-29	6.75785	-31	6.35628	-33	6.35628	-35	3.97393	-37	11.9218	-39	13.9132
-8.6	42.5212	-10.6	42.1302	-12.8	39.752	-14.8	44.1106	-16.8	47.3124	-18.8	251.59	-20.8	75.9021	-22.8	26.6339	-24.8	12.7086	-26.8	10.3371	-28.8	8.34526	-30.8	6.36132	-32.8	5.96185	-34.8	3.97393	-36.8	11.5207	-38.8	13.9066
-8.4	42.528	-10.4	45.7	-12.6	38.9446	-14.6	40.5212	-16.6	44.4868	-18.6	137.122	-20.6	133.211	-22.6	35.7824	-24.6	12.7126	-26.6	11.5262	-28.6	9.93168	-30.6	6.35829	-32.6	4.77024	-34.6	4.76872	-36.6	8.34526	-38.6	13.5071
-8.2	43.3228	-10.2	47.2749	-12.4	38.5412	-14.4	37.3608	-16.4	42.9118	-18.4	102.13	-20.4	309.717	-22.4	40.534	-24.4	14.3062	-26.4	13.5114	-28.4	10.7279	-30.4	6.75785	-32.4	3.97393	-34.4	5.16365	-36.4	5.95901	-38.4	11.5281
-8	43.3228	-10	49.2845	-12.2	40.938	-14.2	37.7522	-16.2	41.7261	-18.2	85.0826	-20.2	1225.12	-22.2	49.6819	-24.2	18.6864	-26.2	13.5157	-28.2	10.3306	-30.2	7.54808	-32.2	4.37272	-34.2	4.76721	-36.2	4.37133	-38.2	9.53442
-7.8	44.8983	-9.8	50.8584	-12	42.1235	-14	38.5412	-16	41.3288	-18	73.9386	-20	2060.32	-22	58.4077	-24	27.0357	-26	13.5135	-28	11.5207	-30	8.74128	-32	5.16611	-34	4.37341	-36	4.36786	-38	9.53289
-7.6	48.9026	-9.6	51.6776	-11.8	43.3091	-13.8	38.9632	-15.8	41.746	-17.8	67.1595	-19.8	2809.71	-21.8	71.1787	-23.8	35.7939	-25.8	12.7187	-27.8	10.7296	-29.8	9.93957	-31.8	5.95996	-33.8	4.37133	-35.8	3.57654	-37.8	9.93168
-7.4	50.4768	-9.4	53.6482	-11.6	47.6872	-13.6	37.7463	-15.6	42.1235	-17.6	60.7818	-19.6	2372.74	-21.6	103.371	-23.6	44.9053	-25.6	13.114	-27.6	10.7331	-29.6	11.127	-31.6	5.9609	-33.6	4.76872	-35.6	3.17966	-37.6	8.74265
-7.2	52.0751	-9.2	56.4298	-11.4	49.3001	-13.4	38.9323	-15.4	40.9509	-17.4	54.4689	-19.4	732.462	-21.4	215.49	-23.4	56.0681	-25.4	15.1009	-27.4	11.1305	-29.4	12.3211	-31.4	5.96185	-33.4	5.95712	-35.4	3.97393	-37.4	7.15308
-7	54.443	-9	57.2159	-11.2	49.6819	-13.2	40.5727	-15.2	38.9385	-17.2	49.674	-19.2	256.757	-21.2	698.998	-23.2	66.3964	-25.2	17.4909	-27.2	11.9275	-29.2	13.9	-31.2	6.36033	-33.2	5.95712	-35.2	4.7657	-37.2	5.9609
-6.8	55.6174	-8.8	57.6314	-11	51.3046	-13	40.5534	-15	37.7582	-17	45.3027	-19	141.074	-21	1353.5	-23	91.4004	-25	23.8512	-27	12.3153	-29	14.3062	-31	6.75355	-33	5.95996	-35	5.1653	-37	5.16777
-6.6	57.2248	-8.6	56.8453	-10.8	52.0585	-12.8	43.7341	-14.8	36.5544	-16.8	43.7133	-18.8	103.306	-20.8	2081.61	-22.8	145.071	-24.8	31.3941	-26.8	12.3153	-28.8	14.3062	-30.8	7.94535	-32.8	5.5635	-34.8	5.16694	-36.8	5.1653
-6.4	57.234	-8.4	54.4604	-10.6	51.2638	-12.6	47.6948	-14.6	35.7541	-16.6	42.137	-18.6	85.0826	-20.6	2646.8	-22.6	282.899	-24.6	37.7643	-26.6	13.112	-28.6	13.9132	-30.6	8.74265	-32.6	5.9609	-34.6	5.95901	-36.6	4.77024
-6.2	57.6314	-8.2	52.8452	-10.4	52.0668	-12.4	48.0845	-14.4	37.3608	-16.4	40.5277	-18.4	74.3126	-20.4	1051.27	-22.4	981.619	-24.4	46.9148	-26.4	16.2931	-28.4	13.5071	-30.4	8.74265	-32.4	6.75891	-34.4	5.96374	-36.4	4.76872
-6	57.6222	-8	51.2393	-10.2	52.0585	-12.2	47.7099	-14.2	39.3358	-16.2	40.1367	-18.2	67.5568	-20.2	359.469	-22.2	1864.15	-24.2	57.6039	-26.2	20.6644	-28.2	12.7126	-30.2	11.5262	-32.2	7.94914	-34.2	5.95901	-36.2	4.37133
-5.8	56.8	-7.8	51.2802	-10	50.8907	-12	50.4608	-14	39.7393	-16	40.1367	-18	60.4134	-20	174.511	-22	2591.56	-24	73.9502	-26	26.6466	-28	12.3172	-30	13.5028	-32	7.94786	-34	5.16448	-36	5.16611
-5.6	56.8453	-7.6	48.4974	-9.8	49.2845	-11.8	50.8503	-13.8	40.5212	-15.8	40.5084	-17.8	53.6482	-19.8	117.231	-21.8	2846.85	-23.8	105.757	-25.8	32.5915	-27.8	12.7207	-29.8	14.7059	-31.8	7.94786	-33.8	5.16611	-35.8	5.95806
-5.4	57.6497	-7.4	46.0974	-9.6	48.077	-11.6	50.4687	-13.6	45.2956	-15.6	40.547	-17.6	50.0713	-19.6	92.578	-21.6	907.25	-23.6	186.039	-25.6	38.5596	-27.6	15.1009	-29.6	14.7106	-31.6	8.73988	-33.6	5.9609	-35.6	6.36033
-5.2	56.4388	-7.2	45.7074	-9.4	49.2689	-11.4	51.653	-13.4	46.1122	-15.4	38.9694	-17.4	47.7024	-19.4	79.4408	-21.4	303.657	-23.4	401.098	-25.4	49.2689	-27.4	19.0749	-29.4	13.9088	-31.4	11.1305	-33.4	7.15422	-35.4	5.95901
-5	55.2465	-7	44.5292	-9.2	49.2766	-11.2	50.8745	-13.2	45.7218	-15.2	38.156	-17.2	44.1037	-19.2	71.9169	-21.2	156.573	-23.2	1062.74	-25.2	61.6158	-27.2	27.0271	-29.2	12.3133	-31.2	13.1161	-33.2	8.33997	-35.2	5.16611
-4.8	56.4119	-6.8	41.7395	-9	46.0974	-11	46.4948	-13	48.9026	-15	36.9458	-17	42.9254	-19	64.3675	-21	120.051	-23	1901.17	-25	81.9018	-27	35.3737	-29	11.5244	-31	14.3084	-33	8.73988	-35	5.16611
-4.6	54.8491	-6.6	40.1367	-8.8	44.5292	-10.8	43.3091	-12.8	51.2475	-14.8	35.7598	-16.8	41.3288	-18.8	57.2431	-20.8	88.9878	-22.8	2493.64	-24.8	125.239	-26.8	42.1571	-28.8	11.5189	-30.8	14.3016	-32.8	9.14004	-34.8	4.76872
-4.4	54.8403	-6.4	40.5405	-8.6	43.3159	-10.6	44.501	-12.6	50.0713	-14.6	36.9575	-16.6	40.5277	-18.6	51.6694	-20.6	77.4915	-22.6	2002.71	-24.6	234.176	-26.6	49.2689	-28.6	12.7146	-30.6	14.6989	-32.6	9.93642	-34.6	4.37341
-4.2	52.0751	-6.2	39.7393	-8.4	42.5348	-10.4	45.6856	-12.4	49.2766	-14.4	40.925	-16.4	39.7457	-18.4	48.0693	-20.4	69.9413	-22.4	640.199	-24.4	584.047	-26.4	58.4262	-28.4	15.1034	-30.4	13.911	-32.4	10.7313	-34.4	5.16694
-4	50.4928	-6	37.7402	-8.2	41.3288	-10.2	46.0974	-12.2	47.6948	-14.2	42.1169	-16.2	40.1176	-18.2	46.0974	-20.2	61.606	-22.2	240.385	-24.2	1229.9	-26.2	78.6965	-28.2	19.8728	-30.2	13.114	-32.2	12.3153	-34.2	7.55047
-3.8	49.6819	-5.8	36.5601	-8	38.9632	-10	45.6929	-12	46.0974	-14	41.7196	-16	40.9314	-18	45.2956	-20	54.8491	-22	138.337	-24	1875.8	-26	124.384	-28	26.2447	-30	14.3084	-32	13.5114	-34	8.73848
-3.6	46.5022	-5.6	36.9575	-7.8	37.3548	-9.8	41.7062	-11.8	44.9267	-13.8	45.3027	-15.8	41.3617	-17.8	43.7133	-19.8	49.6662	-21.8	102.528	-23.8	2116.83	-25.8	235.842	-27.8	34.5733	-29.8	15.5008	-31.8	14.313	-33.8	8.74405
-3.4	43.3366	-5.4	37.7643	-7.6	34.5788	-9.6	41.342	-11.6	44.1106	-13.6	47.2898	-15.6	40.1495	-17.6	42.5009	-19.6	44.8911	-21.6	86.289	-23.6	1134.16	-25.6	560.552	-27.6	43.3022	-29.6	17.4881	-31.6	14.3107	-33.6	9.13715
-3.2	43.7133	-5.2	38.5412	-7.4	33.3809	-9.4	39.7267	-11.4	44.1106	-13.4	45.7074	-15.4	38.1499	-17.4	42.1169	-19.4	43.3091	-21.4	76.2875	-23.4	414.151	-25.4	1245.23	-27.4	51.6365	-29.4	23.4387	-31.4	13.9088	-33.4	11.1288
-3	45.3027	-5	38.9508	-7.2	34.176	-9.2	37.3668	-11.2	42.9185	-13.2	47.7099	-15.2	36.9458	-17.2	41.7395	-19.2	44.0966	-21.2	67.149	-23.2	190.809	-25.2	2017.66	-27.2	62.0133	-29.2	30.6139	-31.2	13.9044	-33.2	12.7146
-2.8	44.9267	-4.8	40.1304	-7	36.1916	-9	34.9707	-11	42.5414	-13	50.0555	-15	37.7643	-17	40.547	-19	43.7341	-21	61.9542	-23	122.436	-25	2235.04	-27	79.0939	-29	36.9751	-31	14.3107	-33	12.7146
-2.6	46.5022	-4.6	39.7393	-6.8	39.342	-8.8	34.1814	-10.8	42.1571	-12.8	50.0396	-14.8	38.5596	-16.8	39.7393	-18.8	42.5077	-20.8	53.2425	-22.8	94.9314	-24.8	1183.59	-26.8	118.082	-28.8	44.5222	-30.8	15.5057	-32.8	12.7207
-2.4	49.2766	-4.4	40.534	-6.6	38.5596	-8.6	33.7782	-10.6	40.9119	-12.6	47.7024	-14.6	42.1302	-16.6	39.3546	-18.6	42.5212	-20.6	48.0845	-22.6	81.4396	-24.6	430.517	-26.6	218.239	-28.6	54.8579	-30.6	19.084	-32.6	13.5092
-2.2	51.6857	-4.2	45.2956	-6.4	38.1378	-8.4	34.1706	-10.4	40.1431	-12.4	45.6929	-14.4	44.4939	-16.4	39.3295	-18.4	41.746	-20.4	44.9053	-22.4	72.7115	-24.4	195.12	-26.4	515.829	-28.4	71.4855	-30.4	25.0278	-32.4	14.3062
-2	52.1	-4	47.3124	-6.2	40.1367	-8.2	36.5775	-10.2	37.3548	-12.2	44.5151	-14.2	44.1106	-16.2	38.9385	-18.2	41.3354	-20.2	44.4868	-22.2	64.7853	-24.2	124.325	-26.2	1204.27	-28.2	99.348	-30.2	31.4041	-32.2	14.6942
-1.8	52.8535	-3.8	48.077	-6	42.1302	-8	36.5775	-10	33.3862	-12	43.2953	-14	44.1106	-16	37.7402	-18	38.9757	-20	42.5348	-22	57.1886	-24	96.5819	-26	2000.56	-28	166.64	-30	38.5534	-32	15.0962
-1.6	59.2398	-3.6	49.3001	-5.8	44.5222	-7.8	34.1706	-9.8	32.9785	-11.8	43.7133	-13.8	47.2974	-15.8	36.1858	-17.8	37.7283	-19.8	41.7328	-21.8	50.8584	-23.8	80.2862	-25.8	2209.18	-27.8	346.692	-29.8	47.2974	-31.8	15.4959
-1.4	62.0626	-3.4	50.0713	-5.6	44.9197	-7.6	33.3757	-9.6	34.1651	-11.6	44.8911	-13.6	47.2898	-15.6	38.1378	-17.6	37.349	-19.6	41.7395	-21.6	47.2824	-23.6	71.9624	-25.6	1245.23	-27.6	1035	-29.6	59.6374	-31.6	17.4853
-1.2	62.8781	-3.2	53.6738	-5.4	45.3027	-7.4	36.1455	-9.4	34.5844	-11.4	41.3288	-13.4	47.6872	-15.4	40.9314	-17.4	36.5601	-19.4	42.1101	-21.4	44.508	-23.4	63.9398	-25.4	444.895	-27.4	1922.04	-29.4	80.6452	-31.4	21.4558
-1	68.0949	-3	56.4388	-5.2	45.3027	-7.2	37.7643	-9.2	34.1922	-11.2	40.9509	-13.2	49.6662	-15.2	41.7261	-17.2	36.566	-19.2	41.7129	-21.2	42.528	-23.2	56.8271	-25.2	194.661	-27.2	2735.52	-29.2	122.397	-31.2	29.0006
-0.8	57.316	-2.8	59.6469	-5	46.1268	-7	38.1681	-9	33.4075	-11	39.7393	-13	48.8483	-15	43.6994	-17	36.9575	-19	40.5212	-21	40.534	-23	49.7136	-25	120.808	-27	2686.93	-29	212.606	-31	34.9873
-0.6	64.0516	-2.6	59.2116	-4.8	45.7074	-6.8	42.9049	-8.8	34.5679	-10.8	37.7702	-12.8	46.1194	-14.8	46.0974	-16.8	40.124	-18.8	39.7393	-20.8	41.3354	-22.8	44.9125	-24.8	95.7567	-26.8	807.759	-28.8	470.092	-30.8	42.1436
-0.4	65.2761	-2.4	61.2374	-4.6	45.7	-6.6	44.501	-8.6	34.9652	-10.6	37.3548	-12.6	44.1106	-14.6	44.501	-16.6	43.3159	-18.6	38.5412	-20.6	41.296	-22.6	42.0901	-24.6	81.8628	-26.6	267.758	-28.6	1057.57	-30.6	53.6654
-0.2	60.8591	-2.2	65.1828	-4.4	49.6662	-6.4	46.0828	-8.4	34.1922	-10.4	35.7824	-12.4	43.3366	-14.4	42.5212	-16.4	44.508	-18.4	37.3608	-20.4	41.3223	-22.4	40.5212	-24.4	72.3026	-26.4	139.86	-28.4	1797.38	-30.4	69.9525
0	58.482	-2	62.8181	-4.2	54.0972	-6.2	47.7252	-8.2	34.6009	-10.2	32.5915	-12.2	43.3022	-14.2	45.2883	-16.2	44.501	-18.2	34.9596	-20.2	40.9184	-22.2	40.1304	-24.2	63.1655	-26.2	101.351	-28.2	2049.11	-30.2	97.3612
0.2	57.6589	-1.8	59.609	-4	57.234	-6	49.3001	-8	34.5788	-10	30.9967	-12	43.3159	-14	45.7147	-16	44.5151	-18	34.5568	-20	39.7267	-22	40.1367	-24	55.2377	-26	84.2341	-28	1140.66	-30	153.516
0.4	57.6681	-1.6	62.0429	-3.8	57.2248	-5.8	48.8638	-7.8	36.9517	-9.8	33.3809	-11.8	42.9049	-13.8	43.3297	-15.8	44.1037	-17.8	36.1513	-19.8	39.7457	-21.8	41.6997	-23.8	48.0845	-25.8	73.8915	-27.8	415.08	-29.8	288.247
0.6	63.2058	-1.4	67.9975	-3.6	56.8362	-5.6	48.8716	-7.6	39.7331	-9.6	33.8052	-11.6	38.9571	-13.6	42.1235	-15.6	43.3159	-17.6	38.5412	-19.6	39.7393	-21.6	41.7261	-23.6	44.1106	-25.6	64.734	-27.6	187.113	-29.6	752.187
0.8	64.4186	-1.2	75.9867	-3.4	56.0859	-5.4	49.2924	-7.4	40.964	-9.4	34.5733	-11.4	38.1499	-13.4	42.137	-15.4	43.3159	-17.4	42.1302	-19.4	38.1499	-21.4	40.5212	-23.4	40.5019	-25.4	56.4298	-27.4	119.577	-29.4	1382.84
1	63.2258	-1	66.4915	-3.2	55.6529	-5.2	50.0874	-7.2	42.1436	-9.2	33.3757	-11.2	37.7522	-13.2	42.1235	-15.2	43.3297	-17.2	42.9185	-19.2	36.5544	-21.2	39.7393	-23.2	38.9508	-25.2	49.6662	-27.2	93.3726	-29.2	2293.52
1.2	60.0159	-0.8	56.5376	-3	58.0195	-5	53.2509	-7	43.3091	-9	33.3703	-11	36.9751	-13	41.746	-15	42.1235	-17	44.1037	-19	36.9458	-21	38.5472	-23	38.1621	-25	44.1037	-27	79.0813	-29	2686.58
1.4	53.2763	-0.6	54.9102	-2.8	59.9969	-4.8	54.823	-6.8	43.3297	-8.8	32.9994	-10.8	36.1743	-12.8	40.925	-14.8	41.7196	-16.8	45.6929	-18.8	36.9575	-20.8	38.5289	-22.8	37.7643	-24.8	40.1176	-26.8	68.7817	-28.8	901.942
1.6	50.8745	-0.4	59.7229	-2.6	58.8612	-4.6	55.635	-6.6	46.0974	-8.6	34.176	-10.6	34.176	-12.6	39.7267	-14.6	40.1367	-16.6	45.7147	-18.6	37.3548	-20.6	38.5472	-22.6	38.1257	-24.6	37.349	-26.6	60.3846	-28.6	306.488
1.8	53.6738	-0.2	64.0516	-2.4	58.4356	-4.4	54.4689	-6.4	50.0874	-8.4	34.5733	-10.4	32.9732	-12.4	40.124	-14.4	38.9446	-16.4	44.4939	-18.4	38.1499	-20.4	37.3312	-22.4	38.535	-24.4	36.5718	-26.4	52.4558	-28.4	154.659
2	53.6654	0	68.0084	-2.2	60.8495	-4.2	55.2202	-6.2	51.6448	-8.2	36.5427	-10.2	32.9889	-12.2	40.9509	-14.2	38.9571	-16.2	43.3159	-18.2	39.7393	-20.2	36.5485	-22.2	39.7393	-24.2	36.9575	-26.2	45.6929	-28.2	106.138
2.2	56.4388	0.2	71.9968	-2	64.3776	-4	56.0591	-6	52.0585	-8	37.7643	-10	34.1922	-12	36.5485	-14	38.535	-16	41.7196	-18	38.9323	-20	36.9575	-22	40.5599	-24	37.3312	-26	40.1367	-28	85.4394
2.4	60.83	0.4	72.3716	-1.8	58.4447	-3.8	54.8403	-5.8	54.8665	-7.8	37.3608	-9.8	34.1922	-11.8	32.5915	-13.8	38.9385	-15.8	40.938	-17.8	41.3354	-19.8	37.349	-21.8	40.1495	-23.8	37.349	-25.8	37.7582	-27.8	73.8681
2.6	58.8143	0.6	66.794	-1.6	58.4169	-3.6	53.6654	-5.6	56.4388	-7.6	40.5405	-9.6	34.9819	-11.6	32.9732	-13.6	38.1378	-15.6	40.9509	-17.6	43.3159	-19.6	38.5472	-21.6	39.7331	-23.6	37.349	-25.6	36.5485	-27.6	64.3675
2.8	55.2817	0.8	64.0516	-1.4	64.0516	-3.4	54.9014	-5.4	53.6568	-7.4	43.7202	-9.4	34.1651	-11.4	34.5733	-13.4	36.9751	-15.4	39.7457	-17.4	43.3297	-19.4	40.9184	-21.4	38.5472	-23.4	37.7522	-25.4	36.9458	-27.4	57.2067
3	51.2882	1	63.9803	-1.2	65.2761	-3.2	55.6616	-5.2	51.2802	-7.2	44.9125	-9.2	32.5862	-11.2	32.9889	-13.2	34.5733	-15.2	38.9446	-17.2	44.5151	-19.2	40.5277	-21.2	37.7283	-23.2	36.5601	-25.2	36.9398	-27.2	49.2766
3.2	51.2802	1.2	58.8517	-1	72.1115	-3	60.83	-5	52.0585	-7	45.3172	-9	33.0046	-11	32.5915	-13	32.5862	-15	39.7331	-17	44.4798	-19	38.5472	-21	38.535	-23	36.1513	-25	36.1685	-27	42.1235
3.4	51.2882	1.4	59.6185	-0.8	74.4546	-2.8	61.9738	-4.8	54.4517	-6.8	49.2845	-8.8	33.7782	-10.8	31.3941	-12.8	30.5896	-14.8	39.7583	-16.8	44.4939	-18.8	38.5596	-20.8	38.9323	-22.8	36.5544	-24.8	36.1743	-26.8	36.9458
3.6	55.6794	1.6	61.2276	-0.6	81.954	-2.6	60.801	-4.6	54.0629	-6.6	52.0833	-8.6	35.7711	-10.6	32.5759	-12.6	30.2163	-14.6	37.3548	-16.6	42.5077	-18.6	38.5534	-20.6	38.1439	-22.6	36.5485	-24.6	36.9575	-26.6	34.9596
3.8	57.6681	1.8	59.6374	-0.4	88.7316	-2.4	61.2276	-4.4	53.6738	-6.4	52.0585	-8.4	38.1317	-10.4	34.5624	-12.4	30.226	-14.4	35.7654	-16.4	39.7457	-18.4	39.3295	-20.4	39.7331	-22.4	37.7522	-24.4	36.5601	-26.4	34.954
4	55.6616	2	66.02	-0.2	88.675	-2.2	65.6115	-4.2	54.443	-6.2	54.0456	-8.2	36.9693	-10.2	36.1685	-12.2	30.1972	-14.2	35.7541	-16.2	38.9385	-18.2	39.3295	-20.2	38.1439	-22.2	38.5412	-24.2	36.9517	-26.2	34.5733
4.2	58.4447	2.2	70.3722	0	81.9672	-2	64.7957	-4	55.264	-6	56.4388	-8	38.156	-10	34.5679	-12	30.2019	-14	33.3916	-16	40.925	-18	38.9323	-20	38.1621	-22	37.7102	-24	36.1627	-26	34.5679
4.4	63.1855	2.4	84.739	0.2	71.2013	-1.8	59.2681	-3.8	56.4298	-5.8	55.6616	-7.8	41.746	-9.8	34.5733	-11.8	32.1838	-13.8	33.365	-15.8	40.9314	-17.8	41.3223	-19.8	38.5472	-21.8	37.3548	-23.8	34.176	-25.8	35.7541
4.6	68.4168	2.6	96.2763	0.4	67.1915	-1.6	64.0516	-3.6	57.6681	-5.6	52.8704	-7.6	43.3022	-9.6	34.5679	-11.6	34.1922	-13.6	30.9918	-15.6	38.5289	-17.6	40.5277	-19.6	38.5412	-21.6	38.9446	-23.6	34.5624	-25.6	36.1571
4.8	75.9383	2.8	109.751	0.6	72.36	-1.4	74.3719	-3.4	56.4657	-5.4	51.6857	-7.4	42.9323	-9.4	34.9873	-11.4	34.176	-13.4	29.0097	-15.4	36.9575	-17.4	40.5277	-19.4	37.337	-21.4	38.5472	-23.4	34.9707	-25.4	36.1571
5	86.7141	3	132.877	0.8	76.7579	-1.2	72.0427	-3.2	58.0472	-5.2	52.8704	-7.2	45.2956	-9.2	34.9819	-11.2	33.3703	-13.2	27.4289	-15.2	36.1513	-17.2	42.5348	-19.2	37.7582	-21.2	38.1439	-23.2	34.1543	-25.2	34.9763
5.2	102.528	3.2	172.181	1	83.5855	-1	67.3629	-3	60.801	-5	51.6611	-7	49.6899	-9	36.1627	-11	33.7837	-13	27.8265	-15	34.9873	-17	41.7129	-19	38.535	-21	38.5228	-23	34.5733	-25	35.3568
5.4	124.125	3.4	229.552	1.2	94.6847	-0.8	68.9023	-2.8	60.8205	-4.8	51.7023	-6.8	50.4928	-8.8	38.1439	-10.8	34.5679	-12.8	27.822	-14.8	34.954	-16.8	39.752	-18.8	39.7393	-20.8	38.5534	-22.8	37.7342	-24.8	36.1627
5.6	156.35	3.6	325.43	1.4	115.373	-0.6	77.6644	-2.6	62.4108	-4.6	54.4776	-6.6	52.0668	-8.6	40.1176	-10.6	36.566	-12.6	29.0006	-14.6	32.1889	-16.6	38.1499	-18.6	38.535	-20.6	36.9575	-22.6	38.1378	-24.6	34.5624
5.8	201.368	3.8	623.306	1.6	144.766	-0.4	88.3196	-2.4	68.7709	-4.4	55.635	-6.4	54.8579	-8.4	41.342	-10.4	37.7402	-12.4	30.2067	-14.4	29.3978	-16.4	37.7463	-18.4	37.343	-20.4	37.7522	-22.4	38.9323	-24.4	34.1706
6	269.022	4	1609.73	1.8	184.625	-0.2	89.9108	-2.2	64.7957	-4.2	58.0381	-6.2	55.6616	-8.2	42.1436	-10.2	38.1499	-12.2	31.3841	-14.2	28.6215	-16.2	34.5844	-18.2	38.5656	-20.2	37.7463	-22.2	39.7142	-24.2	32.9732
6.2	411.161	4.2	1376.64	2	245.224	0	93.1084	-2	64.8162	-4	58.4356	-6	53.6738	-8	44.1106	-10	37.7522	-12	32.5811	-14	29.0097	-16	31.0016	-18	39.7393	-20	36.9458	-22	39.7267	-24	32.5862
6.4	1252.59	4.4	548.51	2.2	336.731	0.2	107.797	-1.8	59.2398	-3.8	57.2248	-5.8	52.8535	-7.8	46.0828	-9.8	37.7463	-11.8	33.7782	-13.8	26.6212	-15.8	30.6091	-17.8	38.5472	-19.8	36.1513	-21.8	39.7331	-23.8	32.5759
6.6	1758.71	4.6	208.168	2.4	1296.44	0.4	132.06	-1.6	55.706	-3.6	58.8704	-5.6	53.2933	-7.6	46.4875	-9.6	37.7643	-11.6	33.7782	-13.6	25.8306	-15.6	29.795	-17.6	38.9323	-19.6	34.5624	-21.6	38.9446	-23.6	32.5862
6.8	1022.27	4.8	119.806	2.6	1761.82	0.6	173.799	-1.4	55.3257	-3.4	58.4447	-5.4	50.0635	-7.4	47.6872	-9.4	39.7393	-11.4	35.7654	-13.4	27.8308	-15.4	29.4071	-17.4	38.9323	-19.4	34.9707	-21.4	38.1499	-23.4	33.7569
7	371.435	5	91.444	2.8	986.747	0.8	230.347	-1.2	70.4731	-3.2	58.0288	-5.2	48.1229	-7.2	50.8827	-9.2	42.1235	-11.2	35.3568	-13.2	29.8093	-15.2	30.6042	-17.2	36.9517	-19.2	33.7782	-21.2	35.7598	-23.2	35.7824
7.2	169.984	5.2	76.3358	3	344.403	1	337.472	-1	86.9078	-3	58.7956	-5	50.0874	-7	52.0585	-9	42.9118	-11	36.9575	-13	29.0006	-15	29.8235	-17	35.7654	-19	32.1787	-21	34.5844	-23	34.5733
7.4	112.57	5.4	69.5768	3.2	147.691	1.2	875.839	-0.8	112.405	-2.8	65.1828	-4.8	54.8841	-6.8	50.8664	-8.8	41.3288	-10.8	38.1621	-12.8	29.0006	-14.8	27.8132	-16.8	34.9596	-18.8	32.9836	-20.8	32.9679	-22.8	35.7541
7.6	91.0896	5.6	64.3879	3.4	101.034	1.4	1588.98	-0.6	134.576	-2.6	69.2123	-4.6	58.4541	-6.6	50.0952	-8.6	44.1106	-10.6	37.7402	-12.6	30.2019	-14.6	27.0228	-16.6	32.5915	-18.6	32.5862	-20.6	34.1489	-22.6	37.7463
7.8	79.1443	5.8	59.6374	3.6	82.6969	1.6	1050.28	-0.4	168.047	-2.4	72.7575	-4.4	60.4037	-6.4	51.6611	-8.4	47.7099	-10.4	40.1304	-12.4	34.1869	-14.4	27.4202	-16.4	29.8045	-18.4	32.1889	-20.4	34.9485	-22.4	37.3548
8	71.9281	6	58.0381	3.8	71.5308	1.8	401.194	-0.2	203.79	-2.2	67.213	-4.2	58.4262	-6.2	53.2679	-8.2	47.657	-10.2	41.3288	-12.2	34.5788	-14.2	27.0357	-16.2	27.4202	-18.2	31.3841	-20.2	34.5733	-22.2	36.1627
8.2	65.1723	6.2	55.2465	4	66.0409	2	163.537	0	280.608	-2	66.386	-4	59.2116	-6	53.6482	-8	48.4974	-10	41.746	-12	34.954	-14	28.206	-16	27.4115	-18	32.5759	-20	34.1706	-22	36.1571
8.4	61.9935	6.4	52.0585	4.2	60.8108	2.2	113.781	0.2	468.625	-1.8	60.8881	-3.8	57.6406	-5.8	53.2763	-7.8	51.2802	-9.8	43.3228	-11.8	34.9596	-13.8	29.0052	-15.8	27.0314	-17.8	33.7622	-19.8	33.7569	-21.8	35.7598
8.6	59.2588	6.6	51.2719	4.4	57.2159	2.4	83.9434	0.4	919.061	-1.6	75.2031	-3.6	59.2493	-5.6	54.443	-7.6	52.0833	-9.6	42.9185	-11.6	37.7643	-13.6	30.9819	-15.6	28.215	-17.6	33.7782	-19.6	31.3742	-21.6	34.5844
8.8	54.8665	6.8	49.7136	4.6	55.6439	2.6	70.3387	0.6	1069.43	-1.4	66.8365	-3.4	59.2306	-5.4	54.0456	-7.4	48.8949	-9.4	44.1177	-11.4	40.1495	-13.4	32.5811	-15.4	27.0142	-17.4	33.3862	-19.4	29.0006	-21.4	34.176
9	51.6611	7	45.6929	4.8	52.0833	2.8	62.7683	0.8	495.217	-1.2	68.4821	-3.2	59.6754	-5.2	54.8403	-7.2	47.6797	-9.2	45.7	-11.2	41.3288	-13.2	32.6018	-15.2	27.0142	-17.2	31.0066	-19.2	29.7856	-21.2	34.1651
9.2	48.8638	7.2	44.5151	5	50.4768	3	58.0288	1	205.049	-1	104.965	-3	62.8181	-5	54.8665	-7	48.8716	-9	45.3172	-11	40.925	-13	33.7622	-15	27.4202	-17	28.6215	-19	32.1787	-21	34.5459
9.4	46.5169	7.4	44.5151	5.2	49.3001	3.2	56.4567	1.2	111.792	-0.8	151.914	-2.8	67.2023	-4.8	56.4298	-6.8	52.8704	-8.8	46.8925	-10.8	42.1235	-12.8	35.7541	-14.8	28.206	-16.8	27.8132	-18.8	30.1875	-20.8	31.3841
9.6	46.5097	7.6	44.1458	5.4	47.2974	3.4	54.8403	1.4	85.0556	-0.6	196.414	-2.6	72.7228	-4.6	57.2248	-6.6	56.0324	-8.6	48.0845	-10.6	42.1503	-12.6	37.337	-14.6	27.7999	-16.6	26.228	-18.6	29.7998	-20.6	28.6033
9.8	47.6948	7.8	43.7133	5.6	45.7292	3.6	52.8535	1.6	72.3371	-0.4	282.861	-2.4	70.0081	-4.4	60.0159	-6.4	58.0288	-8.4	51.2638	-10.4	42.528	-12.4	38.5472	-14.4	29.3978	-16.4	26.228	-18.4	30.5993	-20.4	28.6123
10	47.2749	8	44.0966	5.8	44.4868	3.8	50.8907	1.8	64.4186	-0.2	401.002	-2.2	64.0413	-4.2	60.8495	-6.2	56.4298	-8.2	50.8745	-10.2	44.8983	-12.2	40.1495	-14.2	28.6079	-16.2	27.0142	-18.2	32.6018	-20.2	28.6169
10.2	45.6856	8.2	43.3159	6	44.5151	4	48.9182	2	59.6281	0	1042.8	-2	72.3832	-4	59.2023	-6	56.4388	-8	49.3236	-10	44.9267	-12	38.926	-14	30.2115	-16	27.0228	-18	33.3862	-20	29.3978
		8.4	42.5348	6.2	44.508	4.2	47.2898	2.2	58.0012	0.2	1401.48	-1.8	83.1345	-3.8	57.6222	-5.8	57.6681	-7.8	49.2766	-9.8	45.3099	-11.8	38.1378	-13.8	32.5967	-15.8	27.7999	-17.8	30.5847	-19.8	28.9914
		8.6	41.7594	6.4	44.5292	4.4	46.0828	2.4	55.2465	0.4	976.546	-1.6	88.7031	-3.6	60.7915	-5.6	55.6794	-7.6	51.6694	-9.6	48.9026	-11.6	39.7331	-13.6	33.3809	-15.6	31.3891	-17.6	25.0199	-19.6	29.0006
		8.8	41.3157	6.6	44.1037	4.6	45.3027	2.6	52.0668	0.6	322.311	-1.4	107.416	-3.4	67.2236	-5.4	57.2431	-7.4	54.0371	-9.4	50.0793	-11.4	41.3485	-13.4	32.9942	-15.4	31.3841	-17.4	24.6423	-19.4	27.822
		9	40.5405	6.8	42.9049	4.8	44.9053	2.8	48.9337	0.8	139.64	-1.2	139.066	-3.2	72.3832	-5.2	57.6406	-7.2	56.8271	-9.2	49.674	-11.2	41.3223	-13.2	35.7711	-15.2	32.5862	-17.2	24.2371	-19.2	28.6033
		9.2	40.5277	7	42.1235	5	45.7365	3	46.1048	1	92.2687	-1	173.555	-3	74.36	-5	58.8237	-7	55.2465	-9	50.0713	-11	42.5145	-13	37.3548	-15	32.5656	-17	25.0199	-19	28.9959
		9.4	40.5534	7.2	42.137	5.2	45.3243	3.2	44.501	1.2	77.9632	-0.8	260.849	-2.8	82.2994	-4.8	62.0133	-6.8	55.2114	-8.8	52.042	-10.8	46.4875	-12.8	36.9517	-14.8	32.1685	-16.8	27.8132	-18.8	28.215
		9.6	40.5664	7.4	41.7328	5.4	44.501	3.4	44.4798	1.4	67.9759	-0.6	409.1	-2.6	97.8365	-4.6	67.2236	-6.6	56.4298	-8.6	54.4776	-10.6	49.674	-12.6	35.7654	-14.6	32.9785	-16.6	29.0006	-18.6	29.0144
		9.8	39.7267	7.6	41.3288	5.6	43.7133	3.6	44.1387	1.6	62.8181	-0.4	1664.14	-2.4	109.405	-4.4	71.1673	-6.4	58.0381	-8.4	52.862	-10.4	49.6977	-12.4	37.3726	-14.4	34.5624	-16.4	29.0052	-18.4	30.5993
		10	40.1431	7.8	40.5405	5.8	42.528	3.8	43.7481	1.8	57.234	-0.2	2038.56	-2.2	131.621	-4.2	77.5285	-6.2	59.2116	-8.2	52.4726	-10.2	49.261	-12.2	40.5405	-14.2	37.343	-16.2	30.9869	-18.2	29.4025
		10.2	40.938	8	40.5534	6	41.746	4	44.5151	2	54.4689	0	1331.23	-2	148.791	-4	88.6608	-6	61.218	-8	52.4392	-10	48.0922	-12	40.534	-14	37.7402	-16	32.6122	-18	27.4159
		10.4	41.3485	8.2	40.938	6.2	41.3223	4.2	45.7147	2.2	53.2679	0.2	650.508	-1.8	206.079	-3.8	97.8675	-5.8	62.7882	-7.8	54.8665	-9.8	49.6819	-11.8	40.925	-13.8	36.9634	-15.8	34.9873	-17.8	25.4251
		10.6	40.9184	8.4	40.5405	6.4	41.7129	4.4	45.3099	2.4	49.6977	0.4	307.373	-1.6	286.716	-3.6	113.365	-5.6	67.9866	-7.6	58.8331	-9.6	51.6611	-11.6	45.6929	-13.6	37.3726	-15.6	36.1627	-17.6	25.8306
		10.8	40.5212	8.6	40.9055	6.6	42.1235	4.6	45.3388	2.6	46.1048	0.6	120.923	-1.4	527.49	-3.4	132.856	-5.4	71.1448	-7.4	60.4134	-9.4	52.8872	-11.4	49.3001	-13.4	38.5472	-15.4	34.1814	-17.4	26.6169
		11	40.534	8.8	41.3354	6.8	41.746	4.8	44.9053	2.8	44.1527	0.8	83.1214	-1.2	1695.04	-3.2	165.421	-5.2	75.5407	-7.2	61.5668	-9.2	53.2425	-11.2	49.674	-13.2	38.9323	-15.2	34.1922	-17.2	30.2115
		11.2	40.1367	9	40.9509	7	41.7328	5	44.1177	3	42.528	1	70.3722	-1	1549.14	-3	208.532	-5	81.4654	-7	64.8059	-9	56.4298	-11	50.0793	-13	42.0901	-15	33.3862	-17	30.9869
		11.4	40.9184	9.2	40.5277	7.2	41.3354	5.2	43.3091	3.2	42.9323	1.2	65.6323	-0.8	722.895	-2.8	319.563	-4.8	94.5944	-6.8	64.021	-8.8	58.0195	-10.8	51.2638	-12.8	47.2898	-14.8	35.7654	-16.8	33.3809
		11.6	40.5534	9.4	40.534	7.4	41.3157	5.4	41.342	3.4	43.3297	1.4	59.6281	-0.6	286.853	-2.6	749.322	-4.6	103.819	-6.6	68.7709	-8.6	58.8143	-10.6	52.4642	-12.6	50.8584	-14.6	37.7402	-16.6	32.5811
		11.8	40.5084	9.6	40.5212	7.6	41.3485	5.6	40.9314	3.6	43.7411	1.6	56.4657	-0.4	151.274	-2.4	1827.84	-4.4	118.48	-6.4	77.0941	-8.4	60.8398	-10.4	53.6738	-12.4	50.8664	-14.4	38.5596	-16.4	35.7824
		12	40.5212	9.8	40.1431	7.8	41.3485	5.8	41.746	3.8	45.7074	1.8	54.0456	-0.2	116.603	-2.2	1366.36	-4.2	139.596	-6.2	78.2862	-8.2	63.9905	-10.2	54.443	-12.2	49.2766	-14.2	38.5472	-16.2	36.5485
		12.2	40.5212	10	39.7583	8	40.9314	6	41.7261	4	45.7074	2	51.2638	0	91.9148	-2	842.109	-4	171.755	-6	85.1368	-8	63.9803	-10	56.0414	-12	50.0555	-14	40.925	-16	31.7865
				10.2	39.7267	8.2	41.3485	6.2	41.7129	4.2	44.8911	2.2	49.6583	0.2	76.348	-1.8	278.663	-3.8	218.81	-5.8	94.2269	-7.8	65.1723	-9.8	58.0104	-11.8	53.6568	-13.8	45.6856	-15.8	30.1923
				10.4	39.7331	8.4	41.3223	6.4	42.1436	4.4	44.5292	2.4	45.2956	0.4	68.3734	-1.6	119.446	-3.6	338.452	-5.6	98.2341	-7.6	73.5526	-9.6	59.2211	-11.6	55.6529	-13.6	48.8871	-15.6	32.2042
				10.6	39.7457	8.6	40.5534	6.6	41.746	4.6	44.5222	2.6	42.528	0.6	61.2082	-1.4	107.9	-3.4	1042.3	-5.4	112.154	-7.4	77.1309	-9.4	59.609	-11.4	53.6398	-13.4	50.0874	-15.4	36.5544
				10.8	39.7583	8.8	40.1367	6.8	41.3288	4.8	43.3159	2.8	40.9445	0.8	57.2704	-1.2	94.0838	-3.2	2236.28	-5.2	138.049	-7.2	83.8633	-9.2	61.2472	-11.2	55.264	-13.2	50.0555	-15.2	38.1378
				11	39.3295	9	39.752	7	40.9314	5	42.1169	3	41.3288	1	55.6439	-1	79.7069	-3	1330.97	-5	168.629	-7	98.1248	-9	65.9674	-11	60.0063	-13	52.042	-15	39.7267
				11.2	38.1378	9.2	39.7393	7.2	40.9184	5.2	40.9509	3.2	42.5348	1.2	51.6611	-0.8	73.2599	-2.8	503.263	-4.8	212.843	-6.8	101.798	-8.8	68.3842	-10.8	63.1855	-12.8	54.443	-14.8	41.3288
				11.4	36.9458	9.4	38.9385	7.4	40.9184	5.4	40.547	3.4	44.9053	1.4	48.4974	-0.6	66.8258	-2.6	187.321	-4.6	348.791	-6.6	109.803	-8.6	69.9859	-10.6	64.3776	-12.6	55.2377	-14.6	45.3243
				11.6	36.9575	9.6	38.9446	7.6	41.3617	5.6	41.3485	3.6	46.0974	1.6	45.6929	-0.4	61.2472	-2.4	127.011	-4.4	1805.18	-6.4	130.01	-8.4	72.7461	-10.4	65.1517	-12.4	57.5947	-14.4	49.3001
				11.8	36.9869	9.8	38.9571	7.8	40.925	5.8	40.9314	3.8	46.1048	1.8	42.5414	-0.2	59.2493	-2.2	100.652	-4.2	3029.13	-6.2	160.649	-8.2	76.2875	-10.2	64.775	-12.2	60.0063	-14.2	50.8503
				12	36.1685	10	38.5412	8	40.1431	6	40.5212	4	45.3027	2	41.3288	0	56.8724	-2	97.9142	-4	1419.23	-6	211.582	-8	82.6575	-10	67.5677	-12	60.7915	-14	51.6776
				12.2	34.5679	10.2	38.1621	8.2	39.7393	6.2	40.9509	4.2	44.5222	2.2	41.342	0.2	53.6824	-1.8	68.8037	-3.8	460.265	-5.8	311.157	-7.8	96.1845	-9.8	74.3245	-11.8	62.0034	-13.8	52.0668
				12.4	33.7676	10.4	38.1378	8.4	39.7267	6.4	40.1558	4.4	43.3022	2.4	42.5212	0.4	49.7214	-1.6	64.4802	-3.6	190.105	-5.6	1117.04	-7.6	105.707	-9.6	78.6965	-11.6	63.9702	-13.6	54.4604
				12.6	32.6018	10.6	37.7402	8.6	38.9632	6.6	39.7457	4.6	42.5212	2.6	44.0966	0.6	46.1122	-1.4	96.7202	-3.4	122.097	-5.4	2884.21	-7.4	111.323	-9.4	81.4785	-11.4	66.794	-13.4	54.4344
				12.8	31.3891	10.8	36.9751	8.8	38.1378	6.8	40.5405	4.8	41.3223	2.8	44.5435	0.8	46.1048	-1.2	78.536	-3.2	95.4803	-5.2	1407.84	-7.2	130.867	-9.2	91.7978	-11.2	68.7162	-13.2	56.8182
				13	31.0066	11	36.1627	9	38.1378	7	40.9055	5	40.9314	3	45.3099	1	44.5222	-1	72.8968	-3	73.9739	-5	490.611	-7	157.045	-9	104.167	-11	70.7587	-13	59.609
				13.2	30.9967	11.2	34.9707	9.2	38.1378	7.2	40.5212	5.2	40.9509	3.2	44.9053	1.2	43.7272	-0.8	67.2343	-2.8	55.2993	-4.8	209.162	-6.8	209.991	-8.8	112.552	-10.8	75.1432	-12.8	60.4134
				13.4	31.3841	11.4	34.1706	9.4	38.156	7.4	40.534	5.4	40.534	3.4	44.1037	1.4	43.7133	-0.6	59.2306	-2.6	53.2679	-4.6	128.46	-6.6	314.885	-8.6	124.424	-10.6	81.4915	-12.6	62.4008
				13.6	30.6042	11.6	33.7782	9.6	38.5656	7.6	40.1558	5.6	40.5534	3.6	44.508	1.6	43.3159	-0.4	50.8907	-2.4	55.2817	-4.4	101.082	-6.4	801.478	-8.4	141.142	-10.4	88.2495	-12.4	67.181
				13.8	29.0097	11.8	32.9994	9.8	38.5534	7.8	39.7267	5.8	41.7395	3.8	44.5292	1.8	42.5212	-0.2	48.1152	-2.2	53.6738	-4.2	86.289	-6.2	2885.57	-8.2	170.96	-10.2	100.191	-12.2	69.9413
				14	27.4245	12	32.1787	10	37.7283	8	38.9571	6	41.3288	4	43.7272	2	42.1101	0	46.5097	-2	57.2886	-4	69.9747	-6	1548.15	-8	246.698	-10	112.896	-12	70.7361
				14.2	25.8142	12.2	30.9869	10.2	36.5485	8.2	38.5472	6.2	40.925	4.2	42.9185	2.2	42.1436	0.2	45.7218	-1.8	53.7167	-3.8	62.0133	-5.8	527.132	-7.8	465.544	-9.8	118.896	-11.8	73.5176
						12.4	30.1923	10.4	35.7824	8.4	38.156	6.4	40.9184	4.4	42.1235	2.4	43.3228	0.4	45.2956	-1.6	53.3272	-3.6	60.4422	-5.6	213.706	-7.6	1819.42	-9.6	134.362	-11.6	79.9397
						12.6	29.8093	10.6	34.9763	8.6	37.343	6.6	41.3288	4.6	41.3288	2.6	43.755	0.6	45.6856	-1.4	88.7597	-3.4	54.9189	-5.4	134.071	-7.4	1653.51	-9.4	155.455	-11.4	85.042
						12.8	29.4071	10.8	34.5679	8.8	36.9575	6.8	41.342	4.8	40.5405	2.8	44.1106	0.8	44.1106	-1.2	78.511	-3.2	53.691	-5.2	105.393	-7.2	723.441	-9.2	186.526	-11.2	90.6486
						13	29.0006	11	34.5898	9	37.343	7	40.1367	5	40.938	3	43.7272	1	42.1436	-1	66.5235	-3	49.2924	-5	88.7031	-7	268.269	-9	275.7	-11	96.5664
						13.2	27.8043	11.2	33.7891	9.2	37.7522	7.2	39.7393	5.2	40.534	3.2	43.3159	1.2	40.9314	-0.8	55.2904	-2.8	45.3388	-4.8	72.3832	-6.8	147.948	-8.8	683.299	-10.8	112.516
						13.4	26.6169	11.4	32.1992	9.4	38.5656	7.4	38.9323	5.4	41.3485	3.4	43.7411	1.4	41.3288	-0.6	50.8988	-2.6	43.7481	-4.6	60.423	-6.6	108.212	-8.6	2338.84	-10.6	122.058
						13.6	25.4413	11.6	30.9967	9.6	38.1439	7.6	39.3358	5.6	41.7261	3.6	43.3297	1.6	40.9184	-0.4	46.0902	-2.4	44.1177	-4.4	55.6794	-6.4	92.6367	-8.4	1287.46	-10.4	138.359
						13.8	24.6501	11.8	30.1923	9.8	36.566	7.8	39.342	5.8	41.7261	3.8	43.3091	1.8	42.1436	-0.2	44.1106	-2.2	45.3172	-4.2	55.2377	-6.2	82.3257	-8.2	502.228	-10.2	166.905
						14	24.2333	12	29.3978	10	35.3625	8	38.5656	6	41.7196	4	42.5212	2	42.5348	0	44.0966	-2	48.1304	-4	56.4748	-6	71.5878	-8	205.251	-10	212.377
						14.2	23.8322	12.2	29.0097	10.2	34.9873	8.2	38.535	6.2	41.3157	4.2	41.7261	2.2	42.9185	0.2	44.1177	-1.8	43.3504	-3.8	59.2398	-5.8	66.0303	-7.8	122.456	-9.8	342.592
						14.4	23.4537	12.4	28.6306	10.4	34.9652	8.4	38.5472	6.4	40.925	4.4	42.5212	2.4	42.9185	0.4	43.3366	-1.6	58.8892	-3.6	56.8453	-5.6	58.4447	-7.6	97.0256	-9.6	2412.74
						14.6	23.4499	12.6	28.215	10.6	34.5844	8.6	38.1499	6.6	40.5212	4.6	42.5145	2.6	42.4943	0.6	42.1235	-1.4	70.064	-3.4	52.1	-5.4	54.0543	-7.4	86.3028	-9.4	2989.62
						14.8	23.0634	12.8	26.6381	10.8	34.1706	8.8	37.7582	6.8	39.7267	4.8	42.9185	2.8	42.1101	0.8	41.7395	-1.2	60.5577	-3.2	44.1177	-5.2	56.4388	-7.2	74.3719	-9.2	1079.79
						15	23.0415	13	25.0199	11	33.3968	9	38.156	7	38.5472	5	42.1235	3	42.5551	1	42.1101	-1	61.2861	-3	39.3607	-5	56.8905	-7	69.5436	-9	356.461
						15.2	22.6478	13.2	24.2448	11.2	31.409	9.2	38.1439	7.2	38.5228	5.2	41.3157	3.2	42.5145	1.2	41.7196	-0.8	53.3102	-2.8	31.409	-4.8	52.8535	-6.8	69.5768	-8.8	169.795
						15.4	21.8497	13.4	23.4425	11.4	30.1972	9.4	37.7582	7.4	38.535	5.4	41.3485	3.4	43.3159	1.4	41.7261	-0.6	47.3199	-2.6	28.2464	-4.6	54.0543	-6.6	66.02	-8.6	115.752
						15.6	21.8532	13.6	23.0452	11.6	29.814	9.6	36.5718	7.6	39.7393	5.6	40.9314	3.6	43.2953	1.6	43.3366	-0.4	45.3243	-2.4	31.409	-4.4	50.0635	-6.4	60.035	-8.4	94.6096
						15.8	21.0685	13.8	23.0415	11.8	29.0006	9.8	35.7654	7.8	39.3232	5.8	40.534	3.8	43.7064	1.8	44.1316	-0.2	45.3316	-2.2	38.578	-4.2	45.7292	-6.2	58.0288	-8.2	81.9018
						16	21.0551	14	23.0415	12	28.6079	10	34.5733	8	38.5472	6	40.1113	4	43.3366	2	43.6994	0	44.508	-2	36.5834	-4	40.1558	-6	56.8453	-8	70.3722
						16.2	21.0618	14.2	22.6514	12.2	28.2105	10.2	34.5844	8.2	38.1257	6.2	40.1176	4.2	42.5145	2.2	43.3091	0.2	43.7202	-1.8	38.5902	-3.8	38.1742	-5.8	56.4298	-7.8	65.2345
								14.4	21.8497	12.4	27.4202	10.4	34.1706	8.4	38.1439	6.4	39.7583	4.4	42.1101	2.4	44.1106	0.4	43.7272	-1.6	54.1489	-3.6	36.9575	-5.6	57.6497	-7.6	63.2058
								14.6	21.8497	12.6	26.228	10.6	33.773	8.6	37.3548	6.6	39.7267	4.6	40.9184	2.6	44.0896	0.6	43.7341	-1.4	46.1929	-3.4	36.5893	-5.4	58.4169	-7.4	61.2082
								14.8	21.4558	12.8	25.0238	10.8	32.1889	8.8	36.5718	6.8	39.7393	4.8	40.534	2.8	43.3159	0.8	44.1106	-1.2	51.3536	-3.2	32.9994	-5.2	54.8403	-7.2	60.3846
								15	21.0551	13	23.8436	11	31.0114	9	36.1399	7	38.535	5	40.9445	3	43.6856	1	44.508	-1	53.3357	-3	36.18	-5	51.2719	-7	58.4169
								15.2	21.0551	13.2	23.0452	11.2	29.4071	9.2	35.3568	7.2	38.1499	5.2	41.7196	3.2	43.7133	1.2	44.508	-0.8	47.7024	-2.8	37.3548	-4.8	47.7252	-6.8	60.8205
								15.4	20.6743	13.4	23.0525	11.4	28.6123	9.4	34.5624	7.4	37.3608	5.4	41.3288	3.4	42.9254	1.4	44.0966	-0.6	43.7272	-2.6	37.3846	-4.6	46.4948	-6.6	60.4134
								15.6	20.6579	13.6	23.4499	11.6	27.4289	9.6	34.5733	7.6	37.7342	5.6	40.124	3.6	42.5145	1.6	43.3366	-0.4	43.3091	-2.4	33.4075	-4.4	44.508	-6.4	56.8182
								15.8	20.6579	13.8	22.6442	11.8	27.4115	9.8	34.176	7.8	36.9575	5.8	39.3295	3.8	41.7261	1.8	43.3159	-0.2	42.9254	-2.2	38.1803	-4.2	42.528	-6.2	54.8403
								16	20.6579	14	21.4558	12	27.4115	10	33.7569	8	35.7483	6	39.7583	4	40.9184	2	43.3091	0	42.9185	-2	44.5292	-4	40.964	-6	55.6529
								16.2	19.4692	14.2	21.0585	12.2	26.6339	10.2	32.5862	8.2	34.5679	6.2	39.7204	4.2	39.7393	2.2	42.9049	0.2	43.3022	-1.8	40.9966	-3.8	37.3668	-5.8	54.8579
								16.4	19.4815	14.4	21.4592	12.4	25.8224	10.4	31.3742	8.4	34.1869	6.4	38.535	4.4	38.9446	2.4	43.3022	0.4	44.1247	-1.6	52.5143	-3.6	32.9836	-5.6	52.8704
								16.6	20.2703	14.6	21.0551	12.6	25.0437	10.6	30.6091	8.6	34.1651	6.6	37.7522	4.6	38.9446	2.6	42.1235	0.6	45.6929	-1.4	54.5037	-3.4	34.5733	-5.4	49.6583
								16.8	21.0618	14.8	21.0652	12.8	23.4462	10.8	29.4071	8.8	33.3809	6.8	36.9458	4.8	38.9508	2.8	41.3288	0.8	45.3027	-1.2	46.6133	-3.2	38.578	-5.2	46.1122
								17	21.0685	15	20.6743	13	23.0415	11	28.6079	9	33.3703	7	36.5601	5	38.9323	3	41.7328	1	43.7133	-1	53.7337	-3	35.3849	-5	43.7133
								17.2	21.4524	15.2	20.6644	13.2	23.0488	11.2	27.8087	9.2	32.9889	7.2	35.7768	5.2	38.9571	3.2	42.1169	1.2	41.7196	-0.8	47.7252	-2.8	30.6042	-4.8	41.7328
								17.4	23.0525	15.4	20.6644	13.4	22.2505	11.4	27.442	9.4	31.3891	7.4	34.5624	5.4	38.9323	3.4	41.3026	1.4	42.1169	-0.6	45.3027	-2.6	28.2374	-4.6	39.7457
								17.6	24.654	15.6	20.6513	13.6	21.4558	11.6	27.0228	9.6	30.5847	7.6	33.7782	5.6	38.5472	3.6	40.5534	1.6	43.3297	-0.4	44.508	-2.4	29.0052	-4.4	38.5596
								17.8	25.4332	15.8	19.8633	13.8	21.0719	11.8	25.8347	9.8	29.3978	7.8	33.365	5.8	38.1317	3.8	40.5212	1.8	43.3091	-0.2	44.501	-2.2	33.4128	-4.2	36.1513
								18	25.4332	16	19.4753	14	21.0618	12	25.4251	10	28.224	8	33.3809	6	36.9458	4	39.7331	2	42.9118	0	44.1177	-2	46.1342	-4	37.7643
								18.2	25.0318	16.2	19.8696	14.2	21.4592	12.2	24.6266	10.2	27.8087	8.2	32.9836	6.2	36.1627	4.2	38.5472	2.2	42.5009	0.2	43.7202	-1.8	38.6209	-3.8	35.7654
										16.4	20.6644	14.4	21.0551	12.4	23.8436	10.4	27.0228	8.4	32.9732	6.4	34.9596	4.4	38.535	2.4	40.9314	0.4	44.1106	-1.6	55.6794	-3.6	33.7944
										16.6	21.4626	14.6	20.6612	12.6	23.4611	10.6	26.6169	8.6	32.5811	6.6	33.7837	4.6	38.1378	2.6	39.7331	0.6	43.3159	-1.4	51.3454	-3.4	34.5733
										16.8	21.4524	14.8	20.2606	12.8	22.2505	10.8	26.228	8.8	31.4041	6.8	32.5759	4.8	38.1621	2.8	39.7393	0.8	42.5077	-1.2	50.9636	-3.2	32.9942
										17	22.6514	15	19.8665	13	21.4592	11	25.4251	9	30.9967	7	31.3891	5	37.7402	3	40.9314	1	42.5212	-1	53.708	-3	29.0236
										17.2	23.836	15.2	20.2638	13.2	21.0585	11.2	24.6501	9.2	30.1875	7.2	31.7865	5.2	36.5601	3.2	41.3157	1.2	42.939	-0.8	47.7024	-2.8	27.8265
										17.4	25.0238	15.4	19.8633	13.4	21.0719	11.4	23.8436	9.4	28.9914	7.4	32.1787	5.4	35.7541	3.4	40.1304	1.4	42.5077	-0.6	44.9053	-2.6	31.7965
										17.6	25.8306	15.6	19.8696	13.6	21.4558	11.6	23.435	9.6	27.8087	7.6	31.8066	5.6	34.1922	3.6	38.5472	1.6	41.7129	-0.4	44.8911	-2.4	32.2042
										17.8	25.4251	15.8	19.4661	13.8	21.0585	11.8	23.0452	9.8	27.0142	7.8	31.7763	5.8	32.9785	3.8	37.7702	1.8	41.3288	-0.2	44.9053	-2.2	35.0096
										18	24.6462	16	20.6644	14	20.6579	12	22.254	10	25.8224	8	30.5896	6	32.5811	4	37.7402	2	40.534	0	43.3159	-2	47.3651
										18.2	24.2487	16.2	21.0551	14.2	20.267	12.2	21.8636	10.2	25.8142	8.2	30.1828	6.2	32.1992	4.2	37.7283	2.2	40.1558	0.2	42.5348	-1.8	47.3425
										18.4	24.6305	16.4	21.4592	14.4	20.2767	12.4	21.8566	10.4	25.4251	8.4	29.4165	6.4	32.1838	4.4	37.3548	2.4	38.9508	0.4	42.1302	-1.6	50.541
										18.6	25.8306	16.6	21.867	14.6	19.8633	12.6	21.8497	10.6	24.6423	8.6	28.9959	6.6	32.5967	4.6	36.5544	2.6	38.1378	0.6	42.9118	-1.4	41.4077
										18.8	27.8176	16.8	23.4425	14.8	19.8665	12.8	21.0585	10.8	23.8246	8.8	28.6033	6.8	32.1787	4.8	35.7598	2.8	37.7643	0.8	42.9118	-1.2	43.8038
										19	30.5896	17	25.0278	15	19.4722	13	20.2606	11	23.4387	9	27.4202	7	30.9967	5	34.9707	3	38.535	1	42.0834	-1	46.982
										19.2	33.3809	17.2	25.4373	15.2	20.2638	13.2	19.4661	11.2	23.0415	9.2	27.0357	7.2	30.5847	5.2	34.1651	3.2	38.5534	1.2	41.7261	-0.8	43.7272
										19.4	36.5485	17.4	25.4373	15.4	20.267	13.4	19.0719	11.4	21.8462	9.4	26.6254	7.4	30.2115	5.4	32.9836	3.4	36.9575	1.4	40.534	-0.6	42.5414
										19.6	42.1101	17.6	25.0357	15.6	21.0719	13.6	19.8665	11.6	21.4592	9.6	25.4251	7.6	29.3978	5.6	32.194	3.6	36.1513	1.6	38.1378	-0.4	43.3022
										19.8	47.2898	17.8	24.6383	15.8	21.8532	13.8	20.2606	11.8	21.4661	9.8	24.2371	7.8	29.4025	5.8	31.3841	3.8	34.9707	1.8	36.9398	-0.2	43.7272
										20	50.4768	18	24.6227	16	22.6514	14	20.2767	12	21.4524	10	24.241	8	28.6033	6	31.3791	4	34.1651	2	36.5485	0	44.1106
										20.2	50.0555	18.2	25.4332	16.2	23.8398	14.2	20.2606	12.2	21.0551	10.2	23.8436	8.2	28.215	6.2	31.0066	4.2	32.9836	2.2	36.5718	0.2	43.3297
												18.4	27.0142	16.4	25.0357	14.4	20.6612	12.4	19.8665	10.4	23.4611	8.4	27.4289	6.4	30.5993	4.4	32.5811	2.4	36.5485	0.4	42.1235
												18.6	29.4025	16.6	25.4494	14.6	21.4558	12.6	19.4692	10.6	23.0415	8.6	26.6296	6.6	30.2067	4.6	32.5811	2.6	36.1627	0.6	40.9184
												18.8	32.2042	16.8	25.4292	14.8	22.6586	12.8	19.8696	10.8	21.8497	8.8	25.8306	6.8	29.3931	4.8	31.3891	2.8	36.1399	0.8	39.7393
												19	34.9596	17	24.6345	15	23.8512	13	20.2638	11	21.4592	9	25.0278	7	28.9959	5	30.9918	3	36.537	1	36.9458
												19.2	40.1367	17.2	24.6227	15.2	24.6266	13.2	21.0551	11.2	21.0685	9.2	24.6383	7.2	28.215	5.2	31.0066	3.2	35.7654	1.2	34.5679
												19.4	45.2956	17.4	25.4332	15.4	25.4171	13.4	21.0551	11.4	21.0585	9.4	23.8436	7.4	28.2105	5.4	30.9869	3.4	34.1651	1.4	33.773
												19.6	49.2766	17.6	27.0271	15.6	25.4292	13.6	20.6743	11.6	20.2542	9.6	23.0488	7.6	27.4202	5.6	30.1923	3.6	32.9836	1.6	33.3862
												19.8	50.4527	17.8	28.6123	15.8	25.4251	13.8	21.0719	11.8	20.2574	9.8	22.6442	7.8	27.0228	5.8	29.4025	3.8	32.1787	1.8	32.9785
												20	48.8871	18	30.5896	16	25.0397	14	21.8497	12	20.2638	10	21.8532	8	26.6212	6	29.0097	4	31.7915	2	33.7782
												20.2	44.9053	18.2	32.9889	16.2	24.6305	14.2	23.0342	12.2	20.2606	10.2	21.4524	8.2	25.8306	6.2	28.6215	4.2	31.3841	2.2	33.773
												20.4	40.1431	18.4	36.9517	16.4	25.0278	14.4	24.2487	12.4	20.6644	10.4	21.0618	8.4	25.8306	6.4	28.9914	4.4	30.2019	2.4	33.3703
												20.6	35.7882	18.6	41.3223	16.6	26.6212	14.6	24.6305	12.6	21.0618	10.6	20.2606	8.6	25.0278	6.6	28.5987	4.6	29.3978	2.6	33.3703
												20.8	32.5656	18.8	46.0828	16.8	27.8265	14.8	24.6383	12.8	21.8566	10.8	20.267	8.8	24.6305	6.8	28.206	4.8	29.3978	2.8	32.5759
												21	30.5945	19	49.2766	17	29.4025	15	25.0278	13	21.4524	11	20.6612	9	23.4387	7	27.4332	5	29.0097	3	32.9732
												21.2	30.5896	19.2	50.0874	17.2	30.9918	15.2	24.6305	13.2	21.8566	11.2	21.0618	9.2	23.0415	7.2	26.6169	5.2	28.6033	3.2	32.1889
												21.4	29.8093	19.4	49.2924	17.4	33.3598	15.4	24.6345	13.4	23.0378	11.4	21.0685	9.4	22.6478	7.4	25.8265	5.4	28.206	3.4	30.9918
												21.6	29.0236	19.6	46.0974	17.6	36.9634	15.6	25.0476	13.6	23.8285	11.6	21.0585	9.6	21.4558	7.6	25.0278	5.6	27.7999	3.6	30.5896
												21.8	28.2284	19.8	41.3157	17.8	41.3223	15.8	25.4251	13.8	25.0357	11.8	21.0551	9.8	21.4558	7.8	24.6383	5.8	28.2105	3.8	30.5799
												22	27.4159	20	37.7522	18	46.1122	16	27.0099	14	25.4292	12	21.449	10	21.0551	8	23.8549	6	29.0097	4	30.6091
												22.2	26.6169	20.2	34.1706	18.2	49.261	16.2	28.9914	14.2	25.0318	12.2	22.6586	10.2	21.0618	8.2	23.8474	6.2	28.6079	4.2	30.2019
														20.4	31.8016	18.4	50.4447	16.4	30.5993	14.4	25.0318	12.4	23.0488	10.4	21.0518	8.4	23.0452	6.4	27.8087	4.4	29.814
														20.6	30.1923	18.6	49.6503	16.6	32.9994	14.6	25.0238	12.6	23.4462	10.6	21.0551	8.6	22.6514	6.6	27.4071	4.6	29.4071
														20.8	29.8045	18.8	47.2898	16.8	35.7541	14.8	25.0437	12.8	23.8322	10.8	20.6579	8.8	21.4524	6.8	27.0228	4.8	29.0006
														21	29.7998	19	44.1106	17	38.9446	15	25.4251	13	24.6383	11	20.6546	9	21.0585	7	27.0228	5	29.0144
														21.2	29.0144	19.2	40.1495	17.2	43.2885	15.2	25.8265	13.2	25.0437	11.2	20.6546	9.2	21.4558	7.2	26.6085	5.2	28.6123
														21.4	27.8132	19.4	36.5601	17.4	47.2749	15.4	27.0099	13.4	25.4373	11.4	21.4592	9.4	21.0485	7.4	25.4292	5.4	28.206
														21.6	27.0185	19.6	33.7676	17.6	50.0874	15.6	28.6123	13.6	25.4332	11.6	21.8566	9.6	21.4524	7.6	24.2333	5.6	27.7999
														21.8	26.6296	19.8	32.194	17.8	50.4368	15.8	30.1972	13.8	25.0397	11.8	22.637	9.8	21.4592	7.8	23.8322	5.8	27.4245
														22	25.4251	20	30.5993	18	49.6503	16	32.194	14	25.0238	12	23.0488	10	21.4558	8	23.8512	6	27.4289
														22.2	25.4373	20.2	30.2163	18.2	48.8638	16.2	34.5624	14.2	25.0318	12.2	23.4462	10.2	21.8566	8.2	23.0488	6.2	27.0357
														22.4	25.0318	20.4	29.795	18.4	45.7218	16.4	38.1681	14.4	25.4413	12.4	24.2371	10.4	21.4524	8.4	22.6586	6.4	27.0228
														22.6	24.6383	20.6	29.3885	18.6	42.528	16.6	41.3157	14.6	25.4251	12.6	24.6345	10.6	21.0551	8.6	21.8497	6.6	26.6169
														22.8	24.2294	20.8	28.6215	18.8	38.5472	16.8	44.508	14.8	25.4292	12.8	24.6383	10.8	21.4592	8.8	21.8566	6.8	25.8389
														23	23.4425	21	28.215	19	34.954	17	48.0693	15	26.6085	13	25.0278	11	21.8601	9	21.4592	7	25.4292
														23.2	23.4425	21.2	27.442	19.2	33.3968	17.2	49.6819	15.2	28.215	13.2	25.0357	11.2	22.6442	9.2	21.4592	7.2	24.6345
														23.4	23.0488	21.4	25.8224	19.4	32.194	17.4	50.4368	15.4	29.8187	13.4	25.0357	11.4	23.0378	9.4	21.0585	7.4	23.836
														23.6	22.2469	21.6	25.8389	19.6	30.977	17.6	49.6425	15.6	31.3891	13.6	24.6345	11.6	23.0488	9.6	20.6644	7.6	23.8512
														23.8	21.4456	21.8	25.4251	19.8	30.1875	17.8	48.0922	15.8	32.9836	13.8	25.0318	11.8	23.4313	9.8	21.0618	7.8	23.4387
														24	21.0585	22	25.4332	20	29.795	18	46.0974	16	34.9707	14	25.4251	12	24.241	10	21.0551	8	23.0415
														24.2	21.4524	22.2	25.0357	20.2	29.8045	18.2	43.7341	16.2	38.1681	14.2	25.4332	12.2	24.6423	10.2	21.4524	8.2	21.8532
																22.4	24.6305	20.4	29.4306	18.4	40.5147	16.4	41.7129	14.4	25.0278	12.4	25.0278	10.4	21.0551	8.4	21.4558
																22.6	24.2294	20.6	29.0006	18.6	36.9575	16.6	44.8983	14.6	25.8183	12.6	25.4251	10.6	21.449	8.6	21.0618
																22.8	23.8436	20.8	27.4159	18.8	34.176	16.8	47.6645	14.8	27.0228	12.8	25.0357	10.8	21.8532	8.8	21.0618
																23	23.0378	21	25.8306	19	32.9942	17	50.0874	15	29.0006	13	25.0199	11	22.6514	9	21.0585
																23.2	22.2469	21.2	25.4251	19.2	31.3841	17.2	50.4687	15.2	30.5993	13.2	25.0357	11.2	22.6442	9.2	20.671
																23.4	21.8497	21.4	25.0357	19.4	30.5799	17.4	50.0555	15.4	32.5759	13.4	25.0199	11.4	23.0488	9.4	20.6579
																23.6	21.8497	21.6	25.0357	19.6	30.2115	17.6	49.2454	15.6	34.1706	13.6	25.0278	11.6	23.0378	9.6	20.6546
																23.8	21.8601	21.8	25.0476	19.8	30.2019	17.8	47.6872	15.8	35.737	13.8	25.0278	11.8	24.241	9.8	21.0618
																24	21.8566	22	25.0278	20	30.2163	18	45.7292	16	38.1499	14	25.4292	12	25.0318	10	20.6612
																24.2	21.8532	22.2	24.241	20.2	30.1972	18.2	42.528	16.2	40.9314	14.2	25.8306	12.2	25.4211	10.2	20.6612
																24.4	22.2434	22.4	23.836	20.4	29.4025	18.4	38.9446	16.4	44.9053	14.4	27.0057	12.4	25.0278	10.4	20.648
																24.6	22.2469	22.6	23.4425	20.6	28.206	18.6	36.5485	16.6	48.0693	14.6	27.8087	12.6	24.6227	10.6	21.0585
																24.8	23.0525	22.8	23.4462	20.8	27.0357	18.8	34.5844	16.8	50.0635	14.8	29.4071	12.8	24.6227	10.8	21.8566
																25	22.6478	23	22.6442	21	26.6127	19	32.9836	17	51.2475	15	31.409	13	24.2333	11	21.8566
																25.2	21.8566	23.2	21.8636	21.2	25.8224	19.2	31.3991	17.2	50.8988	15.2	32.5707	13.2	24.2448	11.2	21.8566
																25.4	21.4524	23.4	21.4661	21.4	25.4413	19.4	30.6042	17.4	49.6583	15.4	33.3598	13.4	24.6345	11.4	22.2505
																25.6	21.4524	23.6	21.4558	21.6	25.0357	19.6	30.1828	17.6	47.6721	15.6	35.7654	13.6	24.6305	11.6	23.0488
																25.8	21.4558	23.8	21.449	21.8	25.0437	19.8	30.6091	17.8	45.6711	15.8	38.1681	13.8	25.0278	11.8	23.0415
																26	21.0485	24	21.8497	22	24.6501	20	30.1828	18	43.3435	16	40.534	14	25.4251	12	23.4462
																26.2	21.0551	24.2	21.8532	22.2	24.2333	20.2	30.1972	18.2	40.124	16.2	43.3159	14.2	26.6381	12.2	23.8285
																		24.4	21.8705	22.4	23.8398	20.4	29.0097	18.4	36.5544	16.4	46.4948	14.4	27.0099	12.4	24.2256
																		24.6	21.8462	22.6	23.4425	20.6	27.8043	18.6	34.1651	16.6	49.7056	14.6	28.6033	12.6	25.0278
																		24.8	22.6514	22.8	23.0415	20.8	26.6085	18.8	32.9836	16.8	50.4687	14.8	30.5799	12.8	24.6305
																		25	22.6442	23	22.6514	21	25.8306	19	31.3841	17	50.8664	15	32.5915	13	24.6305
																		25.2	21.8532	23.2	21.8497	21.2	25.0278	19.2	30.6091	17.2	50.4368	15.2	34.1869	13.2	24.6305
																		25.4	21.4592	23.4	21.4456	21.4	25.0476	19.4	30.1923	17.4	49.6819	15.4	36.1399	13.4	25.0357
																		25.6	21.4524	23.6	21.8497	21.6	25.0357	19.6	30.1923	17.6	48.0845	15.6	38.1257	13.6	25.4211
																		25.8	21.4626	23.8	21.8566	21.8	24.6383	19.8	30.1828	17.8	45.3027	15.8	40.9184	13.8	25.4413
																		26	21.0652	24	21.867	22	24.2333	20	29.7998	18	42.5077	16	44.1316	14	25.0278
																		26.2	20.6677	24.2	21.8532	22.2	23.8398	20.2	29.0006	18.2	40.1304	16.2	47.2749	14.2	25.4292
																		26.4	20.6579	24.4	21.8532	22.4	23.8436	20.4	28.6123	18.4	37.7582	16.4	49.2454	14.4	26.6254
																		26.6	20.6612	24.6	22.6514	22.6	23.4387	20.6	27.4115	18.6	35.7598	16.6	50.4527	14.6	27.0142
																		26.8	21.0585	24.8	23.0415	22.8	22.6514	20.8	25.8306	18.8	33.3757	16.8	50.8907	14.8	28.215
																		27	21.0551	25	22.6442	23	21.8428	21	25.0397	19	32.1582	17	50.4608	15	29.7903
																		27.2	21.0685	25.2	21.8566	23.2	21.8428	21.2	25.0357	19.2	31.3941	17.2	48.8793	15.2	31.409
																		27.4	21.0685	25.4	21.449	23.4	22.2399	21.4	24.6423	19.4	30.9869	17.4	46.4653	15.4	32.1787
																		27.6	21.0585	25.6	21.4524	23.6	21.8497	21.6	24.241	19.6	30.5896	17.6	44.1387	15.6	33.3916
																		27.8	21.0585	25.8	21.0551	23.8	21.8532	21.8	24.241	19.8	30.2019	17.8	40.5277	15.8	35.368
																		28	21.0551	26	21.0618	24	22.2611	22	24.241	20	29.795	18	37.3608	16	38.1621
																		28.2	21.0719	26.2	21.0384	24.2	22.6514	22.2	23.4499	20.2	28.9959	18.2	34.5679	16.2	41.3157
																				26.4	21.0618	24.4	23.0452	22.4	23.0488	20.4	28.224	18.4	32.5759	16.4	44.508
																				26.6	20.6579	24.6	22.6442	22.6	22.6406	20.6	27.0314	18.6	31.7915	16.6	47.6721
																				26.8	20.6513	24.8	23.0415	22.8	21.8532	20.8	25.8224	18.8	30.9869	16.8	50.4928
																				27	21.0585	25	23.0488	23	21.8566	21	25.4171	19	30.1972	17	51.2557
																				27.2	21.4456	25.2	22.6406	23.2	21.4661	21.2	25.0318	19.2	29.795	17.2	50.8584
																				27.4	21.0618	25.4	21.8566	23.4	21.4558	21.4	25.0278	19.4	29.795	17.4	49.6583
																				27.6	20.6743	25.6	21.449	23.6	21.449	21.6	25.0437	19.6	30.2115	17.6	48.8871
																				27.8	20.6612	25.8	21.8566	23.8	21.8497	21.8	24.6423	19.8	29.3978	17.8	46.4875
																				28	20.6612	26	21.4558	24	22.2469	22	24.6383	20	28.6169	18	43.7133
																				28.2	21.0652	26.2	21.0685	24.2	22.2505	22.2	23.4387	20.2	27.0057	18.2	40.5147
																				28.4	21.4524	26.4	21.0618	24.4	22.2469	22.4	23.0378	20.4	26.2239	18.4	37.3608
																				28.6	21.4592	26.6	21.0585	24.6	22.6406	22.6	23.0598	20.6	25.4211	18.6	34.9763
																				28.8	21.0618	26.8	21.0685	24.8	22.6478	22.8	22.254	20.8	25.0437	18.8	32.9942
																				29	21.4592	27	21.4558	25	22.6442	23	21.4592	21	24.6305	19	31.3742
																				29.2	21.4524	27.2	21.4592	25.2	21.8497	23.2	21.4524	21.2	24.6305	19.2	31.0016
																				29.4	21.4524	27.4	21.0618	25.4	21.4592	23.4	21.4558	21.4	24.2371	19.4	30.9869
																				29.6	21.4626	27.6	21.0485	25.6	21.0551	23.6	21.8566	21.6	24.2333	19.6	30.6091
																				29.8	20.6677	27.8	21.0551	25.8	21.4592	23.8	22.2363	21.8	23.4425	19.8	30.2019
																				30	20.6579	28	21.0719	26	21.0551	24	22.6442	22	22.6442	20	30.1923
																				30.2	21.0685	28.2	21.4558	26.2	21.0618	24.2	21.8601	22.2	22.2434	20.2	29.8045
																						28.4	21.4592	26.4	21.0652	24.4	22.655	22.4	21.8532	20.4	28.6033
																						28.6	21.0485	26.6	20.6546	24.6	23.0452	22.6	21.4592	20.6	27.4071
																						28.8	21.4626	26.8	20.6513	24.8	23.0525	22.8	20.6644	20.8	25.8142
																						29	21.8566	27	21.0585	25	21.8497	23	21.0585	21	25.0278
																						29.2	21.8566	27.2	21.4456	25.2	21.4592	23.2	21.8462	21.2	25.0357
																						29.4	21.8566	27.4	21.0551	25.4	21.4626	23.4	21.8393	21.4	24.6227
																						29.6	21.4524	27.6	20.6612	25.6	21.0618	23.6	21.8566	21.6	24.6305
																						29.8	21.0685	27.8	20.6612	25.8	21.0618	23.8	21.4558	21.8	24.6305
																						30	21.0618	28	21.0652	26	21.0485	24	21.8566	22	24.6305
																						30.2	21.0518	28.2	21.4524	26.2	21.0585	24.2	22.637	22.2	24.2333
																						30.4	21.0485	28.4	21.8393	26.4	21.0551	24.4	22.6442	22.4	23.4387
																						30.6	21.0618	28.6	21.4558	26.6	21.0618	24.6	22.6514	22.6	23.0378
																						30.8	21.0652	28.8	21.4592	26.8	21.0585	24.8	23.0415	22.8	23.0452
																						31	21.4626	29	21.4558	27	21.0551	25	22.6478	23	22.6406
																						31.2	21.4456	29.2	21.4592	27.2	21.0618	25.2	21.8428	23.2	21.8497
																						31.4	21.4558	29.4	21.4558	27.4	21.4558	25.4	21.4592	23.4	21.4592
																						31.6	20.6546	29.6	21.0551	27.6	21.0518	25.6	21.0652	23.6	21.4558
																						31.8	21.0618	29.8	20.6644	27.8	21.0618	25.8	21.0685	23.8	21.8636
																						32	21.0585	30	20.6513	28	21.0551	26	21.0551	24	22.2469
																						32.2	20.6579	30.2	21.0518	28.2	21.0551	26.2	20.6612	24.2	22.2434
																								30.4	21.0451	28.4	21.4694	26.4	20.6513	24.4	22.6442
																								30.6	21.0618	28.6	21.4524	26.6	20.6644	24.6	22.6406
																								30.8	21.0618	28.8	21.4592	26.8	21.0485	24.8	22.6586
																								31	21.0551	29	21.0551	27	21.0618	25	22.6406
																								31.2	21.4558	29.2	21.4626	27.2	21.0652	25.2	21.8566
																								31.4	21.0451	29.4	21.4592	27.4	21.0585	25.4	21.4592
																								31.6	21.0618	29.6	21.0585	27.6	21.0551	25.6	21.4524
																								31.8	20.6579	29.8	20.6579	27.8	21.4524	25.8	21.4456
																								32	21.0652	30	21.0551	28	21.4524	26	21.0485
																								32.2	21.0618	30.2	21.4592	28.2	21.4558	26.2	20.6579
																								32.4	20.6579	30.4	21.4626	28.4	21.4524	26.4	20.6644
																								32.6	20.6612	30.6	21.0485	28.6	21.4524	26.6	20.6579
																								32.8	20.6644	30.8	21.449	28.8	21.4592	26.8	20.6513
																								33	21.0551	31	21.8497	29	21.4456	27	21.0485
																								33.2	20.6513	31.2	21.4524	29.2	21.0618	27.2	21.0618
																								33.4	20.2638	31.4	21.0685	29.4	21.0618	27.4	21.0585
																								33.6	19.8633	31.6	20.6579	29.6	21.0551	27.6	21.4661
																								33.8	20.267	31.8	21.0585	29.8	21.4592	27.8	21.4524
																								34	20.6579	32	20.6546	30	21.0585	28	21.4592
																								34.2	20.6579	32.2	21.0551	30.2	21.0585	28.2	21.4592
																										32.4	21.0551	30.4	21.0485	28.4	21.4558
																										32.6	21.0618	30.6	21.4558	28.6	21.4592
																										32.8	21.0417	30.8	21.4592	28.8	21.4558
																										33	20.6546	31	21.4524	29	21.4558
																										33.2	20.267	31.2	20.6644	29.2	21.0618
																										33.4	20.2638	31.4	21.0551	29.4	21.0585
																										33.6	20.6644	31.6	21.0618	29.6	21.0585
																										33.8	20.648	31.8	20.6579	29.8	21.0485
																										34	21.0551	32	21.0585	30	20.6579
																										34.2	20.671	32.2	20.6677	30.2	20.6644
																										34.4	20.6579	32.4	20.6612	30.4	21.0551
																										34.6	21.0585	32.6	21.0618	30.6	21.8566
																										34.8	21.0384	32.8	21.0451	30.8	21.4524
																										35	20.6579	33	20.6579	31	21.0551
																										35.2	20.2767	33.2	20.2606	31.2	21.0518
																										35.4	20.6579	33.4	20.2606	31.4	21.0618
																										35.6	20.6579	33.6	20.6644	31.6	21.0551
																										35.8	20.6513	33.8	20.2509	31.8	21.0451
																										36	20.267	34	20.2606	32	20.6644
																										36.2	19.8696	34.2	20.6546	32.2	21.0551
																												34.4	20.6579	32.4	21.4694
																												34.6	20.6579	32.6	21.0518
																												34.8	21.0551	32.8	21.0551
																												35	20.6677	33	20.6579
																												35.2	21.0585	33.2	20.6644
																												35.4	20.671	33.4	20.2606
																												35.6	20.6579	33.6	20.6579
																												35.8	19.8696	33.8	20.6579
																												36	19.8539	34	20.6513
																												36.2	19.8665	34.2	21.0585
																												36.4	19.8696	34.4	21.0518
																												36.6	19.4661	34.6	20.6579
																												36.8	19.4661	34.8	20.6579
																												37	19.8696	35	20.6612
																												37.2	19.8602	35.2	20.6579
																												37.4	20.6579	35.4	20.648
																												37.6	19.8696	35.6	19.8665
																												37.8	19.4692	35.8	19.4661
																												38	19.4722	36	19.4599
																												38.2	19.8696	36.2	19.4661
																														36.4	19.4661
																														36.6	19.0688
																														36.8	19.0628
																														37	19.4722
																														37.2	19.8633
																														37.4	19.8602
																														37.6	19.4661
																														37.8	19.8633
																														38	19.876
																														38.2	19.8696
																														38.4	19.4692
																														38.6	19.8633
																														38.8	19.8571
																														39	19.876
																														39.2	19.8665
																														39.4	19.8696
																														39.6	20.2606
																														39.8	20.6579
																														40	21.4626
																														40.2	21.8601

## Sheet: Fig1e_backward
V_b (V)	R_xx (Ohm)	V_b (V)	R_xx (Ohm)	V_b (V)	R_xx (Ohm)	V_b (V)	R_xx (Ohm)	V_b (V)	R_xx (Ohm)	V_b (V)	R_xx (Ohm)	V_b (V)	R_xx (Ohm)	V_b (V)	R_xx (Ohm)	V_b (V)	R_xx (Ohm)	V_b (V)	R_xx (Ohm)	V_b (V)	R_xx (Ohm)	V_b (V)	R_xx (Ohm)	V_b (V)	R_xx (Ohm)	V_b (V)	R_xx (Ohm)	V_b (V)	R_xx (Ohm)	V_b (V)	R_xx (Ohm)
10.2	44.9053	12.2	40.5405	14.2	25.8224	16.2	20.6579	18.2	25.0357	20.2	49.6425	22.2	26.2197	24.2	21.8497	26.2	20.6579	28.2	21.4592	30.2	21.0618	32.2	20.6513	34.2	20.6612	36.2	20.2606	38.2	19.4815	40.2	22.6478
10	45.3388	12	40.5212	14	25.8224	16	20.671	18	25.0238	20	50.4608	22	26.6339	24	22.6514	26	21.0551	28	21.4592	30	20.267	32	21.0585	34	20.6644	36	20.2542	38	19.8696	40	23.0342
9.8	47.305	11.8	40.1431	13.8	26.6254	15.8	20.6644	17.8	25.4373	19.8	49.2845	21.8	28.6033	23.8	22.6514	25.8	21.449	27.8	20.6612	29.8	20.6644	31.8	20.6579	33.8	20.2703	35.8	20.6743	37.8	20.6349	39.8	22.2469
9.6	47.6948	11.6	40.1367	13.6	28.6123	15.6	21.0618	17.6	25.0357	19.6	43.3504	21.6	30.2019	23.6	23.0452	25.6	21.8566	27.6	20.6579	29.6	21.0551	31.6	21.0551	33.6	20.2574	35.6	20.267	37.6	21.0551	39.6	21.449
9.4	47.2749	11.4	40.9119	13.4	30.1828	15.4	21.4592	17.4	23.8436	19.4	36.5601	21.4	31.0016	23.4	24.2294	25.4	21.8497	27.4	21.0618	29.4	21.0551	31.4	21.0551	33.4	19.8696	35.4	20.6644	37.4	20.6612	39.4	21.4456
9.2	47.3199	11.2	41.3288	13.2	30.9967	15.2	21.8497	17.2	23.0525	19.2	32.1838	21.2	34.1922	23.2	25.4211	25.2	22.254	27.2	21.4661	29.2	21.4694	31.2	21.0585	33.2	20.267	35.2	20.6612	37.2	20.6644	39.2	21.4592
9	49.6899	11	41.3157	13	31.0066	15	22.6478	17	21.4524	19	28.6033	21	39.7646	23	27.0142	25	23.0452	27	21.8601	29	21.0585	31	20.6677	33	20.6743	35	20.6612	37	20.2445	39	21.4592
8.8	51.2802	10.8	41.3485	12.8	31.0214	14.8	22.655	16.8	21.0652	18.8	26.228	20.8	47.305	22.8	28.224	24.8	23.8398	26.8	21.8497	28.8	21.4661	30.8	21.0719	32.8	20.6612	34.8	20.6513	36.8	19.8602	38.8	20.6546
8.6	54.823	10.6	40.5405	12.6	30.9918	14.6	23.0598	16.6	20.671	18.6	25.0437	20.6	49.2689	22.6	29.4025	24.6	25.0199	26.6	21.4524	28.6	21.0551	30.6	21.0518	32.6	20.6546	34.6	20.671	36.6	20.2574	38.6	20.6612
8.4	58.4356	10.4	41.3288	12.4	31.7662	14.4	23.0452	16.4	19.4722	18.4	24.2371	20.4	47.2824	22.4	30.6237	24.4	26.2155	26.4	21.8532	28.4	21.0518	30.4	20.6579	32.4	20.6579	34.4	20.6644	36.4	20.2735	38.4	20.6579
8.2	61.1888	10.2	41.7395	12.2	33.3809	14.2	23.0488	16.2	19.0749	18.2	25.0278	20.2	41.7261	22.2	32.1992	24.2	27.0228	26.2	22.6658	28.2	21.4626	30.2	21.0551	32.2	20.6546	34.2	20.6612	36.2	19.8633	38.2	20.6644
8	64.4083	10	41.7261	12	34.176	14	23.4537	16	20.2606	18	25.4251	20	36.1916	22	36.1627	24	29.0144	26	23.4387	28	21.4524	30	21.0551	32	20.6612	34	19.8571	36	20.2542	38	20.6513
7.8	71.5308	9.8	41.3485	11.8	34.9873	13.8	23.4499	15.8	20.6513	17.8	25.4535	19.8	32.1889	21.8	42.9185	23.8	29.4259	25.8	24.6345	27.8	21.4558	29.8	20.6644	31.8	20.6579	33.8	19.8696	35.8	20.2606	37.8	20.6579
7.6	79.119	9.6	40.5405	11.6	36.5427	13.6	24.2448	15.6	19.8696	17.6	23.8549	19.6	29.0052	21.6	48.8638	23.6	30.1779	25.6	25.4332	27.6	21.8428	29.6	21.0551	31.6	20.648	33.6	19.8665	35.6	20.2606	37.6	21.0551
7.4	88.6186	9.4	40.5534	11.4	36.9458	13.4	25.0357	15.4	19.8728	17.4	22.254	19.4	27.0142	21.4	50.0793	23.4	31.3941	25.4	25.8429	27.4	22.2469	29.4	21.4524	31.4	21.0551	33.4	20.2638	35.4	20.267	37.4	21.0585
7.2	104.217	9.2	40.534	11.2	37.7582	13.2	26.6254	15.2	20.2735	17.2	21.0585	19.2	25.8512	21.2	48.1075	23.2	34.1651	25.2	27.0443	27.2	23.8549	29.2	22.2469	31.2	21.4661	33.2	19.8728	35.2	20.2606	37.2	20.267
7	137.275	9	40.9314	11	37.7882	13	27.4202	15	21.0551	17	21.0618	19	25.0397	21	43.2953	23	39.752	25	29.019	27	24.6305	29	22.6514	31	21.0618	33	19.8602	35	20.6513	37	20.2509
6.8	253.029	8.8	41.342	10.8	38.5472	12.8	28.6033	14.8	21.4524	16.8	21.0585	18.8	25.4251	20.8	36.5427	22.8	46.0902	24.8	30.1923	26.8	25.8265	28.8	21.8566	30.8	20.6644	32.8	20.267	34.8	20.6513	36.8	20.2638
6.6	882.777	8.6	41.7129	10.6	38.9323	12.6	29.0144	14.6	21.4592	16.6	19.8791	18.6	25.4332	20.6	32.1787	22.6	50.0713	24.6	31.0066	26.6	25.8224	28.6	22.2399	30.6	20.6546	32.6	20.671	34.6	19.8696	36.6	20.2574
6.4	1811.57	8.4	42.1235	10.4	39.7267	12.4	29.3978	14.4	21.4729	16.4	19.4722	18.4	25.0357	20.4	28.6396	22.4	49.2689	24.4	32.5967	26.4	26.6339	28.4	23.0415	30.4	21.0485	32.4	21.0618	34.4	19.876	36.4	19.8696
6.2	1393.46	8.2	43.3228	10.2	39.3546	12.2	30.2019	14.2	21.8532	16.2	19.4692	18.2	24.2525	20.2	26.6169	22.2	44.1247	24.2	35.3849	26.2	27.8265	28.2	23.836	30.2	21.8532	32.2	21.0585	34.2	20.2606	36.2	19.8571
6	573.398	8	44.501	10	39.771	12	30.9918	14	22.637	16	20.2638	18	21.874	20	25.8265	22	38.156	24	40.1176	26	29.0006	28	24.6423	30	22.2469	32	21.0585	34	20.6579	36	19.8602
5.8	319.615	7.8	45.3316	9.8	39.7583	11.8	31.3941	13.8	22.6442	15.8	20.671	17.8	20.671	19.8	25.8224	21.8	33.3703	23.8	46.0754	25.8	30.5993	27.8	25.4292	29.8	22.2575	31.8	21.0485	33.8	20.2606	35.8	19.8665
5.6	221.197	7.6	45.2956	9.6	40.1367	11.6	32.1787	13.6	23.0378	15.6	20.6579	17.6	20.6644	19.6	25.8265	21.6	30.1923	23.6	49.674	25.6	31.3742	27.6	26.6127	29.6	21.8428	31.6	21.0618	33.6	20.6743	35.6	19.4722
5.4	169.957	7.4	46.5022	9.4	40.1304	11.4	33.3703	13.4	23.4462	15.4	20.6677	17.4	21.0551	19.4	25.4494	21.4	27.8132	23.4	49.674	25.4	33.3809	27.4	27.4115	29.4	22.6442	31.4	21.449	33.4	20.6612	35.4	19.4661
5.2	132.877	7.2	46.48	9.2	40.1558	11.2	34.5624	13.2	23.4574	15.2	21.0685	17.2	20.6644	19.2	25.0357	21.2	25.8389	23.2	44.4939	25.2	37.7463	27.2	29.0097	29.2	23.8436	31.2	21.4592	33.2	21.0485	35.2	19.8696
5	108.177	7	46.5022	9	40.1495	11	34.5844	13	24.6383	15	21.4694	17	19.8696	19	24.241	21	25.4332	23	38.9385	25	43.3366	27	30.2115	29	25.0476	31	21.8566	33	21.449	35	20.6579
4.8	90.2799	6.8	48.0693	8.8	40.1304	10.8	35.368	12.8	25.8224	14.8	21.8497	16.8	19.8791	18.8	22.6406	20.8	25.0397	22.8	34.5624	24.8	48.4819	26.8	30.5896	28.8	25.4373	30.8	21.8532	32.8	21.4558	34.8	20.2735
4.6	75.9504	6.6	50.8827	8.6	40.5212	10.6	36.9458	12.6	27.4115	14.6	21.8428	16.6	20.2767	18.6	21.0551	20.6	25.0437	22.6	31.0114	24.6	49.6819	26.6	32.1735	28.6	26.6085	30.6	22.2611	32.6	21.0551	34.6	20.6546
4.4	69.1903	6.4	52.0668	8.4	40.1113	10.4	38.1439	12.4	28.2284	14.4	22.6406	16.4	20.6579	18.4	20.6677	20.4	24.6305	22.4	27.8132	24.4	47.2599	26.4	34.1597	28.4	27.8132	30.4	22.6442	32.4	21.4353	34.4	21.0551
4.2	64.7957	6.2	53.6568	8.2	40.1367	10.2	38.5534	12.2	28.2105	14.2	22.6442	16.2	20.6546	18.2	20.6743	20.2	24.2333	22.2	25.413	24.2	41.7261	26.2	38.5472	28.2	28.6079	30.2	23.0488	32.2	21.8428	34.2	21.8497
4	58.4541	6	57.2248	8	39.7457	10	38.156	12	29.0006	14	23.0378	16	20.6677	18	20.6644	20	23.4462	22	25.0278	24	36.5601	26	44.1037	28	29.8187	30	24.6227	32	22.2505	34	21.4592
3.8	53.6738	5.8	59.2023	7.8	40.1304	9.8	38.1499	11.8	29.4071	13.8	22.6622	15.8	21.0518	17.8	20.6546	19.8	22.655	21.8	24.6305	23.8	32.5862	25.8	49.261	27.8	30.5847	29.8	25.4211	31.8	21.8636	33.8	21.0585
3.6	57.2431	5.6	60.4325	7.6	40.9314	9.6	38.1499	11.6	30.5993	13.6	22.6622	15.6	21.449	17.6	20.6644	19.6	21.449	21.6	24.6462	23.6	29.3978	25.6	50.8664	27.6	32.1685	29.6	26.6169	31.6	21.8566	33.6	20.6546
3.4	55.6794	5.4	64.7853	7.4	41.3485	9.4	38.5472	11.4	31.0214	13.4	23.4387	15.4	21.8705	17.4	20.6841	19.4	20.6644	21.4	24.6383	23.4	27.0142	25.4	47.2749	27.4	34.9707	29.4	27.4115	31.4	22.6406	33.4	21.0551
3.2	51.6857	5.2	68.4061	7.2	41.3485	9.2	38.9757	11.2	32.1787	13.2	24.6305	15.2	22.6586	17.2	20.2767	19.2	20.6677	21.2	24.2256	23.2	25.4332	25.2	40.9509	27.2	39.7331	29.2	29.0097	31.2	23.8436	33.2	21.4456
3	52.904	5	76.3116	7	41.342	9	39.342	11	33.3809	13	25.8183	15	22.6442	17	20.6644	19	19.8696	21	23.8322	23	25.0397	25	35.7654	27	45.3172	29	29.8045	31	24.6305	33	21.4626
2.8	51.6776	4.8	88.675	6.8	42.1101	8.8	38.9385	10.8	34.1706	12.8	27.4202	14.8	22.6442	16.8	20.6612	18.8	20.267	20.8	22.6586	22.8	25.0238	24.8	32.5759	26.8	49.6425	28.8	30.5896	30.8	25.0278	32.8	21.0551
2.6	54.0371	4.6	103.803	6.6	43.7481	8.6	39.342	10.6	34.5733	12.6	27.822	14.6	23.0378	16.6	21.0618	18.6	20.6546	20.6	21.0819	22.6	24.6383	24.6	29.4118	26.6	50.4368	28.6	32.1889	30.6	25.8224	32.6	21.4524
2.4	59.2398	4.4	152.517	6.4	44.1106	8.4	39.7646	10.4	34.5953	12.4	28.1971	14.4	22.6622	16.4	21.0618	18.4	20.6644	20.4	20.6776	22.4	24.2333	24.4	27.0228	26.4	46.0902	28.4	34.9707	30.4	27.0142	32.4	21.8428
2.2	63.9905	4.2	416.403	6.2	44.9053	8.2	40.547	10.2	35.3456	12.2	29.0006	14.2	23.4462	16.2	21.4592	18.2	20.2767	20.2	20.6579	22.2	23.435	24.2	25.4332	26.2	40.534	28.2	38.9508	30.2	28.215	32.2	23.0452
2	62.0429	4	1207.67	6	45.2956	8	40.534	10	36.9341	12	29.3978	14	23.8398	16	21.8636	18	19.876	20	20.2606	22	22.6298	24	25.0238	26	34.9819	28	45.2883	30	28.9914	32	23.8285
1.8	55.264	3.8	1505.27	5.8	45.6929	7.8	40.124	9.8	38.535	11.8	30.226	13.8	25.0238	15.8	22.6442	17.8	20.2638	19.8	19.8571	21.8	21.8497	23.8	25.0318	25.8	30.9819	27.8	50.8907	29.8	30.5993	31.8	25.4453
1.6	53.6738	3.6	749.8	5.6	46.0974	7.6	40.1495	9.6	38.9757	11.6	31.0114	13.6	25.4332	15.6	23.0415	17.6	21.0618	19.6	20.267	21.6	21.0551	23.6	25.8306	25.6	28.6033	27.6	51.2638	29.6	30.9967	31.6	26.6212
1.4	51.2802	3.4	376.931	5.4	46.1122	7.4	40.1431	9.4	38.1439	11.4	32.5811	13.4	25.8306	15.4	23.0378	17.4	21.0518	19.4	20.2767	21.4	20.2703	23.4	25.4251	25.4	25.8224	27.4	47.7024	29.4	33.3703	31.4	27.0228
1.2	54.4776	3.2	246.418	5.2	46.1122	7.2	40.5277	9.2	37.7522	11.2	33.3916	13.2	27.0228	15.2	23.0525	17.2	21.0685	19.2	19.4692	21.2	19.8728	23.2	24.241	25.2	25.0278	27.2	42.1101	29.2	38.156	31.2	27.4115
1	59.2493	3	182.975	5	47.6872	7	40.5277	9	37.7643	11	33.7837	13	28.215	15	23.0452	17	21.8532	19	19.4661	21	19.8791	23	22.6622	25	25.0476	27	36.5601	29	44.1106	31	28.9959
0.8	62.023	2.8	141.164	4.8	49.2924	6.8	40.9184	8.8	37.7522	10.8	34.5788	12.8	29.0052	14.8	23.0488	16.8	23.0488	18.8	19.4661	20.8	19.4815	22.8	21.0652	24.8	25.0357	26.8	32.1889	28.8	49.2689	30.8	30.5945
0.6	64.7957	2.6	116.168	4.6	50.8664	6.6	41.3223	8.6	38.1742	10.6	35.3568	12.6	29.814	14.6	23.836	16.6	23.836	18.6	19.8633	20.6	19.4661	22.6	20.2606	24.6	24.6383	26.6	28.6169	28.6	50.8342	30.6	31.7763
0.4	62.4206	2.4	99.045	4.4	54.0629	6.4	41.3551	8.4	38.1621	10.4	36.1571	12.4	30.2163	14.4	25.0278	16.4	24.241	18.4	20.6579	20.4	19.8728	22.4	20.2509	24.4	24.2294	26.4	26.6085	28.4	48.8793	30.4	32.9889
0.2	59.2588	2.2	83.8899	4.2	55.635	6.2	42.1235	8.2	38.926	10.2	36.9517	12.2	31.0016	14.2	25.0357	16.2	23.8474	18.2	21.0652	20.2	19.8665	22.2	20.2606	24.2	23.4387	26.2	25.4251	28.2	43.3022	30.2	36.1513
0	58.4635	2	76.3116	4	58.8517	6	42.5145	8	38.9385	10	38.5596	12	31.3891	14	25.4251	16	23.8436	18	21.0551	20	19.8696	22	19.8728	24	21.8532	26	25.0318	28	37.3548	30	42.1235
-0.2	58.482	1.8	67.1915	3.8	61.2374	5.8	42.5145	7.8	39.7393	9.8	38.5472	11.8	31.7915	13.8	26.6127	15.8	23.8436	17.8	21.8462	19.8	19.8791	21.8	19.4661	23.8	21.0518	25.8	24.6462	27.8	32.9679	29.8	47.6721
-0.4	59.6754	1.6	60.83	3.6	66.3648	5.6	43.3159	7.6	39.7583	9.6	38.1681	11.6	32.5967	13.6	27.4115	15.6	24.2294	17.6	23.4387	19.6	20.267	21.6	19.8665	23.6	20.267	25.6	24.6305	27.6	30.2067	29.6	50.4608
-0.6	66.8365	1.4	60.4519	3.4	79.9397	5.4	44.1458	7.4	39.7583	9.4	37.7463	11.4	33.3809	13.4	28.1971	15.4	24.2371	17.4	24.2525	19.4	20.267	21.4	19.8571	23.4	19.8633	25.4	24.6227	27.4	27.8176	29.4	49.2454
-0.8	64.0516	1.2	55.6794	3.2	97.0411	5.2	44.508	7.2	40.1304	9.2	37.343	11.2	34.1869	13.2	29.4165	15.2	24.6501	17.2	24.2333	19.2	21.0551	21.2	19.4599	23.2	19.8696	25.2	23.8398	27.2	25.8429	29.2	44.501
-1	59.3154	1	55.635	3	119.01	5	45.6929	7	40.5277	9	37.7643	11	34.9819	13	30.1875	15	25.0318	17	24.2294	19	21.4524	21	19.0749	23	19.8633	25	22.6478	27	24.6305	29	38.5412
-1.2	60.927	0.8	59.2398	2.8	235.496	4.8	46.48	6.8	40.5212	8.8	38.1439	10.8	36.1513	12.8	30.9967	14.8	25.4171	16.8	24.6383	18.8	21.8566	20.8	19.8633	22.8	19.4722	24.8	21.0618	26.8	24.6383	28.8	33.7837
-1.4	68.0408	0.6	60.4422	2.6	817.239	4.6	46.8925	6.6	41.3485	8.6	38.5656	10.6	37.7402	12.6	31.3891	14.6	25.8183	16.6	24.6345	18.6	22.6514	20.6	20.2638	22.6	19.4661	24.6	20.6644	26.6	25.0516	28.6	30.1875
-1.6	64.0313	0.4	63.6336	2.4	1600.35	4.4	46.5318	6.4	41.7261	8.4	38.5534	10.4	38.5412	12.4	31.7965	14.4	25.8389	16.4	23.8436	18.4	23.4387	20.4	20.6579	22.4	19.4722	24.4	19.8571	26.4	24.6423	28.4	27.4202
-1.8	57.6497	0.2	65.5802	2.2	1140.5	4.2	46.5022	6.2	42.1235	8.2	38.9446	10.2	38.9508	12.2	32.5759	14.2	27.4289	16.2	24.6345	18.2	23.836	20.2	21.0652	22.2	19.4753	24.2	19.4629	26.2	24.241	28.2	25.8306
-2	54.4689	0	68.3842	2	659.572	4	47.2898	6	42.1169	8	39.7393	10	38.1499	12	33.7676	14	29.0052	16	24.6383	18	24.2217	20	21.0685	22	19.8633	24	19.4722	26	23.0452	28	25.0397
-2.2	50.8745	-0.2	70.3948	1.8	299.363	3.8	48.4819	5.8	41.3354	7.8	40.1367	9.8	37.7402	11.8	34.5679	13.8	30.5896	15.8	25.0397	17.8	24.6266	19.8	21.4558	21.8	20.2767	23.8	19.0719	25.8	21.4456	27.8	25.0199
-2.4	51.6776	-0.4	68.3842	1.6	194.573	3.6	49.6977	5.6	40.547	7.6	39.7583	9.6	37.7522	11.6	34.9873	13.6	31.3791	15.6	25.0278	17.6	24.6227	19.6	23.0415	21.6	19.8602	23.6	19.4753	25.6	20.6579	27.6	25.0278
-2.6	49.3001	-0.6	63.256	1.4	144.062	3.4	52.8535	5.4	40.9314	7.4	39.7457	9.4	38.1621	11.4	34.954	13.4	32.2094	15.4	25.0397	17.4	24.6383	19.4	23.4387	21.4	20.2638	23.4	19.4661	25.4	20.2509	27.4	25.0278
-2.8	47.305	-0.8	57.6957	1.2	118.518	3.2	55.6263	5.2	41.7129	7.2	40.1495	9.2	38.5656	11.2	36.1399	13.2	31.7915	15.2	26.228	17.2	24.6305	19.2	23.8512	21.2	21.0618	23.2	19.0628	25.2	20.2606	27.2	24.2333
-3	46.1122	-1	55.361	1	97.8518	3	56.0147	5	43.2885	7	40.5534	9	38.5472	11	37.3548	13	32.5862	15	27.4202	17	24.6383	19	23.8512	21	20.6513	23	19.4692	25	19.8633	27	23.0452
-3.2	45.2956	-1.2	63.7044	0.8	87.4822	2.8	57.6497	4.8	44.1316	6.8	40.9314	8.8	38.92	10.8	37.7522	12.8	32.9732	14.8	28.206	16.8	24.6345	18.8	23.8285	20.8	21.0485	22.8	19.8696	24.8	19.4722	26.8	21.8393
-3.4	44.1106	-1.4	76.3967	0.6	79.5545	2.6	63.2157	4.6	44.9197	6.6	41.3485	8.6	39.7267	10.6	37.7643	12.6	34.1869	14.6	29.0144	16.6	25.0278	18.6	24.2333	20.6	22.2434	22.6	19.8696	24.6	19.4661	26.6	20.6546
-3.6	42.528	-1.6	70.7587	0.4	74.0327	2.4	70.3722	4.4	45.3027	6.4	41.7527	8.4	39.7583	10.4	38.156	12.4	34.5844	14.4	30.1828	16.4	25.8347	18.4	24.6266	20.4	22.6442	22.4	20.2509	24.4	19.4692	26.4	20.6579
-3.8	44.508	-1.8	59.6565	0.2	67.2343	2.2	82.2865	4.2	46.0974	6.2	41.3551	8.2	40.1558	10.2	38.5412	12.2	35.7768	14.2	30.9967	16.2	26.2239	18.2	25.0476	20.2	22.2611	22.2	20.2542	24.2	19.8602	26.2	20.2767
-4	48.0999	-2	58.8331	0	65.9989	2	90.6631	4	45.6856	6	40.938	8	40.124	10	38.5289	12	36.9634	14	31.7915	16	27.0142	18	25.4453	20	22.6442	22	20.671	24	20.267	26	19.8696
-4.2	49.674	-2.2	61.6452	-0.2	73.9855	1.8	145.21	3.8	44.5363	5.8	40.9314	7.8	40.1176	9.8	38.9508	11.8	37.3726	13.8	32.5759	15.8	27.0228	17.8	25.8306	19.8	23.8285	21.8	21.0585	23.8	19.8696	25.8	19.4629
-4.4	50.0713	-2.4	64.3776	-0.4	83.9299	1.6	390.713	3.6	44.9267	5.6	41.3157	7.6	40.5534	9.6	39.7331	11.6	38.1499	13.6	33.3703	15.6	27.4159	17.6	26.6127	19.6	24.6227	21.6	21.0585	23.6	19.8633	25.6	19.4753
-4.6	51.6448	-2.6	62.3908	-0.6	91.4733	1.4	1094.7	3.4	46.0974	5.4	42.1169	7.4	40.5599	9.4	40.1431	11.4	38.5472	13.4	34.1651	15.4	28.1971	17.4	26.6212	19.4	24.6462	21.4	21.4524	23.4	19.8665	25.4	19.4722
-4.8	52.862	-2.8	60.83	-0.8	86.7694	1.2	1387.91	3.2	48.0693	5.2	42.1436	7.2	40.1304	9.2	40.1431	11.2	39.3295	13.2	34.5568	15.2	29.3885	17.2	26.6169	19.2	24.2333	21.2	21.8428	23.2	19.8696	25.2	19.4785
-5	53.2509	-3	58.8612	-1	77.6644	1	729.813	3	48.5206	5	43.3297	7	40.5405	9	39.7393	11	40.124	13	34.9873	15	30.1923	17	26.6339	19	24.6305	21	22.2575	23	20.6644	25	19.4661
-5.2	54.0629	-3.2	56.4478	-1.2	70.4844	0.8	374.203	2.8	49.6977	4.8	44.0966	6.8	40.5212	8.8	40.1495	10.8	40.124	12.8	35.7768	14.8	31.3791	16.8	27.0314	18.8	25.4171	20.8	22.6442	22.8	20.6644	24.8	19.4661
-5.4	56.0414	-3.4	54.0629	-1.4	74.3719	0.6	237.186	2.6	52.8787	4.6	45.2811	6.6	40.1558	8.6	40.1431	10.6	40.1495	12.6	37.349	14.6	32.1787	16.6	27.4159	18.6	25.8142	20.6	23.0342	22.6	20.6546	24.6	19.8665
-5.6	57.6497	-3.6	52.0833	-1.6	71.2127	0.4	173.882	2.4	55.6439	4.4	45.2811	6.4	41.3485	8.4	40.1558	10.4	40.1687	12.4	38.9508	14.4	32.1992	16.4	27.8043	18.4	26.6381	20.4	23.8285	22.4	21.0451	24.4	19.8539
-5.8	57.2431	-3.8	50.0952	-1.8	61.6354	0.2	147.573	2.2	58.0749	4.2	44.1316	6.2	41.3288	8.2	40.534	10.2	40.124	12.2	39.7267	14.2	32.9836	16.2	28.6079	18.2	27.4289	20.2	24.6266	22.2	21.4592	24.2	19.8665
-6	56.4298	-4	48.8793	-2	60.0636	0	124.523	2	60.035	4	44.508	6	42.1235	8	40.534	10	40.1304	12	39.7457	14	33.3703	16	29.4071	18	27.8176	20	25.0397	22	21.8497	24	19.4661
-6.2	55.2554	-4.2	48.077	-2.2	59.2493	-0.2	106.62	1.8	64.0108	3.8	45.6856	5.8	42.5145	7.8	40.124	9.8	40.5147	11.8	40.1558	13.8	34.5624	15.8	30.6042	17.8	28.206	19.8	24.6501	21.8	22.2469	23.8	19.8602
-6.4	56.4388	-4.4	46.4875	-2.4	61.606	-0.4	99.0923	1.6	72.7575	3.6	46.4726	5.6	43.7064	7.6	40.5212	9.6	40.534	11.6	40.534	13.6	35.7541	15.6	31.3991	17.6	28.1971	19.6	24.2333	21.6	23.0378	23.6	20.6612
-6.6	56.8271	-4.6	42.1503	-2.6	58.4169	-0.6	87.1122	1.4	85.5075	3.4	48.1229	5.4	44.1316	7.4	40.5405	9.4	40.5664	11.4	40.938	13.4	36.5718	15.4	32.1889	17.4	28.215	19.4	25.0278	21.4	23.4387	23.4	21.4558
-6.8	57.6406	-4.8	38.9385	-2.8	58.8143	-0.8	77.652	1.2	107.398	3.2	49.3159	5.2	44.1037	7.2	40.9184	9.2	40.5405	11.2	41.3288	13.2	37.3548	15.2	33.3968	17.2	28.224	19.2	26.6043	21.2	23.0488	23.2	21.4558
-7	56.8271	-5	39.342	-3	60.8108	-1	73.6816	1	173.059	3	49.7056	5	44.9053	7	41.342	9	40.1495	11	41.6997	13	38.1499	15	33.3703	17	28.6079	19	27.4115	21	23.4462	23	21.8428
-7.2	55.6439	-5.2	40.1176	-3.2	59.2398	-1.2	76.482	0.8	461.973	2.8	52.0503	4.8	45.3027	6.8	41.7328	8.8	40.5277	10.8	41.3157	12.8	39.7331	14.8	33.7676	16.8	29.0052	18.8	28.2284	20.8	24.6383	22.8	21.8497
-7.4	56.0503	-5.4	38.5718	-3.4	56.4388	-1.4	72.4291	0.6	1163.74	2.6	54.0629	4.6	45.7218	6.6	42.1503	8.6	40.534	10.6	41.342	12.6	40.534	14.6	34.9707	16.6	30.1972	18.6	28.206	20.6	25.0437	22.6	22.6442
-7.6	54.443	-5.6	38.1499	-3.6	56.8362	-1.6	67.2451	0.4	1308.46	2.4	56.4836	4.4	45.3388	6.4	43.7133	8.4	40.5664	10.4	41.3223	12.4	40.9445	14.4	36.5601	16.4	30.2115	18.4	28.206	20.4	24.6345	22.4	23.0378
-7.8	52.8535	-5.8	37.7582	-3.8	56.4567	-1.8	59.6565	0.2	864.423	2.2	60.4134	4.2	46.48	6.2	44.1106	8.2	40.9314	10.2	41.7129	12.2	41.3485	14.2	36.9575	16.2	30.5993	18.2	29.0097	20.2	25.0318	22.2	23.4276
-8	52.0255	-6	36.9458	-4	57.2248	-2	56.8724	0	527.636	2	64.8059	4	48.8638	6	44.1177	8	41.342	10	41.7129	12	41.7261	14	38.1681	16	31.3891	18	29.0097	20	25.4373	22	23.8398
-8.2	50.0713	-6.2	37.3608	-4.2	58.0565	-2.2	58.8423	-0.2	334.156	1.8	76.6968	3.8	50.0555	5.8	44.5363	7.8	41.7261	9.8	41.3288	11.8	42.1235	13.8	38.5289	15.8	32.9785	17.8	29.0144	19.8	26.2405	21.8	23.836
-8.4	47.2599	-6.4	39.342	-4.4	55.264	-2.4	63.9905	-0.4	226.513	1.6	89.4846	3.6	51.7023	5.6	45.2956	7.6	42.1436	9.6	40.534	11.6	41.7129	13.6	38.9323	15.6	34.176	17.6	29.4071	19.6	27.4289	21.6	23.8398
-8.6	46.4948	-6.6	40.5405	-4.6	50.4768	-2.6	62.3908	-0.6	151.648	1.4	110.183	3.4	54.0543	5.4	45.6856	7.4	42.1235	9.4	40.124	11.4	41.3354	13.4	40.547	15.4	34.9652	17.4	29.3978	19.4	28.2105	21.4	24.6345
-8.8	44.508	-6.8	40.534	-4.8	47.2974	-2.8	62.4406	-0.8	116.26	1.2	197.483	3.2	55.2465	5.2	46.0828	7.2	42.5348	9.2	40.5212	11.2	41.746	13.2	41.3288	15.2	35.3794	17.2	29.795	19.2	29.0144	21.2	25.0199
-9	43.7133	-7	41.3485	-5	48.0845	-3	63.2359	-1	95.2494	1	660.873	3	56.4119	5	46.4948	7	43.7064	9	40.9184	11	40.534	13	42.1235	15	35.7598	17	30.5896	19	29.3978	21	25.4332
-9.2	42.9459	-7.2	42.9185	-5.2	49.308	-3.2	60.4134	-1.2	85.671	0.8	1462.79	2.8	60.0732	4.8	47.6948	6.8	44.1247	8.8	41.7261	10.8	41.3288	12.8	42.5009	14.8	36.1513	16.8	31.409	18.8	29.0236	20.8	25.8306
-9.4	43.7272	-7.4	43.7133	-5.4	48.077	-3.4	54.8491	-1.4	66.8897	0.6	1318.98	2.6	68.0084	4.6	48.8638	6.6	44.1316	8.6	42.5348	10.6	41.3223	12.6	42.5348	14.6	37.7522	16.6	31.3841	18.6	29.795	20.6	25.8142
-9.6	42.528	-7.6	44.4939	-5.6	47.6872	-3.6	53.6738	-1.6	60.4999	0.4	586.268	2.4	77.926	4.4	50.4687	6.4	45.7147	8.4	43.3022	10.4	40.9509	12.4	42.5145	14.4	39.7457	16.4	33.365	18.4	30.2019	20.4	27.0185
-9.8	41.7395	-7.8	45.7218	-5.8	47.6721	-3.8	53.2763	-1.8	57.2886	0.2	390.315	2.2	91.8416	4.2	53.6654	6.2	47.2898	8.2	44.508	10.2	40.9184	12.2	42.1436	14.2	40.5405	16.2	34.5624	18.2	30.5896	20.2	27.8087
-10	42.1169	-8	48.8949	-6	46.1194	-4	54.0543	-2	55.264	0	275.123	2	107.331	4	55.6881	6	48.4665	8	45.3027	10	41.3157	12	42.1302	14	40.5212	16	34.5898	18	30.5896	20	29.0097
		-8.2	50.0635	-6.2	44.1106	-4.2	56.4567	-2.2	54.4517	-0.2	199.14	1.8	203.358	3.8	57.6497	5.8	50.0874	7.8	45.7074	9.8	41.7129	11.8	42.1101	13.8	41.3157	15.8	34.1651	17.8	30.5945	19.8	29.0144
		-8.4	51.2882	-6.4	42.1235	-4.4	57.2067	-2.4	62.4306	-0.4	149.984	1.6	700.733	3.6	61.2472	5.6	50.8664	7.6	46.0974	9.6	42.939	11.6	42.5077	13.6	41.6997	15.6	34.9707	17.6	30.5896	19.6	29.7998
		-8.6	52.0751	-6.6	41.3157	-4.6	58.4541	-2.6	62.4008	-0.6	109.838	1.4	1601.29	3.4	65.9674	5.4	52.0833	7.4	46.4726	9.4	43.7202	11.4	42.9185	13.4	43.3022	15.4	35.7541	17.4	31.3891	19.4	30.2019
		-8.8	53.6738	-6.8	39.752	-4.8	58.8331	-2.8	58.8423	-0.8	99.1082	1.2	1352.26	3.2	75.5407	5.2	55.2377	7.2	47.2898	9.2	44.501	11.2	43.7341	13.2	44.1177	15.2	36.566	17.2	32.1787	19.2	29.8045
		-9	56.4298	-7	38.9508	-5	57.6314	-3	57.2521	-1	103.635	1	576.617	3	88.6608	5	58.4447	7	49.2845	9	45.6711	11	44.4939	13	43.7064	15	38.1378	17	33.0046	19	29.814
		-9.2	57.2248	-7.2	36.9575	-5.2	56.4388	-3.2	54.0714	-1.2	73.705	0.8	304.937	2.8	104.996	4.8	61.1984	6.8	51.694	8.8	46.0974	10.8	44.508	12.8	44.1106	14.8	40.1367	16.8	33.3757	18.8	29.8045
		-9.4	56.4209	-7.4	34.9596	-5.4	54.0714	-3.4	54.8665	-1.4	65.6741	0.6	204.188	2.6	156.647	4.6	66.794	6.6	53.2509	8.6	46.5318	10.6	44.508	12.6	44.4939	14.6	41.296	16.6	34.5568	18.6	30.1828
		-9.6	54.4604	-7.6	32.5915	-5.6	51.6694	-3.6	58.0195	-1.6	59.6565	0.4	154.385	2.4	438.576	4.4	72.7228	6.4	55.2465	8.4	46.4948	10.4	45.3243	12.4	43.7341	14.4	42.1235	16.4	35.7428	18.4	31.3841
		-9.8	52.8452	-7.8	33.4022	-5.8	50.8827	-3.8	55.2817	-1.8	56.8724	0.2	133.631	2.2	1082.72	4.2	82.6969	6.2	58.3891	8.2	47.6872	10.2	46.0974	12.2	43.7133	14.2	42.5348	16.2	36.1627	18.2	31.409
		-10	53.234	-8	35.7654	-6	50.0555	-4	50.4849	-2	56.8996	0	113.383	2	1172.31	4	98.2495	6	60.8398	8	49.2454	10	47.7099	12	44.1037	14	43.3228	16	36.1743	18	32.194
		-10.2	51.2719	-8.2	37.3548	-6.2	49.674	-4.2	50.8827	-2.2	56.4927	-0.2	96.2304	1.8	648.103	3.8	122.136	5.8	62.7882	7.8	51.2882	9.8	48.0845	11.8	44.501	13.8	44.508	15.8	36.9458	17.8	32.9732
		-10.4	48.8638	-8.4	39.7267	-6.4	48.4819	-4.4	51.3046	-2.4	56.8542	-0.4	87.5099	1.6	340.819	3.6	206.641	5.6	67.9651	7.6	52.8452	9.6	48.8793	11.6	45.7147	13.6	45.6492	15.6	38.1378	17.6	33.3703
		-10.6	48.0845	-8.6	41.7395	-6.6	46.5022	-4.6	50.0952	-2.6	58.8423	-0.6	74.817	1.4	220.004	3.4	708.645	5.4	75.5289	7.4	54.8317	9.4	49.2845	11.4	46.0902	13.4	45.3172	15.4	40.124	17.4	33.7782
		-10.8	45.3172	-8.8	43.3366	-6.8	44.9267	-4.8	52.8787	-2.8	56.4567	-0.8	69.6765	1.2	164.333	3.2	1566.44	5.2	85.5209	7.2	58.7956	9.2	49.2531	11.2	46.0974	13.2	45.2883	15.2	41.342	17.2	34.9819
		-11	42.5414	-9	43.7272	-7	42.528	-5	53.6482	-3	54.8665	-1	72.8968	1	133.254	3	1364.07	5	100.588	7	63.2157	9	49.674	11	47.6872	13	46.0902	15	42.5145	17	35.7654
		-11.2	42.5414	-9.2	45.7	-7.2	39.3546	-5.2	51.2638	-3.2	57.2521	-1.2	50.9799	0.8	111.792	2.8	588.773	4.8	126.114	6.8	67.9759	8.8	52.0503	10.8	49.674	12.8	47.2599	14.8	43.3091	16.8	36.9458
		-11.4	42.1436	-9.4	47.2898	-7.4	37.3548	-5.4	51.6857	-3.4	58.4262	-1.4	62.8983	0.6	94.257	2.6	306.179	4.6	199.713	6.6	74.7576	8.6	54.0714	10.6	50.4687	12.6	47.6721	14.6	44.508	16.6	36.9751
		-11.6	41.3288	-9.6	47.305	-7.6	36.1627	-5.6	53.6482	-3.6	55.6616	-1.6	66.407	0.4	79.542	2.4	206.941	4.4	601.085	6.4	82.6969	8.4	55.635	10.4	50.8503	12.4	48.0922	14.4	45.7	16.4	37.3548
		-11.8	40.547	-9.8	46.4875	-7.8	34.5788	-5.8	54.8665	-3.8	53.6738	-1.8	61.2568	0.2	73.5995	2.2	152.323	4.2	1323.29	6.2	94.197	8.2	60.3655	10.2	51.2719	12.2	48.0693	14.2	45.7	16.2	39.3483
		-12	40.547	-10	47.6872	-8	34.176	-6	52.8872	-4	55.2554	-2	58.8612	0	69.61	2	128.48	4	1384.28	6	114.161	8	65.549	10	52.042	12	48.8793	14	46.8925	16	40.5147
				-10.2	50.0555	-8.2	34.9596	-6.2	53.2594	-4.2	53.6824	-2.2	60.4519	-0.2	68.8037	1.8	102.212	3.8	653.783	5.8	151.949	7.8	69.5436	9.8	54.0456	11.8	50.0475	13.8	47.6721	15.8	41.7129
				-10.4	51.6611	-8.4	34.9596	-6.4	52.0585	-4.4	52.8368	-2.4	58.8423	-0.4	68.019	1.6	87.5239	3.6	341	5.6	278.707	7.6	76.3358	9.6	57.2248	11.6	50.8503	13.6	48.4897	15.6	43.3159
				-10.6	54.0543	-8.6	32.6018	-6.6	49.2845	-4.6	54.4517	-2.6	56.4657	-0.6	72.4177	1.4	74.7933	3.4	213.74	5.4	875.061	7.4	86.6592	9.4	60.0159	11.4	52.0255	13.4	50.0555	15.4	44.508
				-10.8	52.8535	-8.8	32.1992	-6.8	47.3199	-4.8	54.0456	-2.8	58.0565	-0.8	79.2072	1.2	67.5999	3.2	162.741	5.2	1712.61	7.2	98.9823	9.2	64.775	11.2	52.8535	13.2	50.0713	15.2	45.7
				-11	52.8535	-9	32.9732	-7	46.0974	-5	52.0833	-3	58.0472	-1	78.0627	1	61.2374	3	137.319	5	1296.85	7	118.84	9	67.9542	11	54.443	13	50.8503	15	46.1048
				-11.2	52.0585	-9.2	34.1814	-7.2	44.1316	-5.2	52.0503	-3.2	56.4567	-1.2	65.7266	0.8	59.2306	2.8	112.552	4.8	543.027	6.8	167.118	8.8	72.7575	10.8	57.2248	12.8	51.2719	14.8	47.6872
				-11.4	49.2766	-9.4	36.9693	-7.4	41.7261	-5.4	51.6857	-3.4	54.4517	-1.4	71.6332	0.6	58.8612	2.6	91.4733	4.6	297.865	6.6	320.911	8.6	81.889	10.6	59.2116	12.6	52.4558	14.6	48.8716
				-11.6	50.0635	-9.6	39.7393	-7.6	41.7328	-5.6	52.8704	-3.6	52.8872	-1.6	67.2023	0.4	58.4635	2.4	80.3116	4.4	202.101	6.4	919.501	8.4	93.8293	10.4	61.5961	12.4	53.6482	14.4	50.8664
				-11.8	49.261	-9.8	40.5212	-7.8	40.1558	-5.8	53.6398	-3.8	53.2848	-1.8	56.8813	0.2	62.0429	2.2	69.5768	4.2	155.107	6.2	1701.03	8.2	109.335	10.2	65.5594	12.2	54.8403	14.2	51.6694
				-12	45.3172	-10	42.5145	-8	35.7824	-6	52.8704	-4	53.2509	-2	57.6497	0	66.0094	2	62.7982	4	127.227	6	1274.73	8	137.651	10	68.3516	12	56.4298	14	51.653
				-12.2	43.3091	-10.2	46.0974	-8.2	34.176	-6.2	53.2425	-4.2	52.904	-2.2	62.8181	-0.2	66.8153	1.8	55.2554	3.8	100.621	5.8	537.763	7.8	194.939	9.8	73.9502	11.8	57.6406	13.8	52.8535
				-12.4	41.7129	-10.4	46.1488	-8.4	34.1869	-6.4	52.0833	-4.4	53.6824	-2.4	64.4083	-0.4	65.9885	1.6	54.8665	3.6	81.1327	5.6	285.782	7.6	451.611	9.6	81.8628	11.6	59.609	13.6	54.0285
				-12.6	39.7393	-10.6	45.7	-8.6	34.5733	-6.6	48.8871	-4.6	56.8633	-2.6	60.8205	-0.6	63.2862	1.4	51.6857	3.4	71.5537	5.4	192.705	7.4	1088.59	9.4	92.2391	11.4	62.4108	13.4	55.264
				-12.8	39.7393	-10.8	44.5222	-8.8	34.9873	-6.8	47.7024	-4.8	57.2613	-2.8	54.0543	-0.8	61.6648	1.2	51.3046	3.2	67.9759	5.2	146.755	7.2	1549.92	9.2	105.343	11.2	65.601	13.2	56.4298
				-13	40.534	-11	44.5222	-9	32.194	-7	46.0974	-5	56.4298	-3	53.6824	-1	65.2761	1	55.6439	3	64.429	5	122.495	7	963.013	9	129.674	11	68.3842	13	57.6131
				-13.2	39.3295	-11.2	47.305	-9.2	29.8045	-7.2	44.5292	-5.2	52.8787	-3.2	56.0771	-1.2	41.0096	0.8	54.4689	2.8	56.4478	4.8	99.0136	6.8	451.649	8.8	185.391	10.8	72.2797	12.8	58.7956
				-13.4	37.7702	-11.4	50.0874	-9.4	30.9967	-7.4	43.3022	-5.4	50.8664	-3.4	55.2465	-1.4	59.6659	0.6	56.8182	2.6	53.2509	4.6	83.559	6.6	261.859	8.6	367.613	10.6	81.8628	12.6	61.2374
				-13.6	38.9694	-11.6	52.0503	-9.6	32.5967	-7.6	42.528	-5.6	51.2719	-3.6	56.8362	-1.6	61.2568	0.4	66.3648	2.4	51.2557	4.4	69.9859	6.4	186.674	8.4	1002.87	10.4	93.3872	12.4	64.775
				-13.8	41.3288	-11.8	51.6284	-9.8	32.9942	-7.8	38.9508	-5.8	52.0503	-3.8	57.6039	-1.8	54.8753	0.2	71.1334	2.2	48.1152	4.2	65.9885	6.2	148.791	8.2	1697.56	10.2	108.177	12.2	68.3734
				-14	44.0827	-12	52.0585	-10	32.5862	-8	36.1743	-6	51.3127	-4	59.2306	-2	52.0833	0	72.3832	2	47.7099	4	61.9935	6	124.523	8	1206.53	10	128.419	12	72.3142
				-14.2	42.1101	-12.2	51.6694	-10.2	36.1743	-8.2	34.9819	-6.2	51.6776	-4.2	60.423	-2.2	52.8787	-0.2	71.9855	1.8	47.305	3.8	56.0771	5.8	104.681	7.8	541.489	9.8	178.969	11.8	75.5407
						-12.4	49.674	-10.4	40.1367	-8.4	36.1627	-6.4	50.4849	-4.4	61.218	-2.4	57.6406	-0.4	68.3842	1.6	51.2882	3.6	52.8787	5.6	90.2799	7.6	296.084	9.6	342.646	11.6	82.6969
						-12.6	49.6819	-10.6	42.137	-8.6	36.9517	-6.6	47.6872	-4.6	56.8271	-2.6	57.6497	-0.6	60.8688	1.4	54.8317	3.4	52.0751	5.4	73.5411	7.4	197.724	9.4	904.231	11.4	93.4318
						-12.8	47.6872	-10.8	41.3223	-8.8	34.9707	-6.8	46.5466	-4.8	52.8452	-2.8	57.6314	-0.8	56.8813	1.2	60.423	3.2	53.2594	5.2	66.386	7.2	155.579	9.2	1640.73	11.2	108.523
						-13	44.0966	-11	42.5145	-9	32.2042	-7	43.7064	-5	50.0713	-3	60.0255	-1	55.7413	1	62.7982	3	49.7136	5	61.2472	7	128.063	9	1348.73	11	130.051
						-13.2	41.7261	-11.2	43.7341	-9.2	31.7915	-7.2	41.342	-5.2	47.6948	-3.2	58.8423	-1.2	53.7507	0.8	60.8495	2.8	47.3275	4.8	53.2763	6.8	107.382	8.8	621.214	10.8	171.042
						-13.4	41.3288	-11.4	43.7481	-9.4	34.1869	-7.4	40.124	-5.4	48.8638	-3.4	58.4447	-1.4	57.6864	0.6	58.8237	2.6	46.9148	4.6	52.0833	6.6	95.4195	8.6	344.979	10.6	274.24
						-13.6	39.7393	-11.6	44.508	-9.6	36.9575	-7.6	38.9632	-5.6	50.8664	-3.6	60.0255	-1.6	70.7361	0.4	56.0591	2.4	49.6819	4.4	53.234	6.4	80.3628	8.4	227.49	10.4	658.86
						-13.8	38.156	-11.8	46.0974	-9.8	36.566	-7.8	36.5544	-5.8	50.8584	-3.8	58.4169	-1.8	61.2276	0.2	57.6497	2.2	56.8453	4.2	52.8787	6.2	68.8145	8.2	165.924	10.2	1276.14
						-14	38.9323	-12	47.6645	-10	36.5485	-8	34.9707	-6	48.1075	-4	54.4776	-2	57.6406	0	60.4422	2	62.7882	4	48.9026	6	67.9866	8	136.371	10	1400.81
						-14.2	38.9508	-12.2	48.0922	-10.2	38.9508	-8.2	35.7541	-6.2	46.5244	-4.2	51.2638	-2.2	57.6406	-0.2	60.4519	1.8	61.5961	3.8	46.1268	5.8	62.3908	7.8	112.878	9.8	745.538
						-14.4	37.3548	-12.4	50.8827	-10.4	42.5077	-8.4	34.9596	-6.4	45.7	-4.4	50.0555	-2.4	66.3648	-0.4	58.8798	1.6	56.4567	3.6	43.7341	5.6	54.8841	7.6	95.4803	9.6	420.517
						-14.6	35.7824	-12.6	51.2557	-10.6	43.7133	-8.6	32.6018	-6.6	44.0966	-4.6	51.2802	-2.6	68.7817	-0.6	58.5099	1.4	54.0456	3.4	42.5483	5.4	52.0668	7.4	88.2633	9.4	270.572
						-14.8	38.5412	-12.8	50.8664	-10.8	44.9125	-8.8	32.9836	-6.8	42.1436	-4.8	48.077	-2.8	64.3776	-0.8	61.2764	1.2	56.4388	3.2	48.8716	5.2	51.2638	7.2	75.9504	9.2	194.542
						-15	42.9185	-13	50.8584	-11	45.3172	-9	33.3598	-7	39.7583	-5	45.3099	-3	60.8205	-1	64.0822	1	56.8542	3	57.6406	5	50.0635	7	68.7817	9	145.562
						-15.2	43.7064	-13.2	48.8871	-11.2	44.1106	-9.2	34.9707	-7.2	38.1499	-5.2	43.3504	-3.2	58.0565	-1.2	77.2169	0.8	58.4447	2.8	58.4169	4.8	49.6977	6.8	65.601	8.8	122.931
						-15.4	44.5222	-13.4	45.3099	-11.4	46.0828	-9.4	37.3548	-7.4	36.5544	-5.4	42.1302	-3.4	54.8579	-1.4	74.3954	0.6	62.8282	2.6	55.2554	4.6	46.5022	6.6	62.023	8.6	107.763
						-15.6	46.0902	-13.6	45.7	-11.6	49.2766	-9.6	40.1367	-7.6	34.5568	-5.6	42.9254	-3.6	53.2594	-1.6	70.7925	0.4	62.4108	2.4	52.8787	4.4	43.7341	6.4	58.0472	8.4	90.6918
						-15.8	45.6856	-13.8	44.501	-11.8	50.4849	-9.8	40.124	-7.8	32.2042	-5.8	42.9118	-3.8	50.0952	-1.8	63.2058	0.2	60.8495	2.2	51.2638	4.2	43.3228	6.2	50.0952	8.2	77.5163
						-16	44.8911	-14	41.3288	-12	50.8907	-10	41.7395	-8	33.7891	-6	41.3288	-4	48.0922	-2	60.801	0	60.83	2	51.653	4	47.2898	6	43.7341	8	68.7817
						-16.2	45.3027	-14.2	40.1558	-12.2	51.6611	-10.2	45.2883	-8.2	34.1922	-6.2	40.5405	-4.2	48.8793	-2.2	59.6185	-0.2	61.2472	1.8	53.2509	3.8	50.8664	5.8	46.9148	7.8	62.0133
								-14.4	38.5228	-12.4	52.8368	-10.4	47.305	-8.4	36.1513	-6.4	40.9314	-4.4	47.2898	-2.4	62.8083	-0.4	61.2568	1.6	53.6654	3.6	51.2802	5.6	46.5244	7.6	57.2704
								-14.6	37.3548	-12.6	51.6611	-10.6	47.6872	-8.6	37.7582	-6.6	40.5405	-4.6	44.5222	-2.6	65.2243	-0.6	66.4387	1.4	54.0371	3.4	52.0585	5.4	41.342	7.4	56.4298
								-14.8	35.7541	-12.8	50.8664	-10.8	45.7074	-8.8	39.342	-6.8	38.9323	-4.8	42.1302	-2.8	62.0429	-0.8	69.6323	1.2	57.6314	3.2	50.4687	5.2	38.9508	7.2	54.8317
								-15	37.3548	-13	50.4527	-11	44.9053	-9	41.3288	-7	37.3548	-5	41.342	-3	57.6222	-1	70.4507	1	61.9838	3	50.4768	5	42.5077	7	50.4928
								-15.2	39.7393	-13.2	47.6797	-11.2	47.2898	-9.2	42.9459	-7.2	35.7654	-5.2	39.7393	-3.2	54.0371	-1.2	69.6656	0.8	64.8059	2.8	53.2763	4.8	49.674	6.8	42.5414
								-15.4	40.1495	-13.4	46.5097	-11.4	49.674	-9.4	43.7064	-7.4	36.5485	-5.4	38.5656	-3.4	50.4768	-1.4	71.6562	0.6	62.3711	2.6	54.0543	4.6	50.4849	6.6	44.1177
								-15.6	40.534	-13.6	44.508	-11.6	51.6448	-9.6	44.9197	-7.6	38.1499	-5.6	37.7522	-3.6	47.7176	-1.6	69.9859	0.4	59.2306	2.4	54.4689	4.4	48.1075	6.4	44.1106
								-15.8	42.5077	-13.8	41.7328	-11.8	50.8664	-9.8	47.3124	-7.8	40.534	-5.8	37.7463	-3.8	46.5022	-1.8	64.4083	0.2	58.4169	2.2	56.8362	4.2	46.4948	6.2	43.3091
								-16	41.7261	-14	40.5277	-12	52.862	-10	46.8925	-8	42.1101	-6	37.7522	-4	45.7147	-2	58.8143	0	57.6681	2	58.4447	4	44.1037	6	43.3435
								-16.2	40.9575	-14.2	40.5405	-12.2	53.6568	-10.2	48.0922	-8.2	42.9049	-6.2	40.534	-4.2	44.0966	-2.2	61.1888	-0.2	58.4262	1.8	61.9935	3.8	48.8793	5.8	41.7395
								-16.4	41.3485	-14.4	38.5472	-12.4	50.8664	-10.4	49.2766	-8.4	42.9254	-6.4	42.1101	-4.4	42.1235	-2.4	58.4447	-0.4	62.4406	1.6	63.2058	3.6	50.907	5.6	43.7202
								-16.6	42.528	-14.6	37.3668	-12.6	49.261	-10.6	50.1113	-8.6	45.3316	-6.6	43.3297	-4.6	40.5212	-2.6	54.8403	-0.6	68.8037	1.4	65.1723	3.4	48.077	5.4	44.1247
								-16.8	44.1177	-14.8	36.5485	-12.8	48.0845	-10.8	51.6611	-8.8	47.2898	-6.8	44.0966	-4.8	40.9314	-2.8	51.6611	-0.8	68.0408	1.2	65.1828	3.2	50.8503	5.2	44.5151
								-17	45.6929	-15	38.5472	-13	44.4939	-11	51.2719	-9	48.0693	-7	47.2824	-5	41.3223	-3	49.6583	-1	62.4406	1	61.5571	3	55.2202	5	42.5145
								-17.2	49.3001	-15.2	40.9509	-13.2	42.1235	-11.2	51.6611	-9.2	50.8584	-7.2	46.8628	-5.2	44.1316	-3.2	46.5022	-1.2	56.5287	0.8	55.6705	2.8	57.2521	4.8	38.9446
								-17.4	56.0147	-15.4	41.7395	-13.4	40.925	-11.4	51.6776	-9.4	53.2594	-7.4	45.3099	-5.4	45.2668	-3.4	46.0974	-1.4	64.8472	0.6	54.8665	2.6	61.2082	4.6	40.534
								-17.6	64.3675	-15.6	43.7341	-13.6	38.9385	-11.6	50.0874	-9.6	54.0629	-7.6	45.7	-5.6	46.0828	-3.6	45.2883	-1.6	64.429	0.4	50.8827	2.4	64.0007	4.4	41.746
								-17.8	69.5436	-15.8	45.2956	-13.8	38.9571	-11.8	50.0793	-9.8	54.443	-7.8	48.8793	-5.8	47.305	-3.8	44.8983	-1.8	53.2509	0.2	50.5008	2.2	61.179	4.2	41.3157
								-18	72.7808	-16	43.3091	-14	40.5405	-12	48.8793	-10	54.823	-8	50.4447	-6	49.6977	-4	46.5097	-2	47.7099	0	54.8665	2	60.4037	4	48.8793
								-18.2	81.889	-16.2	41.7328	-14.2	40.5277	-12.2	46.5169	-10.2	54.443	-8.2	50.8827	-6.2	49.6899	-4.2	49.2845	-2.2	49.3001	-0.2	60.83	1.8	61.5766	3.8	53.6654
										-16.4	41.3354	-14.4	39.3358	-12.4	45.2956	-10.4	53.2848	-8.4	50.8503	-6.4	50.0874	-4.4	51.694	-2.4	46.9148	-0.4	62.4108	1.6	61.2472	3.6	54.08
										-16.6	44.1177	-14.6	38.9632	-12.6	44.0966	-10.6	52.042	-8.6	52.8452	-6.6	51.2475	-4.6	53.2594	-2.6	48.0999	-0.6	57.6589	1.4	58.4356	3.4	56.4298
										-16.8	46.4948	-14.8	41.7261	-12.8	40.938	-10.8	50.8503	-8.8	55.6263	-6.8	51.653	-4.8	54.8753	-2.8	45.6929	-0.8	53.2933	1.2	58.4262	3.2	57.234
										-17	50.8907	-15	43.7133	-13	39.3607	-11	50.0555	-9	58.4262	-7	51.653	-5	55.2377	-3	45.3027	-1	55.3081	1	57.6131	3	56.4478
										-17.2	57.2067	-15.2	44.5151	-13.2	40.1558	-11.2	47.3199	-9.2	58.8423	-7.2	51.2638	-5.2	55.635	-3.2	48.1075	-1.2	53.3102	0.8	53.6568	2.8	58.0472
										-17.4	65.9674	-15.4	45.3388	-13.4	38.535	-11.4	45.7218	-9.4	57.6131	-7.4	51.2638	-5.4	56.0503	-3.4	51.6611	-1.4	46.5466	0.6	54.08	2.6	56.4567
										-17.6	71.5308	-15.6	46.48	-13.6	37.7402	-11.6	44.501	-9.6	54.0456	-7.6	52.4392	-5.6	56.8542	-3.6	54.0371	-1.6	49.7056	0.4	56.0414	2.4	54.4257
										-17.8	75.5407	-15.8	46.8851	-13.8	39.3546	-11.8	43.3022	-9.8	51.2719	-7.8	54.4085	-5.8	57.6039	-3.8	54.823	-1.8	48.1075	0.2	57.2521	2.2	54.8403
										-18	82.6575	-16	47.2749	-14	41.7395	-12	42.137	-10	51.3046	-8	56.0236	-6	60.801	-4	56.4298	-2	45.3027	0	58.0472	2	55.6616
										-18.2	96.1386	-16.2	48.4974	-14.2	42.0968	-12.2	42.5077	-10.2	50.0874	-8.2	56.4298	-6.2	60.3942	-4.2	57.2159	-2.2	44.1316	-0.2	61.2276	1.8	53.6654
										-18.4	118.859	-16.4	51.2719	-14.4	42.5009	-12.4	42.1235	-10.4	48.0541	-8.4	55.6529	-6.4	59.6374	-4.4	58.0195	-2.4	47.6872	-0.4	60.8495	1.6	55.6616
										-18.6	157.765	-16.6	55.6174	-14.6	42.5145	-12.6	40.9119	-10.6	46.5022	-8.6	54.0285	-6.6	59.2211	-4.6	57.5947	-2.6	51.2882	-0.6	54.5037	1.4	59.1929
										-18.8	258.072	-16.8	62.3811	-14.8	43.7202	-12.8	40.1367	-10.8	44.0827	-8.8	52.4558	-6.8	57.6222	-4.8	56.4119	-2.8	53.2848	-0.8	51.7104	1.2	54.8491
										-19	716.84	-17	69.9192	-15	44.508	-13	41.3157	-11	42.9185	-9	52.8201	-7	57.1975	-5	57.6039	-3	54.4604	-1	55.7147	1	51.2557
										-19.2	2451.46	-17.2	77.5285	-15.2	44.9197	-13.2	40.938	-11.2	42.5348	-9.2	50.8907	-7.2	58.0195	-5.2	59.609	-3.2	55.635	-1.2	52.5394	0.8	51.7023
										-19.4	2451.07	-17.4	85.4801	-15.4	48.0845	-13.4	41.7261	-11.4	42.0968	-9.4	46.0974	-7.4	57.6681	-5.4	58.0195	-3.4	57.2159	-1.4	53.691	0.6	50.8584
										-19.6	2249.56	-17.6	93.3726	-15.6	50.8745	-13.6	43.7133	-11.6	42.0968	-9.6	45.3027	-7.6	58.4077	-5.6	58.4356	-3.6	58.4262	-1.6	57.2521	0.4	51.2882
										-19.8	1952.14	-17.8	108.437	-15.8	55.229	-13.8	44.9267	-11.8	42.1503	-9.8	44.9053	-7.8	56.8091	-5.8	58.0012	-3.8	58.7862	-1.8	59.2398	0.2	53.2594
										-20	931.981	-18	134.716	-16	58.8237	-14	45.6856	-12	42.5212	-10	44.1106	-8	54.823	-6	58.3891	-4	56.8542	-2	57.2248	0	54.0714
										-20.2	391.682	-18.2	190.105	-16.2	64.347	-14.2	47.2974	-12.2	42.5077	-10.2	43.7272	-8.2	52.8704	-6.2	59.2116	-4.2	57.2067	-2.2	57.2248	-0.2	54.8665
												-18.4	344.65	-16.4	70.3722	-14.4	50.0713	-12.4	43.3022	-10.4	43.3159	-8.4	49.6899	-6.4	58.4262	-4.4	59.609	-2.4	57.2248	-0.4	52.904
												-18.6	1218.99	-16.6	77.0941	-14.6	52.862	-12.6	43.7272	-10.6	41.7129	-8.6	47.2749	-6.6	57.6039	-4.6	59.609	-2.6	57.6497	-0.6	49.308
												-18.8	2703.65	-16.8	84.6314	-14.8	55.229	-12.8	44.1106	-10.8	41.7196	-8.8	46.0682	-6.8	57.6039	-4.8	59.6185	-2.8	56.8453	-0.8	50.8988
												-19	2216.61	-17	95.787	-15	60.4037	-13	44.508	-11	43.6994	-9	44.8911	-7	55.229	-5	60.8108	-3	54.8403	-1	55.706
												-19.2	2101.05	-17.2	115.263	-15.2	67.181	-13.2	45.2956	-11.2	44.1316	-9.2	43.3159	-7.2	52.8957	-5.2	61.5571	-3.2	54.823	-1.2	64.0719
												-19.4	1870.82	-17.4	142.664	-15.4	72.7575	-13.4	46.9075	-11.4	43.3022	-9.4	43.7341	-7.4	51.2638	-5.4	60.7915	-3.4	56.0324	-1.4	66.4494
												-19.6	942.669	-17.6	197.107	-15.6	81.1067	-13.6	50.0713	-11.6	44.501	-9.6	43.3022	-7.6	49.6583	-5.6	58.0012	-3.6	58.4169	-1.6	62.4406
												-19.8	413.488	-17.8	354.984	-15.8	88.1933	-13.8	52.4392	-11.8	46.0828	-9.8	43.3022	-7.8	47.657	-5.8	58.4169	-3.8	58.4169	-1.8	61.6255
												-20	197.598	-18	1243.64	-16	94.6096	-14	56.0503	-12	46.48	-10	43.2953	-8	45.3027	-6	58.0012	-4	58.4356	-2	58.805
												-20.2	114.106	-18.2	2613.75	-16.2	106.104	-14.2	59.2306	-12.2	45.3316	-10.2	42.1235	-8.2	43.7133	-6.2	56.8271	-4.2	60.3655	-2.2	58.4077
												-20.4	78.7091	-18.4	2128.64	-16.4	131.621	-14.4	62.3908	-12.4	45.7074	-10.4	41.746	-8.4	43.7272	-6.4	55.2377	-4.4	63.5628	-2.4	58.0472
												-20.6	63.1855	-18.6	2040.03	-16.6	183.198	-14.6	68.7817	-12.6	48.8871	-10.6	43.3022	-8.6	44.0966	-6.6	52.8872	-4.6	62.7982	-2.6	58.8423
												-20.8	55.264	-18.8	1931.84	-16.8	304.8	-14.8	75.1552	-12.8	50.8421	-10.8	45.6856	-8.8	43.3091	-6.8	51.2638	-4.8	59.6374	-2.8	56.8271
												-21	49.3159	-19	1091.94	-17	755.961	-15	81.1067	-13	51.2882	-11	45.6711	-9	43.7064	-7	50.4608	-5	56.4119	-3	58.4077
												-21.2	46.1194	-19.2	507.081	-17.2	2395.32	-15.2	88.2074	-13.2	53.234	-11.2	45.3243	-9.2	43.7133	-7.2	47.6797	-5.2	55.635	-3.2	61.9738
												-21.4	42.5414	-19.4	248.729	-17.4	2500.4	-15.4	99.7929	-13.4	57.2067	-11.4	46.4948	-9.4	42.5212	-7.4	45.7074	-5.4	53.6398	-3.4	62.8181
												-21.6	39.7457	-19.6	140.302	-17.6	1888.14	-15.6	111.27	-13.6	58.7956	-11.6	49.2375	-9.6	42.528	-7.6	46.0828	-5.6	54.0456	-3.6	62.7982
												-21.8	37.3548	-19.8	92.1951	-17.8	1920.69	-15.8	128.858	-13.8	63.6234	-11.8	50.8421	-9.8	44.0896	-7.8	45.7	-5.8	54.4344	-3.8	62.3711
												-22	32.5967	-20	69.5436	-18	1490.69	-16	163.329	-14	70.35	-12	50.8827	-10	45.7147	-8	44.0827	-6	53.2172	-4	61.9542
												-22.2	25.8429	-20.2	59.2588	-18.2	825.511	-16.2	232.041	-14.2	75.5407	-12.2	52.8704	-10.2	44.5151	-8.2	44.1106	-6.2	51.2638	-4.2	61.2276
														-20.4	53.2509	-18.4	414.084	-16.4	403.954	-14.4	79.0562	-12.4	57.234	-10.4	44.501	-8.4	44.1037	-6.4	48.4665	-4.4	60.8108
														-20.6	49.2845	-18.6	222.647	-16.6	1121.76	-14.6	83.8499	-12.6	58.8143	-10.6	45.6929	-8.6	44.4939	-6.6	46.0974	-4.6	59.5996
														-20.8	43.7133	-18.8	135.576	-16.8	2656.77	-14.8	89.002	-12.8	63.1855	-10.8	46.1194	-8.8	43.6924	-6.8	44.8911	-4.8	56.7912
														-21	38.9757	-19	91.8563	-17	2452.66	-15	96.1691	-13	67.9436	-11	47.6872	-9	44.8911	-7	45.274	-5	55.2465
														-21.2	36.9634	-19.2	69.5659	-17.2	1745.59	-15.2	106.121	-13.2	73.5061	-11.2	50.0874	-9.2	44.9053	-7.2	44.501	-5.2	54.0456
														-21.4	36.9575	-19.4	59.2116	-17.4	1777.35	-15.4	120.808	-13.4	79.4662	-11.4	51.6448	-9.4	44.4939	-7.4	44.5151	-5.4	54.823
														-21.6	32.607	-19.6	52.0585	-17.6	1518.87	-15.6	141.915	-13.6	87.0291	-11.6	53.234	-9.6	46.0974	-7.6	44.9053	-5.6	54.443
														-21.8	27.4245	-19.8	47.6872	-17.8	923.484	-15.8	177.607	-13.8	93.8146	-11.8	55.635	-9.8	47.2749	-7.8	43.6994	-5.8	52.8368
														-22	21.0685	-20	46.1268	-18	508.591	-16	249.245	-14	98.9351	-12	57.6131	-10	46.0974	-8	42.8981	-6	50.8827
														-22.2	15.8957	-20.2	42.9254	-18.2	283.476	-16.2	414.878	-14.2	110.855	-12.2	60.8205	-10.2	45.7	-8.2	44.1177	-6.2	48.0845
														-22.4	11.918	-20.4	38.9323	-18.4	176.073	-16.4	977.105	-14.4	127.92	-12.4	64.7545	-10.4	47.2749	-8.4	45.3243	-6.4	46.0974
														-22.6	10.7382	-20.6	38.1378	-18.6	122.058	-16.6	2472.17	-14.6	152.648	-12.6	67.5033	-10.6	48.4897	-8.6	44.9053	-6.6	44.9053
														-22.8	9.93483	-20.8	38.5534	-18.8	91.444	-16.8	2435.15	-14.8	193.866	-12.8	72.3142	-10.8	49.261	-8.8	46.0828	-6.8	44.1106
														-23	10.7296	-21	38.1863	-19	74.3364	-17	1622.35	-15	268.638	-13	77.4794	-11	49.674	-9	46.4948	-7	43.6994
														-23.2	11.1252	-21.2	34.9873	-19.2	62.4206	-17.2	1726.79	-15.2	430.775	-13.2	83.4128	-11.2	51.6611	-9.2	46.5169	-7.2	43.3091
														-23.4	12.325	-21.4	29.0236	-19.4	55.6881	-17.4	1693.86	-15.4	985.127	-13.4	89.385	-11.4	53.2594	-9.4	46.5169	-7.4	44.0827
														-23.6	12.325	-21.6	23.0525	-19.6	50.8664	-17.6	1139.07	-15.6	2523.07	-13.6	96.5359	-11.6	54.0371	-9.6	47.305	-7.6	43.3091
														-23.8	11.9275	-21.8	19.8791	-19.8	47.6872	-17.8	622.117	-15.8	2663.51	-13.8	103.29	-11.8	55.6616	-9.8	47.2749	-7.8	43.3228
														-24	11.5244	-22	15.5107	-20	45.3027	-18	342.935	-16	1703.01	-14	109.663	-12	58.3984	-10	46.4948	-8	43.6924
														-24.2	11.9275	-22.2	13.5157	-20.2	41.7328	-18.2	211.15	-16.2	1550.16	-14.2	119.218	-12.2	62.7683	-10.2	48.0999	-8.2	44.508
																-22.4	11.9237	-20.4	39.7646	-18.4	140.235	-16.4	1886.05	-14.4	135.157	-12.4	66.3544	-10.4	50.0555	-8.4	43.6994
																-22.6	11.5262	-20.6	37.7702	-18.6	101.717	-16.6	1741.69	-14.6	159.701	-12.6	67.9542	-10.6	52.042	-8.6	44.4939
																-22.8	10.7296	-20.8	38.156	-18.8	77.8889	-16.8	1108.86	-14.8	207.44	-12.8	71.5081	-10.8	53.2425	-8.8	46.48
																-23	11.1341	-21	36.5601	-19	63.6132	-17	629.672	-15	313.94	-13	77.8517	-11	54.4257	-9	47.2749
																-23.2	11.5262	-21.2	31.3941	-19.2	56.0324	-17.2	378.62	-15.2	574.109	-13.2	83.0289	-11.2	56.0324	-9.2	47.2898
																-23.4	11.918	-21.4	25.0516	-19.4	52.0585	-17.4	243.718	-15.4	1595.53	-13.4	89.4559	-11.4	58.7956	-9.4	46.5022
																-23.6	11.5226	-21.6	21.0752	-19.6	48.0922	-17.6	174.853	-15.6	2727.92	-13.6	98.1716	-11.6	61.1984	-9.6	46.4875
																-23.8	12.3114	-21.8	15.9033	-19.8	46.0902	-17.8	129.55	-15.8	2303.84	-13.8	106.501	-11.8	64.7957	-9.8	46.4726
																-24	12.3192	-22	13.1203	-20	42.5414	-18	97.0719	-16	1572.6	-14	112.391	-12	69.1244	-10	47.2749
																-24.2	11.9256	-22.2	10.3306	-20.2	39.342	-18.2	74.7219	-16.2	1562.05	-14.2	122.853	-12.2	73.8915	-10.2	48.0845
																-24.4	12.327	-22.4	10.3306	-20.4	37.7582	-18.4	61.5766	-16.4	2006.69	-14.4	142.29	-12.4	77.4424	-10.4	48.8716
																-24.6	12.7187	-22.6	11.1305	-20.6	37.7702	-18.6	54.0456	-16.6	1919.56	-14.6	168.892	-12.6	83.4793	-10.6	49.6425
																-24.8	13.9044	-22.8	10.7296	-20.8	36.1743	-18.8	50.4928	-16.8	1289.78	-14.8	216.546	-12.8	88.6047	-10.8	50.8342
																-25	13.9154	-23	9.93642	-21	31.0016	-19	48.1075	-17	761.822	-15	304.151	-13	94.5342	-11	51.6448
																-25.2	13.114	-23.2	11.5281	-21.2	26.6381	-19.2	46.5097	-17.2	460.945	-15.2	485.447	-13.2	101.701	-11.2	52.042
																-25.4	12.3172	-23.4	11.5281	-21.4	20.2703	-19.4	42.5212	-17.4	287.498	-15.4	1036.64	-13.4	110.873	-11.4	54.4344
																-25.6	10.3273	-23.6	11.9237	-21.6	17.0934	-19.6	38.9446	-17.6	194.418	-15.6	2481.31	-13.6	124.384	-11.6	54.4344
																-25.8	10.3371	-23.8	11.9237	-21.8	13.5135	-19.8	37.7643	-17.8	139.154	-15.8	3155.03	-13.8	144.208	-11.8	56.4209
																-26	9.14297	-24	11.5244	-22	10.7296	-20	37.3965	-18	103.704	-16	2254.82	-14	170.825	-12	58.4262
																-26.2	8.34793	-24.2	12.3153	-22.2	9.93168	-20.2	37.7643	-18.2	82.221	-16.2	1647.43	-14.2	212.935	-12.2	61.5766
																		-24.4	13.5157	-22.4	11.5281	-20.4	36.5601	-18.4	68.7382	-16.4	1662.56	-14.4	284.533	-12.4	65.9571
																		-24.6	13.114	-22.6	11.5244	-20.6	32.9942	-18.6	59.5996	-16.6	1944.4	-14.6	428.325	-12.6	68.7054
																		-24.8	13.1182	-22.8	11.5262	-20.8	27.822	-18.8	53.708	-16.8	1894.5	-14.8	925.383	-12.8	72.36
																		-25	12.3231	-23	11.5244	-21	23.4537	-19	49.7056	-17	1453.46	-15	2375.12	-13	75.4929
																		-25.2	10.7296	-23.2	11.127	-21.2	19.876	-19.2	47.2824	-17.2	1016.78	-15.2	2646.89	-13.2	78.2614
																		-25.4	9.93483	-23.4	10.7262	-21.4	16.2931	-19.4	43.3022	-17.4	679.393	-15.4	1672.38	-13.4	83.0289
																		-25.6	9.14297	-23.6	11.1252	-21.6	14.3153	-19.6	38.9508	-17.6	445.222	-15.6	1501.28	-13.6	90.1939
																		-25.8	9.9301	-23.8	11.9275	-21.8	11.9237	-19.8	36.9693	-17.8	299.777	-15.8	1850.33	-13.8	96.9638
																		-26	9.53744	-24	11.5299	-22	9.93483	-20	37.7702	-18	213.401	-16	1979.22	-14	103.306
																		-26.2	8.74128	-24.2	11.5244	-22.2	10.3371	-20.2	37.7702	-18.2	160.251	-16.2	1521.32	-14.2	114.865
																		-26.4	7.55047	-24.4	12.3192	-22.4	11.1235	-20.4	34.9652	-18.4	123.987	-16.4	964.446	-14.4	129.509
																		-26.6	7.94786	-24.6	12.7126	-22.6	11.1305	-20.6	31.0066	-18.6	101.749	-16.6	591.509	-14.6	146.732
																		-26.8	7.54687	-24.8	13.9088	-22.8	11.1288	-20.8	26.6254	-18.8	86.604	-16.8	374.92	-14.8	178.089
																		-27	7.54687	-25	13.1099	-23	10.7296	-21	21.4694	-19	76.3358	-17	252.465	-15	234.065
																		-27.2	6.36132	-25.2	11.9199	-23.2	12.3192	-21.2	17.877	-19.2	66.386	-17.2	181.298	-15.2	300.572
																		-27.4	5.56529	-25.4	10.329	-23.4	12.3153	-21.4	14.3062	-19.4	59.609	-17.4	134.759	-15.4	402.557
																		-27.6	6.35829	-25.6	9.93801	-23.6	12.7146	-21.6	13.5135	-19.6	55.2465	-17.6	105.724	-15.6	712.978
																		-27.8	5.16777	-25.8	9.93801	-23.8	12.325	-21.8	11.1323	-19.8	52.8452	-17.8	85.8367	-15.8	1950.14
																		-28	6.35628	-26	9.53594	-24	12.7227	-22	10.7313	-20	49.3159	-18	72.3255	-16	3086.81
																		-28.2	6.75999	-26.2	9.14004	-24.2	12.3114	-22.2	11.5171	-20.2	46.4948	-18.2	63.6033	-16.2	2524.27
																				-26.4	8.34526	-24.4	12.7146	-22.4	11.918	-20.4	42.1034	-18.4	57.6589	-16.4	1622.75
																				-26.6	8.34395	-24.6	13.9088	-22.6	11.5281	-20.6	40.1367	-18.6	52.8368	-16.6	1640.14
																				-26.8	7.94662	-24.8	13.9154	-22.8	11.1252	-20.8	40.1558	-18.8	49.2845	-16.8	1885.05
																				-27	7.94914	-25	13.5135	-23	10.7262	-21	40.1558	-19	47.2824	-17	1521.64
																				-27.2	6.75568	-25.2	11.5244	-23.2	12.3192	-21.2	37.7582	-19.2	46.1414	-17.2	971.119
																				-27.4	6.75355	-25.4	10.7331	-23.4	12.3114	-21.4	34.5898	-19.4	41.3157	-17.4	580.378
																				-27.6	6.75463	-25.6	10.3371	-23.6	12.325	-21.6	29.0052	-19.6	38.1499	-17.6	344.759
																				-27.8	6.35829	-25.8	9.53594	-23.8	11.5317	-21.8	24.2487	-19.8	37.7522	-17.8	223.911
																				-28	5.95806	-26	8.74545	-24	11.9218	-22	20.671	-20	37.7702	-18	159.879
																				-28.2	5.95806	-26.2	7.94786	-24.2	12.325	-22.2	17.4909	-20.2	36.5718	-18.2	118.802
																				-28.4	6.35931	-26.4	7.94535	-24.4	13.5071	-22.4	13.911	-20.4	33.3757	-18.4	92.6073
																				-28.6	7.15308	-26.6	8.35057	-24.6	13.5178	-22.6	11.9275	-20.6	29.0006	-18.6	77.5163
																				-28.8	7.54808	-26.8	7.95165	-24.8	12.7166	-22.8	10.3306	-20.8	24.6462	-18.8	66.4177
																				-29	6.75568	-27	7.95165	-25	12.3153	-23	11.127	-21	19.8791	-19	58.0381
																				-29.2	6.35526	-27.2	7.55047	-25.2	10.7228	-23.2	11.5207	-21.2	17.0906	-19.2	53.2594
																				-29.4	5.9609	-27.4	7.15308	-25.4	10.3322	-23.4	11.9161	-21.4	14.3107	-19.4	51.6611
																				-29.6	5.9609	-27.6	7.15308	-25.6	10.329	-23.6	12.3192	-21.6	13.5049	-19.6	48.8871
																				-29.8	5.16694	-27.8	7.15081	-25.8	9.53744	-23.8	11.5244	-21.8	11.9294	-19.8	45.3388
																				-30	4.76721	-28	6.35829	-26	8.34395	-24	12.7187	-22	12.7166	-20	41.3288
																				-30.2	4.36994	-28.2	6.74711	-26.2	7.94535	-24.2	13.114	-22.2	12.7166	-20.2	38.5412
																						-28.4	7.15081	-26.4	7.94786	-24.4	13.112	-22.4	12.3153	-20.4	38.9446
																						-28.6	7.55047	-26.6	7.94914	-24.6	13.9088	-22.6	12.3192	-20.6	38.5656
																						-28.8	7.54687	-26.8	7.94786	-24.8	14.2971	-22.8	11.9218	-20.8	34.5733
																						-29	6.75568	-27	7.55168	-25	14.3084	-23	11.9294	-21	29.4165
																						-29.2	6.35526	-27.2	6.75355	-25.2	13.9021	-23.2	12.3231	-21.2	25.8306
																						-29.4	5.95901	-27.4	5.95996	-25.4	12.3133	-23.4	12.7126	-21.4	21.0652
																						-29.6	5.16694	-27.6	5.95996	-25.6	11.5226	-23.6	13.114	-21.6	17.4936
																						-29.8	5.16611	-27.8	5.96281	-25.8	11.127	-23.8	12.7126	-21.8	14.7035
																						-30	4.37272	-28	5.95901	-26	10.7296	-24	12.7166	-22	12.3231
																						-30.2	3.97267	-28.2	6.75247	-26.2	9.54198	-24.2	11.9237	-22.2	11.5226
																						-30.4	4.37202	-28.4	6.75355	-26.4	9.14004	-24.4	12.3114	-22.4	11.9218
																						-30.6	4.76872	-28.6	6.75785	-26.6	8.74265	-24.6	13.1078	-22.6	12.7126
																						-30.8	4.77099	-28.8	6.75355	-26.8	8.74265	-24.8	13.5114	-22.8	12.3153
																						-31	4.36856	-29	6.75355	-27	9.53442	-25	13.9088	-23	11.127
																						-31.2	4.36924	-29.2	6.35628	-27.2	9.53594	-25.2	13.1224	-23.2	11.5207
																						-31.4	5.1653	-29.4	5.9609	-27.4	8.34128	-25.4	11.9218	-23.4	11.9218
																						-31.6	5.16611	-29.6	5.9609	-27.6	7.54808	-25.6	10.7262	-23.6	12.3211
																						-31.8	4.77176	-29.8	4.76797	-27.8	7.15649	-25.8	10.3322	-23.8	12.325
																						-32	4.37133	-30	4.76797	-28	6.75355	-26	9.53594	-24	11.9237
																						-32.2	4.76872	-30.2	5.16448	-28.2	6.75568	-26.2	9.53744	-24.2	12.3192
																								-30.4	5.16611	-28.4	6.75355	-26.4	8.34261	-24.4	12.3192
																								-30.6	4.37133	-28.6	6.75677	-26.6	8.33997	-24.6	13.1161
																								-30.8	3.97267	-28.8	7.54929	-26.8	7.95041	-24.8	13.5135
																								-31	3.97393	-29	7.94535	-27	7.15196	-25	12.7166
																								-31.2	4.37133	-29.2	7.55168	-27.2	6.75785	-25.2	11.9199
																								-31.4	4.77099	-29.4	6.75677	-27.4	5.9609	-25.4	11.5262
																								-31.6	4.76872	-29.6	6.35628	-27.6	5.9609	-25.6	11.5226
																								-31.8	5.56174	-29.8	5.95901	-27.8	6.35829	-25.8	10.3306
																								-32	5.95996	-30	5.16611	-28	6.75355	-26	9.93327
																								-32.2	5.96281	-30.2	5.16611	-28.2	6.75355	-26.2	8.34526
																								-32.4	5.56616	-30.4	5.16365	-28.4	7.15081	-26.4	8.34924
																								-32.6	5.5644	-30.6	5.16694	-28.6	7.54808	-26.6	8.34793
																								-32.8	5.95996	-30.8	4.76948	-28.8	7.55047	-26.8	8.74265
																								-33	5.5635	-31	5.16611	-29	6.75568	-27	8.34261
																								-33.2	5.16777	-31.2	5.16284	-29.2	6.35829	-27.2	8.34526
																								-33.4	5.16448	-31.4	4.76948	-29.4	6.35427	-27.4	7.94786
																								-33.6	4.76948	-31.6	4.36994	-29.6	5.16694	-27.6	7.55047
																								-33.8	4.76872	-31.8	4.76948	-29.8	5.5644	-27.8	7.55047
																								-34	5.16365	-32	5.5635	-30	5.56263	-28	7.15537
																								-34.2	5.96185	-32.2	5.95901	-30.2	4.76721	-28.2	6.75355
																										-32.4	5.95901	-30.4	4.36856	-28.4	7.15649
																										-32.6	5.56263	-30.6	3.97331	-28.6	6.75568
																										-32.8	5.96185	-30.8	3.97393	-28.8	6.35628
																										-33	6.3573	-31	4.36994	-29	7.54569
																										-33.2	5.95901	-31.2	4.7657	-29.2	7.15422
																										-33.4	5.1653	-31.4	4.76872	-29.4	6.3573
																										-33.6	5.16777	-31.6	4.37133	-29.6	5.96374
																										-33.8	5.56174	-31.8	4.77024	-29.8	5.16611
																										-34	5.56529	-32	5.95901	-30	5.1653
																										-34.2	5.9609	-32.2	5.9609	-30.2	5.16611
																										-34.4	6.75463	-32.4	5.56174	-30.4	4.77099
																										-34.6	7.94662	-32.6	5.95806	-30.6	5.16448
																										-34.8	8.74128	-32.8	5.16448	-30.8	5.56263
																										-35	9.14004	-33	5.5635	-31	6.75247
																										-35.2	9.93168	-33.2	5.95901	-31.2	6.75355
																										-35.4	11.5244	-33.4	5.95996	-31.4	5.9609
																										-35.6	11.9218	-33.6	5.96374	-31.6	5.9609
																										-35.8	12.3231	-33.8	5.95996	-31.8	6.35427
																										-36	12.7146	-34	6.3573	-32	6.75463
																										-36.2	12.7126	-34.2	6.75247	-32.2	7.15537
																												-34.4	7.54808	-32.4	6.35628
																												-34.6	7.94914	-32.6	5.95806
																												-34.8	8.33997	-32.8	6.35829
																												-35	9.93801	-33	6.35427
																												-35.2	10.7245	-33.2	6.35829
																												-35.4	11.5281	-33.4	5.9609
																												-35.6	11.1199	-33.6	6.35829
																												-35.8	11.918	-33.8	7.15308
																												-36	12.7086	-34	7.54569
																												-36.2	12.7146	-34.2	7.15081
																												-36.4	12.7187	-34.4	7.15649
																												-36.6	12.7187	-34.6	7.54808
																												-36.8	13.1161	-34.8	7.94786
																												-37	13.1099	-35	9.53442
																												-37.2	12.3211	-35.2	10.7279
																												-37.4	12.3172	-35.4	11.5336
																												-37.6	12.7187	-35.6	11.9218
																												-37.8	12.7126	-35.8	11.9218
																												-38	12.7086	-36	12.3192
																												-38.2	12.7146	-36.2	12.325
																														-36.4	11.9218
																														-36.6	11.918
																														-36.8	12.3114
																														-37	12.7166
																														-37.2	12.7187
																														-37.4	13.1203
																														-37.6	13.112
																														-37.8	13.5114
																														-38	13.9044
																														-38.2	13.9088
																														-38.4	13.5114
																														-38.6	13.112
																														-38.8	13.5157
																														-39	13.9044
																														-39.2	13.911
																														-39.4	13.5157
																														-39.6	13.5114
																														-39.8	13.9132
																														-40	13.5135
																														-40.2	12.7207

## Sheet: Fig1e_inset
abs_V_b_max (V)	delta_V_b (V)
40	19.5
39	18.96
38	17.66
37	16.9
36	15.64
35	14.54
34	13.33
33	12.62
32	11.57
31	10.48
30	9.35
29	8.28
28	7.26
27	6.33
26	5.41
25	4.23
24	3.15
23	2.25
22	1.52
21	0.95
20	0.5
19	0
17	0
15	0
13	0
11	0
10	0
