# Supplementary material for: Electronic ferroelectricity in monolayer graphene moiré superlattices
Source: Nat Commun. 2024 Dec 30;15:10905. doi: 10.1038/s41467-024-55281-z (PMC11685881; doi:10.1038/s41467-024-55281-z)
Supplement: Supplementary file 5 — Source Data Figure 2 [file 41467_2024_55281_MOESM5_ESM.xlsx]

## Sheet: Fig2a
V_t (V)	V_b (V)	R_xx (Ohm)
-19.1	60	300.859
-18.9	60	624.699
-18.7	60	804.379
-18.5	60	887.935
-18.3	60	942.834
-18.1	60	1011.24
-17.9	60	1025.99
-17.7	60	1012.84
-17.5	60	999.204
-17.3	60	996.812
-17.1	60	1002.07
-16.9	60	1012.04
-16.7	60	1020.88
-16.5	60	1026.95
-16.3	60	1028.45
-16.1	60	1017.46
-15.9	60	990.673
-15.7	60	963.808
-15.5	60	939.195
-15.3	60	929.085
-15.1	60	932.171
-14.9	60	924.852
-14.7	60	903.733
-14.5	60	877.712
-14.3	60	855.119
-14.1	60	842.768
-13.9	60	841.571
-13.7	60	849.014
-13.5	60	849.801
-13.3	60	849.278
-13.1	60	850.873
-12.9	60	841.694
-12.7	60	824.706
-12.5	60	808.11
-12.3	60	802.663
-12.1	60	804.124
-11.9	60	805.459
-11.7	60	801.478
-11.5	60	784.212
-11.3	60	764.299
-11.1	60	750.915
-10.9	60	743.35
-10.7	60	735.62
-10.5	60	731.075
-10.3	60	726.86
-10.1	60	711.895
-9.9	60	695.395
-9.7	60	689.597
-9.5	60	695.463
-9.3	60	674.254
-9.1	60	636.342
-8.9	60	591.351
-8.7	60	557.854
-8.5	60	517.434
-8.3	60	468.551
-8.1	60	422.306
-7.9	60	368.571
-7.7	60	312.749
-7.5	60	261.776
-7.3	60	216.025
-7.1	60	175.019
-6.9	60	145.141
-6.7	60	121.282
-6.5	60	102.642
-6.3	60	88.2916
-6.1	60	77.5533
-5.9	60	68.3625
-5.7	60	60.4325
-5.5	60	55.264
-5.3	60	50.8664
-5.1	60	46.8925
-4.9	60	43.6994
-4.7	60	40.5212
-4.5	60	38.1378
-4.3	60	35.7654
-4.1	60	33.7837
-3.9	60	31.8066
-3.7	60	31.0066
-3.5	60	30.2115
-3.3	60	29.0097
-3.1	60	28.2195
-2.9	60	27.8176
-2.7	60	27.0142
-2.5	60	25.8224
-2.3	60	25.4332
-2.1	60	25.0318
-1.9	60	23.8436
-1.7	60	23.0342
-1.5	60	22.2434
-1.3	60	21.4592
-1.1	60	20.6644
-0.9	60	19.8602
-0.7	60	19.4629
-0.5	60	19.4692
-0.3	60	19.4753
-0.1	60	19.4815
0.1	60	19.0749
0.3	60	19.0688
0.5	60	19.0749
0.7	60	19.0749
0.9	60	19.0749
1.1	60	19.4692
1.3	60	21.8566
1.5	60	25.0278
1.7	60	27.0185
1.9	60	29.7903
2.1	60	35.7428
2.3	60	41.7062
2.5	60	52.4558
2.7	60	51.2393
2.9	60	38.1378
3.1	60	29.8045
3.3	60	27.4202
3.5	60	25.4332
3.7	60	23.4462
3.9	60	21.4558
4.1	60	20.2638
4.3	60	19.4722
4.5	60	18.2772
4.7	60	17.4826
4.9	60	17.4798
5.1	60	17.4742
5.3	60	17.4742
5.5	60	17.877
5.7	60	18.2888
5.9	60	19.081
6.1	60	19.0688
6.3	60	19.4629
6.5	60	19.4599
6.7	60	19.4661
6.9	60	19.4722
7.1	60	19.0749
7.3	60	18.2801
7.5	60	18.2917
7.7	60	17.4798
7.9	60	17.0771
8.1	60	16.6826
8.3	60	15.8957
8.5	60	15.9033
8.7	60	15.4983
8.9	60	14.2993
9.1	60	13.1099
9.3	60	12.3192
9.5	60	11.5262
9.7	60	10.7296
9.9	60	10.3322
10.1	60	9.93168
10.3	60	9.93168
10.5	60	9.13426
10.7	60	8.73712
10.9	60	8.34395
11.1	60	8.34526
11.3	60	8.34261
11.5	60	8.34395
11.7	60	8.34526
11.9	60	7.94914
12.1	60	7.94786
12.3	60	7.94283
12.5	60	7.55047
12.7	60	7.54929
12.9	60	7.54808
13.1	60	7.54687
13.3	60	7.15081
13.5	60	7.15308
13.7	60	7.15308
13.9	60	6.75463
14.1	60	6.75355
14.3	60	6.35628
14.5	60	6.35829
14.7	60	6.35427
14.9	60	6.3573
15.1	60	5.96185
15.3	60	5.95901
15.5	60	5.95806
15.7	60	5.95996
15.9	60	5.9609
16.1	60	5.9609
16.3	60	5.9609
16.5	60	5.95996
16.7	60	5.5635
16.9	60	5.16694
17.1	60	5.16611
17.3	60	5.1653
17.5	60	5.9609
17.7	60	5.16448
17.9	60	5.16448
18.1	60	5.16284
18.3	60	5.16448
18.5	60	5.96374
18.7	60	6.35628
18.9	60	6.35829
19.1	60	6.75247
19.3	60	7.55047
19.5	60	7.94914
19.7	60	8.74265
19.9	60	9.14151
20.1	60	9.53744
-19.1	59.4	173.401
-18.9	59.4	157.12
-18.7	59.4	149.586
-18.5	59.4	146.848
-18.3	59.4	145.21
-18.1	59.4	144.858
-17.9	59.4	145.21
-17.7	59.4	145.654
-17.5	59.4	146.006
-17.3	59.4	146.474
-17.1	59.4	147.621
-16.9	59.4	148.767
-16.7	59.4	150.382
-16.5	59.4	152.842
-16.3	59.4	155.181
-16.1	59.4	157.991
-15.9	59.4	161.521
-15.7	59.4	165.579
-15.5	59.4	168.258
-15.3	59.4	170.699
-15.1	59.4	172.291
-14.9	59.4	173.992
-14.7	59.4	175.585
-14.5	59.4	176.695
-14.3	59.4	179.026
-14.1	59.4	182.296
-13.9	59.4	185.48
-13.7	59.4	188.206
-13.5	59.4	190.654
-13.3	59.4	193.839
-13.1	59.4	196.226
-12.9	59.4	199.443
-12.7	59.4	203.757
-12.5	59.4	209.329
-12.3	59.4	214.571
-12.1	59.4	219.348
-11.9	59.4	224.885
-11.7	59.4	229.912
-11.5	59.4	236.067
-11.3	59.4	240.882
-11.1	59.4	244.864
-10.9	59.4	249.164
-10.7	59.4	254.817
-10.5	59.4	261.586
-10.3	59.4	268.269
-10.1	59.4	274.638
-9.9	59.4	282.599
-9.7	59.4	293.438
-9.5	59.4	309.414
-9.3	59.4	326.087
-9.1	59.4	339.623
-8.9	59.4	349.235
-8.7	59.4	365.505
-8.5	59.4	392.914
-8.3	59.4	431.064
-8.1	59.4	493.787
-7.9	59.4	657.077
-7.7	59.4	1048.31
-7.5	59.4	1005.34
-7.3	59.4	879.285
-7.1	59.4	730.726
-6.9	59.4	459.899
-6.7	59.4	254.217
-6.5	59.4	161.47
-6.3	59.4	118.157
-6.1	59.4	91.8854
-5.9	59.4	75.9383
-5.7	59.4	64.4083
-5.5	59.4	57.2521
-5.3	59.4	51.6776
-5.1	59.4	48.0845
-4.9	59.4	44.0966
-4.7	59.4	40.534
-4.5	59.4	37.3548
-4.3	59.4	34.5624
-4.1	59.4	32.9732
-3.9	59.4	31.7915
-3.7	59.4	30.6139
-3.5	59.4	29.795
-3.3	59.4	28.6033
-3.1	59.4	28.206
-2.9	59.4	27.4202
-2.7	59.4	26.6339
-2.5	59.4	25.8429
-2.3	59.4	25.4373
-2.1	59.4	25.0318
-1.9	59.4	24.2448
-1.7	59.4	23.0488
-1.5	59.4	22.6406
-1.3	59.4	22.2434
-1.1	59.4	21.4592
-0.9	59.4	20.671
-0.7	59.4	19.8633
-0.5	59.4	19.8571
-0.3	59.4	19.4815
-0.1	59.4	19.0749
0.1	59.4	18.6775
0.3	59.4	19.0628
0.5	59.4	18.6716
0.7	59.4	19.0749
0.9	59.4	19.081
1.1	59.4	19.8602
1.3	59.4	21.4456
1.5	59.4	25.0318
1.7	59.4	27.0314
1.9	59.4	29.0006
2.1	59.4	34.9207
2.3	59.4	40.5084
2.5	59.4	51.2882
2.7	59.4	52.4642
2.9	59.4	40.1367
3.1	59.4	30.1923
3.3	59.4	27.0142
3.5	59.4	25.0357
3.7	59.4	23.836
3.9	59.4	21.4524
4.1	59.4	20.6546
4.3	59.4	19.4692
4.5	59.4	18.2801
4.7	59.4	17.4853
4.9	59.4	17.0961
5.1	59.4	17.0906
5.3	59.4	17.0798
5.5	59.4	16.68
5.7	59.4	17.0852
5.9	59.4	17.4853
6.1	59.4	17.8827
6.3	59.4	18.6716
6.5	59.4	19.0688
6.7	59.4	18.2801
6.9	59.4	18.283
7.1	59.4	18.283
7.3	59.4	17.877
7.5	59.4	17.4798
7.7	59.4	17.4853
7.9	59.4	16.6879
8.1	59.4	16.2906
8.3	59.4	16.2931
8.5	59.4	15.4983
8.7	59.4	15.0962
8.9	59.4	13.5028
9.1	59.4	12.7166
9.3	59.4	12.3192
9.5	59.4	11.5281
9.7	59.4	10.7296
9.9	59.4	10.329
10.1	59.4	9.92695
10.3	59.4	9.53744
10.5	59.4	9.53896
10.7	59.4	8.73988
10.9	59.4	8.34395
11.1	59.4	8.33997
11.3	59.4	8.34261
11.5	59.4	8.34261
11.7	59.4	7.94662
11.9	59.4	7.94283
12.1	59.4	7.54808
12.3	59.4	7.55289
12.5	59.4	7.15196
12.7	59.4	7.15308
12.9	59.4	7.15081
13.1	59.4	6.75785
13.3	59.4	6.75568
13.5	59.4	6.75463
13.7	59.4	6.35829
13.9	59.4	5.96374
14.1	59.4	5.95901
14.3	59.4	5.95901
14.5	59.4	6.35526
14.7	59.4	6.3573
14.9	59.4	5.95901
15.1	59.4	5.16448
15.3	59.4	5.95901
15.5	59.4	5.56085
15.7	59.4	5.16611
15.9	59.4	5.16611
16.1	59.4	5.56263
16.3	59.4	5.16611
16.5	59.4	5.56174
16.7	59.4	5.16284
16.9	59.4	5.16365
17.1	59.4	5.16611
17.3	59.4	5.16611
17.5	59.4	5.16365
17.7	59.4	5.16284
17.9	59.4	5.16611
18.1	59.4	5.1653
18.3	59.4	5.56174
18.5	59.4	5.95996
18.7	59.4	6.35628
18.9	59.4	6.36132
19.1	59.4	6.75568
19.3	59.4	7.55047
19.5	59.4	7.94535
19.7	59.4	8.34261
19.9	59.4	8.73988
20.1	59.4	9.13715
-19.1	59	193.839
-18.9	59	162.766
-18.7	59	150.406
-18.5	59	143.289
-18.3	59	139.243
-18.1	59	137.651
-17.9	59	137.673
-17.7	59	137.253
-17.5	59	136.523
-17.3	59	136.501
-17.1	59	137.651
-16.9	59	138.801
-16.7	59	140.016
-16.5	59	141.63
-16.3	59	143.596
-16.1	59	145.584
-15.9	59	147.644
-15.7	59	149.61
-15.5	59	151.624
-15.3	59	154.036
-15.1	59	156.847
-14.9	59	158.863
-14.7	59	160.802
-14.5	59	163.562
-14.3	59	166.029
-14.1	59	168.816
-13.9	59	172.263
-13.7	59	177.889
-13.5	59	182.694
-13.3	59	187.5
-13.1	59	191.511
-12.9	59	194.144
-12.7	59	196.195
-12.5	59	199.013
-12.3	59	201.863
-12.1	59	205.78
-11.9	59	209.362
-11.7	59	213.843
-11.5	59	218.586
-11.3	59	222.533
-11.1	59	226.513
-10.9	59	230.929
-10.7	59	235.707
-10.5	59	240.484
-10.3	59	245.184
-10.1	59	251.552
-9.9	59	258.799
-9.7	59	265.17
-9.5	59	273.089
-9.3	59	284.589
-9.1	59	303.392
-8.9	59	328.371
-8.7	59	350.717
-8.5	59	374.262
-8.3	59	405.717
-8.1	59	456.503
-7.9	59	571.928
-7.7	59	930.876
-7.5	59	1027.12
-7.3	59	908.298
-7.1	59	776.493
-6.9	59	589.174
-6.7	59	345.376
-6.5	59	202.498
-6.3	59	138.006
-6.1	59	104.564
-5.9	59	83.5191
-5.7	59	69.9971
-5.5	59	59.6659
-5.3	59	54.0714
-5.1	59	49.2766
-4.9	59	45.7
-4.7	59	42.1235
-4.5	59	39.7267
-4.3	59	36.5544
-4.1	59	34.5788
-3.9	59	32.9889
-3.7	59	32.1838
-3.5	59	29.795
-3.3	59	29.4118
-3.1	59	28.2195
-2.9	59	27.822
-2.7	59	27.0228
-2.5	59	26.2322
-2.3	59	25.8306
-2.1	59	25.4251
-1.9	59	24.6266
-1.7	59	23.8474
-1.5	59	22.6622
-1.3	59	21.8497
-1.1	59	21.4524
-0.9	59	20.6612
-0.7	59	19.8696
-0.5	59	19.8633
-0.3	59	19.8665
-0.1	59	19.4722
0.1	59	18.2801
0.3	59	18.2801
0.5	59	18.2801
0.7	59	19.0749
0.9	59	19.0749
1.1	59	19.4629
1.3	59	21.0719
1.5	59	24.2448
1.7	59	26.6127
1.9	59	28.6033
2.1	59	32.9836
2.3	59	38.9508
2.5	59	50.4768
2.7	59	52.042
2.9	59	38.9446
3.1	59	29.4025
3.3	59	27.0185
3.5	59	24.6305
3.7	59	23.4313
3.9	59	21.0485
4.1	59	19.8633
4.3	59	19.0749
4.5	59	17.8827
4.7	59	17.477
4.9	59	17.0852
5.1	59	17.4853
5.3	59	17.0852
5.5	59	17.0879
5.7	59	17.0825
5.9	59	17.0906
6.1	59	17.4826
6.3	59	17.8714
6.5	59	18.2714
6.7	59	17.8827
6.9	59	17.877
7.1	59	17.4798
7.3	59	17.4798
7.5	59	17.4936
7.7	59	17.0852
7.9	59	16.68
8.1	59	15.8957
8.3	59	15.5008
8.5	59	15.1058
8.7	59	14.3039
8.9	59	13.5071
9.1	59	12.7187
9.3	59	11.9218
9.5	59	11.5207
9.7	59	11.1235
9.9	59	10.7296
10.1	59	9.93483
10.3	59	9.93168
10.5	59	9.53594
10.7	59	8.74128
10.9	59	8.34526
11.1	59	7.94408
11.3	59	7.94662
11.5	59	8.33997
11.7	59	8.34395
11.9	59	7.95041
12.1	59	7.94535
12.3	59	7.54808
12.5	59	7.14855
12.7	59	6.75355
12.9	59	6.75355
13.1	59	6.75463
13.3	59	6.75463
13.5	59	6.35829
13.7	59	6.75463
13.9	59	6.35628
14.1	59	5.95901
14.3	59	5.95901
14.5	59	5.95901
14.7	59	5.56174
14.9	59	5.95901
15.1	59	5.96185
15.3	59	5.96374
15.5	59	5.56263
15.7	59	5.95806
15.9	59	5.56085
16.1	59	5.5635
16.3	59	5.16611
16.5	59	5.16365
16.7	59	5.16448
16.9	59	5.16694
17.1	59	5.16777
17.3	59	5.5635
17.5	59	5.95806
17.7	59	5.16611
17.9	59	5.16694
18.1	59	5.95901
18.3	59	5.95996
18.5	59	6.35829
18.7	59	6.35829
18.9	59	6.75141
19.1	59	7.54569
19.3	59	7.94786
19.5	59	8.34526
19.7	59	8.73712
19.9	59	9.5314
20.1	59	8.73988
-19.1	58.4	140.481
-18.9	58.4	131.663
-18.7	58.4	123.29
-18.5	58.4	116.927
-18.3	58.4	113.745
-18.1	58.4	112.552
-17.9	58.4	111.739
-17.7	58.4	111.341
-17.5	58.4	112.19
-17.3	58.4	112.588
-17.1	58.4	113.365
-16.9	58.4	114.92
-16.7	58.4	116.15
-16.5	58.4	117.76
-16.3	58.4	119.711
-16.1	58.4	122.514
-15.9	58.4	124.92
-15.7	58.4	127.308
-15.5	58.4	128.899
-15.3	58.4	130.867
-15.1	58.4	132.877
-14.9	58.4	134.511
-14.7	58.4	135.662
-14.5	58.4	136.812
-14.3	58.4	137.21
-14.1	58.4	138.027
-13.9	58.4	138.447
-13.7	58.4	140.061
-13.5	58.4	141.652
-13.3	58.4	142.869
-13.1	58.4	144.131
-12.9	58.4	144.881
-12.7	58.4	145.279
-12.5	58.4	147.246
-12.3	58.4	149.26
-12.1	58.4	151.576
-11.9	58.4	153.962
-11.7	58.4	156.35
-11.5	58.4	158.364
-11.3	58.4	159.93
-11.1	58.4	161.124
-10.9	58.4	162.792
-10.7	58.4	164.835
-10.5	58.4	167.622
-10.3	58.4	170.355
-10.1	58.4	173.141
-9.9	58.4	175.927
-9.7	58.4	179.14
-9.5	58.4	183.49
-9.3	58.4	189.858
-9.1	58.4	197.452
-8.9	58.4	205.845
-8.7	58.4	218.447
-8.5	58.4	239.65
-8.3	58.4	265.653
-8.1	58.4	297.913
-7.9	58.4	355.662
-7.7	58.4	442.091
-7.5	58.4	624.105
-7.3	58.4	1004.62
-7.1	58.4	940.992
-6.9	58.4	789.37
-6.7	58.4	572.237
-6.5	58.4	306.878
-6.3	58.4	181.413
-6.1	58.4	123.309
-5.9	58.4	93.0491
-5.7	58.4	75.9264
-5.5	58.4	63.1855
-5.3	58.4	55.6616
-5.1	58.4	50.8827
-4.9	58.4	47.2824
-4.7	58.4	43.3228
-4.5	58.4	40.1367
-4.3	58.4	37.7463
-4.1	58.4	35.3625
-3.9	58.4	33.3862
-3.7	58.4	32.194
-3.5	58.4	30.1972
-3.3	58.4	29.3978
-3.1	58.4	28.6079
-2.9	58.4	28.206
-2.7	58.4	27.0228
-2.5	58.4	25.8224
-2.3	58.4	25.8306
-2.1	58.4	25.8347
-1.9	58.4	25.0357
-1.7	58.4	23.8436
-1.5	58.4	22.6514
-1.3	58.4	21.8566
-1.1	58.4	21.4626
-0.9	58.4	21.4524
-0.7	58.4	20.2606
-0.5	58.4	19.4661
-0.3	58.4	19.8791
-0.1	58.4	19.876
0.1	58.4	19.0719
0.3	58.4	19.0688
0.5	58.4	19.0658
0.7	58.4	19.0779
0.9	58.4	18.6835
1.1	58.4	19.0779
1.3	58.4	19.4629
1.5	58.4	21.4524
1.7	58.4	24.6345
1.9	58.4	26.2197
2.1	58.4	29.0006
2.3	58.4	31.3891
2.5	58.4	39.3607
2.7	58.4	50.0952
2.9	58.4	52.4226
3.1	58.4	39.3358
3.3	58.4	29.795
3.5	58.4	27.0185
3.7	58.4	24.6383
3.9	58.4	23.0488
4.1	58.4	21.0652
4.3	58.4	19.876
4.5	58.4	19.0749
4.7	58.4	17.4798
4.9	58.4	16.6932
5.1	58.4	16.6905
5.3	58.4	17.0825
5.5	58.4	16.2828
5.7	58.4	16.2931
5.9	58.4	16.6905
6.1	58.4	17.0934
6.3	58.4	17.4798
6.5	58.4	17.8742
6.7	58.4	17.8799
6.9	58.4	17.4853
7.1	58.4	17.0771
7.3	58.4	17.4714
7.5	58.4	17.0825
7.7	58.4	17.0879
7.9	58.4	16.6905
8.1	58.4	16.68
8.3	58.4	15.8957
8.5	58.4	15.4983
8.7	58.4	15.1009
8.9	58.4	13.9044
9.1	58.4	13.1078
9.3	58.4	12.3211
9.5	58.4	11.9218
9.7	58.4	11.1252
9.9	58.4	10.7313
10.1	58.4	10.3322
10.3	58.4	9.53744
10.5	58.4	9.53442
10.7	58.4	9.13569
10.9	58.4	8.74128
11.1	58.4	8.34526
11.3	58.4	7.95165
11.5	58.4	7.95041
11.7	58.4	8.34395
11.9	58.4	7.94786
12.1	58.4	7.54808
12.3	58.4	7.54808
12.5	58.4	6.75463
12.7	58.4	6.75355
12.9	58.4	6.35628
13.1	58.4	6.35526
13.3	58.4	6.35931
13.5	58.4	6.3573
13.7	58.4	6.35829
13.9	58.4	6.35628
14.1	58.4	6.35628
14.3	58.4	5.95996
14.5	58.4	5.5635
14.7	58.4	5.5635
14.9	58.4	5.56085
15.1	58.4	5.56174
15.3	58.4	5.56263
15.5	58.4	5.95806
15.7	58.4	5.56174
15.9	58.4	5.1653
16.1	58.4	4.76872
16.3	58.4	4.76948
16.5	58.4	4.76645
16.7	58.4	4.76645
16.9	58.4	4.76721
17.1	58.4	4.76948
17.3	58.4	4.76948
17.5	58.4	4.76872
17.7	58.4	5.16202
17.9	58.4	4.76721
18.1	58.4	5.56263
18.3	58.4	5.9609
18.5	58.4	5.9609
18.7	58.4	6.35628
18.9	58.4	6.75355
19.1	58.4	7.54687
19.3	58.4	7.94535
19.5	58.4	8.34261
19.7	58.4	8.74265
19.9	58.4	8.34526
20.1	58.4	8.34261
-19.1	58	244.786
-18.9	58	202.434
-18.7	58	183.402
-18.5	58	173.882
-18.3	58	167.86
-18.1	58	165.897
-17.9	58	165.579
-17.7	58	164.809
-17.5	58	164.835
-17.3	58	165.5
-17.1	58	165.526
-16.9	58	166.375
-16.7	58	167.516
-16.5	58	168.655
-16.3	58	170.617
-16.1	58	172.661
-15.9	58	174.761
-15.7	58	177.121
-15.5	58	179.111
-15.3	58	181.471
-15.1	58	184.286
-14.9	58	186.187
-14.7	58	189.032
-14.5	58	191.45
-14.3	58	194.205
-14.1	58	196.593
-13.9	58	199.809
-13.7	58	202.595
-13.5	58	204.586
-13.3	58	206.543
-13.1	58	208.898
-12.9	58	211.75
-12.7	58	215.003
-12.5	58	217.357
-12.3	58	220.039
-12.1	58	222.099
-11.9	58	224.487
-11.7	58	226.875
-11.5	58	230.059
-11.3	58	233.281
-11.1	58	236.428
-10.9	58	239.65
-10.7	58	243.194
-10.5	58	246.737
-10.3	58	251.114
-10.1	58	255.533
-9.9	58	260.309
-9.7	58	265.966
-9.5	58	271.497
-9.3	58	277.601
-9.1	58	284.77
-8.9	58	292.642
-8.7	58	302.15
-8.5	58	314.591
-8.3	58	332.855
-8.1	58	367.495
-7.9	58	423.704
-7.7	58	544.536
-7.5	58	910.903
-7.3	58	1012.2
-7.1	58	861.894
-6.9	58	710.471
-6.7	58	463.05
-6.5	58	262.299
-6.3	58	167.171
-6.1	58	120.923
-5.9	58	94.2718
-5.7	58	77.951
-5.5	58	66.407
-5.3	58	57.6497
-5.1	58	52.4642
-4.9	58	48.9026
-4.7	58	44.508
-4.5	58	41.3288
-4.3	58	38.156
-4.1	58	35.7768
-3.9	58	34.1651
-3.7	58	32.5707
-3.5	58	30.9918
-3.3	58	29.4071
-3.1	58	28.6079
-2.9	58	28.206
-2.7	58	27.4115
-2.5	58	26.228
-2.3	58	25.4453
-2.1	58	25.4413
-1.9	58	24.6345
-1.7	58	23.8436
-1.5	58	23.0415
-1.3	58	22.2505
-1.1	58	21.4558
-0.9	58	21.4626
-0.7	58	20.6677
-0.5	58	19.8665
-0.3	58	20.267
-0.1	58	19.8728
0.1	58	19.4661
0.3	58	18.2859
0.5	58	18.6775
0.7	58	18.6686
0.9	58	18.2743
1.1	58	19.081
1.3	58	19.4815
1.5	58	21.8497
1.7	58	25.0318
1.9	58	27.0185
2.1	58	31.3841
2.3	58	36.5544
2.5	58	47.2673
2.7	58	52.8452
2.9	58	41.3288
3.1	58	31.409
3.3	58	27.8308
3.5	58	25.4332
3.7	58	23.4462
3.9	58	21.4626
4.1	58	20.267
4.3	58	19.4661
4.5	58	18.2772
4.7	58	17.0879
4.9	58	16.288
5.1	58	16.2828
5.3	58	16.2828
5.5	58	15.8932
5.7	58	16.288
5.9	58	16.6852
6.1	58	17.0798
6.3	58	17.4798
6.5	58	17.8855
6.7	58	17.4909
6.9	58	17.4853
7.1	58	17.0825
7.3	58	17.0852
7.5	58	16.6879
7.7	58	16.2931
7.9	58	16.2828
8.1	58	15.8932
8.3	58	15.4959
8.5	58	15.0986
8.7	58	14.3016
8.9	58	13.5114
9.1	58	12.7166
9.3	58	11.9161
9.5	58	11.5134
9.7	58	10.7228
9.9	58	10.3322
10.1	58	9.93168
10.3	58	9.93168
10.5	58	9.93168
10.7	58	9.53594
10.9	58	9.54049
11.1	58	8.34128
11.3	58	8.34261
11.5	58	7.94786
11.7	58	7.94786
11.9	58	7.94786
12.1	58	7.55047
12.3	58	7.55289
12.5	58	7.55047
12.7	58	6.75355
12.9	58	6.35427
13.1	58	6.3573
13.3	58	6.35931
13.5	58	5.96374
13.7	58	5.95901
13.9	58	5.95901
14.1	58	5.9609
14.3	58	5.96281
14.5	58	5.95996
14.7	58	5.16448
14.9	58	5.16448
15.1	58	5.16611
15.3	58	5.16694
15.5	58	5.1653
15.7	58	5.1653
15.9	58	5.16611
16.1	58	4.76872
16.3	58	4.76721
16.5	58	4.37064
16.7	58	4.76872
16.9	58	4.76872
17.1	58	4.76872
17.3	58	4.76797
17.5	58	4.76948
17.7	58	4.76494
17.9	58	4.7657
18.1	58	5.16365
18.3	58	5.5635
18.5	58	5.95996
18.7	58	5.9609
18.9	58	6.3573
19.1	58	6.75141
19.3	58	7.94283
19.5	58	8.34395
19.7	58	8.34526
19.9	58	8.34793
20.1	58	8.34924
-19.1	57.4	139.64
-18.9	57.4	129.235
-18.7	57.4	122.097
-18.5	57.4	117.325
-18.3	57.4	114.938
-18.1	57.4	112.932
-17.9	57.4	112.154
-17.7	57.4	112.172
-17.5	57.4	112.552
-17.3	57.4	112.968
-17.1	57.4	113.311
-16.9	57.4	113.727
-16.7	57.4	114.938
-16.5	57.4	115.734
-16.3	57.4	116.529
-16.1	57.4	118.12
-15.9	57.4	119.711
-15.7	57.4	121.321
-15.5	57.4	123.29
-15.3	57.4	125.299
-15.1	57.4	127.685
-14.9	57.4	129.715
-14.7	57.4	131.286
-14.5	57.4	132.395
-14.3	57.4	133.254
-14.1	57.4	133.652
-13.9	57.4	134.405
-13.7	57.4	135.619
-13.5	57.4	136.414
-13.3	57.4	137.607
-13.1	57.4	138.447
-12.9	57.4	140.016
-12.7	57.4	141.607
-12.5	57.4	142.823
-12.3	57.4	144.766
-12.1	57.4	145.562
-11.9	57.4	145.959
-11.7	57.4	147.199
-11.5	57.4	147.971
-11.3	57.4	149.141
-11.1	57.4	149.539
-10.9	57.4	150.382
-10.7	57.4	150.732
-10.5	57.4	152.298
-10.3	57.4	153.516
-10.1	57.4	155.952
-9.9	57.4	157.618
-9.7	57.4	158.787
-9.5	57.4	160.328
-9.3	57.4	161.521
-9.1	57.4	163.19
-8.9	57.4	166.348
-8.7	57.4	171.069
-8.5	57.4	178.628
-8.3	57.4	190.196
-8.1	57.4	207.273
-7.9	57.4	228.793
-7.7	57.4	262.97
-7.5	57.4	321.605
-7.3	57.4	433.192
-7.1	57.4	794.15
-6.9	57.4	969.787
-6.7	57.4	822.039
-6.5	57.4	588.446
-6.3	57.4	311.306
-6.1	57.4	178.628
-5.9	57.4	120.506
-5.7	57.4	90.2941
-5.5	57.4	73.9502
-5.3	57.4	62.4108
-5.1	57.4	54.823
-4.9	57.4	50.0874
-4.7	57.4	46.4948
-4.5	57.4	42.5145
-4.3	57.4	39.342
-4.1	57.4	36.9575
-3.9	57.4	34.9652
-3.7	57.4	32.9785
-3.5	57.4	31.7915
-3.3	57.4	29.8093
-3.1	57.4	29.0236
-2.9	57.4	28.6215
-2.7	57.4	28.215
-2.5	57.4	27.0142
-2.3	57.4	26.2197
-2.1	57.4	25.4453
-1.9	57.4	25.0278
-1.7	57.4	24.2371
-1.5	57.4	23.0488
-1.3	57.4	22.6622
-1.1	57.4	21.4661
-0.9	57.4	21.0551
-0.7	57.4	21.0585
-0.5	57.4	20.6644
-0.3	57.4	20.2638
-0.1	57.4	20.2638
0.1	57.4	19.8728
0.3	57.4	19.4692
0.5	57.4	19.0719
0.7	57.4	18.6835
0.9	57.4	19.081
1.1	57.4	19.0688
1.3	57.4	19.8728
1.5	57.4	21.4694
1.7	57.4	24.6383
1.9	57.4	26.228
2.1	57.4	27.8176
2.3	57.4	30.2067
2.5	57.4	37.3608
2.7	57.4	47.2673
2.9	57.4	54.0198
3.1	57.4	43.3022
3.3	57.4	32.1889
3.5	57.4	27.8176
3.7	57.4	25.8265
3.9	57.4	24.2487
4.1	57.4	22.6514
4.3	57.4	20.6644
4.5	57.4	20.2638
4.7	57.4	19.4692
4.9	57.4	17.8855
5.1	57.4	16.6879
5.3	57.4	16.2906
5.5	57.4	15.8957
5.7	57.4	15.5008
5.9	57.4	15.8957
6.1	57.4	16.288
6.3	57.4	16.288
6.5	57.4	17.0852
6.7	57.4	16.6826
6.9	57.4	16.6826
7.1	57.4	16.288
7.3	57.4	16.6959
7.5	57.4	16.6905
7.7	57.4	16.2854
7.9	57.4	15.8881
8.1	57.4	15.8957
8.3	57.4	15.1034
8.5	57.4	15.0962
8.7	57.4	14.3016
8.9	57.4	13.9044
9.1	57.4	13.112
9.3	57.4	12.3153
9.5	57.4	11.5281
9.7	57.4	10.7296
9.9	57.4	10.3322
10.1	57.4	10.3306
10.3	57.4	9.93483
10.5	57.4	9.53442
10.7	57.4	9.53442
10.9	57.4	8.73988
11.1	57.4	8.34128
11.3	57.4	8.34261
11.5	57.4	7.94283
11.7	57.4	7.55407
11.9	57.4	7.55047
12.1	57.4	7.54808
12.3	57.4	7.55047
12.5	57.4	7.54687
12.7	57.4	6.75568
12.9	57.4	6.35829
13.1	57.4	6.35628
13.3	57.4	6.3573
13.5	57.4	6.35628
13.7	57.4	5.96185
13.9	57.4	5.5635
14.1	57.4	5.16694
14.3	57.4	5.16694
14.5	57.4	5.16777
14.7	57.4	5.1653
14.9	57.4	5.16448
15.1	57.4	5.16448
15.3	57.4	5.1653
15.5	57.4	5.56085
15.7	57.4	5.16448
15.9	57.4	5.16611
16.1	57.4	4.76948
16.3	57.4	4.37133
16.5	57.4	4.36924
16.7	57.4	4.36924
16.9	57.4	4.37133
17.1	57.4	4.37133
17.3	57.4	4.76721
17.5	57.4	4.36994
17.7	57.4	4.77099
17.9	57.4	4.76872
18.1	57.4	4.76721
18.3	57.4	4.76797
18.5	57.4	5.16611
18.7	57.4	5.16611
18.9	57.4	5.95996
19.1	57.4	6.3573
19.3	57.4	6.75355
19.5	57.4	7.55047
19.7	57.4	7.94786
19.9	57.4	8.74128
20.1	57.4	8.73848
-19.1	57	156.449
-18.9	57	139.663
-18.7	57	132.543
-18.5	57	125.756
-18.3	57	120.564
-18.1	57	117.418
-17.9	57	115.826
-17.7	57	114.993
-17.5	57	114.956
-17.3	57	114.938
-17.1	57	115.336
-16.9	57	116.964
-16.7	57	118.593
-16.5	57	119.711
-16.3	57	120.942
-16.1	57	122.912
-15.9	57	124.503
-15.7	57	126.034
-15.5	57	128.063
-15.3	57	129.695
-15.1	57	130.847
-14.9	57	132.04
-14.7	57	132.835
-14.5	57	133.652
-14.3	57	134.447
-14.1	57	135.597
-13.9	57	136.458
-13.7	57	138.049
-13.5	57	139.22
-13.3	57	140.392
-13.1	57	141.63
-12.9	57	143.289
-12.7	57	144.858
-12.5	57	146.474
-12.3	57	148.019
-12.1	57	149.141
-11.9	57	150.358
-11.7	57	150.828
-11.5	57	151.624
-11.3	57	152.842
-11.1	57	154.036
-10.9	57	154.857
-10.7	57	155.23
-10.5	57	156.026
-10.3	57	156.847
-10.1	57	157.618
-9.9	57	158.364
-9.7	57	159.956
-9.5	57	161.598
-9.3	57	164.013
-9.1	57	165.5
-8.9	57	166.773
-8.7	57	169.161
-8.5	57	174.335
-8.3	57	182.664
-8.1	57	198.122
-7.9	57	222.426
-7.7	57	257.564
-7.5	57	311.753
-7.3	57	384.953
-7.1	57	589.758
-6.9	57	960.375
-6.7	57	863.5
-6.5	57	682.831
-6.3	57	395.05
-6.1	57	216.06
-5.9	57	141.232
-5.7	57	104.233
-5.5	57	81.889
-5.3	57	67.9651
-5.1	57	57.2521
-4.9	57	51.2882
-4.7	57	47.305
-4.5	57	43.7272
-4.3	57	40.534
-4.1	57	37.3548
-3.9	57	34.954
-3.7	57	32.9836
-3.5	57	31.7915
-3.3	57	30.2115
-3.1	57	29.4118
-2.9	57	29.0097
-2.7	57	28.2284
-2.5	57	27.4202
-2.3	57	26.6212
-2.1	57	26.6085
-1.9	57	25.0238
-1.7	57	24.6462
-1.5	57	23.8436
-1.3	57	23.0452
-1.1	57	21.8428
-0.9	57	21.0551
-0.7	57	20.6644
-0.5	57	20.6644
-0.3	57	20.6579
-0.1	57	20.267
0.1	57	20.6644
0.3	57	20.2638
0.5	57	19.4722
0.7	57	19.081
0.9	57	19.0779
1.1	57	19.0688
1.3	57	19.4629
1.5	57	20.2574
1.7	57	23.0415
1.9	57	25.4413
2.1	57	26.6212
2.3	57	27.4159
2.5	57	32.5759
2.7	57	41.3223
2.9	57	51.6694
3.1	57	50.8664
3.3	57	36.9575
3.5	57	29.019
3.7	57	27.0228
3.9	57	24.6423
4.1	57	23.0342
4.3	57	21.0551
4.5	57	20.267
4.7	57	19.8728
4.9	57	18.6716
5.1	57	17.4826
5.3	57	16.2931
5.5	57	15.9008
5.7	57	15.4983
5.9	57	15.0986
6.1	57	15.4983
6.3	57	15.9008
6.5	57	16.2906
6.7	57	16.68
6.9	57	17.0879
7.1	57	16.6932
7.3	57	16.6905
7.5	57	16.6852
7.7	57	16.2931
7.9	57	15.8957
8.1	57	15.8932
8.3	57	15.4909
8.5	57	15.0962
8.7	57	14.3062
8.9	57	13.9154
9.1	57	13.5071
9.3	57	12.7086
9.5	57	12.3153
9.7	57	11.5244
9.9	57	10.7331
10.1	57	10.329
10.3	57	10.329
10.5	57	9.93801
10.7	57	9.54198
10.9	57	8.74682
11.1	57	8.34659
11.3	57	8.34526
11.5	57	7.94786
11.7	57	7.94786
11.9	57	7.54687
12.1	57	7.94535
12.3	57	7.55289
12.5	57	7.55047
12.7	57	7.15081
12.9	57	6.75355
13.1	57	6.35628
13.3	57	5.9609
13.5	57	5.9609
13.7	57	5.9609
13.9	57	5.96185
14.1	57	5.5635
14.3	57	5.16611
14.5	57	5.56174
14.7	57	5.16365
14.9	57	5.1653
15.1	57	5.16611
15.3	57	5.16448
15.5	57	5.1653
15.7	57	5.1653
15.9	57	4.76721
16.1	57	4.76872
16.3	57	4.76872
16.5	57	4.37133
16.7	57	4.37064
16.9	57	4.36786
17.1	57	4.36994
17.3	57	4.37202
17.5	57	4.37202
17.7	57	4.36994
17.9	57	4.36994
18.1	57	4.37133
18.3	57	4.37272
18.5	57	4.37133
18.7	57	4.7657
18.9	57	5.16448
19.1	57	5.95901
19.3	57	6.3573
19.5	57	7.15308
19.7	57	7.94662
19.9	57	8.34261
20.1	57	8.34395
-19.1	56.4	102.212
-18.9	56.4	99.0295
-18.7	56.4	95.0673
-18.5	56.4	93.064
-18.3	56.4	91.444
-18.1	56.4	91.0461
-17.9	56.4	90.6486
-17.7	56.4	90.6631
-17.5	56.4	90.6776
-17.3	56.4	90.6631
-17.1	56.4	91.0753
-16.9	56.4	91.871
-16.7	56.4	92.6663
-16.5	56.4	92.6515
-16.3	56.4	93.0196
-16.1	56.4	94.257
-15.9	56.4	95.0524
-15.7	56.4	95.4195
-15.5	56.4	96.2149
-15.3	56.4	96.6434
-15.1	56.4	97.4388
-14.9	56.4	98.2027
-14.7	56.4	98.5848
-14.5	56.4	99.4272
-14.3	56.4	100.239
-14.1	56.4	101.002
-13.9	56.4	101.83
-13.7	56.4	102.179
-13.5	56.4	102.642
-13.3	56.4	103.023
-13.1	56.4	103.371
-12.9	56.4	103.371
-12.7	56.4	103.819
-12.5	56.4	103.835
-12.3	56.4	103.819
-12.1	56.4	104.184
-11.9	56.4	104.25
-11.7	56.4	104.283
-11.5	56.4	104.996
-11.3	56.4	106.189
-11.1	56.4	106.586
-10.9	56.4	106.62
-10.7	56.4	106.62
-10.5	56.4	107.398
-10.3	56.4	107.763
-10.1	56.4	108.246
-9.9	56.4	108.229
-9.7	56.4	109.353
-9.5	56.4	110.201
-9.3	56.4	111.792
-9.1	56.4	113.799
-8.9	56.4	116.168
-8.7	56.4	120.108
-8.5	56.4	127.328
-8.3	56.4	136.125
-8.1	56.4	145.608
-7.9	56.4	160.751
-7.7	56.4	176.297
-7.5	56.4	206.543
-7.3	56.4	271.099
-7.1	56.4	358.395
-6.9	56.4	576.985
-6.7	56.4	938.152
-6.5	56.4	820.987
-6.3	56.4	592.662
-6.1	56.4	308.623
-5.9	56.4	169.876
-5.7	56.4	113.347
-5.5	56.4	85.4938
-5.3	56.4	69.1903
-5.1	56.4	58.4635
-4.9	56.4	52.1
-4.7	56.4	48.0845
-4.5	56.4	44.4939
-4.3	56.4	41.7129
-4.1	56.4	38.5472
-3.9	56.4	36.1743
-3.7	56.4	34.1869
-3.5	56.4	32.9836
-3.3	56.4	31.3991
-3.1	56.4	29.8093
-2.9	56.4	29.0097
-2.7	56.4	28.6033
-2.5	56.4	28.215
-2.3	56.4	27.4289
-2.1	56.4	26.6296
-1.9	56.4	25.8224
-1.7	56.4	25.0357
-1.5	56.4	24.2371
-1.3	56.4	23.8436
-1.1	56.4	22.6478
-0.9	56.4	21.8497
-0.7	56.4	21.0551
-0.5	56.4	20.6644
-0.3	56.4	20.267
-0.1	56.4	20.2638
0.1	56.4	20.2574
0.3	56.4	20.671
0.5	56.4	20.2735
0.7	56.4	19.8633
0.9	56.4	19.0719
1.1	56.4	19.4722
1.3	56.4	19.4815
1.5	56.4	19.8728
1.7	56.4	21.4524
1.9	56.4	25.0357
2.1	56.4	26.6212
2.3	56.4	27.4115
2.5	56.4	30.5945
2.7	56.4	37.337
2.9	56.4	48.0999
3.1	56.4	53.6738
3.3	56.4	41.7196
3.5	56.4	31.3841
3.7	56.4	27.8087
3.9	56.4	25.4373
4.1	56.4	23.8512
4.3	56.4	22.6586
4.5	56.4	21.4592
4.7	56.4	20.6644
4.9	56.4	19.4722
5.1	56.4	17.8827
5.3	56.4	17.0852
5.5	56.4	16.2931
5.7	56.4	15.8907
5.9	56.4	15.5033
6.1	56.4	15.4983
6.3	56.4	15.8907
6.5	56.4	15.8957
6.7	56.4	16.6932
6.9	56.4	16.6905
7.1	56.4	16.6959
7.3	56.4	16.6932
7.5	56.4	16.288
7.7	56.4	16.2854
7.9	56.4	15.4934
8.1	56.4	15.4983
8.3	56.4	15.5107
8.5	56.4	15.0962
8.7	56.4	14.2993
8.9	56.4	13.9044
9.1	56.4	13.112
9.3	56.4	12.7166
9.5	56.4	11.9161
9.7	56.4	10.7262
9.9	56.4	10.3322
10.1	56.4	9.93327
10.3	56.4	9.13715
10.5	56.4	8.74265
10.7	56.4	8.74128
10.9	56.4	8.74128
11.1	56.4	8.34128
11.3	56.4	8.34128
11.5	56.4	7.94786
11.7	56.4	7.54929
11.9	56.4	7.54808
12.1	56.4	7.14855
12.3	56.4	7.54687
12.5	56.4	7.15196
12.7	56.4	7.14967
12.9	56.4	6.75568
13.1	56.4	6.75355
13.3	56.4	6.75568
13.5	56.4	6.36132
13.7	56.4	6.35427
13.9	56.4	6.35628
14.1	56.4	5.9609
14.3	56.4	5.5635
14.5	56.4	5.56174
14.7	56.4	5.16611
14.9	56.4	5.16777
15.1	56.4	5.16448
15.3	56.4	5.1653
15.5	56.4	5.16448
15.7	56.4	5.16448
15.9	56.4	5.16284
16.1	56.4	4.76721
16.3	56.4	4.76645
16.5	56.4	4.36994
16.7	56.4	4.36924
16.9	56.4	4.37202
17.1	56.4	4.37133
17.3	56.4	4.36924
17.5	56.4	4.37341
17.7	56.4	4.37272
17.9	56.4	4.37272
18.1	56.4	4.37133
18.3	56.4	4.36994
18.5	56.4	4.37133
18.7	56.4	4.37064
18.9	56.4	5.1653
19.1	56.4	5.16611
19.3	56.4	5.9609
19.5	56.4	6.75463
19.7	56.4	7.15081
19.9	56.4	7.55047
20.1	56.4	7.94786
-19.1	56	104.614
-18.9	56	95.8938
-18.7	56	90.6918
-18.5	56	87.4962
-18.3	56	87.0985
-18.1	56	86.6866
-17.9	56	86.3302
-17.7	56	86.7005
-17.5	56	86.728
-17.3	56	87.1122
-17.1	56	87.5099
-16.9	56	87.4545
-16.7	56	87.0846
-16.5	56	87.0846
-16.3	56	87.0985
-16.1	56	86.6728
-15.9	56	87.0706
-15.7	56	87.0846
-15.5	56	87.4822
-15.3	56	87.8939
-15.1	56	87.8939
-14.9	56	88.2774
-14.7	56	89.0444
-14.5	56	90.2941
-14.3	56	91.0461
-14.1	56	91.4297
-13.9	56	92.2247
-13.7	56	92.6367
-13.5	56	93.0196
-13.3	56	93.8293
-13.1	56	94.6396
-12.9	56	95.022
-12.7	56	95.8785
-12.5	56	96.2458
-12.3	56	97.01
-12.1	56	97.4076
-11.9	56	98.2027
-11.7	56	98.9978
-11.5	56	99.8248
-11.3	56	100.239
-11.1	56	101.798
-10.9	56	102.609
-10.7	56	103.786
-10.5	56	104.614
-10.3	56	105.393
-10.1	56	106.189
-9.9	56	106.552
-9.7	56	107.382
-9.5	56	107.78
-9.3	56	108.143
-9.1	56	108.973
-8.9	56	109.768
-8.7	56	110.183
-8.5	56	110.599
-8.3	56	113.329
-8.1	56	120.468
-7.9	56	131.6
-7.7	56	145.959
-7.5	56	165.897
-7.3	56	191.757
-7.1	56	254.339
-6.9	56	364.028
-6.7	56	668.022
-6.5	56	926.737
-6.3	56	762.673
-6.1	56	460.736
-5.9	56	230.457
-5.7	56	139.596
-5.5	56	100.652
-5.3	56	78.7842
-5.1	56	65.6115
-4.9	56	56.4388
-4.7	56	50.4849
-4.5	56	46.4948
-4.3	56	43.3159
-4.1	56	40.1176
-3.9	56	37.7522
-3.7	56	34.9707
-3.5	56	32.9836
-3.3	56	31.3742
-3.1	56	29.7903
-2.9	56	29.0144
-2.7	56	28.6123
-2.5	56	28.215
-2.3	56	27.4115
-2.1	56	26.6212
-1.9	56	26.2364
-1.7	56	25.4413
-1.5	56	24.6266
-1.3	56	23.8322
-1.1	56	23.4425
-0.9	56	22.6514
-0.7	56	21.4661
-0.5	56	21.0618
-0.3	56	20.6579
-0.1	56	20.2703
0.1	56	20.6612
0.3	56	20.6513
0.5	56	20.6612
0.7	56	20.2638
0.9	56	19.8728
1.1	56	19.4753
1.3	56	19.4722
1.5	56	19.4722
1.7	56	19.876
1.9	56	21.4592
2.1	56	25.0437
2.3	56	26.6169
2.5	56	27.4115
2.7	56	29.4071
2.9	56	35.7654
3.1	56	45.3099
3.3	56	54.0456
3.5	56	47.6948
3.7	56	34.5844
3.9	56	29.0006
4.1	56	27.0142
4.3	56	25.0357
4.5	56	23.8436
4.7	56	23.0415
4.9	56	21.4524
5.1	56	21.0551
5.3	56	20.2606
5.5	56	19.0688
5.7	56	17.877
5.9	56	17.0879
6.1	56	16.3035
6.3	56	16.2906
6.5	56	15.5057
6.7	56	15.4983
6.9	56	15.4885
7.1	56	15.8881
7.3	56	16.2931
7.5	56	16.6826
7.7	56	17.0798
7.9	56	17.0825
8.1	56	16.2931
8.3	56	15.8957
8.5	56	15.8957
8.7	56	15.0962
8.9	56	14.3039
9.1	56	14.3039
9.3	56	13.5071
9.5	56	13.1099
9.7	56	12.7166
9.9	56	11.918
10.1	56	10.7296
10.3	56	10.3339
10.5	56	9.53442
10.7	56	8.73988
10.9	56	8.74405
11.1	56	8.34793
11.3	56	8.33997
11.5	56	8.34395
11.7	56	7.94662
11.9	56	7.54808
12.1	56	7.15081
12.3	56	6.75355
12.5	56	7.15081
12.7	56	7.15196
12.9	56	7.14967
13.1	56	7.15081
13.3	56	6.75355
13.5	56	6.35628
13.7	56	6.35628
13.9	56	6.36132
14.1	56	6.35628
14.3	56	6.35526
14.5	56	5.95996
14.7	56	5.96281
14.9	56	5.9609
15.1	56	5.56085
15.3	56	5.1653
15.5	56	5.1653
15.7	56	5.16448
15.9	56	5.16284
16.1	56	5.16448
16.3	56	5.16694
16.5	56	4.76721
16.7	56	4.76721
16.9	56	4.36856
17.1	56	4.37133
17.3	56	4.37064
17.5	56	4.37064
17.7	56	4.36994
17.9	56	4.76948
18.1	56	4.76948
18.3	56	4.37064
18.5	56	3.97078
18.7	56	3.97267
18.9	56	3.97331
19.1	56	3.97393
19.3	56	4.36924
19.5	56	5.1653
19.7	56	5.95901
19.9	56	6.3573
20.1	56	7.14855
-19.1	55.4	87.0846
-18.9	55.4	83.1214
-18.7	55.4	78.3113
-18.5	55.4	75.1552
-18.3	55.4	73.9149
-18.1	55.4	73.9386
-17.9	55.4	73.9502
-17.7	55.4	73.9386
-17.5	55.4	74.3481
-17.3	55.4	74.3719
-17.1	55.4	74.3719
-16.9	55.4	74.7933
-16.7	55.4	75.1432
-16.5	55.4	75.9504
-16.3	55.4	76.3845
-16.1	55.4	77.1309
-15.9	55.4	78.3486
-15.7	55.4	79.5041
-15.5	55.4	80.3116
-15.3	55.4	81.5173
-15.1	55.4	82.6969
-14.9	55.4	83.4659
-14.7	55.4	83.8899
-14.5	55.4	84.7121
-14.3	55.4	85.0962
-14.1	55.4	85.4801
-13.9	55.4	85.8777
-13.7	55.4	86.7005
-13.5	55.4	86.7005
-13.3	55.4	87.0985
-13.1	55.4	87.0985
-12.9	55.4	87.1261
-12.7	55.4	87.1261
-12.5	55.4	87.0985
-12.3	55.4	87.4962
-12.1	55.4	87.0985
-11.9	55.4	87.1401
-11.7	55.4	87.1261
-11.5	55.4	87.0706
-11.3	55.4	87.0985
-11.1	55.4	87.5239
-10.9	55.4	87.4962
-10.7	55.4	88.2633
-10.5	55.4	88.6608
-10.3	55.4	89.4986
-10.1	55.4	90.2941
-9.9	55.4	90.6631
-9.7	55.4	91.5023
-9.5	55.4	92.342
-9.3	55.4	93.0935
-9.1	55.4	94.6547
-8.9	55.4	95.8174
-8.7	55.4	96.2304
-8.5	55.4	98.281
-8.3	55.4	102.293
-8.1	55.4	106.222
-7.9	55.4	113.419
-7.7	55.4	122.612
-7.5	55.4	142.118
-7.3	55.4	173.196
-7.1	55.4	226.803
-6.9	55.4	348.837
-6.7	55.4	649.61
-6.5	55.4	943.479
-6.3	55.4	773.059
-6.1	55.4	458.924
-5.9	55.4	228.828
-5.7	55.4	139.243
-5.5	55.4	100.207
-5.3	55.4	78.3486
-5.1	55.4	64.7853
-4.9	55.4	56.4478
-4.7	55.4	50.8664
-4.5	55.4	46.0902
-4.3	55.4	42.5145
-4.1	55.4	40.1367
-3.9	55.4	37.7402
-3.7	55.4	35.7654
-3.5	55.4	33.3916
-3.3	55.4	32.1889
-3.1	55.4	30.6042
-2.9	55.4	29.7998
-2.7	55.4	29.0052
-2.5	55.4	28.6123
-2.3	55.4	28.2195
-2.1	55.4	27.0185
-1.9	55.4	26.6212
-1.7	55.4	25.8429
-1.5	55.4	24.6423
-1.3	55.4	24.2333
-1.1	55.4	23.8322
-0.9	55.4	23.4462
-0.7	55.4	22.2575
-0.5	55.4	21.0618
-0.3	55.4	21.0618
-0.1	55.4	20.6579
0.1	55.4	20.2638
0.3	55.4	20.6644
0.5	55.4	21.0618
0.7	55.4	20.6579
0.9	55.4	19.8696
1.1	55.4	19.4722
1.3	55.4	19.4753
1.5	55.4	19.4599
1.7	55.4	20.6546
1.9	55.4	23.4425
2.1	55.4	26.6254
2.3	55.4	27.4202
2.5	55.4	29.0052
2.7	55.4	34.176
2.9	55.4	43.3228
3.1	55.4	53.6654
3.3	55.4	48.0845
3.5	55.4	35.7711
3.7	55.4	29.0097
3.9	55.4	26.6127
4.1	55.4	24.6227
4.3	55.4	23.0525
4.5	55.4	21.4626
4.7	55.4	20.6677
4.9	55.4	20.267
5.1	55.4	19.0719
5.3	55.4	17.0879
5.5	55.4	16.6985
5.7	55.4	16.288
5.9	55.4	15.8831
6.1	55.4	15.8907
6.3	55.4	15.4983
6.5	55.4	15.8957
6.7	55.4	16.2854
6.9	55.4	16.6852
7.1	55.4	17.0852
7.3	55.4	16.6959
7.5	55.4	16.6905
7.7	55.4	16.2854
7.9	55.4	15.8907
8.1	55.4	15.9008
8.3	55.4	15.4983
8.5	55.4	15.0962
8.7	55.4	14.3016
8.9	55.4	14.3062
9.1	55.4	13.5092
9.3	55.4	12.3133
9.5	55.4	11.918
9.7	55.4	10.7331
9.9	55.4	9.93483
10.1	55.4	9.93327
10.3	55.4	9.53442
10.5	55.4	8.74128
10.7	55.4	8.74545
10.9	55.4	8.34261
11.1	55.4	7.94662
11.3	55.4	7.54808
11.5	55.4	7.55289
11.7	55.4	7.55168
11.9	55.4	6.75247
12.1	55.4	6.75247
12.3	55.4	6.75568
12.5	55.4	7.15081
12.7	55.4	7.15308
12.9	55.4	6.75568
13.1	55.4	6.35526
13.3	55.4	5.9609
13.5	55.4	6.3573
13.7	55.4	6.35829
13.9	55.4	6.35829
14.1	55.4	5.96374
14.3	55.4	5.95901
14.5	55.4	5.95901
14.7	55.4	5.95712
14.9	55.4	5.56174
15.1	55.4	5.16365
15.3	55.4	5.16365
15.5	55.4	5.16448
15.7	55.4	5.16611
15.9	55.4	4.76645
16.1	55.4	4.76645
16.3	55.4	4.36994
16.5	55.4	4.37133
16.7	55.4	4.37202
16.9	55.4	4.37064
17.1	55.4	4.36994
17.3	55.4	4.37272
17.5	55.4	4.36994
17.7	55.4	4.36994
17.9	55.4	4.36856
18.1	55.4	4.37064
18.3	55.4	4.76872
18.5	55.4	4.37064
18.7	55.4	4.36994
18.9	55.4	4.36994
19.1	55.4	4.76872
19.3	55.4	5.16611
19.5	55.4	6.35628
19.7	55.4	6.75568
19.9	55.4	7.55047
20.1	55.4	7.94786
-19.1	55	94.6547
-18.9	55	91.0753
-18.7	55	87.0985
-18.5	55	83.5456
-18.3	55	81.9409
-18.1	55	80.7736
-17.9	55	79.9522
-17.7	55	79.9522
-17.5	55	79.5672
-17.3	55	79.9522
-17.1	55	80.735
-16.9	55	81.5304
-16.7	55	81.5693
-16.5	55	81.954
-16.3	55	83.1081
-16.1	55	83.8899
-15.9	55	84.685
-15.7	55	85.9324
-15.5	55	87.0985
-15.3	55	88.2774
-15.1	55	89.1009
-14.9	55	89.4559
-14.7	55	90.2799
-14.5	55	91.0607
-14.3	55	91.0173
-14.1	55	91.4297
-13.9	55	91.0461
-13.7	55	91.4297
-13.5	55	91.0319
[truncated: 45,478 more rows]

## Sheet: Fig2b
V_t (V)	V_b (V)	R_xx (Ohm)
-19.1	60	438.697
-18.9	60	190.992
-18.7	60	120.089
-18.5	60	90.251
-18.3	60	73.1436
-18.1	60	61.6255
-17.9	60	54.443
-17.7	60	49.674
-17.5	60	45.6783
-17.3	60	41.7196
-17.1	60	38.9323
-16.9	60	35.7541
-16.7	60	34.176
-16.5	60	32.1889
-16.3	60	30.6091
-16.1	60	29.814
-15.9	60	29.0006
-15.7	60	28.2105
-15.5	60	27.8176
-15.3	60	27.0271
-15.1	60	25.8306
-14.9	60	25.4332
-14.7	60	23.8436
-14.5	60	23.0525
-14.3	60	23.0452
-14.1	60	22.2575
-13.9	60	21.4626
-13.7	60	20.6776
-13.5	60	19.8728
-13.3	60	19.4692
-13.1	60	19.4722
-12.9	60	19.0688
-12.7	60	18.6805
-12.5	60	18.2801
-12.3	60	18.2772
-12.1	60	18.2743
-11.9	60	17.8742
-11.7	60	18.6716
-11.5	60	20.6579
-11.3	60	23.8549
-11.1	60	26.6339
-10.9	60	28.626
-10.7	60	31.7814
-10.5	60	40.1367
-10.3	60	50.4768
-10.1	60	53.2509
-9.9	60	40.5147
-9.7	60	30.1972
-9.5	60	27.4202
-9.3	60	25.8429
-9.1	60	23.8398
-8.9	60	21.8566
-8.7	60	20.6579
-8.5	60	19.8633
-8.3	60	19.4629
-8.1	60	18.2743
-7.9	60	17.8827
-7.7	60	18.2859
-7.5	60	18.6775
-7.3	60	19.0779
-7.1	60	19.0749
-6.9	60	19.4753
-6.7	60	19.8665
-6.5	60	19.4661
-6.3	60	19.4722
-6.1	60	19.4692
-5.9	60	19.0779
-5.7	60	18.2743
-5.5	60	17.8799
-5.3	60	17.4853
-5.1	60	17.4853
-4.9	60	17.477
-4.7	60	16.6905
-4.5	60	16.3009
-4.3	60	15.9033
-4.1	60	15.0962
-3.9	60	13.9066
-3.7	60	13.1224
-3.5	60	11.9218
-3.3	60	10.7262
-3.1	60	10.7262
-2.9	60	10.3257
-2.7	60	9.93168
-2.5	60	9.53289
-2.3	60	9.53744
-2.1	60	8.74128
-1.9	60	8.33864
-1.7	60	7.94535
-1.5	60	8.34526
-1.3	60	8.34261
-1.1	60	8.34128
-0.9	60	7.94662
-0.7	60	7.94662
-0.5	60	7.55047
-0.3	60	7.15422
-0.1	60	7.55168
0.1	60	7.15081
0.3	60	6.75247
0.5	60	6.75355
0.7	60	6.75355
0.9	60	6.75355
1.1	60	6.35628
1.3	60	6.35628
1.5	60	6.3573
1.7	60	5.9609
1.9	60	5.9609
2.1	60	6.35829
2.3	60	5.95712
2.5	60	5.95806
2.7	60	5.95901
2.9	60	5.56263
3.1	60	5.95996
3.3	60	5.55998
3.5	60	5.1653
3.7	60	5.56529
3.9	60	5.5635
4.1	60	5.95901
4.3	60	5.95806
4.5	60	5.95996
4.7	60	5.5635
4.9	60	5.16611
5.1	60	5.16448
5.3	60	5.16611
5.5	60	5.56529
5.7	60	5.95901
5.9	60	5.95522
6.1	60	5.95806
6.3	60	6.36033
6.5	60	5.96185
6.7	60	5.95901
6.9	60	5.95712
7.1	60	6.35829
7.3	60	6.3573
7.5	60	6.35829
7.7	60	6.75463
7.9	60	6.35628
8.1	60	6.35829
8.3	60	6.35628
8.5	60	6.35628
8.7	60	6.3573
8.9	60	6.75677
9.1	60	6.75568
9.3	60	6.75463
9.5	60	6.35628
9.7	60	6.75568
9.9	60	6.75568
10.1	60	6.3573
10.3	60	6.35628
10.5	60	6.75247
10.7	60	6.75355
10.9	60	6.75463
11.1	60	6.75247
11.3	60	7.15196
11.5	60	6.75463
11.7	60	6.75355
11.9	60	6.75355
12.1	60	6.75568
12.3	60	6.75463
12.5	60	6.75141
12.7	60	6.75463
12.9	60	6.75247
13.1	60	7.15081
13.3	60	7.15196
13.5	60	7.14967
13.7	60	7.15196
13.9	60	7.15308
14.1	60	7.15308
14.3	60	7.15196
14.5	60	7.54569
14.7	60	7.54929
14.9	60	7.55047
15.1	60	7.55168
15.3	60	7.55047
15.5	60	7.55168
15.7	60	7.94786
15.9	60	7.94283
16.1	60	7.94535
16.3	60	8.34526
16.5	60	8.34659
16.7	60	8.34395
16.9	60	8.34526
17.1	60	8.74128
17.3	60	8.74128
17.5	60	8.73988
17.7	60	8.74265
17.9	60	8.74265
18.1	60	8.74128
18.3	60	9.13569
18.5	60	9.13715
18.7	60	9.52988
18.9	60	9.53744
19.1	60	9.14297
19.3	60	9.53896
19.5	60	8.74128
19.7	60	8.73988
19.9	60	8.74682
20.1	60	9.53594
-19.1	59.4	645.213
-18.9	59.4	299.173
-18.7	59.4	152.769
-18.5	59.4	105.791
-18.3	59.4	82.684
-18.1	59.4	67.5999
-17.9	59.4	57.6406
-17.7	59.4	51.2638
-17.5	59.4	47.2898
-17.3	59.4	43.7133
-17.1	59.4	40.534
-16.9	59.4	36.9634
-16.7	59.4	34.5898
-16.5	59.4	33.0151
-16.3	59.4	31.0164
-16.1	59.4	29.795
-15.9	59.4	28.9959
-15.7	59.4	27.8176
-15.5	59.4	27.8176
-15.3	59.4	27.4202
-15.1	59.4	26.6169
-14.9	59.4	25.847
-14.7	59.4	25.0278
-14.5	59.4	23.836
-14.3	59.4	22.6478
-14.1	59.4	22.2646
-13.9	59.4	21.8705
-13.7	59.4	21.4661
-13.5	59.4	20.6513
-13.3	59.4	19.8696
-13.1	59.4	19.4722
-12.9	59.4	19.0688
-12.7	59.4	18.6716
-12.5	59.4	18.2772
-12.3	59.4	18.2772
-12.1	59.4	18.2801
-11.9	59.4	19.0688
-11.7	59.4	18.6745
-11.5	59.4	19.0779
-11.3	59.4	21.0618
-11.1	59.4	24.2333
-10.9	59.4	26.6169
-10.7	59.4	28.215
-10.5	59.4	32.1889
-10.3	59.4	40.1367
-10.1	59.4	50.0635
-9.9	59.4	52.0585
-9.7	59.4	39.7331
-9.5	59.4	29.795
-9.3	59.4	27.4159
-9.1	59.4	25.4251
-8.9	59.4	23.8474
-8.7	59.4	21.4626
-8.5	59.4	20.2638
-8.3	59.4	19.4722
-8.1	59.4	18.2743
-7.9	59.4	17.8827
-7.7	59.4	17.4853
-7.5	59.4	17.877
-7.3	59.4	17.8799
-7.1	59.4	18.2743
-6.9	59.4	18.2743
-6.7	59.4	18.6686
-6.5	59.4	19.0719
-6.3	59.4	19.0719
-6.1	59.4	19.0688
-5.9	59.4	19.0749
-5.7	59.4	19.0688
-5.5	59.4	18.2772
-5.3	59.4	18.2801
-5.1	59.4	17.8799
-4.9	59.4	17.4798
-4.7	59.4	16.6905
-4.5	59.4	16.2957
-4.3	59.4	15.8881
-4.1	59.4	15.4885
-3.9	59.4	14.2993
-3.7	59.4	13.5049
-3.5	59.4	12.7187
-3.3	59.4	12.3172
-3.1	59.4	11.5244
-2.9	59.4	10.7262
-2.7	59.4	10.329
-2.5	59.4	10.329
-2.3	59.4	9.93327
-2.1	59.4	9.53744
-1.9	59.4	9.53744
-1.7	59.4	9.53442
-1.5	59.4	8.73988
-1.3	59.4	8.73848
-1.1	59.4	8.34526
-0.9	59.4	7.94662
-0.7	59.4	7.94535
-0.5	59.4	7.94662
-0.3	59.4	7.54929
-0.1	59.4	7.15081
0.1	59.4	6.75247
0.3	59.4	6.75355
0.5	59.4	6.75355
0.7	59.4	6.35829
0.9	59.4	6.35628
1.1	59.4	6.3573
1.3	59.4	5.95712
1.5	59.4	5.9609
1.7	59.4	5.9609
1.9	59.4	5.95901
2.1	59.4	5.95901
2.3	59.4	5.56174
2.5	59.4	5.9609
2.7	59.4	5.96281
2.9	59.4	5.95806
3.1	59.4	5.95712
3.3	59.4	5.55998
3.5	59.4	5.16202
3.7	59.4	5.16694
3.9	59.4	5.1653
4.1	59.4	5.16611
4.3	59.4	5.1653
4.5	59.4	5.16611
4.7	59.4	5.16365
4.9	59.4	5.56263
5.1	59.4	5.16858
5.3	59.4	5.56263
5.5	59.4	5.16611
5.7	59.4	5.16448
5.9	59.4	5.56174
6.1	59.4	5.56529
6.3	59.4	5.9609
6.5	59.4	5.55821
6.7	59.4	5.95712
6.9	59.4	5.9609
7.1	59.4	6.3573
7.3	59.4	6.35931
7.5	59.4	6.35829
7.7	59.4	6.35829
7.9	59.4	6.35628
8.1	59.4	6.35628
8.3	59.4	5.95996
8.5	59.4	6.3573
8.7	59.4	6.35427
8.9	59.4	6.35427
9.1	59.4	6.3573
9.3	59.4	6.75785
9.5	59.4	6.75568
9.7	59.4	6.75247
9.9	59.4	6.75247
10.1	59.4	6.35829
10.3	59.4	6.36132
10.5	59.4	6.35829
10.7	59.4	5.95901
10.9	59.4	6.35628
11.1	59.4	6.75785
11.3	59.4	6.75568
11.5	59.4	6.75355
11.7	59.4	6.75141
11.9	59.4	6.75141
12.1	59.4	6.75568
12.3	59.4	6.75677
12.5	59.4	6.75355
12.7	59.4	6.75463
12.9	59.4	6.75568
13.1	59.4	6.75568
13.3	59.4	6.75568
13.5	59.4	7.55047
13.7	59.4	7.54808
13.9	59.4	7.54929
14.1	59.4	7.54929
14.3	59.4	7.55047
14.5	59.4	7.55047
14.7	59.4	7.55047
14.9	59.4	7.54929
15.1	59.4	7.54808
15.3	59.4	7.54687
15.5	59.4	7.54808
15.7	59.4	7.94283
15.9	59.4	7.94535
16.1	59.4	8.34526
16.3	59.4	8.34659
16.5	59.4	8.34395
16.7	59.4	8.74128
16.9	59.4	8.73988
17.1	59.4	8.73988
17.3	59.4	8.73988
17.5	59.4	8.73848
17.7	59.4	8.74128
17.9	59.4	8.74128
18.1	59.4	8.73988
18.3	59.4	9.14004
18.5	59.4	9.14004
18.7	59.4	9.13861
18.9	59.4	9.14004
19.1	59.4	8.73988
19.3	59.4	9.13426
19.5	59.4	8.74128
19.7	59.4	8.74545
19.9	59.4	8.74265
20.1	59.4	8.73988
-19.1	59	607.676
-18.9	59	269.776
-18.7	59	148.767
-18.5	59	103.371
-18.3	59	80.3116
-18.1	59	67.9866
-17.9	59	57.6497
-17.7	59	51.2802
-17.5	59	46.8851
-17.3	59	43.3022
-17.1	59	40.5405
-16.9	59	37.7702
-16.7	59	34.9652
-16.5	59	33.3809
-16.3	59	31.8066
-16.1	59	30.2019
-15.9	59	29.3931
-15.7	59	28.5987
-15.5	59	27.8132
-15.3	59	27.0228
-15.1	59	26.6212
-14.9	59	25.8306
-14.7	59	24.6345
-14.5	59	23.0488
-14.3	59	22.6442
-14.1	59	21.8532
-13.9	59	21.4592
-13.7	59	21.0585
-13.5	59	20.267
-13.3	59	19.8665
-13.1	59	19.4722
-12.9	59	19.4722
-12.7	59	19.0719
-12.5	59	18.283
-12.3	59	17.8799
-12.1	59	17.8827
-11.9	59	18.2743
-11.7	59	19.0658
-11.5	59	19.0598
-11.3	59	20.6579
-11.1	59	23.8436
-10.9	59	26.228
-10.7	59	27.8176
-10.5	59	32.5862
-10.3	59	40.547
-10.1	59	50.4928
-9.9	59	52.0585
-9.7	59	40.5277
-9.5	59	30.5993
-9.3	59	27.822
-9.1	59	25.8265
-8.9	59	23.836
-8.7	59	21.449
-8.5	59	19.8696
-8.3	59	19.8696
-8.1	59	19.0749
-7.9	59	17.877
-7.7	59	17.877
-7.5	59	17.8714
-7.3	59	17.877
-7.1	59	17.4853
-6.9	59	17.4853
-6.7	59	17.8912
-6.5	59	18.2801
-6.3	59	18.2656
-6.1	59	18.2801
-5.9	59	18.6745
-5.7	59	18.2801
-5.5	59	17.877
-5.3	59	17.8742
-5.1	59	17.4853
-4.9	59	17.4909
-4.7	59	17.0825
-4.5	59	16.2931
-4.3	59	15.4983
-4.1	59	15.0962
-3.9	59	14.3016
-3.7	59	13.9
-3.5	59	12.7227
-3.3	59	12.3231
-3.1	59	11.918
-2.9	59	11.5171
-2.7	59	10.3339
-2.5	59	9.93642
-2.3	59	9.53289
-2.1	59	9.53442
-1.9	59	9.5314
-1.7	59	9.13861
-1.5	59	8.74265
-1.3	59	8.34924
-1.1	59	7.95041
-0.9	59	7.94662
-0.7	59	7.95165
-0.5	59	7.95041
-0.3	59	7.55047
-0.1	59	7.15081
0.1	59	6.75463
0.3	59	6.75568
0.5	59	6.75355
0.7	59	6.35628
0.9	59	6.35628
1.1	59	6.35223
1.3	59	5.95901
1.5	59	5.95901
1.7	59	5.95901
1.9	59	5.96281
2.1	59	5.9609
2.3	59	5.16448
2.5	59	5.55821
2.7	59	5.55909
2.9	59	5.56085
3.1	59	5.5635
3.3	59	5.56174
3.5	59	5.16448
3.7	59	5.56174
3.9	59	5.16365
4.1	59	5.16611
4.3	59	5.16777
4.5	59	5.5644
4.7	59	5.56174
4.9	59	5.16365
5.1	59	5.5635
5.3	59	5.16858
5.5	59	5.16611
5.7	59	5.16448
5.9	59	5.16448
6.1	59	5.16448
6.3	59	5.16448
6.5	59	5.96374
6.7	59	5.95996
6.9	59	6.35628
7.1	59	5.95901
7.3	59	5.9609
7.5	59	6.35829
7.7	59	6.35628
7.9	59	6.35628
8.1	59	6.36033
8.3	59	6.36132
8.5	59	6.35829
8.7	59	5.95996
8.9	59	6.35829
9.1	59	6.35829
9.3	59	6.35526
9.5	59	6.35931
9.7	59	6.36033
9.9	59	6.35829
10.1	59	6.75355
10.3	59	6.35628
10.5	59	6.75463
10.7	59	6.75568
10.9	59	6.35829
11.1	59	6.3573
11.3	59	6.75568
11.5	59	6.75355
11.7	59	7.14855
11.9	59	7.15196
12.1	59	7.15649
12.3	59	7.15422
12.5	59	7.55289
12.7	59	7.54808
12.9	59	7.54687
13.1	59	7.54808
13.3	59	7.55168
13.5	59	7.54929
13.7	59	7.54808
13.9	59	7.54808
14.1	59	7.54808
14.3	59	7.54808
14.5	59	7.94786
14.7	59	7.95041
14.9	59	8.34526
15.1	59	8.34261
15.3	59	7.94914
15.5	59	7.94156
15.7	59	8.33997
15.9	59	8.34526
16.1	59	8.34261
16.3	59	8.74128
16.5	59	8.73988
16.7	59	8.74265
16.9	59	9.53442
17.1	59	9.13569
17.3	59	9.13861
17.5	59	9.53594
17.7	59	9.13569
17.9	59	9.13426
18.1	59	8.73988
18.3	59	8.74128
18.5	59	8.74128
18.7	59	8.73848
18.9	59	8.74265
19.1	59	8.74545
19.3	59	8.74265
19.5	59	8.74128
19.7	59	8.73712
19.9	59	8.34395
20.1	59	8.74265
-19.1	58.4	427.81
-18.9	58.4	188.206
-18.7	58.4	116.908
-18.5	58.4	85.8367
-18.3	58.4	69.9747
-18.1	58.4	58.8612
-17.9	58.4	52.0833
-17.7	58.4	47.2898
-17.5	58.4	43.3091
-17.3	58.4	40.534
-17.1	58.4	38.1499
-16.9	58.4	35.7598
-16.7	58.4	34.1651
-16.5	58.4	32.1838
-16.3	58.4	30.9967
-16.1	58.4	29.3978
-15.9	58.4	28.206
-15.7	58.4	28.215
-15.5	58.4	27.4289
-15.3	58.4	26.6254
-15.1	58.4	25.8224
-14.9	58.4	25.4292
-14.7	58.4	24.241
-14.5	58.4	23.0452
-14.3	58.4	22.2469
-14.1	58.4	21.8532
-13.9	58.4	21.4592
-13.7	58.4	21.0518
-13.5	58.4	20.2606
-13.3	58.4	19.8696
-13.1	58.4	19.8791
-12.9	58.4	19.4785
-12.7	58.4	18.2772
-12.5	58.4	18.2743
-12.3	58.4	18.2743
-12.1	58.4	18.6775
-11.9	58.4	18.6716
-11.7	58.4	19.081
-11.5	58.4	19.4661
-11.3	58.4	21.4592
-11.1	58.4	24.6462
-10.9	58.4	26.6254
-10.7	58.4	28.6169
-10.5	58.4	34.1814
-10.3	58.4	42.9323
-10.1	58.4	52.4558
-9.9	58.4	50.0713
-9.7	58.4	35.7711
-9.5	58.4	28.626
-9.3	58.4	27.0271
-9.1	58.4	25.0199
-8.9	58.4	23.0488
-8.7	58.4	21.0652
-8.5	58.4	20.2542
-8.3	58.4	19.4722
-8.1	58.4	18.2743
-7.9	58.4	17.4798
-7.7	58.4	17.0879
-7.5	58.4	17.4853
-7.3	58.4	17.477
-7.1	58.4	17.4881
-6.9	58.4	17.4909
-6.7	58.4	17.8827
-6.5	58.4	18.2714
-6.3	58.4	18.2801
-6.1	58.4	18.283
-5.9	58.4	18.2714
-5.7	58.4	17.8827
-5.5	58.4	17.4909
-5.3	58.4	17.0879
-5.1	58.4	17.0852
-4.9	58.4	17.0825
-4.7	58.4	16.2931
-4.5	58.4	15.5057
-4.3	58.4	15.5008
-4.1	58.4	14.7035
-3.9	58.4	13.9044
-3.7	58.4	13.5071
-3.5	58.4	12.3192
-3.3	58.4	11.9237
-3.1	58.4	10.7279
-2.9	58.4	10.3322
-2.7	58.4	9.93483
-2.5	58.4	9.53594
-2.3	58.4	9.53289
-2.1	58.4	9.13569
-1.9	58.4	8.74128
-1.7	58.4	8.34526
-1.5	58.4	8.34659
-1.3	58.4	8.34395
-1.1	58.4	7.94535
-0.9	58.4	7.54808
-0.7	58.4	7.55047
-0.5	58.4	7.54808
-0.3	58.4	7.14855
-0.1	58.4	6.75463
0.1	58.4	6.35829
0.3	58.4	6.3573
0.5	58.4	6.35628
0.7	58.4	6.35829
0.9	58.4	6.35829
1.1	58.4	5.96281
1.3	58.4	5.95901
1.5	58.4	5.55998
1.7	58.4	5.95996
1.9	58.4	5.9609
2.1	58.4	5.56174
2.3	58.4	5.16365
2.5	58.4	5.56085
2.7	58.4	5.5635
2.9	58.4	5.56263
3.1	58.4	5.16202
3.3	58.4	5.16284
3.5	58.4	4.76872
3.7	58.4	4.76948
3.9	58.4	4.76872
4.1	58.4	4.76645
4.3	58.4	4.76797
4.5	58.4	4.76948
4.7	58.4	4.76797
4.9	58.4	5.1653
5.1	58.4	5.16694
5.3	58.4	5.1653
5.5	58.4	5.16448
5.7	58.4	5.16284
5.9	58.4	5.56263
6.1	58.4	5.16777
6.3	58.4	5.16694
6.5	58.4	5.56263
6.7	58.4	5.56174
6.9	58.4	5.95901
7.1	58.4	5.95996
7.3	58.4	5.95806
7.5	58.4	5.95996
7.7	58.4	5.9609
7.9	58.4	5.9609
8.1	58.4	5.9609
8.3	58.4	5.95617
8.5	58.4	6.3573
8.7	58.4	6.35628
8.9	58.4	6.3573
9.1	58.4	5.95901
9.3	58.4	6.35829
9.5	58.4	6.36033
9.7	58.4	6.3573
9.9	58.4	6.35628
10.1	58.4	6.3573
10.3	58.4	6.35829
10.5	58.4	6.35931
10.7	58.4	6.75568
10.9	58.4	6.75355
11.1	58.4	6.75463
11.3	58.4	6.75568
11.5	58.4	6.75247
11.7	58.4	6.75141
11.9	58.4	6.75785
12.1	58.4	6.35628
12.3	58.4	6.75247
12.5	58.4	6.75355
12.7	58.4	7.15308
12.9	58.4	7.15196
13.1	58.4	7.14967
13.3	58.4	7.14855
13.5	58.4	7.54929
13.7	58.4	7.15308
13.9	58.4	7.55047
14.1	58.4	7.55047
14.3	58.4	7.54929
14.5	58.4	7.54687
14.7	58.4	7.55047
14.9	58.4	7.55047
15.1	58.4	7.94408
15.3	58.4	7.94662
15.5	58.4	8.34526
15.7	58.4	8.34526
15.9	58.4	8.34261
16.1	58.4	8.34261
16.3	58.4	8.34128
16.5	58.4	8.73712
16.7	58.4	8.34261
16.9	58.4	8.74265
17.1	58.4	8.74265
17.3	58.4	8.74682
17.5	58.4	8.74128
17.7	58.4	8.34395
17.9	58.4	8.73712
18.1	58.4	8.73712
18.3	58.4	8.74265
18.5	58.4	8.73988
18.7	58.4	8.34395
18.9	58.4	8.34793
19.1	58.4	8.34793
19.3	58.4	8.34261
19.5	58.4	8.34526
19.7	58.4	7.94535
19.9	58.4	7.94535
20.1	58.4	7.94786
-19.1	58	614.949
-18.9	58	271.636
-18.7	58	140.414
-18.5	58	96.6434
-18.3	58	76.7579
-18.1	58	64.4083
-17.9	58	54.8403
-17.7	58	50.4928
-17.5	58	46.5022
-17.3	58	42.1235
-17.1	58	39.3358
-16.9	58	36.566
-16.7	58	34.5733
-16.5	58	32.9836
-16.3	58	31.409
-16.1	58	29.7998
-15.9	58	29.0006
-15.7	58	29.0052
-15.5	58	28.6123
-15.3	58	27.4289
-15.1	58	26.6296
-14.9	58	25.8265
-14.7	58	25.0199
-14.5	58	23.836
-14.3	58	22.6478
-14.1	58	21.8532
-13.9	58	21.0518
-13.7	58	21.0618
-13.5	58	20.6677
-13.3	58	19.8791
-13.1	58	19.8696
-12.9	58	19.8633
-12.7	58	19.0688
-12.5	58	18.2859
-12.3	58	17.8799
-12.1	58	18.2743
-11.9	58	18.2772
-11.7	58	18.6745
-11.5	58	19.4722
-11.3	58	21.0485
-11.1	58	23.8474
-10.9	58	25.8306
-10.7	58	27.8087
-10.5	58	32.5707
-10.3	58	40.5277
-10.1	58	50.8503
-9.9	58	52.8368
-9.7	58	39.3232
-9.5	58	29.4071
-9.3	58	26.6254
-9.1	58	24.2487
-8.9	58	23.0452
-8.7	58	21.0551
-8.5	58	19.8728
-8.3	58	19.0779
-8.1	58	18.2743
-7.9	58	17.0825
-7.7	58	17.0825
-7.5	58	17.4881
-7.3	58	17.0879
-7.1	58	16.6852
-6.9	58	17.0852
-6.7	58	17.0879
-6.5	58	17.4826
-6.3	58	17.4798
-6.1	58	17.877
-5.9	58	17.8912
-5.7	58	17.4853
-5.5	58	17.4742
-5.3	58	17.477
-5.1	58	16.6905
-4.9	58	16.2906
-4.7	58	15.8907
-4.5	58	15.0962
-4.3	58	14.6989
-4.1	58	14.3107
-3.9	58	13.9154
-3.7	58	13.5071
-3.5	58	12.7146
-3.3	58	11.9161
-3.1	58	11.5226
-2.9	58	10.7262
-2.7	58	10.329
-2.5	58	9.54049
-2.3	58	9.53442
-2.1	58	9.53594
-1.9	58	8.74265
-1.7	58	8.34395
-1.5	58	8.34395
-1.3	58	7.94408
-1.1	58	7.94408
-0.9	58	7.54569
-0.7	58	7.55047
-0.5	58	7.55047
-0.3	58	7.54687
-0.1	58	6.75141
0.1	58	6.75568
0.3	58	6.3573
0.5	58	6.35628
0.7	58	5.95712
0.9	58	5.95712
1.1	58	6.35628
1.3	58	5.95996
1.5	58	5.95901
1.7	58	5.1653
1.9	58	5.16448
2.1	58	5.16448
2.3	58	5.16611
2.5	58	5.16448
2.7	58	5.16611
2.9	58	5.1653
3.1	58	5.16777
3.3	58	5.1653
3.5	58	4.76797
3.7	58	4.76721
3.9	58	4.37133
4.1	58	4.76797
4.3	58	4.37064
4.5	58	4.76797
4.7	58	4.76797
4.9	58	4.76797
5.1	58	4.76645
5.3	58	5.16448
5.5	58	5.16611
5.7	58	5.16611
5.9	58	5.16611
6.1	58	5.16448
6.3	58	5.16448
6.5	58	5.9609
6.7	58	5.56174
6.9	58	5.56174
7.1	58	5.95901
7.3	58	5.9609
7.5	58	5.9609
7.7	58	5.95901
7.9	58	5.95901
8.1	58	5.95901
8.3	58	6.36033
8.5	58	6.35931
8.7	58	6.35829
8.9	58	6.3573
9.1	58	6.35829
9.3	58	6.35829
9.5	58	6.35628
9.7	58	6.35628
9.9	58	6.35628
10.1	58	6.35628
10.3	58	5.95806
10.5	58	6.35526
10.7	58	6.35931
10.9	58	5.9609
11.1	58	5.95806
11.3	58	6.35628
11.5	58	6.3573
11.7	58	6.3573
11.9	58	6.35829
12.1	58	6.35829
12.3	58	6.75677
12.5	58	6.75891
12.7	58	6.75568
12.9	58	6.75568
13.1	58	6.75247
13.3	58	7.15081
13.5	58	6.75568
13.7	58	6.75785
13.9	58	7.15308
14.1	58	7.15308
14.3	58	7.15308
14.5	58	7.54808
14.7	58	7.54569
14.9	58	7.54808
15.1	58	7.95165
15.3	58	7.55047
15.5	58	7.95165
15.7	58	7.94786
15.9	58	7.94535
16.1	58	7.94914
16.3	58	7.94662
16.5	58	8.34395
16.7	58	7.94914
16.9	58	7.94786
17.1	58	8.34128
17.3	58	8.34659
17.5	58	8.74265
17.7	58	8.74265
17.9	58	8.74265
18.1	58	8.34128
18.3	58	8.34395
18.5	58	8.74128
18.7	58	8.73848
18.9	58	8.74265
19.1	58	8.74128
19.3	58	8.74128
19.5	58	8.34128
19.7	58	8.34395
19.9	58	8.34793
20.1	58	8.34526
-19.1	57.4	883.95
-18.9	57.4	583.294
-18.7	57.4	254.339
-18.5	57.4	138.403
-18.3	57.4	96.2458
-18.1	57.4	75.1672
-17.9	57.4	63.2258
-17.7	57.4	54.4604
-17.5	57.4	50.0713
-17.3	57.4	46.4948
-17.1	57.4	42.9185
-16.9	57.4	40.1176
-16.7	57.4	36.9458
-16.5	57.4	34.9596
-16.3	57.4	32.9785
-16.1	57.4	30.9918
-15.9	57.4	29.7998
-15.7	57.4	29.4071
-15.5	57.4	29.019
-15.3	57.4	28.2284
-15.1	57.4	27.4245
-14.9	57.4	26.6212
-14.7	57.4	25.8347
-14.5	57.4	25.0397
-14.3	57.4	23.8436
-14.1	57.4	23.0342
-13.9	57.4	22.2575
-13.7	57.4	21.0719
-13.5	57.4	21.0685
-13.3	57.4	20.6644
-13.1	57.4	20.267
-12.9	57.4	20.267
-12.7	57.4	20.2767
-12.5	57.4	19.8633
-12.3	57.4	19.0688
-12.1	57.4	18.2801
-11.9	57.4	17.8827
-11.7	57.4	18.2772
-11.5	57.4	18.2656
-11.3	57.4	19.4661
-11.1	57.4	21.0518
-10.9	57.4	23.8322
-10.7	57.4	25.8142
-10.5	57.4	27.4115
-10.3	57.4	31.3941
-10.1	57.4	39.752
-9.9	57.4	50.0713
-9.7	57.4	52.8535
-9.5	57.4	40.1367
-9.3	57.4	30.1923
-9.1	57.4	27.4159
-8.9	57.4	25.4171
-8.7	57.4	23.4499
-8.5	57.4	21.4661
-8.3	57.4	20.2606
-8.1	57.4	19.4661
-7.9	57.4	18.2801
-7.7	57.4	17.4936
-7.5	57.4	16.2931
-7.3	57.4	16.2931
-7.1	57.4	16.2957
-6.9	57.4	16.2906
-6.7	57.4	16.2931
-6.5	57.4	16.6826
-6.3	57.4	17.0825
-6.1	57.4	17.4853
-5.9	57.4	17.4881
-5.7	57.4	17.4826
-5.5	57.4	17.0825
-5.3	57.4	17.0934
-5.1	57.4	16.6985
-4.9	57.4	15.8907
-4.7	57.4	15.4934
-4.5	57.4	15.4909
-4.3	57.4	14.7035
-4.1	57.4	14.3039
-3.9	57.4	13.9044
-3.7	57.4	13.5092
-3.5	57.4	12.7146
-3.3	57.4	11.9218
-3.1	57.4	10.7279
-2.9	57.4	10.329
-2.7	57.4	10.329
-2.5	57.4	9.93642
-2.3	57.4	9.93801
-2.1	57.4	9.13715
-1.9	57.4	8.73572
-1.7	57.4	8.34261
-1.5	57.4	8.34526
-1.3	57.4	7.94662
-1.1	57.4	7.55047
-0.9	57.4	7.94786
-0.7	57.4	7.15878
-0.5	57.4	6.75355
-0.3	57.4	7.15308
-0.1	57.4	6.75568
0.1	57.4	6.36033
0.3	57.4	6.75568
0.5	57.4	6.35628
0.7	57.4	6.35829
0.9	57.4	5.9609
1.1	57.4	5.96185
1.3	57.4	5.16694
1.5	57.4	5.1653
1.7	57.4	5.16365
1.9	57.4	5.16611
2.1	57.4	5.16448
2.3	57.4	4.76797
2.5	57.4	4.76872
2.7	57.4	5.16448
2.9	57.4	5.16611
3.1	57.4	5.16448
3.3	57.4	4.76872
3.5	57.4	4.76721
3.7	57.4	4.76721
3.9	57.4	4.76721
4.1	57.4	4.76797
4.3	57.4	4.76797
4.5	57.4	4.37064
4.7	57.4	4.76721
4.9	57.4	4.76721
5.1	57.4	4.76721
5.3	57.4	4.76721
5.5	57.4	4.76872
5.7	57.4	5.16448
5.9	57.4	4.76797
6.1	57.4	4.76872
6.3	57.4	4.76721
6.5	57.4	4.7657
6.7	57.4	4.76721
6.9	57.4	5.16858
7.1	57.4	5.16777
7.3	57.4	5.56263
7.5	57.4	5.16365
7.7	57.4	5.95617
7.9	57.4	5.56263
8.1	57.4	5.95996
8.3	57.4	5.16611
8.5	57.4	5.1653
8.7	57.4	5.56174
8.9	57.4	5.1653
9.1	57.4	5.95901
9.3	57.4	5.95901
9.5	57.4	5.9609
9.7	57.4	5.9609
9.9	57.4	5.9609
10.1	57.4	5.95712
10.3	57.4	5.95806
10.5	57.4	5.9609
10.7	57.4	5.9647
10.9	57.4	5.9609
11.1	57.4	5.95712
11.3	57.4	5.95901
11.5	57.4	5.95901
11.7	57.4	5.95901
11.9	57.4	6.35829
12.1	57.4	6.35829
12.3	57.4	6.75568
12.5	57.4	6.35829
12.7	57.4	6.35829
12.9	57.4	6.35931
13.1	57.4	6.75568
13.3	57.4	6.75355
13.5	57.4	6.75141
13.7	57.4	7.15081
13.9	57.4	7.15081
14.1	57.4	6.75568
14.3	57.4	7.15308
14.5	57.4	7.15081
14.7	57.4	7.15081
14.9	57.4	7.15081
15.1	57.4	7.54808
15.3	57.4	7.54569
15.5	57.4	7.54929
15.7	57.4	7.94786
15.9	57.4	7.94914
16.1	57.4	7.94283
16.3	57.4	7.94535
16.5	57.4	8.34261
16.7	57.4	8.34526
16.9	57.4	8.34526
17.1	57.4	8.34128
17.3	57.4	8.34261
17.5	57.4	8.34128
17.7	57.4	8.34659
17.9	57.4	8.74265
18.1	57.4	8.73988
18.3	57.4	8.73988
18.5	57.4	8.34793
18.7	57.4	8.34261
18.9	57.4	8.33997
19.1	57.4	8.34261
19.3	57.4	8.34261
19.5	57.4	8.34261
19.7	57.4	8.34261
19.9	57.4	8.34395
20.1	57.4	8.34261
-19.1	57	854.059
-18.9	57	756.055
-18.7	57	413.68
-18.5	57	187.013
-18.3	57	118.574
-18.1	57	88.6892
-17.9	57	69.5436
-17.7	57	58.4447
-17.5	57	51.6611
-17.3	57	47.6948
-17.1	57	44.1037
-16.9	57	41.342
-16.7	57	38.1499
-16.5	57	35.7654
-16.3	57	33.7782
-16.1	57	32.1838
-15.9	57	30.2067
-15.7	57	29.0097
-15.5	57	29.0006
-15.3	57	28.1971
-15.1	57	27.4245
-14.9	57	26.6339
-14.7	57	25.8306
-14.5	57	25.0318
-14.3	57	23.8436
-14.1	57	23.0415
-13.9	57	22.637
-13.7	57	21.8566
-13.5	57	21.0618
-13.3	57	20.671
-13.1	57	20.6644
-12.9	57	20.267
-12.7	57	20.267
-12.5	57	20.2767
-12.3	57	19.4661
-12.1	57	19.0749
-11.9	57	18.2772
-11.7	57	18.283
-11.5	57	18.2801
-11.3	57	19.4599
-11.1	57	21.0551
-10.9	57	24.241
-10.7	57	26.6339
-10.5	57	27.4115
-10.3	57	31.3841
-10.1	57	39.752
-9.9	57	49.6977
-9.7	57	53.2594
-9.5	57	41.7129
-9.3	57	31.3841
-9.1	57	27.8265
-8.9	57	25.8142
-8.7	57	23.8285
-8.5	57	22.6442
-8.3	57	20.6644
-8.1	57	19.8728
-7.9	57	19.0749
-7.7	57	17.8799
-7.5	57	17.0879
-7.3	57	16.6852
-7.1	57	16.2931
-6.9	57	16.2931
-6.7	57	15.8907
-6.5	57	16.2906
-6.3	57	16.6905
-6.1	57	17.0879
-5.9	57	17.0879
-5.7	57	17.0934
-5.5	57	17.0879
-5.3	57	16.6852
-5.1	57	16.68
-4.9	57	16.288
-4.7	57	15.9008
-4.5	57	15.4934
-4.3	57	15.0937
-4.1	57	13.9044
-3.9	57	13.5071
-3.7	57	13.5114
-3.5	57	12.3192
-3.3	57	11.9218
-3.1	57	11.5244
-2.9	57	10.7228
-2.7	57	10.329
-2.5	57	9.93327
-2.3	57	9.53744
-2.1	57	9.53594
-1.9	57	8.74265
-1.7	57	8.34395
-1.5	57	8.34261
-1.3	57	8.34526
-1.1	57	7.55047
-0.9	57	7.55047
-0.7	57	7.55047
-0.5	57	7.54808
-0.3	57	7.15196
-0.1	57	7.15308
0.1	57	6.75463
0.3	57	6.35628
0.5	57	6.35829
0.7	57	6.35829
0.9	57	6.3573
1.1	57	5.95901
1.3	57	5.95901
1.5	57	5.5635
1.7	57	4.76872
1.9	57	4.76872
2.1	57	4.76797
2.3	57	4.76872
2.5	57	4.76721
2.7	57	5.16448
2.9	57	5.16448
3.1	57	5.16611
3.3	57	4.76948
3.5	57	4.76872
3.7	57	4.37202
3.9	57	4.37064
4.1	57	4.36994
4.3	57	4.76872
4.5	57	4.76797
4.7	57	4.76872
4.9	57	4.76872
5.1	57	4.76721
5.3	57	4.36924
5.5	57	4.36994
5.7	57	3.97457
5.9	57	3.97457
6.1	57	4.37133
6.3	57	4.37064
6.5	57	4.36994
6.7	57	4.37064
6.9	57	4.76872
7.1	57	5.1653
7.3	57	5.16611
7.5	57	5.16858
7.7	57	5.16611
7.9	57	5.16284
8.1	57	5.16448
8.3	57	5.16694
8.5	57	5.16611
8.7	57	5.16284
8.9	57	5.16284
9.1	57	5.16448
9.3	57	5.1653
9.5	57	5.16448
9.7	57	5.5635
9.9	57	5.5635
10.1	57	5.95901
10.3	57	5.95901
10.5	57	5.5635
10.7	57	5.95996
10.9	57	5.96281
11.1	57	5.1653
11.3	57	5.16284
11.5	57	5.95901
11.7	57	5.96281
11.9	57	5.96281
12.1	57	5.95901
12.3	57	6.35526
12.5	57	6.35628
12.7	57	6.3573
12.9	57	6.35628
13.1	57	6.3573
13.3	57	6.35829
13.5	57	6.35829
13.7	57	6.35427
13.9	57	6.3573
14.1	57	6.75568
14.3	57	6.75463
14.5	57	6.75677
14.7	57	7.14855
14.9	57	7.15081
15.1	57	7.15308
15.3	57	7.55047
15.5	57	7.55047
15.7	57	7.15196
15.9	57	7.54808
16.1	57	7.55047
16.3	57	7.55047
16.5	57	7.94786
16.7	57	7.94535
16.9	57	7.95041
17.1	57	8.34261
17.3	57	8.34261
17.5	57	8.34526
17.7	57	8.34924
17.9	57	8.34526
18.1	57	8.33997
18.3	57	8.73988
18.5	57	8.74128
18.7	57	8.74265
18.9	57	8.73988
19.1	57	8.73712
19.3	57	8.33997
19.5	57	8.34526
19.7	57	7.94786
19.9	57	7.94408
20.1	57	8.34261
-19.1	56.4	446.073
-18.9	56.4	842.502
-18.7	56.4	783.39
-18.5	56.4	472.38
-18.3	56.4	201.241
-18.1	56.4	121.321
-17.9	56.4	88.7173
-17.7	56.4	69.2014
-17.5	56.4	57.6589
-17.3	56.4	51.2638
-17.1	56.4	46.9
-16.9	56.4	43.3159
-16.7	56.4	40.534
-16.5	56.4	38.1439
-16.3	56.4	35.7483
-16.1	56.4	33.3809
-15.9	56.4	31.7814
-15.7	56.4	30.1779
-15.5	56.4	29.0006
-15.3	56.4	28.6123
-15.1	56.4	28.215
-14.9	56.4	27.4202
-14.7	56.4	26.6254
-14.5	56.4	25.8265
-14.3	56.4	25.0437
-14.1	56.4	23.8436
-13.9	56.4	23.4499
-13.7	56.4	22.6406
-13.5	56.4	21.8601
-13.3	56.4	21.0719
-13.1	56.4	21.0685
-12.9	56.4	20.267
-12.7	56.4	20.2767
-12.5	56.4	20.671
-12.3	56.4	20.2574
-12.1	56.4	19.8633
-11.9	56.4	19.4661
-11.7	56.4	18.6805
-11.5	56.4	18.2859
-11.3	56.4	19.0719
-11.1	56.4	19.4692
-10.9	56.4	21.0618
-10.7	56.4	23.4462
-10.5	56.4	26.6169
-10.3	56.4	27.4028
-10.1	56.4	30.1923
-9.9	56.4	36.9458
-9.7	56.4	46.4948
-9.5	56.4	53.2425
-9.3	56.4	44.8911
-9.1	56.4	32.5759
-8.9	56.4	28.2015
-8.7	56.4	27.0099
-8.5	56.4	25.0278
-8.3	56.4	23.0452
-8.1	56.4	21.449
-7.9	56.4	20.6579
-7.7	56.4	19.4692
-7.5	56.4	17.8855
-7.3	56.4	17.0879
-7.1	56.4	16.2854
-6.9	56.4	16.2828
-6.7	56.4	15.8983
-6.5	56.4	15.8957
-6.3	56.4	16.2931
-6.1	56.4	16.6826
-5.9	56.4	17.0825
-5.7	56.4	17.0825
-5.5	56.4	17.0906
-5.3	56.4	16.6852
-5.1	56.4	16.288
-4.9	56.4	16.288
-4.7	56.4	16.288
-4.5	56.4	15.8957
-4.3	56.4	15.5008
-4.1	56.4	15.1009
-3.9	56.4	13.9088
-3.7	56.4	13.5092
-3.5	56.4	12.7166
-3.3	56.4	11.9199
-3.1	56.4	11.1235
-2.9	56.4	10.3273
-2.7	56.4	10.3322
-2.5	56.4	9.93483
-2.3	56.4	9.13715
-2.1	56.4	8.73712
-1.9	56.4	8.34261
-1.7	56.4	8.34395
-1.5	56.4	8.34659
-1.3	56.4	7.94786
-1.1	56.4	7.94408
-0.9	56.4	7.54569
-0.7	56.4	7.15308
-0.5	56.4	7.15537
-0.3	56.4	7.15081
-0.1	56.4	7.54569
0.1	56.4	7.15081
0.3	56.4	7.15537
0.5	56.4	6.75568
0.7	56.4	6.75247
0.9	56.4	6.35427
1.1	56.4	6.35829
1.3	56.4	5.96374
1.5	56.4	5.16611
1.7	56.4	5.56263
1.9	56.4	5.16284
2.1	56.4	4.76797
2.3	56.4	4.77099
2.5	56.4	4.76872
2.7	56.4	4.76721
2.9	56.4	4.76721
3.1	56.4	5.16694
3.3	56.4	5.1653
3.5	56.4	5.16611
3.7	56.4	4.76872
3.9	56.4	4.76721
4.1	56.4	4.76721
4.3	56.4	4.37202
4.5	56.4	3.97267
4.7	56.4	4.36994
4.9	56.4	4.36924
5.1	56.4	4.36786
5.3	56.4	4.36994
5.5	56.4	4.37272
5.7	56.4	4.37133
5.9	56.4	4.36994
6.1	56.4	4.36856
6.3	56.4	4.36994
6.5	56.4	4.36924
6.7	56.4	4.76721
6.9	56.4	4.36994
7.1	56.4	4.37064
7.3	56.4	4.77024
7.5	56.4	4.76872
7.7	56.4	4.76797
7.9	56.4	4.76645
8.1	56.4	5.1653
8.3	56.4	5.16448
8.5	56.4	5.16284
8.7	56.4	5.16448
8.9	56.4	5.1653
9.1	56.4	5.16611
9.3	56.4	4.76872
9.5	56.4	4.76721
9.7	56.4	5.16611
9.9	56.4	5.16694
10.1	56.4	5.16611
10.3	56.4	5.16448
10.5	56.4	5.56263
10.7	56.4	5.56263
10.9	56.4	5.95996
11.1	56.4	5.55998
11.3	56.4	5.55998
11.5	56.4	5.9609
11.7	56.4	5.56174
11.9	56.4	5.95996
12.1	56.4	5.16448
12.3	56.4	5.16284
12.5	56.4	5.96281
12.7	56.4	5.96281
12.9	56.4	5.95901
13.1	56.4	5.95712
13.3	56.4	5.95901
13.5	56.4	5.95712
13.7	56.4	6.35223
13.9	56.4	6.35628
14.1	56.4	6.35427
14.3	56.4	6.35931
14.5	56.4	6.35427
14.7	56.4	6.35325
14.9	56.4	6.75463
15.1	56.4	6.75247
15.3	56.4	6.75463
15.5	56.4	7.15081
15.7	56.4	7.55168
15.9	56.4	7.54929
16.1	56.4	7.54569
16.3	56.4	7.94156
16.5	56.4	7.94535
16.7	56.4	7.94662
16.9	56.4	7.94786
17.1	56.4	7.94535
17.3	56.4	7.94914
17.5	56.4	8.34261
17.7	56.4	8.34526
17.9	56.4	8.34261
18.1	56.4	8.73432
18.3	56.4	8.73988
18.5	56.4	8.74265
18.7	56.4	8.34261
18.9	56.4	8.34261
19.1	56.4	8.34261
19.3	56.4	7.94786
19.5	56.4	8.34659
19.7	56.4	7.94662
19.9	56.4	7.94662
20.1	56.4	8.34793
-19.1	56	446.215
-18.9	56	834.265
-18.7	56	808.095
-18.5	56	509.953
-18.3	56	212.843
-18.1	56	127.247
-17.9	56	92.9753
-17.7	56	73.5176
-17.5	56	60.423
-17.3	56	52.4808
-17.1	56	48.0922
-16.9	56	44.5292
-16.7	56	41.342
-16.5	56	38.9446
-16.3	56	36.5601
-16.1	56	34.176
-15.9	56	32.5915
-15.7	56	31.0016
-15.5	56	29.4071
-15.3	56	29.0006
-15.1	56	29.0097
-14.9	56	28.2195
-14.7	56	27.0228
-14.5	56	26.2197
-14.3	56	25.4251
-14.1	56	24.6501
-13.9	56	23.4387
-13.7	56	22.6406
-13.5	56	21.8497
-13.3	56	21.4592
-13.1	56	21.0618
-12.9	56	20.6644
-12.7	56	20.2574
-12.5	56	21.0585
-12.3	56	20.6612
-12.1	56	19.8665
-11.9	56	19.4661
-11.7	56	19.0688
-11.5	56	18.2743
-11.3	56	19.0719
-11.1	56	19.0628
-10.9	56	20.267
-10.7	56	23.0415
-10.5	56	25.8306
-10.3	56	27.4202
-10.1	56	29.0097
-9.9	56	34.9707
-9.7	56	44.1316
-9.5	56	53.2763
-9.3	56	47.7024
-9.1	56	34.1814
-8.9	56	28.2195
-8.7	56	27.0357
-8.5	56	25.0357
-8.3	56	23.8436
-8.1	56	22.2434
-7.9	56	21.0618
-7.7	56	19.8665
-7.5	56	19.0719
-7.3	56	17.877
-7.1	56	17.0825
-6.9	56	17.0825
-6.7	56	16.2828
-6.5	56	16.2906
-6.3	56	15.8932
-6.1	56	16.288
-5.9	56	16.2906
-5.7	56	16.6852
-5.5	56	17.0906
-5.3	56	17.0852
-5.1	56	16.6905
-4.9	56	16.2906
-4.7	56	16.2906
-4.5	56	15.8907
-4.3	56	15.4934
-4.1	56	15.0937
-3.9	56	14.3062
-3.7	56	14.3039
-3.5	56	13.5071
-3.3	56	12.7126
-3.1	56	11.9237
-2.9	56	10.7331
-2.7	56	9.93168
-2.5	56	9.93168
-2.3	56	8.74265
-2.1	56	8.74265
-1.9	56	8.34128
-1.7	56	8.34261
-1.5	56	8.34261
-1.3	56	7.94662
-1.1	56	7.94662
-0.9	56	7.54808
-0.7	56	7.15081
-0.5	56	6.75568
-0.3	56	6.75141
-0.1	56	7.14967
0.1	56	7.54687
0.3	56	7.14855
0.5	56	7.15081
0.7	56	6.75463
0.9	56	6.75568
1.1	56	6.3573
1.3	56	6.35628
1.5	56	5.96281
1.7	56	5.56174
1.9	56	5.95901
2.1	56	5.16611
2.3	56	5.16694
2.5	56	4.76872
2.7	56	4.76721
2.9	56	4.76721
3.1	56	5.16611
3.3	56	5.1653
3.5	56	5.1653
3.7	56	4.76797
3.9	56	4.76797
4.1	56	4.76948
4.3	56	4.37133
4.5	56	4.37064
4.7	56	4.36924
4.9	56	4.36924
5.1	56	4.37064
5.3	56	4.77024
5.5	56	4.37064
5.7	56	4.76721
5.9	56	4.36994
6.1	56	4.37064
6.3	56	3.97267
6.5	56	3.97078
6.7	56	4.37133
6.9	56	4.37133
7.1	56	4.7657
7.3	56	4.36856
7.5	56	4.76721
7.7	56	4.37133
7.9	56	4.76948
8.1	56	4.76797
8.3	56	4.76797
8.5	56	4.76721
8.7	56	4.76797
8.9	56	4.76872
9.1	56	4.76872
9.3	56	5.1653
9.5	56	5.16611
9.7	56	5.16365
9.9	56	5.16448
10.1	56	5.16365
10.3	56	5.1653
10.5	56	5.16284
10.7	56	5.16448
10.9	56	5.16365
11.1	56	5.16365
11.3	56	5.56085
11.5	56	5.16448
11.7	56	5.16448
11.9	56	5.16777
12.1	56	5.1653
12.3	56	5.16365
12.5	56	5.16284
12.7	56	5.16365
12.9	56	5.1653
13.1	56	5.95996
13.3	56	5.95901
13.5	56	5.95996
13.7	56	5.96185
13.9	56	5.95996
14.1	56	5.9609
14.3	56	5.95996
14.5	56	5.56174
14.7	56	5.55998
14.9	56	5.95901
15.1	56	5.95996
15.3	56	5.9609
15.5	56	6.35628
15.7	56	6.35628
15.9	56	6.75463
16.1	56	6.75355
16.3	56	7.15308
16.5	56	7.55407
16.7	56	7.15537
16.9	56	7.15308
17.1	56	7.15422
17.3	56	7.54687
17.5	56	7.54808
17.7	56	7.94786
17.9	56	7.94786
18.1	56	7.94535
18.3	56	7.94408
18.5	56	7.94662
18.7	56	7.94535
18.9	56	7.94408
19.1	56	8.34128
19.3	56	8.34128
19.5	56	8.34526
19.7	56	7.94786
19.9	56	7.94662
20.1	56	7.94283
-19.1	55.4	301.655
-18.9	55.4	540.69
-18.7	55.4	946.271
-18.5	55.4	737.566
-18.3	55.4	411.625
-18.1	55.4	185.391
-17.9	55.4	120.865
-17.7	55.4	91.0461
-17.5	55.4	72.36
-17.3	55.4	60.0063
-17.1	55.4	51.653
-16.9	55.4	46.8925
-16.7	55.4	43.3366
-16.5	55.4	40.1558
-16.3	55.4	37.7582
-16.1	55.4	35.7654
-15.9	55.4	33.3916
-15.7	55.4	31.3941
-15.5	55.4	30.5993
-15.3	55.4	29.4071
-15.1	55.4	29.0006
-14.9	55.4	28.1971
-14.7	55.4	27.8043
-14.5	55.4	26.6254
-14.3	55.4	25.8306
-14.1	55.4	25.0278
-13.9	55.4	24.2256
-13.7	55.4	23.4276
-13.5	55.4	23.0452
-13.3	55.4	21.8566
-13.1	55.4	21.0585
-12.9	55.4	21.0551
-12.7	55.4	20.6644
-12.5	55.4	19.8791
-12.3	55.4	21.0719
-12.1	55.4	21.0618
-11.9	55.4	19.8665
-11.7	55.4	19.4785
-11.5	55.4	19.087
-11.3	55.4	19.0749
-11.1	55.4	19.0688
-10.9	55.4	19.4785
-10.7	55.4	21.4592
-10.5	55.4	24.6305
-10.3	55.4	26.6085
-10.1	55.4	27.822
-9.9	55.4	31.3991
-9.7	55.4	39.3483
-9.5	55.4	49.2689
-9.3	55.4	52.8452
-9.1	55.4	40.1495
-8.9	55.4	30.2067
-8.7	55.4	27.4071
-8.5	55.4	25.8142
-8.3	55.4	24.6305
-8.1	55.4	23.0598
-7.9	55.4	21.0719
-7.7	55.4	20.267
-7.5	55.4	19.0749
-7.3	55.4	18.2801
-7.1	55.4	17.0934
-6.9	55.4	17.0879
-6.7	55.4	16.6905
-6.5	55.4	16.3009
-6.3	55.4	16.2906
-6.1	55.4	16.68
-5.9	55.4	16.2906
-5.7	55.4	16.6932
-5.5	55.4	17.0825
-5.3	55.4	17.0825
-5.1	55.4	16.6826
-4.9	55.4	16.6905
-4.7	55.4	16.6905
-4.5	55.4	16.2931
-4.3	55.4	15.4934
-4.1	55.4	15.0962
-3.9	55.4	13.9132
-3.7	55.4	13.5092
-3.5	55.4	13.1057
-3.3	55.4	12.7126
-3.1	55.4	11.9237
-2.9	55.4	11.5244
-2.7	55.4	10.3273
-2.5	55.4	9.93483
-2.3	55.4	8.74265
-2.1	55.4	8.73988
-1.9	55.4	8.34395
-1.7	55.4	7.94535
-1.5	55.4	7.94662
-1.3	55.4	7.54929
-1.1	55.4	7.54808
-0.9	55.4	7.15081
-0.7	55.4	7.15308
-0.5	55.4	7.54808
-0.3	55.4	7.15196
-0.1	55.4	6.75247
0.1	55.4	6.75463
0.3	55.4	6.35628
0.5	55.4	6.35829
0.7	55.4	6.3573
0.9	55.4	6.35829
1.1	55.4	6.35526
1.3	55.4	6.35931
1.5	55.4	5.9609
1.7	55.4	5.95901
1.9	55.4	5.9609
2.1	55.4	5.16448
2.3	55.4	4.76721
2.5	55.4	5.16448
2.7	55.4	5.16284
2.9	55.4	4.76721
3.1	55.4	4.76721
3.3	55.4	5.16694
3.5	55.4	4.76872
3.7	55.4	4.36924
3.9	55.4	4.36994
4.1	55.4	4.37064
4.3	55.4	4.37133
4.5	55.4	4.36856
4.7	55.4	4.36924
4.9	55.4	4.37133
5.1	55.4	3.97393
5.3	55.4	4.36994
5.5	55.4	4.36994
5.7	55.4	4.37133
5.9	55.4	3.97457
6.1	55.4	4.36994
6.3	55.4	3.97142
6.5	55.4	3.97393
6.7	55.4	4.37272
6.9	55.4	4.76872
7.1	55.4	4.76721
7.3	55.4	4.76721
7.5	55.4	4.76872
7.7	55.4	4.76797
7.9	55.4	4.76872
8.1	55.4	4.37133
8.3	55.4	4.76797
8.5	55.4	4.76721
8.7	55.4	4.76721
8.9	55.4	4.76494
9.1	55.4	4.76721
9.3	55.4	4.76872
9.5	55.4	4.76797
9.7	55.4	4.76872
9.9	55.4	5.16611
10.1	55.4	5.16611
10.3	55.4	5.1653
10.5	55.4	5.16448
10.7	55.4	5.16365
10.9	55.4	5.16611
11.1	55.4	5.16448
11.3	55.4	5.16365
11.5	55.4	5.16448
11.7	55.4	5.16611
11.9	55.4	5.16777
12.1	55.4	5.5635
12.3	55.4	5.95901
12.5	55.4	5.5635
12.7	55.4	5.95996
12.9	55.4	5.96374
13.1	55.4	5.95901
13.3	55.4	5.95996
13.5	55.4	5.5644
13.7	55.4	5.5635
13.9	55.4	5.96185
14.1	55.4	5.9609
14.3	55.4	5.95901
14.5	55.4	5.95806
14.7	55.4	5.95996
14.9	55.4	6.35628
15.1	55.4	6.35931
15.3	55.4	6.75891
15.5	55.4	6.75568
15.7	55.4	6.75785
15.9	55.4	7.15308
16.1	55.4	7.15308
16.3	55.4	7.54929
16.5	55.4	7.14855
16.7	55.4	7.54808
16.9	55.4	7.55289
17.1	55.4	7.55047
17.3	55.4	7.54808
17.5	55.4	7.94408
17.7	55.4	7.94786
17.9	55.4	7.94535
18.1	55.4	8.34395
18.3	55.4	8.34395
18.5	55.4	8.74545
18.7	55.4	8.74405
18.9	55.4	8.73988
19.1	55.4	8.34526
19.3	55.4	8.34526
19.5	55.4	8.34395
19.7	55.4	8.34261
19.9	55.4	8.34261
20.1	55.4	8.34526
-19.1	55	180.219
-18.9	55	277.424
-18.7	55	514.097
-18.5	55	937.303
-18.3	55	732.436
-18.1	55	423.764
-17.9	55	184.994
-17.7	55	120.904
-17.5	55	90.6486
-17.3	55	71.5537
-17.1	55	60.0255
-16.9	55	52.0668
-16.7	55	47.3124
-16.5	55	43.7341
-16.3	55	40.1495
-16.1	55	37.3608
-15.9	55	34.9707
-15.7	55	32.9942
-15.5	55	31.3941
-15.3	55	29.795
-15.1	55	29.0097
-14.9	55	28.6079
-14.7	55	27.8132
-14.5	55	27.4289
-14.3	55	26.2405
-14.1	55	25.4292
-13.9	55	25.0318
-13.7	55	24.2333
-13.5	55	23.4387
[truncated: 45,478 more rows]

## Sheet: Fig2c
V_t (V)	V_b (V)	delta_R_xx (Ohm)
-19.1	60	-137.838
-18.9	60	433.708
-18.7	60	684.29
-18.5	60	797.684
-18.3	60	869.691
-18.1	60	949.616
-17.9	60	971.547
-17.7	60	963.162
-17.5	60	953.526
-17.3	60	955.093
-17.1	60	963.141
-16.9	60	976.283
-16.7	60	986.705
-16.5	60	994.762
-16.3	60	997.843
-16.1	60	987.644
-15.9	60	961.673
-15.7	60	935.598
-15.5	60	911.377
-15.3	60	902.058
-15.1	60	906.341
-14.9	60	899.419
-14.7	60	879.89
-14.5	60	854.66
-14.3	60	832.074
-14.1	60	820.51
-13.9	60	820.109
-13.7	60	828.336
-13.5	60	829.928
-13.3	60	829.809
-13.1	60	831.401
-12.9	60	822.625
-12.7	60	806.026
-12.5	60	789.83
-12.3	60	784.385
-12.1	60	785.85
-11.9	60	787.585
-11.7	60	782.807
-11.5	60	763.554
-11.3	60	740.445
-11.1	60	724.281
-10.9	60	714.724
-10.7	60	703.839
-10.5	60	690.938
-10.3	60	676.384
-10.1	60	658.644
-9.9	60	654.88
-9.7	60	659.4
-9.5	60	668.043
-9.3	60	648.411
-9.1	60	612.503
-8.9	60	569.495
-8.7	60	537.196
-8.5	60	497.571
-8.3	60	449.088
-8.1	60	404.032
-7.9	60	350.688
-7.7	60	294.463
-7.5	60	243.099
-7.3	60	196.947
-7.1	60	155.945
-6.9	60	125.665
-6.7	60	101.416
-6.5	60	83.1757
-6.3	60	68.8193
-6.1	60	58.0841
-5.9	60	49.2846
-5.7	60	42.1582
-5.5	60	37.3841
-5.3	60	33.3811
-5.1	60	29.4072
-4.9	60	26.2224
-4.7	60	23.8307
-4.5	60	21.8369
-4.3	60	19.8621
-4.1	60	18.6875
-3.9	60	17.9
-3.7	60	17.8842
-3.5	60	18.2898
-3.3	60	18.2835
-3.1	60	17.4932
-2.9	60	17.4919
-2.7	60	17.0825
-2.5	60	16.2895
-2.3	60	15.8958
-2.1	60	16.2905
-1.9	60	15.5049
-1.7	60	15.0888
-1.5	60	13.8981
-1.3	60	13.1166
-1.1	60	12.3231
-0.9	60	11.9135
-0.7	60	11.5163
-0.5	60	11.9187
-0.3	60	12.3211
-0.1	60	11.9298
0.1	60	11.9241
0.3	60	12.3164
0.5	60	12.3213
0.7	60	12.3213
0.9	60	12.3213
1.1	60	13.1129
1.3	60	15.5003
1.5	60	18.6705
1.7	60	21.0576
1.9	60	23.8294
2.1	60	29.3845
2.3	60	35.7491
2.5	60	46.4978
2.7	60	45.2803
2.9	60	32.5752
3.1	60	23.8445
3.3	60	21.8602
3.5	60	20.2679
3.7	60	17.8809
3.9	60	15.8923
4.1	60	14.3048
4.3	60	13.5142
4.5	60	12.3173
4.7	60	11.9191
4.9	60	12.3137
5.1	60	12.3097
5.3	60	12.3081
5.5	60	12.3117
5.7	60	12.3298
5.9	60	13.1258
6.1	60	13.1108
6.3	60	13.1026
6.5	60	13.4981
6.7	60	13.5071
6.9	60	13.5151
7.1	60	12.7166
7.3	60	11.9228
7.5	60	11.9334
7.7	60	10.7251
7.9	60	10.7208
8.1	60	10.3243
8.3	60	9.53945
8.5	60	9.54703
8.7	60	9.14104
8.9	60	7.54258
9.1	60	6.35418
9.3	60	5.56453
9.5	60	5.16993
9.7	60	3.97394
9.9	60	3.57654
10.1	60	3.57439
10.3	60	3.57541
10.5	60	2.38179
10.7	60	1.98357
10.9	60	1.58932
11.1	60	1.59279
11.3	60	1.19066
11.5	60	1.58932
11.7	60	1.59171
11.9	60	1.19559
12.1	60	1.19218
12.3	60	1.18821
12.5	60	0.79906
12.7	60	0.79466
12.9	60	0.79561
13.1	60	0.39606
13.3	60	-0.00114
13.5	60	0.00341
13.7	60	0.00112
13.9	60	-0.39845
14.1	60	-0.39953
14.3	60	-0.79568
14.5	60	-1.1874
14.7	60	-1.19502
14.9	60	-1.19318
15.1	60	-1.58983
15.3	60	-1.59146
15.5	60	-1.59362
15.7	60	-1.9879
15.9	60	-1.98194
16.1	60	-1.98445
16.3	60	-2.38436
16.5	60	-2.38663
16.7	60	-2.78045
16.9	60	-3.17832
17.1	60	-3.57517
17.3	60	-3.57598
17.5	60	-2.77899
17.7	60	-3.57817
17.9	60	-3.57817
18.1	60	-3.57844
18.3	60	-3.97121
18.5	60	-3.17341
18.7	60	-3.1736
18.9	60	-3.17915
19.1	60	-2.3905
19.3	60	-1.98849
19.5	60	-0.79214
19.7	60	0.00277
19.9	60	0.39469
20.1	60	0.00149
-19.1	59.4	-471.812
-18.9	59.4	-142.053
-18.7	59.4	-3.1827
-18.5	59.4	41.0571
-18.3	59.4	62.526
-18.1	59.4	77.2582
-17.9	59.4	87.5694
-17.7	59.4	94.3902
-17.5	59.4	98.7158
-17.3	59.4	102.76
-17.1	59.4	107.087
-16.9	59.4	111.803
-16.7	59.4	115.792
-16.5	59.4	119.827
-16.3	59.4	124.164
-16.1	59.4	128.196
-15.9	59.4	132.525
-15.7	59.4	137.761
-15.5	59.4	140.44
-15.3	59.4	143.279
-15.1	59.4	145.674
-14.9	59.4	148.145
-14.7	59.4	150.557
-14.5	59.4	152.859
-14.3	59.4	156.378
-14.1	59.4	160.031
-13.9	59.4	163.609
-13.7	59.4	166.74
-13.5	59.4	170.003
-13.3	59.4	173.969
-13.1	59.4	176.754
-12.9	59.4	180.374
-12.7	59.4	185.085
-12.5	59.4	191.051
-12.3	59.4	196.294
-12.1	59.4	201.068
-11.9	59.4	205.816
-11.7	59.4	211.238
-11.5	59.4	216.99
-11.3	59.4	219.821
-11.1	59.4	220.631
-10.9	59.4	222.547
-10.7	59.4	226.603
-10.5	59.4	229.397
-10.3	59.4	228.133
-10.1	59.4	224.575
-9.9	59.4	230.54
-9.7	59.4	253.705
-9.5	59.4	279.619
-9.3	59.4	298.671
-9.1	59.4	314.198
-8.9	59.4	325.388
-8.7	59.4	344.042
-8.5	59.4	372.65
-8.3	59.4	411.592
-8.1	59.4	475.512
-7.9	59.4	639.194
-7.7	59.4	1030.82
-7.5	59.4	987.464
-7.3	59.4	861.405
-7.1	59.4	712.451
-6.9	59.4	441.625
-6.7	59.4	235.549
-6.5	59.4	142.398
-6.3	59.4	99.0855
-6.1	59.4	72.8166
-5.9	59.4	56.8634
-5.7	59.4	45.3395
-5.5	59.4	38.9749
-5.3	59.4	33.3976
-5.1	59.4	30.2047
-4.9	59.4	26.6169
-4.7	59.4	23.8435
-4.5	59.4	21.0591
-4.3	59.4	18.6742
-4.1	59.4	17.4847
-3.9	59.4	17.4921
-3.7	59.4	17.1089
-3.5	59.4	17.0764
-3.3	59.4	16.2861
-3.1	59.4	16.6817
-2.9	59.4	16.6939
-2.7	59.4	16.305
-2.5	59.4	15.514
-2.3	59.4	15.504
-2.1	59.4	15.4943
-1.9	59.4	14.7074
-1.7	59.4	13.5144
-1.5	59.4	13.9007
-1.3	59.4	13.5049
-1.1	59.4	13.1139
-0.9	59.4	12.7244
-0.7	59.4	11.918
-0.5	59.4	11.9104
-0.3	59.4	11.9322
-0.1	59.4	11.9241
0.1	59.4	11.925
0.3	59.4	12.3093
0.5	59.4	11.918
0.7	59.4	12.7166
0.9	59.4	12.7247
1.1	59.4	13.5029
1.3	59.4	15.4885
1.5	59.4	19.0709
1.7	59.4	21.0705
1.9	59.4	23.0415
2.1	59.4	28.9617
2.3	59.4	34.9466
2.5	59.4	45.3273
2.7	59.4	46.5014
2.9	59.4	34.1786
3.1	59.4	24.2352
3.3	59.4	21.4542
3.5	59.4	19.8737
3.7	59.4	18.6691
3.9	59.4	16.2871
4.1	59.4	15.4885
4.3	59.4	14.3039
4.5	59.4	13.114
4.7	59.4	12.3216
4.9	59.4	11.5334
5.1	59.4	11.9221
5.3	59.4	11.5171
5.5	59.4	11.5138
5.7	59.4	11.9207
5.9	59.4	11.9236
6.1	59.4	12.3174
6.3	59.4	12.7107
6.5	59.4	13.5106
6.7	59.4	12.323
6.9	59.4	12.3221
7.1	59.4	11.9257
7.3	59.4	11.5177
7.5	59.4	11.1215
7.7	59.4	11.127
7.9	59.4	10.3316
8.1	59.4	9.93429
8.3	59.4	10.3332
8.5	59.4	9.14104
8.7	59.4	8.74189
8.9	59.4	7.14855
9.1	59.4	6.35932
9.3	59.4	5.5613
9.5	59.4	4.77238
9.7	59.4	3.97716
9.9	59.4	3.57648
10.1	59.4	3.56866
10.3	59.4	3.17611
10.5	59.4	3.18067
10.7	59.4	2.78087
10.9	59.4	1.98767
11.1	59.4	1.58213
11.3	59.4	1.58693
11.5	59.4	1.58907
11.7	59.4	1.19521
11.9	59.4	1.19142
12.1	59.4	0.7924
12.3	59.4	0.79612
12.5	59.4	0.39841
12.7	59.4	0.39845
12.9	59.4	0.39513
13.1	59.4	0.00216
13.3	59.4	0
13.5	59.4	-0.79585
13.7	59.4	-1.18979
13.9	59.4	-1.58555
14.1	59.4	-1.59028
14.3	59.4	-1.59146
14.5	59.4	-1.19521
14.7	59.4	-1.19318
14.9	59.4	-1.59028
15.1	59.4	-2.3836
15.3	59.4	-1.58786
15.5	59.4	-1.98723
15.7	59.4	-2.77672
15.9	59.4	-2.77924
16.1	59.4	-2.78262
16.3	59.4	-3.18048
16.5	59.4	-2.78221
16.7	59.4	-3.57844
16.9	59.4	-3.57623
17.1	59.4	-3.57377
17.3	59.4	-3.57377
17.5	59.4	-3.57483
17.7	59.4	-3.57844
17.9	59.4	-3.57517
18.1	59.4	-3.57458
18.3	59.4	-3.5783
18.5	59.4	-3.18008
18.7	59.4	-2.78233
18.9	59.4	-2.77872
19.1	59.4	-1.9842
19.3	59.4	-1.58379
19.5	59.4	-0.79593
19.7	59.4	-0.40283
19.9	59.4	-0.00277
20.1	59.4	0.39727
-19.1	59	-413.838
-18.9	59	-107.01
-18.7	59	1.6392
-18.5	59	39.9179
-18.3	59	58.931
-18.1	59	69.6645
-17.9	59	80.0234
-17.7	59	85.9731
-17.5	59	89.6377
-17.3	59	93.1988
-17.1	59	97.1106
-16.9	59	101.031
-16.7	59	105.051
-16.5	59	108.249
-16.3	59	111.789
-16.1	59	115.383
-15.9	59	118.251
-15.7	59	121.011
-15.5	59	123.81
-15.3	59	127.013
-15.1	59	130.226
-14.9	59	133.032
-14.7	59	136.168
-14.5	59	140.514
-14.3	59	143.385
-14.1	59	146.963
-13.9	59	150.804
-13.7	59	156.83
-13.5	59	162.427
-13.3	59	167.633
-13.1	59	172.039
-12.9	59	174.672
-12.7	59	177.123
-12.5	59	180.73
-12.3	59	183.983
-12.1	59	187.897
-11.9	59	191.088
-11.7	59	194.777
-11.5	59	199.526
-11.3	59	201.875
-11.1	59	202.67
-10.9	59	204.701
-10.7	59	207.889
-10.5	59	207.898
-10.3	59	204.637
-10.1	59	201.06
-9.9	59	206.741
-9.7	59	224.642
-9.5	59	242.49
-9.3	59	256.766
-9.1	59	277.565
-8.9	59	304.535
-8.7	59	329.268
-8.5	59	354.392
-8.3	59	385.848
-8.1	59	437.428
-7.9	59	554.051
-7.7	59	912.999
-7.5	59	1009.24
-7.3	59	890.421
-7.1	59	759.008
-6.9	59	571.688
-6.7	59	327.485
-6.5	59	184.218
-6.3	59	119.74
-6.1	59	86.2844
-5.9	59	64.8445
-5.7	59	51.717
-5.5	59	41.7888
-5.3	59	36.1972
-5.1	59	31.7913
-4.9	59	28.2092
-4.7	59	25.041
-4.5	59	23.4336
-4.3	59	21.056
-4.1	59	19.4827
-3.9	59	18.6873
-3.7	59	18.2838
-3.5	59	17.0724
-3.3	59	17.0887
-3.1	59	16.3015
-2.9	59	16.3049
-2.7	59	16.6889
-2.5	59	16.2958
-2.3	59	16.2977
-2.1	59	15.8907
-1.9	59	15.0952
-1.7	59	14.7088
-1.5	59	13.9195
-1.3	59	13.5004
-1.1	59	13.502
-0.9	59	12.7145
-0.7	59	11.918
-0.5	59	11.9129
-0.3	59	12.316
-0.1	59	12.3214
0.1	59	11.5255
0.3	59	11.5244
0.5	59	11.5266
0.7	59	12.7186
0.9	59	12.7186
1.1	59	13.1107
1.3	59	15.1128
1.5	59	18.2858
1.7	59	20.6537
1.9	59	22.6405
2.1	59	27.0227
2.3	59	33.7863
2.5	59	44.9186
2.7	59	46.4829
2.9	59	33.3837
3.1	59	23.839
3.3	59	21.4568
3.5	59	19.4661
3.7	59	17.8696
3.9	59	15.8848
4.1	59	14.6972
4.3	59	13.9071
4.5	59	12.3183
4.7	59	11.9152
4.9	59	11.9216
5.1	59	11.9218
5.3	59	11.9167
5.5	59	11.9218
5.7	59	11.918
5.9	59	11.9262
6.1	59	12.3181
6.3	59	12.7069
6.5	59	12.3076
6.7	59	11.9227
6.9	59	11.5207
7.1	59	11.5207
7.3	59	11.5189
7.5	59	11.1354
7.7	59	10.7289
7.9	59	10.3237
8.1	59	9.5354
8.3	59	9.13949
8.5	59	8.74748
8.7	59	8.34395
8.9	59	7.1488
9.1	59	6.36036
9.3	59	5.5665
9.5	59	5.16141
9.7	59	4.76312
9.9	59	4.37133
10.1	59	3.18128
10.3	59	3.57541
10.5	59	2.78132
10.7	59	1.9856
10.9	59	1.98696
11.1	59	1.58678
11.3	59	1.19093
11.5	59	1.58643
11.7	59	1.1954
11.9	59	0.79845
12.1	59	0.78886
12.3	59	0.39386
12.5	59	-0.40434
12.7	59	-0.79453
12.9	59	-0.79333
13.1	59	-0.79346
13.3	59	-0.79705
13.5	59	-1.191
13.7	59	-0.79346
13.9	59	-1.1918
14.1	59	-1.58907
14.3	59	-1.58907
14.5	59	-1.98885
14.7	59	-2.38866
14.9	59	-2.38625
15.1	59	-2.38076
15.3	59	-1.9854
15.5	59	-2.37893
15.7	59	-2.38192
15.9	59	-2.7844
16.1	59	-2.77911
16.3	59	-3.57517
16.5	59	-3.57623
16.7	59	-3.57817
16.9	59	-4.36748
17.1	59	-3.96792
17.3	59	-3.57511
17.5	59	-3.57789
17.7	59	-3.96958
17.9	59	-3.96732
18.1	59	-2.78087
18.3	59	-2.78132
18.5	59	-2.38299
18.7	59	-2.38019
18.9	59	-1.99124
19.1	59	-1.19976
19.3	59	-0.79479
19.5	59	-0.39602
19.7	59	0
19.9	59	1.18745
20.1	59	-0.00277
-19.1	58.4	-287.33
-18.9	58.4	-56.5436
-18.7	58.4	6.3819
-18.5	58.4	31.0902
-18.3	58.4	43.7705
-18.1	58.4	53.691
-17.9	58.4	59.6553
-17.7	58.4	64.0512
-17.5	58.4	68.881
-17.3	58.4	72.0539
-17.1	58.4	75.2154
-16.9	58.4	79.16
-16.7	58.4	81.9844
-16.5	58.4	85.5758
-16.3	58.4	88.714
-16.1	58.4	93.1162
-15.9	58.4	96.7144
-15.7	58.4	99.0927
-15.5	58.4	101.47
-15.3	58.4	104.242
-15.1	58.4	107.055
-14.9	58.4	109.082
-14.7	58.4	111.421
-14.5	58.4	113.767
-14.3	58.4	114.963
-14.1	58.4	116.174
-13.9	58.4	116.988
-13.7	58.4	119.009
-13.5	58.4	121.391
-13.3	58.4	122.999
-13.1	58.4	124.252
-12.9	58.4	125.403
-12.7	58.4	127.002
-12.5	58.4	128.972
-12.3	58.4	130.985
-12.1	58.4	132.898
-11.9	58.4	135.291
-11.7	58.4	137.269
-11.5	58.4	138.898
-11.3	58.4	138.471
-11.1	58.4	136.477
-10.9	58.4	136.167
-10.7	58.4	136.218
-10.5	58.4	133.44
-10.3	58.4	127.423
-10.1	58.4	120.685
-9.9	58.4	125.856
-9.7	58.4	143.369
-9.5	58.4	154.864
-9.3	58.4	162.831
-9.1	58.4	172.432
-8.9	58.4	182.796
-8.7	58.4	197.382
-8.5	58.4	219.396
-8.3	58.4	246.181
-8.1	58.4	279.639
-7.9	58.4	338.183
-7.7	58.4	425.003
-7.5	58.4	606.619
-7.3	58.4	987.148
-7.1	58.4	923.504
-6.9	58.4	771.879
-6.7	58.4	554.355
-6.5	58.4	288.606
-6.3	58.4	163.133
-6.1	58.4	105.026
-5.9	58.4	74.7777
-5.7	58.4	58.0437
-5.5	58.4	45.6947
-5.3	58.4	38.5737
-5.1	58.4	33.7974
-4.9	58.4	30.1999
-4.7	58.4	27.0297
-4.5	58.4	24.631
-4.3	58.4	22.2455
-4.1	58.4	20.6589
-3.9	58.4	19.4819
-3.7	58.4	18.6869
-3.5	58.4	17.878
-3.3	58.4	17.4742
-3.1	58.4	17.8799
-2.9	58.4	17.8738
-2.7	58.4	17.0879
-2.5	58.4	16.2865
-2.3	58.4	16.2977
-2.1	58.4	16.699
-1.9	58.4	16.2944
-1.7	58.4	15.4983
-1.5	58.4	14.3048
-1.3	58.4	13.5126
-1.1	58.4	13.5173
-0.9	58.4	13.9043
-0.7	58.4	12.7101
-0.5	58.4	11.918
-0.3	58.4	12.7305
-0.1	58.4	13.1214
0.1	58.4	12.7136
0.3	58.4	12.7115
0.5	58.4	12.7095
0.7	58.4	12.7196
0.9	58.4	12.3252
1.1	58.4	13.1151
1.3	58.4	13.5039
1.5	58.4	15.8924
1.7	58.4	18.6745
1.9	58.4	20.2588
2.1	58.4	23.4388
2.3	58.4	26.2255
2.5	58.4	33.7999
2.7	58.4	44.5317
2.9	58.4	46.86
3.1	58.4	34.1738
3.3	58.4	24.6322
3.5	58.4	22.2498
3.7	58.4	19.8689
3.9	58.4	18.28
4.1	58.4	16.2987
4.3	58.4	15.108
4.5	58.4	14.3054
4.7	58.4	12.7118
4.9	58.4	11.5279
5.1	58.4	11.5236
5.3	58.4	11.9172
5.5	58.4	11.1183
5.7	58.4	11.1303
5.9	58.4	11.1279
6.1	58.4	11.9256
6.3	58.4	12.3128
6.5	58.4	12.3115
6.7	58.4	12.3181
6.9	58.4	11.5263
7.1	58.4	11.1171
7.3	58.4	11.5134
7.5	58.4	11.1225
7.7	58.4	11.127
7.9	58.4	10.7296
8.1	58.4	10.719
8.3	58.4	9.93956
8.5	58.4	9.14104
8.7	58.4	8.74466
8.9	58.4	7.54707
9.1	58.4	7.14875
9.3	58.4	5.96284
9.5	58.4	5.56143
9.7	58.4	4.76793
9.9	58.4	4.37505
10.1	58.4	3.97493
10.3	58.4	3.17915
10.5	58.4	3.17511
10.7	58.4	2.38
10.9	58.4	1.98774
11.1	58.4	1.59063
11.3	58.4	1.19597
11.5	58.4	1.19794
11.7	58.4	1.59254
11.9	58.4	1.19002
12.1	58.4	1.1918
12.3	58.4	0.79561
12.5	58.4	0.00108
12.7	58.4	-0.39953
12.9	58.4	-0.79568
13.1	58.4	-0.79441
13.3	58.4	-0.78924
13.5	58.4	-1.19199
13.7	58.4	-0.79479
13.9	58.4	-1.19419
14.1	58.4	-1.19419
14.3	58.4	-1.58932
14.5	58.4	-1.98337
14.7	58.4	-1.98697
14.9	58.4	-1.98962
15.1	58.4	-2.38233
15.3	58.4	-2.38399
15.5	58.4	-2.3872
15.7	58.4	-2.78351
15.9	58.4	-3.17731
16.1	58.4	-3.5739
16.3	58.4	-3.5718
16.5	58.4	-3.97067
16.7	58.4	-3.57617
16.9	58.4	-3.97544
17.1	58.4	-3.97317
17.3	58.4	-3.97734
17.5	58.4	-3.97256
17.7	58.4	-3.18193
17.9	58.4	-3.96991
18.1	58.4	-3.17448
18.3	58.4	-2.78175
18.5	58.4	-2.77899
18.7	58.4	-1.98767
18.9	58.4	-1.59438
19.1	58.4	-0.80106
19.3	58.4	-0.39727
19.5	58.4	-0.00264
19.7	58.4	0.7973
19.9	58.4	0.39991
20.1	58.4	0.39475
-19.1	58	-370.163
-18.9	58	-69.2017
-18.7	58	42.9885
-18.5	58	77.2386
-18.3	58	91.102
-18.1	58	101.489
-17.9	58	110.738
-17.7	58	114.316
-17.5	58	118.333
-17.3	58	123.376
-17.1	58	126.19
-16.9	58	129.809
-16.7	58	132.942
-16.5	58	135.672
-16.3	58	139.208
-16.1	58	142.861
-15.9	58	145.761
-15.7	58	148.116
-15.5	58	150.499
-15.3	58	154.042
-15.1	58	157.656
-14.9	58	160.36
-14.7	58	164.012
-14.5	58	167.614
-14.3	58	171.557
-14.1	58	174.74
-13.9	58	178.757
-13.7	58	181.533
-13.5	58	183.918
-13.3	58	186.664
-13.1	58	189.028
-12.9	58	191.887
-12.7	58	195.934
-12.5	58	199.071
-12.3	58	202.159
-12.1	58	203.824
-11.9	58	206.21
-11.7	58	208.201
-11.5	58	210.587
-11.3	58	212.232
-11.1	58	212.58
-10.9	58	213.82
-10.7	58	215.385
-10.5	58	214.166
-10.3	58	210.587
-10.1	58	204.682
-9.9	58	207.472
-9.7	58	226.643
-9.5	58	242.09
-9.3	58	250.976
-9.1	58	260.521
-8.9	58	269.597
-8.7	58	281.095
-8.5	58	294.718
-8.3	58	313.777
-8.1	58	349.221
-7.9	58	406.621
-7.7	58	527.453
-7.5	58	893.415
-7.3	58	995.112
-7.1	58	845.209
-6.9	58	693.386
-6.7	58	445.962
-6.5	58	244.817
-6.3	58	149.691
-6.1	58	103.046
-5.9	58	76.3806
-5.7	58	60.4657
-5.5	58	48.9328
-5.3	58	40.1727
-5.1	58	35.7737
-4.9	58	32.612
-4.7	58	28.6173
-4.5	58	26.2326
-4.3	58	23.4571
-4.1	58	21.4661
-3.9	58	20.2497
-3.7	58	19.0636
-3.5	58	18.2772
-3.3	58	17.4911
-3.1	58	17.0853
-2.9	58	17.4798
-2.7	58	17.0825
-2.5	58	16.6875
-2.3	58	15.9109
-2.1	58	15.9054
-1.9	58	15.8918
-1.7	58	15.4996
-1.5	58	14.6975
-1.3	58	14.3064
-1.1	58	13.5118
-0.9	58	13.9169
-0.7	58	13.1173
-0.5	58	12.316
-0.3	58	12.7202
-0.1	58	13.1214
0.1	58	12.7104
0.3	58	11.9286
0.5	58	12.3212
0.7	58	12.7115
0.9	58	12.3172
1.1	58	12.7247
1.3	58	13.5216
1.5	58	15.8907
1.7	58	19.8665
1.9	58	21.8541
2.1	58	26.2196
2.3	58	31.3883
2.5	58	42.1028
2.7	58	47.6791
2.9	58	36.1635
3.1	58	26.2413
3.3	58	22.6655
3.5	58	20.6652
3.7	58	18.679
3.9	58	17.0913
4.1	58	15.4991
4.3	58	15.0954
4.5	58	13.5092
4.7	58	12.3199
4.9	58	11.52
5.1	58	11.5164
5.3	58	11.1183
5.5	58	10.7271
5.7	58	11.1219
5.9	58	11.5191
6.1	58	11.9153
6.3	58	12.3153
6.5	58	11.9246
6.7	58	11.9292
6.9	58	11.9236
7.1	58	11.1235
7.3	58	11.1243
7.5	58	10.727
7.7	58	10.3341
7.9	58	10.3238
8.1	58	9.93423
8.3	58	9.13558
8.5	58	8.73926
8.7	58	7.94333
8.9	58	7.15408
9.1	58	6.35832
9.3	58	5.55779
9.5	58	5.15711
9.7	58	4.36654
9.9	58	3.97594
10.1	58	3.57541
10.3	58	3.97363
10.5	58	3.57642
10.7	58	3.17663
10.9	58	3.57959
11.1	58	2.38322
11.3	58	1.98634
11.5	58	1.59057
11.7	58	1.59057
11.9	58	1.58957
12.1	58	1.19218
12.3	58	0.79612
12.5	58	0.79156
12.7	58	-0.00214
12.9	58	-0.40142
13.1	58	-0.39517
13.3	58	-0.7915
13.5	58	-0.79194
13.7	58	-0.79884
13.9	58	-1.19407
14.1	58	-1.19218
14.3	58	-1.19027
14.5	58	-1.58812
14.7	58	-2.38122
14.9	58	-2.3836
15.1	58	-2.78554
15.3	58	-2.38353
15.5	58	-2.78635
15.7	58	-2.78256
15.9	58	-2.77924
16.1	58	-3.18042
16.3	58	-3.17941
16.5	58	-3.97331
16.7	58	-3.18042
16.9	58	-3.17915
17.1	58	-3.57256
17.3	58	-3.57862
17.5	58	-3.97317
17.7	58	-3.97771
17.9	58	-3.97695
18.1	58	-3.17763
18.3	58	-2.78045
18.5	58	-2.78132
18.7	58	-2.77759
18.9	58	-2.38536
19.1	58	-1.98987
19.3	58	-0.79845
19.5	58	0.00267
19.7	58	0.00131
19.9	58	0
20.1	58	0.00398
-19.1	57.4	-744.31
-18.9	57.4	-454.059
-18.7	57.4	-132.242
-18.5	57.4	-21.0786
-18.3	57.4	18.6924
-18.1	57.4	37.7646
-17.9	57.4	48.9287
-17.7	57.4	57.7117
-17.5	57.4	62.4809
-17.3	57.4	66.4728
-17.1	57.4	70.3927
-16.9	57.4	73.6094
-16.7	57.4	77.9924
-16.5	57.4	80.774
-16.3	57.4	83.5508
-16.1	57.4	87.1282
-15.9	57.4	89.9109
-15.7	57.4	91.9136
-15.5	57.4	94.2711
-15.3	57.4	97.0701
-15.1	57.4	100.26
-14.9	57.4	103.094
-14.7	57.4	105.451
-14.5	57.4	107.355
-14.3	57.4	109.41
-14.1	57.4	110.618
-13.9	57.4	112.147
-13.7	57.4	114.547
-13.5	57.4	115.346
-13.3	57.4	116.943
-13.1	57.4	118.18
-12.9	57.4	119.749
-12.7	57.4	121.33
-12.5	57.4	122.96
-12.3	57.4	125.697
-12.1	57.4	127.282
-11.9	57.4	128.077
-11.7	57.4	128.922
-11.5	57.4	129.706
-11.3	57.4	129.675
-11.1	57.4	128.487
-10.9	57.4	126.55
-10.7	57.4	124.918
-10.5	57.4	124.887
-10.3	57.4	122.122
-10.1	57.4	116.2
-9.9	57.4	107.547
-9.7	57.4	105.933
-9.5	57.4	120.191
-9.3	57.4	131.329
-9.1	57.4	135.775
-8.9	57.4	140.931
-8.7	57.4	147.619
-8.5	57.4	157.162
-8.3	57.4	169.935
-8.1	57.4	187.807
-7.9	57.4	210.513
-7.7	57.4	245.476
-7.5	57.4	305.312
-7.3	57.4	416.898
-7.1	57.4	777.854
-6.9	57.4	953.496
-6.7	57.4	805.746
-6.5	57.4	571.763
-6.3	57.4	294.223
-6.1	57.4	161.143
-5.9	57.4	103.018
-5.7	57.4	72.8115
-5.5	57.4	56.8677
-5.3	57.4	45.3174
-5.1	57.4	38.1245
-4.9	57.4	34.1967
-4.7	57.4	31.0013
-4.5	57.4	27.0236
-4.3	57.4	24.6384
-4.1	57.4	22.6535
-3.9	57.4	21.0608
-3.7	57.4	19.4692
-3.5	57.4	19.0768
-3.3	57.4	17.8875
-3.1	57.4	18.2956
-2.9	57.4	18.2925
-2.7	57.4	17.886
-2.5	57.4	17.0778
-2.3	57.4	16.2817
-2.1	57.4	16.3082
-1.9	57.4	16.2921
-1.7	57.4	15.8945
-1.5	57.4	14.7035
-1.3	57.4	14.7156
-1.1	57.4	13.9156
-0.9	57.4	13.1073
-0.7	57.4	13.8997
-0.5	57.4	13.9109
-0.3	57.4	13.1108
-0.1	57.4	13.5082
0.1	57.4	13.5125
0.3	57.4	12.7135
0.5	57.4	12.7156
0.7	57.4	12.3252
0.9	57.4	13.1201
1.1	57.4	13.107
1.3	57.4	14.7059
1.5	57.4	16.3041
1.7	57.4	19.4747
1.9	57.4	21.0619
2.1	57.4	22.6531
2.3	57.4	25.4387
2.5	57.4	32.5921
2.7	57.4	42.1028
2.9	57.4	48.8537
3.1	57.4	38.1377
3.3	57.4	27.4201
3.5	57.4	23.0503
3.7	57.4	21.0593
3.9	57.4	19.4815
4.1	57.4	17.8834
4.3	57.4	15.8964
4.5	57.4	15.8932
4.7	57.4	14.702
4.9	57.4	13.1183
5.1	57.4	11.9207
5.3	57.4	11.5234
5.5	57.4	11.127
5.7	57.4	10.3363
5.9	57.4	11.1278
6.1	57.4	11.5192
6.3	57.4	11.5207
6.5	57.4	12.3195
6.7	57.4	11.9154
6.9	57.4	11.514
7.1	57.4	11.1202
7.3	57.4	11.1332
7.5	57.4	11.5269
7.7	57.4	10.3292
7.9	57.4	10.3255
8.1	57.4	9.93577
8.3	57.4	9.93725
8.5	57.4	9.93086
8.7	57.4	8.73988
8.9	57.4	8.73906
9.1	57.4	7.15294
9.3	57.4	6.35624
9.5	57.4	5.56716
9.7	57.4	4.76872
9.9	57.4	4.37132
10.1	57.4	4.37348
10.3	57.4	3.97677
10.5	57.4	3.57352
10.7	57.4	3.56972
10.9	57.4	2.77899
11.1	57.4	2.38416
11.3	57.4	2.3836
11.5	57.4	1.98382
11.7	57.4	1.59506
11.9	57.4	1.19218
12.1	57.4	1.18979
12.3	57.4	0.79479
12.5	57.4	1.18858
12.7	57.4	0.39739
12.9	57.4	-0.00102
13.1	57.4	-0.39941
13.3	57.4	-0.39625
13.5	57.4	-0.39513
13.7	57.4	-1.18896
13.9	57.4	-1.58731
14.1	57.4	-1.58875
14.3	57.4	-1.98614
14.5	57.4	-1.98305
14.7	57.4	-1.98551
14.9	57.4	-1.98634
15.1	57.4	-2.3836
15.3	57.4	-2.38039
15.5	57.4	-1.98843
15.7	57.4	-2.78339
15.9	57.4	-2.78302
16.1	57.4	-3.17335
16.3	57.4	-3.57402
16.5	57.4	-3.97337
16.7	57.4	-3.97601
16.9	57.4	-3.97393
17.1	57.4	-3.96996
17.3	57.4	-3.57541
17.5	57.4	-3.97134
17.7	57.4	-3.5756
17.9	57.4	-3.97393
18.1	57.4	-3.97267
18.3	57.4	-3.97191
18.5	57.4	-3.18182
18.7	57.4	-3.1765
18.9	57.4	-2.38001
19.1	57.4	-1.98532
19.3	57.4	-1.58907
19.5	57.4	-0.79214
19.7	57.4	-0.39475
19.9	57.4	0.39733
20.1	57.4	0.39587
-19.1	57	-697.61
-18.9	57	-616.392
-18.7	57	-281.137
-18.5	57	-61.2564
-18.3	57	1.9894
-18.1	57	28.7287
-17.9	57	46.282
-17.7	57	56.5483
-17.5	57	63.2952
-17.3	57	67.2434
-17.1	57	71.2322
-16.9	57	75.622
-16.7	57	80.4429
-16.5	57	83.9453
-16.3	57	87.1642
-16.1	57	90.7279
-15.9	57	94.296
-15.7	57	97.0241
-15.5	57	99.062
-15.3	57	101.498
-15.1	57	103.422
-14.9	57	105.406
-14.7	57	107.004
-14.5	57	108.62
-14.3	57	110.604
-14.1	57	112.556
-13.9	57	113.821
-13.7	57	116.193
-13.5	57	118.159
-13.3	57	119.72
-13.1	57	120.965
-12.9	57	123.022
-12.7	57	124.591
-12.5	57	126.197
-12.3	57	128.553
-12.1	57	130.066
-11.9	57	132.08
-11.7	57	132.545
-11.5	57	133.344
-11.3	57	133.382
-11.1	57	132.981
-10.9	57	130.616
-10.7	57	128.596
-10.5	57	128.615
-10.3	57	125.463
-10.1	57	117.866
-9.9	57	108.666
-9.7	57	106.696
-9.5	57	119.885
-9.3	57	132.629
-9.1	57	137.673
-8.9	57	140.958
-8.7	57	145.332
-8.5	57	151.691
-8.3	57	162
-8.1	57	178.249
-7.9	57	203.352
-7.7	57	239.684
-7.5	57	294.665
-7.3	57	368.267
-7.1	57	573.465
-6.9	57	944.082
-6.7	57	847.61
-6.5	57	666.54
-6.3	57	378.359
-6.1	57	198.972
-5.9	57	124.144
-5.7	57	87.1399
-5.5	57	64.8011
-5.3	57	51.2798
-5.1	57	40.5722
-4.9	57	35.0002
-4.7	57	31.4042
-4.5	57	28.2338
-4.3	57	25.4403
-4.1	57	23.4505
-3.9	57	21.4469
-3.7	57	19.4723
-3.5	57	19.4723
-3.3	57	18.2898
-3.1	57	17.8875
-2.9	57	18.2869
-2.7	57	17.8995
-2.5	57	17.4869
-2.3	57	17.0838
-2.1	57	17.0726
-1.9	57	16.2811
-1.7	57	16.3023
-1.5	57	15.5009
-1.3	57	14.6999
-1.1	57	14.2923
-0.9	57	13.5047
-0.7	57	13.1139
-0.5	57	13.1163
-0.3	57	13.5059
-0.1	57	13.1139
0.1	57	13.9098
0.3	57	13.9076
0.5	57	13.1139
0.7	57	12.7227
0.9	57	12.7206
1.1	57	13.1098
1.3	57	13.5039
1.5	57	14.6939
1.7	57	18.2727
1.9	57	20.6726
2.1	57	21.8532
2.3	57	22.6471
2.5	57	27.8087
2.7	57	36.1578
2.9	57	46.5049
3.1	57	45.7003
3.3	57	32.188
3.5	57	24.2503
3.7	57	22.6507
3.9	57	20.2717
4.1	57	18.6642
4.3	57	16.2864
4.5	57	15.4991
4.7	57	15.1041
4.9	57	13.9029
5.1	57	12.7154
5.3	57	11.9239
5.5	57	11.5309
5.7	57	11.5238
5.9	57	11.124
6.1	57	11.127
6.3	57	11.5302
6.5	57	11.9206
6.7	57	12.3093
6.9	57	12.3192
7.1	57	11.5279
7.3	57	11.5244
7.5	57	11.5167
7.7	57	11.127
7.9	57	10.7329
8.1	57	10.7288
8.3	57	10.324
8.5	57	9.93005
8.7	57	9.14331
8.9	57	8.75255
9.1	57	8.34261
9.3	57	7.54327
9.5	57	7.15077
9.7	57	5.96087
9.9	57	5.16955
10.1	57	4.36994
10.3	57	4.36994
10.5	57	4.37451
10.7	57	3.58202
10.9	57	2.78401
11.1	57	3.18129
11.3	57	3.18241
11.5	57	1.98885
11.7	57	1.98506
11.9	57	1.58407
12.1	57	1.98634
12.3	57	1.19763
12.5	57	1.19419
12.7	57	0.79352
12.9	57	0.39727
13.1	57	-0.00102
13.3	57	-0.39739
13.5	57	-0.39739
13.7	57	-0.39337
13.9	57	-0.39544
14.1	57	-1.19218
14.3	57	-1.58851
14.5	57	-1.19502
14.7	57	-1.9849
14.9	57	-1.98551
15.1	57	-1.98697
15.3	57	-2.38599
15.5	57	-2.38517
15.7	57	-1.98665
15.9	57	-2.78087
16.1	57	-2.78175
16.3	57	-2.78175
16.5	57	-3.57654
16.7	57	-3.57471
16.9	57	-3.58255
17.1	57	-3.97267
17.3	57	-3.97059
17.5	57	-3.97323
17.7	57	-3.9793
17.9	57	-3.97532
18.1	57	-3.96865
18.3	57	-4.36716
18.5	57	-4.36996
18.7	57	-3.97695
18.9	57	-3.57541
19.1	57	-2.77811
19.3	57	-1.98268
19.5	57	-1.19218
19.7	57	-0.00124
19.9	57	0.39854
20.1	57	0.00134
-19.1	56.4	-343.861
-18.9	56.4	-743.472
-18.7	56.4	-688.323
-18.5	56.4	-379.316
-18.3	56.4	-109.797
-18.1	56.4	-30.2746
-17.9	56.4	1.93124
-17.7	56.4	21.4617
-17.5	56.4	33.0187
-17.3	56.4	39.3993
-17.1	56.4	44.1753
-16.9	56.4	48.5551
-16.7	56.4	52.1323
-16.5	56.4	54.5076
-16.3	56.4	57.2713
-16.1	56.4	60.8762
-15.9	56.4	63.271
-15.7	56.4	65.2416
-15.5	56.4	67.2144
-15.3	56.4	68.0311
-15.1	56.4	69.2238
-14.9	56.4	70.7825
-14.7	56.4	71.9594
-14.5	56.4	73.6006
-14.3	56.4	75.1949
-14.1	56.4	77.1584
-13.9	56.4	78.38
-13.7	56.4	79.5383
-13.5	56.4	80.7817
-13.3	56.4	81.9513
-13.1	56.4	82.3029
-12.9	56.4	83.1045
-12.7	56.4	83.5422
-12.5	56.4	83.1645
-12.3	56.4	83.5615
-12.1	56.4	84.3203
-11.9	56.4	84.7839
-11.7	56.4	85.6026
-11.5	56.4	86.7097
-11.3	56.4	87.1168
-11.1	56.4	87.1172
-10.9	56.4	85.5583
-10.7	56.4	83.1739
-10.5	56.4	80.7815
-10.3	56.4	80.3597
-10.1	56.4	78.0537
-9.9	56.4	71.2832
-9.7	56.4	62.8581
-9.5	56.4	56.9582
-9.3	56.4	66.9008
-9.1	56.4	81.2236
-8.9	56.4	87.9666
-8.7	56.4	93.0985
-8.5	56.4	102.3
-8.3	56.4	113.08
-8.1	56.4	124.159
-7.9	56.4	140.094
-7.7	56.4	156.828
-7.5	56.4	188.657
-7.3	56.4	254.011
-7.1	56.4	342.109
-6.9	56.4	560.702
-6.7	56.4	922.254
-6.5	56.4	805.092
-6.3	56.4	576.369
-6.1	56.4	291.94
-5.9	56.4	152.793
-5.7	56.4	96.265
-5.5	56.4	68.4032
-5.3	56.4	52.5051
-5.1	56.4	42.1755
-4.9	56.4	35.812
-4.7	56.4	31.7966
-4.5	56.4	28.5982
-4.3	56.4	26.2121
-4.1	56.4	23.4463
-3.9	56.4	22.2656
-3.7	56.4	20.6776
-3.5	56.4	20.267
-3.3	56.4	19.4792
-3.1	56.4	18.6858
-2.9	56.4	18.6824
-2.7	56.4	18.2711
-2.5	56.4	18.2801
-2.3	56.4	18.2918
-2.1	56.4	17.8925
-1.9	56.4	17.4798
-1.7	56.4	16.6917
-1.5	56.4	15.8906
-1.3	56.4	15.8957
-1.1	56.4	14.7037
-0.9	56.4	14.304
-0.7	56.4	13.9021
-0.5	56.4	13.509
-0.3	56.4	13.1162
-0.1	56.4	12.7181
0.1	56.4	13.1066
0.3	56.4	13.5157
0.5	56.4	13.5178
0.7	56.4	13.1109
0.9	56.4	12.7176
1.1	56.4	13.1139
1.3	56.4	13.5178
1.5	56.4	14.7067
1.7	56.4	15.8898
1.9	56.4	19.8729
2.1	56.4	21.8532
2.3	56.4	22.6405
2.5	56.4	25.8258
2.7	56.4	32.5698
2.9	56.4	43.3327
3.1	56.4	48.5069
3.3	56.4	36.5543
3.5	56.4	26.218
3.7	56.4	23.04
3.9	56.4	20.6701
4.1	56.4	19.084
4.3	56.4	18.2866
4.5	56.4	17.4865
4.7	56.4	16.2945
4.9	56.4	15.103
5.1	56.4	13.5148
5.3	56.4	12.7153
5.5	56.4	11.9204
5.7	56.4	11.5194
5.9	56.4	11.1334
6.1	56.4	11.1298
6.3	56.4	11.5207
6.5	56.4	11.5265
6.7	56.4	11.926
6.9	56.4	12.3206
7.1	56.4	12.3252
7.3	56.4	11.9229
7.5	56.4	11.5192
7.7	56.4	11.5174
7.9	56.4	10.727
8.1	56.4	10.333
8.3	56.4	10.3462
8.5	56.4	9.93332
8.7	56.4	9.13486
8.9	56.4	8.73906
9.1	56.4	7.94584
9.3	56.4	7.94789
9.5	56.4	7.14887
9.7	56.4	5.56011
9.9	56.4	5.16528
10.1	56.4	4.76716
10.3	56.4	3.97267
10.5	56.4	3.18002
10.7	56.4	3.17865
10.9	56.4	2.78132
11.1	56.4	2.7813
11.3	56.4	2.7813
11.5	56.4	1.98697
11.7	56.4	1.98754
11.9	56.4	1.58812
12.1	56.4	1.98407
12.3	56.4	2.38403
12.5	56.4	1.18915
12.7	56.4	1.18686
12.9	56.4	0.79667
13.1	56.4	0.79642
13.3	56.4	0.79667
13.5	56.4	0.4042
13.7	56.4	0.00203
13.9	56.4	0
14.1	56.4	-0.39337
14.3	56.4	-0.7958
14.5	56.4	-0.79252
14.7	56.4	-1.18714
14.9	56.4	-1.58686
15.1	56.4	-1.58799
15.3	56.4	-1.58932
15.5	56.4	-1.98634
15.7	56.4	-2.3872
15.9	56.4	-2.38645
16.1	56.4	-2.77848
16.3	56.4	-3.17512
16.5	56.4	-3.57541
16.7	56.4	-3.57738
16.9	56.4	-3.57584
17.1	56.4	-3.57402
17.3	56.4	-3.57989
17.5	56.4	-3.9692
17.7	56.4	-3.97253
17.9	56.4	-3.96989
18.1	56.4	-4.363
18.3	56.4	-4.36994
18.5	56.4	-4.37133
18.7	56.4	-3.97197
18.9	56.4	-3.17731
19.1	56.4	-3.1765
19.3	56.4	-1.98697
19.5	56.4	-1.59197
19.7	56.4	-0.79581
19.9	56.4	-0.39615
20.1	56.4	-0.40006
-19.1	56	-341.6
-18.9	56	-738.371
-18.7	56	-717.403
-18.5	56	-422.457
-18.3	56	-125.744
-18.1	56	-40.5602
-17.9	56	-6.6451
-17.7	56	13.1829
-17.5	56	26.305
-17.3	56	34.6313
-17.1	56	39.4177
-16.9	56	42.9253
-16.7	56	45.7426
-16.5	56	48.14
-16.3	56	50.5384
-16.1	56	52.4968
-15.9	56	54.4792
-15.7	56	56.0829
-15.5	56	58.0751
-15.3	56	58.8933
-15.1	56	58.8841
-14.9	56	60.058
-14.7	56	62.0217
-14.5	56	64.0744
-14.3	56	65.621
-14.1	56	66.7796
-13.9	56	68.7859
-13.7	56	69.9961
-13.5	56	71.17
-13.3	56	72.3701
-13.1	56	73.5778
-12.9	56	74.3576
-12.7	56	75.6211
-12.5	56	75.1873
-12.3	56	76.3489
-12.1	56	77.5411
-11.9	56	78.7366
-11.7	56	79.929
-11.5	56	81.5506
-11.3	56	81.1667
-11.1	56	82.7348
-10.9	56	82.3423
-10.7	56	80.7445
-10.5	56	78.7838
-10.3	56	77.9731
-10.1	56	77.179
-9.9	56	71.5815
-9.7	56	63.2501
-9.5	56	54.5034
-9.3	56	60.4404
-9.1	56	74.7913
-8.9	56	81.5486
-8.7	56	83.1474
-8.5	56	85.5628
-8.3	56	89.4858
-8.1	56	98.2241
-7.9	56	110.538
-7.7	56	126.093
-7.5	56	146.826
-7.3	56	173.88
-7.1	56	237.256
-6.9	56	346.946
-6.7	56	651.739
-6.5	56	910.447
-6.3	56	746.779
-6.1	56	444.448
-5.9	56	214.167
-5.7	56	122.911
-5.5	56	83.5618
-5.3	56	61.699
-5.1	56	48.921
-4.9	56	40.1482
-4.7	56	34.1943
-4.5	56	30.6041
-4.3	56	27.8225
-4.1	56	25.0238
-3.9	56	23.446
-3.7	56	20.6668
-3.5	56	19.4765
-3.3	56	18.6616
-3.1	56	17.8666
-2.9	56	18.2813
-2.7	56	18.6807
-2.5	56	18.2833
-2.3	56	18.6688
-2.1	56	17.8786
-1.9	56	17.8951
-1.7	56	17.0987
-1.5	56	16.284
-1.3	56	15.8856
-1.1	56	15.4959
-0.9	56	15.1033
-0.7	56	14.3153
-0.5	56	14.3061
-0.3	56	13.9065
-0.1	56	13.1206
0.1	56	13.1143
0.3	56	13.5028
0.5	56	13.5104
0.7	56	13.5092
0.9	56	13.1171
1.1	56	13.1181
1.3	56	13.1159
1.5	56	13.5094
1.7	56	14.3142
1.9	56	15.5002
2.1	56	19.8776
2.3	56	21.45
2.5	56	22.6428
2.7	56	24.6399
2.9	56	30.9982
3.1	56	40.1438
3.3	56	48.8803
3.5	56	42.5295
3.7	56	29.8164
3.9	56	24.2326
4.1	56	22.2447
4.3	56	20.6644
4.5	56	19.4729
4.7	56	18.6722
4.9	56	17.0832
5.1	56	16.6845
5.3	56	15.4904
5.5	56	14.6982
5.7	56	13.1098
5.9	56	12.718
6.1	56	11.9329
6.3	56	12.3179
6.5	56	11.5349
6.7	56	11.127
6.9	56	11.1172
7.1	56	11.1225
7.3	56	11.9246
7.5	56	11.9154
7.7	56	12.7084
7.9	56	12.313
8.1	56	11.5252
8.3	56	11.1278
8.5	56	11.1285
8.7	56	10.3282
8.9	56	9.53519
9.1	56	9.53519
9.3	56	8.34179
9.5	56	7.94375
9.7	56	7.55296
9.9	56	6.75351
10.1	56	5.56597
10.3	56	5.16858
10.5	56	4.37158
10.7	56	3.57541
10.9	56	3.5804
11.1	56	3.18428
11.3	56	2.77912
11.5	56	3.17947
11.7	56	2.78214
11.9	56	2.38031
12.1	56	1.98551
12.3	56	1.5899
12.5	56	1.98797
12.7	56	1.98831
12.9	56	1.98437
13.1	56	1.19085
13.3	56	0.79453
13.5	56	0.39631
13.7	56	0.39443
13.9	56	0.40136
14.1	56	0.39538
14.3	56	0.3953
14.5	56	0.39822
14.7	56	0.40282
14.9	56	0.00189
15.1	56	-0.39911
15.3	56	-0.7956
15.5	56	-1.19098
15.7	56	-1.1918
15.9	56	-1.59178
16.1	56	-1.58907
16.3	56	-1.98614
16.5	56	-2.78686
16.7	56	-2.38816
16.9	56	-2.78452
17.1	56	-2.7829
17.3	56	-3.17623
17.5	56	-3.17744
17.7	56	-3.57792
17.9	56	-3.17838
18.1	56	-3.17587
18.3	56	-3.57344
18.5	56	-3.97584
18.7	56	-3.97267
18.9	56	-3.97077
19.1	56	-4.36735
19.3	56	-3.97204
19.5	56	-3.17995
19.7	56	-1.98885
19.9	56	-1.58932
20.1	56	-0.79428
-19.1	55.4	-214.571
-18.9	55.4	-457.569
-18.7	55.4	-867.96
-18.5	55.4	-662.411
-18.3	55.4	-337.71
-18.1	55.4	-111.453
-17.9	55.4	-46.9151
-17.7	55.4	-17.1075
-17.5	55.4	1.98808
-17.3	55.4	14.3655
-17.1	55.4	22.7188
-16.9	55.4	27.9008
-16.7	55.4	31.8066
-16.5	55.4	35.7946
-16.3	55.4	38.6262
-16.1	55.4	41.3655
-15.9	55.4	44.9571
-15.7	55.4	48.11
-15.5	55.4	49.7124
-15.3	55.4	52.1102
-15.1	55.4	53.6964
-14.9	55.4	55.2688
-14.7	55.4	56.0856
-14.5	55.4	58.0868
-14.3	55.4	59.2656
-14.1	55.4	60.4523
-13.9	55.4	61.6521
-13.7	55.4	63.2729
-13.5	55.4	63.6554
-13.3	55.4	65.2419
-13.1	55.4	66.04
-12.9	55.4	66.071
-12.7	55.4	66.4617
-12.5	55.4	67.2194
-12.3	55.4	66.4244
-12.1	55.4	66.0367
-11.9	55.4	67.2736
-11.7	55.4	67.6477
-11.5	55.4	67.9836
-11.3	55.4	68.0237
-11.1	55.4	68.4551
-10.9	55.4	68.0177
-10.7	55.4	66.8041
-10.5	55.4	64.0303
-10.3	55.4	62.8901
-10.1	55.4	62.4721
-9.9	55.4	59.264
-9.7	55.4	52.1541
-9.5	55.4	43.0731
-9.3	55.4	40.2483
-9.1	55.4	54.5052
-8.9	55.4	65.6107
-8.7	55.4	68.8233
-8.5	55.4	72.4668
-8.3	55.4	77.6623
-8.1	55.4	83.1625
-7.9	55.4	92.3475
-7.7	55.4	102.345
-7.5	55.4	123.043
-7.3	55.4	154.916
-7.1	55.4	209.71
-6.9	55.4	331.75
-6.7	55.4	632.919
-6.5	55.4	927.178
-6.3	55.4	756.769
-6.1	55.4	442.244
-5.9	55.4	212.538
-5.7	55.4	122.549
-5.5	55.4	83.1243
-5.3	55.4	61.2661
-5.1	55.4	48.1028
-4.9	55.4	39.7573
-4.7	55.4	34.1759
-4.5	55.4	29.7971
-4.3	55.4	27.0211
-4.1	55.4	25.0405
-3.9	55.4	23.827
-3.7	55.4	22.2561
-3.5	55.4	20.2859
-3.3	55.4	19.4763
-3.1	55.4	18.6805
-2.9	55.4	18.2754
-2.7	55.4	18.6779
-2.5	55.4	18.6775
-2.3	55.4	19.4768
-2.1	55.4	18.2786
-1.9	55.4	18.2772
-1.7	55.4	17.8976
-1.5	55.4	16.6957
-1.3	55.4	16.684
-1.1	55.4	16.2841
-0.9	55.4	16.2953
-0.7	55.4	15.1045
-0.5	55.4	13.5137
-0.3	55.4	13.9098
-0.1	55.4	13.9054
0.1	55.4	13.5092
0.3	55.4	14.3081
0.5	55.4	14.7035
0.7	55.4	14.3006
0.9	55.4	13.5113
1.1	55.4	13.117
1.3	55.4	13.116
1.5	55.4	13.499
1.7	55.4	14.6956
1.9	55.4	17.4816
2.1	55.4	21.4609
2.3	55.4	22.653
2.5	55.4	23.8407
2.7	55.4	29.0131
2.9	55.4	38.5556
3.1	55.4	48.8982
3.3	55.4	42.9176
3.5	55.4	31.0024
3.7	55.4	24.6405
3.9	55.4	22.2428
4.1	55.4	20.2521
4.3	55.4	18.6811
4.5	55.4	17.0941
4.7	55.4	16.2985
4.9	55.4	15.8957
5.1	55.4	15.098
5.3	55.4	12.718
5.5	55.4	12.3285
5.7	55.4	11.9166
5.9	55.4	11.9085
6.1	55.4	11.5207
6.3	55.4	11.5269
6.5	55.4	11.9218
6.7	55.4	11.9126
6.9	55.4	11.9165
7.1	55.4	12.318
7.3	55.4	11.9286
7.5	55.4	11.9218
7.7	55.4	11.5174
7.9	55.4	11.122
8.1	55.4	11.5295
8.3	55.4	10.7304
8.5	55.4	10.329
8.7	55.4	9.53441
8.9	55.4	9.54121
9.1	55.4	8.74204
9.3	55.4	7.54456
9.5	55.4	7.15002
9.7	55.4	5.96433
9.9	55.4	4.76872
10.1	55.4	4.76716
10.3	55.4	4.36911
10.5	55.4	3.5768
10.7	55.4	3.5818
10.9	55.4	3.1765
11.1	55.4	2.78214
11.3	55.4	2.38443
11.5	55.4	2.38841
11.7	55.4	2.38557
11.9	55.4	1.5847
12.1	55.4	1.18896
12.3	55.4	0.79667
12.5	55.4	1.58731
12.7	55.4	1.19311
12.9	55.4	0.79194
13.1	55.4	0.39625
13.3	55.4	0.000933
13.5	55.4	0.7929
13.7	55.4	0.79479
13.9	55.4	0.39644
14.1	55.4	0.00284
14.3	55.4	0
14.5	55.4	0.000953
14.7	55.4	-0.00284
14.9	55.4	-0.79453
15.1	55.4	-1.19566
15.3	55.4	-1.59526
15.5	55.4	-1.59121
15.7	55.4	-1.59174
15.9	55.4	-2.38663
16.1	55.4	-2.38663
16.3	55.4	-3.17935
16.5	55.4	-2.77722
16.7	55.4	-3.17606
16.9	55.4	-3.18225
17.1	55.4	-3.18053
17.3	55.4	-3.17536
17.5	55.4	-3.57414
17.7	55.4	-3.57792
17.9	55.4	-3.57679
18.1	55.4	-3.97331
18.3	55.4	-3.57523
18.5	55.4	-4.37481
18.7	55.4	-4.37411
18.9	55.4	-4.36994
19.1	55.4	-3.57654
19.3	55.4	-3.17915
19.5	55.4	-1.98767
19.7	55.4	-1.58693
19.9	55.4	-0.79214
20.1	55.4	-0.39739
-19.1	55	-85.5646
-18.9	55	-186.349
-18.7	55	-426.998
-18.5	55	-853.757
-18.3	55	-650.495
-18.1	55	-342.991
-17.9	55	-105.041
-17.7	55	-40.9518
-17.5	55	-11.0814
-17.3	55	8.39855
-17.1	55	20.7095
-16.9	55	29.4636
-16.7	55	34.2569
-16.5	55	38.2199
-16.3	55	42.9586
-16.1	55	46.5291
-15.9	55	49.7144
-15.7	55	52.9382
-15.5	55	55.7045
-15.3	55	58.4824
-15.1	55	60.0911
-14.9	55	60.8481
-14.7	55	62.4667
-14.5	55	63.6318
-14.3	55	64.7768
-14.1	55	66.0005
-13.9	55	66.0144
-13.7	55	67.1964
-13.5	55	67.5931
[truncated: 45,478 more rows]

## Sheet: Fig2d
n_total (10^12 cm^-2)	D (V nm^-1)	delta_R_xx (Ohm)
-1.9211	0.92788	-137.838
-1.85768	0.92214	433.708
-1.79426	0.9164	684.29
-1.73084	0.91066	797.684
-1.66742	0.90492	869.691
-1.604	0.89918	949.616
-1.54059	0.89344	971.547
-1.47717	0.8877	963.162
-1.41375	0.88196	953.526
-1.35033	0.87622	955.093
-1.28691	0.87048	963.141
-1.22349	0.86474	976.283
-1.16007	0.859	986.705
-1.09665	0.85326	994.762
-1.03323	0.84752	997.843
-0.96982	0.84178	987.644
-0.9064	0.83604	961.673
-0.84298	0.8303	935.598
-0.77956	0.82456	911.377
-0.71614	0.81882	902.058
-0.65272	0.81308	906.341
-0.5893	0.80734	899.419
-0.52588	0.8016	879.89
-0.46247	0.79586	854.66
-0.39905	0.79012	832.074
-0.33563	0.78438	820.51
-0.27221	0.77865	820.109
-0.20879	0.77291	828.336
-0.14537	0.76717	829.928
-0.08195	0.76143	829.809
-0.01853	0.75569	831.401
0.04488	0.74995	822.625
0.1083	0.74421	806.026
0.17172	0.73847	789.83
0.23514	0.73273	784.385
0.29856	0.72699	785.85
0.36198	0.72125	787.585
0.4254	0.71551	782.807
0.48882	0.70977	763.554
0.55224	0.70403	740.445
0.61565	0.69829	724.281
0.67907	0.69255	714.724
0.74249	0.68681	703.839
0.80591	0.68107	690.938
0.86933	0.67533	676.384
0.93275	0.66959	658.644
0.99617	0.66385	654.88
1.05959	0.65811	659.4
1.123	0.65237	668.043
1.18642	0.64663	648.411
1.24984	0.64089	612.503
1.31326	0.63515	569.495
1.37668	0.62941	537.196
1.4401	0.62367	497.571
1.50352	0.61793	449.088
1.56694	0.61219	404.032
1.63036	0.60645	350.688
1.69377	0.60071	294.463
1.75719	0.59497	243.099
1.82061	0.58923	196.947
1.88403	0.58349	155.945
1.94745	0.57775	125.665
2.01087	0.57201	101.416
2.07429	0.56627	83.1757
2.13771	0.56053	68.8193
2.20112	0.55479	58.0841
2.26454	0.54905	49.2846
2.32796	0.54331	42.1582
2.39138	0.53757	37.3841
2.4548	0.53183	33.3811
2.51822	0.52609	29.4072
2.58164	0.52035	26.2224
2.64506	0.51461	23.8307
2.70848	0.50887	21.8369
2.77189	0.50313	19.8621
2.83531	0.49739	18.6875
2.89873	0.49165	17.9
2.96215	0.48591	17.8842
3.02557	0.48017	18.2898
3.08899	0.47443	18.2835
3.15241	0.46869	17.4932
3.21583	0.46295	17.4919
3.27924	0.45721	17.0825
3.34266	0.45147	16.2895
3.40608	0.44573	15.8958
3.4695	0.43999	16.2905
3.53292	0.43425	15.5049
3.59634	0.42851	15.0888
3.65976	0.42277	13.8981
3.72318	0.41703	13.1166
3.7866	0.41129	12.3231
3.85001	0.40555	11.9135
3.91343	0.39981	11.5163
3.97685	0.39407	11.9187
4.04027	0.38833	12.3211
4.10369	0.38259	11.9298
4.16711	0.37685	11.9241
4.23053	0.37111	12.3164
4.29395	0.36537	12.3213
4.35736	0.35963	12.3213
4.42078	0.35389	12.3213
4.4842	0.34815	13.1129
4.54762	0.34241	15.5003
4.61104	0.33667	18.6705
4.67446	0.33093	21.0576
4.73788	0.32519	23.8294
4.8013	0.31945	29.3845
4.86472	0.31371	35.7491
4.92813	0.30797	46.4978
4.99155	0.30223	45.2803
5.05497	0.29649	32.5752
5.11839	0.29075	23.8445
5.18181	0.28501	21.8602
5.24523	0.27927	20.2679
5.30865	0.27353	17.8809
5.37207	0.26779	15.8923
5.43548	0.26205	14.3048
5.4989	0.25631	13.5142
5.56232	0.25057	12.3173
5.62574	0.24483	11.9191
5.68916	0.23909	12.3137
5.75258	0.23335	12.3097
5.816	0.22761	12.3081
5.87942	0.22187	12.3117
5.94284	0.21613	12.3298
6.00625	0.21039	13.1258
6.06967	0.20465	13.1108
6.13309	0.19891	13.1026
6.19651	0.19317	13.4981
6.25993	0.18743	13.5071
6.32335	0.18169	13.5151
6.38677	0.17595	12.7166
6.45019	0.17021	11.9228
6.5136	0.16447	11.9334
6.57702	0.15873	10.7251
6.64044	0.15299	10.7208
6.70386	0.14725	10.3243
6.76728	0.14151	9.53945
6.8307	0.13577	9.54703
6.89412	0.13003	9.14104
6.95754	0.12429	7.54258
7.02096	0.11855	6.35418
7.08437	0.11281	5.56453
7.14779	0.10707	5.16993
7.21121	0.10133	3.97394
7.27463	0.09559	3.57654
7.33805	0.08985	3.57439
7.40147	0.08411	3.57541
7.46489	0.07837	2.38179
7.52831	0.07263	1.98357
7.59172	0.06689	1.58932
7.65514	0.06115	1.59279
7.71856	0.05541	1.19066
7.78198	0.04967	1.58932
7.8454	0.04393	1.59171
7.90882	0.03819	1.19559
7.97224	0.03245	1.19218
8.03566	0.02671	1.18821
8.09908	0.02097	0.79906
8.16249	0.01523	0.79466
8.22591	0.00949	0.79561
8.28933	0.00375	0.39606
8.35275	-0.00199	-0.00114
8.41617	-0.00773	0.00341
8.47959	-0.01347	0.00112
8.54301	-0.01921	-0.39845
8.60643	-0.02495	-0.39953
8.66984	-0.03069	-0.79568
8.73326	-0.03643	-1.1874
8.79668	-0.04217	-1.19502
8.8601	-0.04791	-1.19318
8.92352	-0.05365	-1.58983
8.98694	-0.05939	-1.59146
9.05036	-0.06513	-1.59362
9.11378	-0.07087	-1.9879
9.1772	-0.07661	-1.98194
9.24061	-0.08235	-1.98445
9.30403	-0.08809	-2.38436
9.36745	-0.09383	-2.38663
9.43087	-0.09957	-2.78045
9.49429	-0.10531	-3.17832
9.55771	-0.11105	-3.57517
9.62113	-0.11679	-3.57598
9.68455	-0.12253	-2.77899
9.74796	-0.12827	-3.57817
9.81138	-0.13401	-3.57817
9.8748	-0.13975	-3.57844
9.93822	-0.14549	-3.97121
10.0016	-0.15123	-3.17341
10.0651	-0.15697	-3.1736
10.1285	-0.16271	-3.17915
10.1919	-0.16845	-2.3905
10.2553	-0.17419	-1.98849
10.3187	-0.17993	-0.79214
10.3821	-0.18567	0.00277
10.4456	-0.1914	0.39469
10.509	-0.19714	0.00149
-1.96305	0.92409	-471.812
-1.89963	0.91835	-142.053
-1.83621	0.91261	-3.1827
-1.7728	0.90687	41.0571
-1.70938	0.90113	62.526
-1.64596	0.89539	77.2582
-1.58254	0.88965	87.5694
-1.51912	0.88391	94.3902
-1.4557	0.87817	98.7158
-1.39228	0.87243	102.76
-1.32886	0.86669	107.087
-1.26545	0.86095	111.803
-1.20203	0.85521	115.792
-1.13861	0.84947	119.827
-1.07519	0.84373	124.164
-1.01177	0.83799	128.196
-0.94835	0.83225	132.525
-0.88493	0.82651	137.761
-0.82151	0.82077	140.44
-0.75809	0.81503	143.279
-0.69468	0.80929	145.674
-0.63126	0.80355	148.145
-0.56784	0.79781	150.557
-0.50442	0.79207	152.859
-0.441	0.78633	156.378
-0.37758	0.78059	160.031
-0.31416	0.77485	163.609
-0.25074	0.76911	166.74
-0.18733	0.76337	170.003
-0.12391	0.75763	173.969
-0.06049	0.75189	176.754
0.00293	0.74615	180.374
0.06635	0.74041	185.085
0.12977	0.73467	191.051
0.19319	0.72893	196.294
0.25661	0.72319	201.068
0.32003	0.71745	205.816
0.38344	0.71171	211.238
0.44686	0.70597	216.99
0.51028	0.70023	219.821
0.5737	0.69449	220.631
0.63712	0.68875	222.547
0.70054	0.68301	226.603
0.76396	0.67727	229.397
0.82738	0.67153	228.133
0.89079	0.66579	224.575
0.95421	0.66005	230.54
1.01763	0.65431	253.705
1.08105	0.64857	279.619
1.14447	0.64283	298.671
1.20789	0.63709	314.198
1.27131	0.63135	325.388
1.33473	0.62561	344.042
1.39815	0.61987	372.65
1.46156	0.61413	411.592
1.52498	0.60839	475.512
1.5884	0.60265	639.194
1.65182	0.59691	1030.82
1.71524	0.59117	987.464
1.77866	0.58543	861.405
1.84208	0.57969	712.451
1.9055	0.57395	441.625
1.96891	0.56821	235.549
2.03233	0.56247	142.398
2.09575	0.55673	99.0855
2.15917	0.55099	72.8166
2.22259	0.54525	56.8634
2.28601	0.53951	45.3395
2.34943	0.53377	38.9749
2.41285	0.52803	33.3976
2.47626	0.52229	30.2047
2.53968	0.51655	26.6169
2.6031	0.51081	23.8435
2.66652	0.50507	21.0591
2.72994	0.49933	18.6742
2.79336	0.49359	17.4847
2.85678	0.48785	17.4921
2.9202	0.48211	17.1089
2.98362	0.47637	17.0764
3.04703	0.47063	16.2861
3.11045	0.46489	16.6817
3.17387	0.45915	16.6939
3.23729	0.45341	16.305
3.30071	0.44767	15.514
3.36413	0.44193	15.504
3.42755	0.43619	15.4943
3.49097	0.43045	14.7074
3.55438	0.42471	13.5144
3.6178	0.41897	13.9007
3.68122	0.41323	13.5049
3.74464	0.40749	13.1139
3.80806	0.40175	12.7244
3.87148	0.39601	11.918
3.9349	0.39027	11.9104
3.99832	0.38453	11.9322
4.06174	0.37879	11.9241
4.12515	0.37305	11.925
4.18857	0.36731	12.3093
4.25199	0.36157	11.918
4.31541	0.35583	12.7166
4.37883	0.35009	12.7247
4.44225	0.34435	13.5029
4.50567	0.33861	15.4885
4.56909	0.33287	19.0709
4.6325	0.32713	21.0705
4.69592	0.32139	23.0415
4.75934	0.31565	28.9617
4.82276	0.30991	34.9466
4.88618	0.30417	45.3273
4.9496	0.29843	46.5014
5.01302	0.29269	34.1786
5.07644	0.28695	24.2352
5.13986	0.28121	21.4542
5.20327	0.27547	19.8737
5.26669	0.26973	18.6691
5.33011	0.26399	16.2871
5.39353	0.25825	15.4885
5.45695	0.25251	14.3039
5.52037	0.24677	13.114
5.58379	0.24103	12.3216
5.64721	0.23529	11.5334
5.71062	0.22955	11.9221
5.77404	0.22381	11.5171
5.83746	0.21807	11.5138
5.90088	0.21233	11.9207
5.9643	0.20659	11.9236
6.02772	0.20085	12.3174
6.09114	0.19511	12.7107
6.15456	0.18937	13.5106
6.21798	0.18363	12.323
6.28139	0.17789	12.3221
6.34481	0.17215	11.9257
6.40823	0.16641	11.5177
6.47165	0.16067	11.1215
6.53507	0.15493	11.127
6.59849	0.14919	10.3316
6.66191	0.14345	9.93429
6.72533	0.13771	10.3332
6.78874	0.13197	9.14104
6.85216	0.12623	8.74189
6.91558	0.12049	7.14855
6.979	0.11475	6.35932
7.04242	0.10901	5.5613
7.10584	0.10327	4.77238
7.16926	0.09753	3.97716
7.23268	0.09179	3.57648
7.2961	0.08605	3.56866
7.35951	0.08032	3.17611
7.42293	0.07458	3.18067
7.48635	0.06884	2.78087
7.54977	0.0631	1.98767
7.61319	0.05736	1.58213
7.67661	0.05162	1.58693
7.74003	0.04588	1.58907
7.80345	0.04014	1.19521
7.86686	0.0344	1.19142
7.93028	0.02866	0.7924
7.9937	0.02292	0.79612
8.05712	0.01718	0.39841
8.12054	0.01144	0.39845
8.18396	0.0057	0.39513
8.24738	-4.41534e-05	0.00216
8.3108	-0.00578	0
8.37422	-0.01152	-0.79585
8.43763	-0.01726	-1.18979
8.50105	-0.023	-1.58555
8.56447	-0.02874	-1.59028
8.62789	-0.03448	-1.59146
8.69131	-0.04022	-1.19521
8.75473	-0.04596	-1.19318
8.81815	-0.0517	-1.59028
8.88157	-0.05744	-2.3836
8.94498	-0.06318	-1.58786
9.0084	-0.06892	-1.98723
9.07182	-0.07466	-2.77672
9.13524	-0.0804	-2.77924
9.19866	-0.08614	-2.78262
9.26208	-0.09188	-3.18048
9.3255	-0.09762	-2.78221
9.38892	-0.10336	-3.57844
9.45234	-0.1091	-3.57623
9.51575	-0.11484	-3.57377
9.57917	-0.12058	-3.57377
9.64259	-0.12632	-3.57483
9.70601	-0.13206	-3.57844
9.76943	-0.1378	-3.57517
9.83285	-0.14354	-3.57458
9.89627	-0.14928	-3.5783
9.95969	-0.15502	-3.18008
10.0231	-0.16076	-2.78233
10.0865	-0.1665	-2.77872
10.1499	-0.17224	-1.9842
10.2134	-0.17798	-1.58379
10.2768	-0.18372	-0.79593
10.3402	-0.18946	-0.40283
10.4036	-0.1952	-0.00277
10.467	-0.20094	0.39727
-1.99102	0.92155	-413.838
-1.9276	0.91581	-107.01
-1.86418	0.91007	1.6392
-1.80077	0.90434	39.9179
-1.73735	0.8986	58.931
-1.67393	0.89286	69.6645
-1.61051	0.88712	80.0234
-1.54709	0.88138	85.9731
-1.48367	0.87564	89.6377
-1.42025	0.8699	93.1988
-1.35683	0.86416	97.1106
-1.29341	0.85842	101.031
-1.23	0.85268	105.051
-1.16658	0.84694	108.249
-1.10316	0.8412	111.789
-1.03974	0.83546	115.383
-0.97632	0.82972	118.251
-0.9129	0.82398	121.011
-0.84948	0.81824	123.81
-0.78606	0.8125	127.013
-0.72265	0.80676	130.226
-0.65923	0.80102	133.032
-0.59581	0.79528	136.168
-0.53239	0.78954	140.514
-0.46897	0.7838	143.385
-0.40555	0.77806	146.963
-0.34213	0.77232	150.804
-0.27871	0.76658	156.83
-0.21529	0.76084	162.427
-0.15188	0.7551	167.633
-0.08846	0.74936	172.039
-0.02504	0.74362	174.672
0.03838	0.73788	177.123
0.1018	0.73214	180.73
0.16522	0.7264	183.983
0.22864	0.72066	187.897
0.29206	0.71492	191.088
0.35547	0.70918	194.777
0.41889	0.70344	199.526
0.48231	0.6977	201.875
0.54573	0.69196	202.67
0.60915	0.68622	204.701
0.67257	0.68048	207.889
0.73599	0.67474	207.898
0.79941	0.669	204.637
0.86283	0.66326	201.06
0.92624	0.65752	206.741
0.98966	0.65178	224.642
1.05308	0.64604	242.49
1.1165	0.6403	256.766
1.17992	0.63456	277.565
1.24334	0.62882	304.535
1.30676	0.62308	329.268
1.37018	0.61734	354.392
1.43359	0.6116	385.848
1.49701	0.60586	437.428
1.56043	0.60012	554.051
1.62385	0.59438	912.999
1.68727	0.58864	1009.24
1.75069	0.5829	890.421
1.81411	0.57716	759.008
1.87753	0.57142	571.688
1.94095	0.56568	327.485
2.00436	0.55994	184.218
2.06778	0.5542	119.74
2.1312	0.54846	86.2844
2.19462	0.54272	64.8445
2.25804	0.53698	51.717
2.32146	0.53124	41.7888
2.38488	0.5255	36.1972
2.4483	0.51976	31.7913
2.51171	0.51402	28.2092
2.57513	0.50828	25.041
2.63855	0.50254	23.4336
2.70197	0.4968	21.056
2.76539	0.49106	19.4827
2.82881	0.48532	18.6873
2.89223	0.47958	18.2838
2.95565	0.47384	17.0724
3.01907	0.4681	17.0887
3.08248	0.46236	16.3015
3.1459	0.45662	16.3049
3.20932	0.45088	16.6889
3.27274	0.44514	16.2958
3.33616	0.4394	16.2977
3.39958	0.43366	15.8907
3.463	0.42792	15.0952
3.52642	0.42218	14.7088
3.58983	0.41644	13.9195
3.65325	0.4107	13.5004
3.71667	0.40496	13.502
3.78009	0.39922	12.7145
3.84351	0.39348	11.918
3.90693	0.38774	11.9129
3.97035	0.382	12.316
4.03377	0.37626	12.3214
4.09718	0.37052	11.5255
4.1606	0.36478	11.5244
4.22402	0.35904	11.5266
4.28744	0.3533	12.7186
4.35086	0.34756	12.7186
4.41428	0.34182	13.1107
4.4777	0.33608	15.1128
4.54112	0.33034	18.2858
4.60454	0.3246	20.6537
4.66795	0.31886	22.6405
4.73137	0.31312	27.0227
4.79479	0.30738	33.7863
4.85821	0.30164	44.9186
4.92163	0.2959	46.4829
4.98505	0.29016	33.3837
5.04847	0.28442	23.839
5.11189	0.27868	21.4568
5.1753	0.27294	19.4661
5.23872	0.2672	17.8696
5.30214	0.26146	15.8848
5.36556	0.25572	14.6972
5.42898	0.24998	13.9071
5.4924	0.24424	12.3183
5.55582	0.2385	11.9152
5.61924	0.23276	11.9216
5.68266	0.22702	11.9218
5.74607	0.22128	11.9167
5.80949	0.21554	11.9218
5.87291	0.2098	11.918
5.93633	0.20406	11.9262
5.99975	0.19832	12.3181
6.06317	0.19258	12.7069
6.12659	0.18684	12.3076
6.19001	0.1811	11.9227
6.25342	0.17536	11.5207
6.31684	0.16962	11.5207
6.38026	0.16388	11.5189
6.44368	0.15814	11.1354
6.5071	0.1524	10.7289
6.57052	0.14666	10.3237
6.63394	0.14092	9.5354
6.69736	0.13518	9.13949
6.76078	0.12944	8.74748
6.82419	0.1237	8.34395
6.88761	0.11796	7.1488
6.95103	0.11222	6.36036
7.01445	0.10648	5.5665
7.07787	0.10074	5.16141
7.14129	0.095	4.76312
7.20471	0.08926	4.37133
7.26813	0.08352	3.18128
7.33154	0.07778	3.57541
7.39496	0.07204	2.78132
7.45838	0.0663	1.9856
7.5218	0.06056	1.98696
7.58522	0.05482	1.58678
7.64864	0.04908	1.19093
7.71206	0.04334	1.58643
7.77548	0.0376	1.1954
7.8389	0.03186	0.79845
7.90231	0.02612	0.78886
7.96573	0.02038	0.39386
8.02915	0.01464	-0.40434
8.09257	0.0089	-0.79453
8.15599	0.00316	-0.79333
8.21941	-0.00258	-0.79346
8.28283	-0.00832	-0.79705
8.34625	-0.01406	-1.191
8.40966	-0.0198	-0.79346
8.47308	-0.02554	-1.1918
8.5365	-0.03128	-1.58907
8.59992	-0.03702	-1.58907
8.66334	-0.04276	-1.98885
8.72676	-0.0485	-2.38866
8.79018	-0.05424	-2.38625
8.8536	-0.05998	-2.38076
8.91702	-0.06571	-1.9854
8.98043	-0.07145	-2.37893
9.04385	-0.07719	-2.38192
9.10727	-0.08293	-2.7844
9.17069	-0.08867	-2.77911
9.23411	-0.09441	-3.57517
9.29753	-0.10015	-3.57623
9.36095	-0.10589	-3.57817
9.42437	-0.11163	-4.36748
9.48778	-0.11737	-3.96792
9.5512	-0.12311	-3.57511
9.61462	-0.12885	-3.57789
9.67804	-0.13459	-3.96958
9.74146	-0.14033	-3.96732
9.80488	-0.14607	-2.78087
9.8683	-0.15181	-2.78132
9.93172	-0.15755	-2.38299
9.99514	-0.16329	-2.38019
10.0586	-0.16903	-1.99124
10.122	-0.17477	-1.19976
10.1854	-0.18051	-0.79479
10.2488	-0.18625	-0.39602
10.3122	-0.19199	0
10.3757	-0.19773	1.18745
10.4391	-0.20347	-0.00277
-2.03298	0.91776	-287.33
-1.96956	0.91202	-56.5436
-1.90614	0.90628	6.3819
-1.84272	0.90054	31.0902
-1.7793	0.8948	43.7705
-1.71588	0.88906	53.691
-1.65246	0.88332	59.6553
-1.58904	0.87758	64.0512
-1.52563	0.87184	68.881
-1.46221	0.8661	72.0539
-1.39879	0.86036	75.2154
-1.33537	0.85462	79.16
-1.27195	0.84888	81.9844
-1.20853	0.84314	85.5758
-1.14511	0.8374	88.714
-1.08169	0.83166	93.1162
-1.01827	0.82592	96.7144
-0.95486	0.82018	99.0927
-0.89144	0.81444	101.47
-0.82802	0.8087	104.242
-0.7646	0.80296	107.055
-0.70118	0.79722	109.082
-0.63776	0.79148	111.421
-0.57434	0.78574	113.767
-0.51092	0.78	114.963
-0.44751	0.77426	116.174
-0.38409	0.76852	116.988
-0.32067	0.76278	119.009
-0.25725	0.75704	121.391
-0.19383	0.7513	122.999
-0.13041	0.74556	124.252
-0.06699	0.73982	125.403
-0.00357	0.73408	127.002
0.05985	0.72834	128.972
0.12326	0.7226	130.985
0.18668	0.71686	132.898
0.2501	0.71112	135.291
0.31352	0.70538	137.269
0.37694	0.69964	138.898
0.44036	0.6939	138.471
0.50378	0.68816	136.477
0.5672	0.68242	136.167
0.63061	0.67668	136.218
0.69403	0.67094	133.44
0.75745	0.6652	127.423
0.82087	0.65946	120.685
0.88429	0.65372	125.856
0.94771	0.64798	143.369
1.01113	0.64224	154.864
1.07455	0.6365	162.831
1.13797	0.63076	172.432
1.20138	0.62502	182.796
1.2648	0.61928	197.382
1.32822	0.61354	219.396
1.39164	0.6078	246.181
1.45506	0.60206	279.639
1.51848	0.59632	338.183
1.5819	0.59058	425.003
1.64532	0.58484	606.619
1.70873	0.5791	987.148
1.77215	0.57336	923.504
1.83557	0.56762	771.879
1.89899	0.56188	554.355
1.96241	0.55614	288.606
2.02583	0.5504	163.133
2.08925	0.54466	105.026
2.15267	0.53892	74.7777
2.21609	0.53318	58.0437
2.2795	0.52744	45.6947
2.34292	0.5217	38.5737
2.40634	0.51596	33.7974
2.46976	0.51022	30.1999
2.53318	0.50448	27.0297
2.5966	0.49874	24.631
2.66002	0.493	22.2455
2.72344	0.48726	20.6589
2.78685	0.48152	19.4819
2.85027	0.47578	18.6869
2.91369	0.47004	17.878
2.97711	0.4643	17.4742
3.04053	0.45856	17.8799
3.10395	0.45282	17.8738
3.16737	0.44708	17.0879
3.23079	0.44134	16.2865
3.29421	0.4356	16.2977
3.35762	0.42986	16.699
3.42104	0.42412	16.2944
3.48446	0.41838	15.4983
3.54788	0.41264	14.3048
3.6113	0.4069	13.5126
3.67472	0.40116	13.5173
3.73814	0.39542	13.9043
3.80156	0.38968	12.7101
3.86497	0.38394	11.918
3.92839	0.3782	12.7305
3.99181	0.37246	13.1214
4.05523	0.36672	12.7136
4.11865	0.36098	12.7115
4.18207	0.35524	12.7095
4.24549	0.3495	12.7196
4.30891	0.34376	12.3252
4.37233	0.33802	13.1151
4.43574	0.33228	13.5039
4.49916	0.32654	15.8924
4.56258	0.3208	18.6745
4.626	0.31506	20.2588
4.68942	0.30932	23.4388
4.75284	0.30358	26.2255
4.81626	0.29784	33.7999
4.87968	0.2921	44.5317
4.94309	0.28636	46.86
5.00651	0.28062	34.1738
5.06993	0.27488	24.6322
5.13335	0.26914	22.2498
5.19677	0.2634	19.8689
5.26019	0.25766	18.28
5.32361	0.25192	16.2987
5.38703	0.24618	15.108
5.45045	0.24044	14.3054
5.51386	0.2347	12.7118
5.57728	0.22896	11.5279
5.6407	0.22322	11.5236
5.70412	0.21748	11.9172
5.76754	0.21174	11.1183
5.83096	0.206	11.1303
5.89438	0.20027	11.1279
5.9578	0.19453	11.9256
6.02121	0.18879	12.3128
6.08463	0.18305	12.3115
6.14805	0.17731	12.3181
6.21147	0.17157	11.5263
6.27489	0.16583	11.1171
6.33831	0.16009	11.5134
6.40173	0.15435	11.1225
6.46515	0.14861	11.127
6.52856	0.14287	10.7296
6.59198	0.13713	10.719
6.6554	0.13139	9.93956
6.71882	0.12565	9.14104
6.78224	0.11991	8.74466
6.84566	0.11417	7.54707
6.90908	0.10843	7.14875
6.9725	0.10269	5.96284
7.03592	0.09695	5.56143
7.09933	0.09121	4.76793
7.16275	0.08547	4.37505
7.22617	0.07973	3.97493
7.28959	0.07399	3.17915
7.35301	0.06825	3.17511
7.41643	0.06251	2.38
7.47985	0.05677	1.98774
7.54327	0.05103	1.59063
7.60668	0.04529	1.19597
7.6701	0.03955	1.19794
7.73352	0.03381	1.59254
7.79694	0.02807	1.19002
7.86036	0.02233	1.1918
7.92378	0.01659	0.79561
7.9872	0.01085	0.00108
8.05062	0.00511	-0.39953
8.11404	-0.000632865	-0.79568
8.17745	-0.00637	-0.79441
8.24087	-0.01211	-0.78924
8.30429	-0.01785	-1.19199
8.36771	-0.02359	-0.79479
8.43113	-0.02933	-1.19419
8.49455	-0.03507	-1.19419
8.55797	-0.04081	-1.58932
8.62139	-0.04655	-1.98337
8.6848	-0.05229	-1.98697
8.74822	-0.05803	-1.98962
8.81164	-0.06377	-2.38233
8.87506	-0.06951	-2.38399
8.93848	-0.07525	-2.3872
9.0019	-0.08099	-2.78351
9.06532	-0.08673	-3.17731
9.12874	-0.09247	-3.5739
9.19216	-0.09821	-3.5718
9.25557	-0.10395	-3.97067
9.31899	-0.10969	-3.57617
9.38241	-0.11543	-3.97544
9.44583	-0.12117	-3.97317
9.50925	-0.12691	-3.97734
9.57267	-0.13265	-3.97256
9.63609	-0.13839	-3.18193
9.69951	-0.14413	-3.96991
9.76292	-0.14987	-3.17448
9.82634	-0.15561	-2.78175
9.88976	-0.16135	-2.77899
9.95318	-0.16709	-1.98767
10.0166	-0.17283	-1.59438
10.08	-0.17857	-0.80106
10.1434	-0.18431	-0.39727
10.2069	-0.19005	-0.00264
10.2703	-0.19579	0.7973
10.3337	-0.20153	0.39991
10.3971	-0.20727	0.39475
-2.06095	0.91523	-370.163
-1.99753	0.90949	-69.2017
-1.93411	0.90375	42.9885
-1.87069	0.89801	77.2386
-1.80727	0.89227	91.102
-1.74385	0.88653	101.489
-1.68043	0.88079	110.738
-1.61701	0.87505	114.316
-1.55359	0.86931	118.333
-1.49018	0.86357	123.376
-1.42676	0.85783	126.19
-1.36334	0.85209	129.809
-1.29992	0.84635	132.942
-1.2365	0.84061	135.672
-1.17308	0.83487	139.208
-1.10966	0.82913	142.861
-1.04624	0.82339	145.761
-0.98283	0.81765	148.116
-0.91941	0.81191	150.499
-0.85599	0.80617	154.042
-0.79257	0.80043	157.656
-0.72915	0.79469	160.36
-0.66573	0.78895	164.012
-0.60231	0.78321	167.614
-0.53889	0.77747	171.557
-0.47547	0.77173	174.74
-0.41206	0.76599	178.757
-0.34864	0.76025	181.533
-0.28522	0.75451	183.918
-0.2218	0.74877	186.664
-0.15838	0.74303	189.028
-0.09496	0.73729	191.887
-0.03154	0.73155	195.934
0.03188	0.72581	199.071
0.09529	0.72007	202.159
0.15871	0.71433	203.824
0.22213	0.70859	206.21
0.28555	0.70285	208.201
0.34897	0.69711	210.587
0.41239	0.69137	212.232
0.47581	0.68563	212.58
0.53923	0.67989	213.82
0.60265	0.67415	215.385
0.66606	0.66841	214.166
0.72948	0.66267	210.587
0.7929	0.65693	204.682
0.85632	0.65119	207.472
0.91974	0.64545	226.643
0.98316	0.63971	242.09
1.04658	0.63397	250.976
1.11	0.62823	260.521
1.17341	0.62249	269.597
1.23683	0.61675	281.095
1.30025	0.61101	294.718
1.36367	0.60527	313.777
1.42709	0.59953	349.221
1.49051	0.59379	406.621
1.55393	0.58805	527.453
1.61735	0.58231	893.415
1.68077	0.57657	995.112
1.74418	0.57083	845.209
1.8076	0.56509	693.386
1.87102	0.55935	445.962
1.93444	0.55361	244.817
1.99786	0.54787	149.691
2.06128	0.54213	103.046
2.1247	0.53639	76.3806
2.18812	0.53065	60.4657
2.25153	0.52491	48.9328
2.31495	0.51917	40.1727
2.37837	0.51343	35.7737
2.44179	0.50769	32.612
2.50521	0.50195	28.6173
2.56863	0.49621	26.2326
2.63205	0.49047	23.4571
2.69547	0.48473	21.4661
2.75889	0.47899	20.2497
2.8223	0.47325	19.0636
2.88572	0.46751	18.2772
2.94914	0.46177	17.4911
3.01256	0.45603	17.0853
3.07598	0.45029	17.4798
3.1394	0.44455	17.0825
3.20282	0.43881	16.6875
3.26624	0.43307	15.9109
3.32965	0.42733	15.9054
3.39307	0.42159	15.8918
3.45649	0.41585	15.4996
3.51991	0.41011	14.6975
3.58333	0.40437	14.3064
3.64675	0.39863	13.5118
3.71017	0.39289	13.9169
3.77359	0.38715	13.1173
3.83701	0.38141	12.316
3.90042	0.37567	12.7202
3.96384	0.36993	13.1214
4.02726	0.36419	12.7104
4.09068	0.35845	11.9286
4.1541	0.35271	12.3212
4.21752	0.34697	12.7115
4.28094	0.34123	12.3172
4.34436	0.33549	12.7247
4.40777	0.32975	13.5216
4.47119	0.32401	15.8907
4.53461	0.31827	19.8665
4.59803	0.31253	21.8541
4.66145	0.30679	26.2196
4.72487	0.30105	31.3883
4.78829	0.29531	42.1028
4.85171	0.28957	47.6791
4.91513	0.28383	36.1635
4.97854	0.27809	26.2413
5.04196	0.27235	22.6655
5.10538	0.26661	20.6652
5.1688	0.26087	18.679
5.23222	0.25513	17.0913
5.29564	0.24939	15.4991
5.35906	0.24365	15.0954
5.42248	0.23791	13.5092
5.48589	0.23217	12.3199
5.54931	0.22643	11.52
5.61273	0.22069	11.5164
5.67615	0.21495	11.1183
5.73957	0.20921	10.7271
5.80299	0.20347	11.1219
5.86641	0.19773	11.5191
5.92983	0.19199	11.9153
5.99325	0.18625	12.3153
6.05666	0.18051	11.9246
6.12008	0.17477	11.9292
6.1835	0.16903	11.9236
6.24692	0.16329	11.1235
6.31034	0.15755	11.1243
6.37376	0.15181	10.727
6.43718	0.14607	10.3341
6.5006	0.14033	10.3238
6.56401	0.13459	9.93423
6.62743	0.12885	9.13558
6.69085	0.12311	8.73926
6.75427	0.11737	7.94333
6.81769	0.11163	7.15408
6.88111	0.10589	6.35832
6.94453	0.10015	5.55779
7.00795	0.09441	5.15711
7.07137	0.08867	4.36654
7.13478	0.08293	3.97594
7.1982	0.07719	3.57541
7.26162	0.07145	3.97363
7.32504	0.06571	3.57642
7.38846	0.05998	3.17663
7.45188	0.05424	3.57959
7.5153	0.0485	2.38322
7.57872	0.04276	1.98634
7.64213	0.03702	1.59057
7.70555	0.03128	1.59057
7.76897	0.02554	1.58957
7.83239	0.0198	1.19218
7.89581	0.01406	0.79612
7.95923	0.00832	0.79156
8.02265	0.00258	-0.00214
8.08607	-0.00316	-0.40142
8.14948	-0.0089	-0.39517
8.2129	-0.01464	-0.7915
8.27632	-0.02038	-0.79194
8.33974	-0.02612	-0.79884
8.40316	-0.03186	-1.19407
8.46658	-0.0376	-1.19218
8.53	-0.04334	-1.19027
8.59342	-0.04908	-1.58812
8.65684	-0.05482	-2.38122
8.72025	-0.06056	-2.3836
8.78367	-0.0663	-2.78554
8.84709	-0.07204	-2.38353
8.91051	-0.07778	-2.78635
8.97393	-0.08352	-2.78256
9.03735	-0.08926	-2.77924
9.10077	-0.095	-3.18042
9.16419	-0.10074	-3.17941
9.2276	-0.10648	-3.97331
9.29102	-0.11222	-3.18042
9.35444	-0.11796	-3.17915
9.41786	-0.1237	-3.57256
9.48128	-0.12944	-3.57862
9.5447	-0.13518	-3.97317
9.60812	-0.14092	-3.97771
9.67154	-0.14666	-3.97695
9.73496	-0.1524	-3.17763
9.79837	-0.15814	-2.78045
9.86179	-0.16388	-2.78132
9.92521	-0.16962	-2.77759
9.98863	-0.17536	-2.38536
10.052	-0.1811	-1.98987
10.1155	-0.18684	-0.79845
10.1789	-0.19258	0.00267
10.2423	-0.19832	0.00131
10.3057	-0.20406	0
10.3691	-0.2098	0.00398
-2.1029	0.91143	-744.31
-2.03948	0.90569	-454.059
-1.97606	0.89995	-132.242
-1.91264	0.89421	-21.0786
-1.84922	0.88847	18.6924
-1.7858	0.88273	37.7646
-1.72239	0.87699	48.9287
-1.65897	0.87125	57.7117
-1.59555	0.86551	62.4809
-1.53213	0.85977	66.4728
-1.46871	0.85403	70.3927
-1.40529	0.84829	73.6094
-1.34187	0.84255	77.9924
-1.27845	0.83681	80.774
-1.21504	0.83107	83.5508
-1.15162	0.82533	87.1282
-1.0882	0.81959	89.9109
-1.02478	0.81385	91.9136
-0.96136	0.80811	94.2711
-0.89794	0.80237	97.0701
-0.83452	0.79663	100.26
-0.7711	0.79089	103.094
-0.70769	0.78515	105.451
-0.64427	0.77941	107.355
-0.58085	0.77367	109.41
-0.51743	0.76793	110.618
-0.45401	0.76219	112.147
-0.39059	0.75645	114.547
-0.32717	0.75071	115.346
-0.26375	0.74497	116.943
-0.20033	0.73923	118.18
-0.13692	0.73349	119.749
-0.0735	0.72775	121.33
-0.01008	0.72201	122.96
0.05334	0.71627	125.697
0.11676	0.71053	127.282
0.18018	0.70479	128.077
0.2436	0.69905	128.922
0.30702	0.69331	129.706
0.37043	0.68757	129.675
0.43385	0.68183	128.487
0.49727	0.67609	126.55
0.56069	0.67035	124.918
0.62411	0.66461	124.887
0.68753	0.65887	122.122
0.75095	0.65313	116.2
0.81437	0.64739	107.547
0.87779	0.64165	105.933
0.9412	0.63591	120.191
1.00462	0.63017	131.329
1.06804	0.62443	135.775
1.13146	0.61869	140.931
1.19488	0.61295	147.619
1.2583	0.60721	157.162
1.32172	0.60147	169.935
1.38514	0.59573	187.807
1.44855	0.58999	210.513
1.51197	0.58425	245.476
1.57539	0.57851	305.312
1.63881	0.57277	416.898
1.70223	0.56703	777.854
1.76565	0.56129	953.496
1.82907	0.55555	805.746
1.89249	0.54981	571.763
1.95591	0.54407	294.223
2.01932	0.53833	161.143
2.08274	0.53259	103.018
2.14616	0.52685	72.8115
2.20958	0.52111	56.8677
2.273	0.51537	45.3174
2.33642	0.50963	38.1245
2.39984	0.50389	34.1967
2.46326	0.49815	31.0013
2.52667	0.49241	27.0236
2.59009	0.48667	24.6384
2.65351	0.48093	22.6535
2.71693	0.47519	21.0608
2.78035	0.46945	19.4692
2.84377	0.46371	19.0768
2.90719	0.45797	17.8875
2.97061	0.45223	18.2956
3.03403	0.44649	18.2925
3.09744	0.44075	17.886
3.16086	0.43501	17.0778
3.22428	0.42927	16.2817
3.2877	0.42353	16.3082
3.35112	0.41779	16.2921
3.41454	0.41205	15.8945
3.47796	0.40631	14.7035
3.54138	0.40057	14.7156
3.60479	0.39483	13.9156
3.66821	0.38909	13.1073
3.73163	0.38335	13.8997
3.79505	0.37761	13.9109
3.85847	0.37187	13.1108
3.92189	0.36613	13.5082
3.98531	0.36039	13.5125
4.04873	0.35465	12.7135
4.11215	0.34891	12.7156
4.17556	0.34317	12.3252
4.23898	0.33743	13.1201
4.3024	0.33169	13.107
4.36582	0.32596	14.7059
4.42924	0.32022	16.3041
4.49266	0.31448	19.4747
4.55608	0.30874	21.0619
4.6195	0.303	22.6531
4.68291	0.29726	25.4387
4.74633	0.29152	32.5921
4.80975	0.28578	42.1028
4.87317	0.28004	48.8537
4.93659	0.2743	38.1377
5.00001	0.26856	27.4201
5.06343	0.26282	23.0503
5.12685	0.25708	21.0593
5.19027	0.25134	19.4815
5.25368	0.2456	17.8834
5.3171	0.23986	15.8964
5.38052	0.23412	15.8932
5.44394	0.22838	14.702
5.50736	0.22264	13.1183
5.57078	0.2169	11.9207
5.6342	0.21116	11.5234
5.69762	0.20542	11.127
5.76103	0.19968	10.3363
5.82445	0.19394	11.1278
5.88787	0.1882	11.5192
5.95129	0.18246	11.5207
6.01471	0.17672	12.3195
6.07813	0.17098	11.9154
6.14155	0.16524	11.514
6.20497	0.1595	11.1202
6.26839	0.15376	11.1332
6.3318	0.14802	11.5269
6.39522	0.14228	10.3292
6.45864	0.13654	10.3255
6.52206	0.1308	9.93577
6.58548	0.12506	9.93725
6.6489	0.11932	9.93086
6.71232	0.11358	8.73988
6.77574	0.10784	8.73906
6.83915	0.1021	7.15294
6.90257	0.09636	6.35624
6.96599	0.09062	5.56716
7.02941	0.08488	4.76872
7.09283	0.07914	4.37132
7.15625	0.0734	4.37348
7.21967	0.06766	3.97677
7.28309	0.06192	3.57352
7.34651	0.05618	3.56972
7.40992	0.05044	2.77899
7.47334	0.0447	2.38416
7.53676	0.03896	2.3836
7.60018	0.03322	1.98382
7.6636	0.02748	1.59506
7.72702	0.02174	1.19218
7.79044	0.016	1.18979
7.85386	0.01026	0.79479
7.91727	0.00452	1.18858
7.98069	-0.00122	0.39739
8.04411	-0.00696	-0.00102
8.10753	-0.0127	-0.39941
8.17095	-0.01844	-0.39625
8.23437	-0.02418	-0.39513
8.29779	-0.02992	-1.18896
8.36121	-0.03566	-1.58731
8.42463	-0.0414	-1.58875
8.48804	-0.04714	-1.98614
8.55146	-0.05288	-1.98305
8.61488	-0.05862	-1.98551
8.6783	-0.06436	-1.98634
8.74172	-0.0701	-2.3836
8.80514	-0.07584	-2.38039
8.86856	-0.08158	-1.98843
8.93198	-0.08732	-2.78339
8.99539	-0.09306	-2.78302
9.05881	-0.0988	-3.17335
9.12223	-0.10454	-3.57402
9.18565	-0.11028	-3.97337
9.24907	-0.11602	-3.97601
9.31249	-0.12176	-3.97393
9.37591	-0.1275	-3.96996
9.43933	-0.13324	-3.57541
9.50275	-0.13898	-3.97134
9.56616	-0.14472	-3.5756
9.62958	-0.15046	-3.97393
9.693	-0.1562	-3.97267
9.75642	-0.16194	-3.97191
9.81984	-0.16768	-3.18182
9.88326	-0.17342	-3.1765
9.94668	-0.17916	-2.38001
10.0101	-0.1849	-1.98532
10.0735	-0.19064	-1.58907
10.1369	-0.19638	-0.79214
10.2004	-0.20212	-0.39475
10.2638	-0.20786	0.39733
10.3272	-0.2136	0.39587
-2.13087	0.9089	-697.61
-2.06745	0.90316	-616.392
-2.00403	0.89742	-281.137
-1.94061	0.89168	-61.2564
-1.87719	0.88594	1.9894
-1.81377	0.8802	28.7287
-1.75036	0.87446	46.282
-1.68694	0.86872	56.5483
-1.62352	0.86298	63.2952
-1.5601	0.85724	67.2434
-1.49668	0.8515	71.2322
-1.43326	0.84576	75.622
-1.36984	0.84002	80.4429
-1.30642	0.83428	83.9453
-1.243	0.82854	87.1642
-1.17959	0.8228	90.7279
-1.11617	0.81706	94.296
-1.05275	0.81132	97.0241
-0.98933	0.80558	99.062
-0.92591	0.79984	101.498
-0.86249	0.7941	103.422
-0.79907	0.78836	105.406
-0.73565	0.78262	107.004
-0.67224	0.77688	108.62
-0.60882	0.77114	110.604
-0.5454	0.7654	112.556
-0.48198	0.75966	113.821
-0.41856	0.75392	116.193
-0.35514	0.74818	118.159
-0.29172	0.74244	119.72
-0.2283	0.7367	120.965
-0.16488	0.73096	123.022
-0.10147	0.72522	124.591
-0.03805	0.71948	126.197
0.02537	0.71374	128.553
0.08879	0.708	130.066
0.15221	0.70226	132.08
0.21563	0.69652	132.545
0.27905	0.69078	133.344
0.34247	0.68504	133.382
0.40588	0.6793	132.981
0.4693	0.67356	130.616
0.53272	0.66782	128.596
0.59614	0.66208	128.615
0.65956	0.65634	125.463
0.72298	0.6506	117.866
0.7864	0.64486	108.666
0.84982	0.63912	106.696
0.91323	0.63338	119.885
0.97665	0.62764	132.629
1.04007	0.6219	137.673
1.10349	0.61616	140.958
1.16691	0.61042	145.332
1.23033	0.60468	151.691
1.29375	0.59894	162
1.35717	0.5932	178.249
1.42059	0.58746	203.352
1.484	0.58172	239.684
1.54742	0.57598	294.665
1.61084	0.57024	368.267
1.67426	0.5645	573.465
1.73768	0.55876	944.082
1.8011	0.55302	847.61
1.86452	0.54728	666.54
1.92794	0.54154	378.359
1.99135	0.5358	198.972
2.05477	0.53006	124.144
2.11819	0.52432	87.1399
2.18161	0.51858	64.8011
2.24503	0.51284	51.2798
2.30845	0.5071	40.5722
2.37187	0.50136	35.0002
2.43529	0.49562	31.4042
2.49871	0.48988	28.2338
2.56212	0.48414	25.4403
2.62554	0.4784	23.4505
2.68896	0.47266	21.4469
2.75238	0.46692	19.4723
2.8158	0.46118	19.4723
2.87922	0.45544	18.2898
2.94264	0.4497	17.8875
3.00606	0.44396	18.2869
3.06947	0.43822	17.8995
3.13289	0.43248	17.4869
3.19631	0.42674	17.0838
3.25973	0.421	17.0726
3.32315	0.41526	16.2811
3.38657	0.40952	16.3023
3.44999	0.40378	15.5009
3.51341	0.39804	14.6999
3.57683	0.3923	14.2923
3.64024	0.38656	13.5047
3.70366	0.38082	13.1139
3.76708	0.37508	13.1163
3.8305	0.36934	13.5059
3.89392	0.3636	13.1139
3.95734	0.35786	13.9098
4.02076	0.35212	13.9076
4.08418	0.34638	13.1139
4.14759	0.34064	12.7227
4.21101	0.3349	12.7206
4.27443	0.32916	13.1098
4.33785	0.32342	13.5039
4.40127	0.31768	14.6939
4.46469	0.31194	18.2727
4.52811	0.3062	20.6726
4.59153	0.30046	21.8532
4.65495	0.29472	22.6471
4.71836	0.28898	27.8087
4.78178	0.28324	36.1578
4.8452	0.2775	46.5049
4.90862	0.27176	45.7003
4.97204	0.26602	32.188
5.03546	0.26028	24.2503
5.09888	0.25454	22.6507
5.1623	0.2488	20.2717
5.22571	0.24306	18.6642
5.28913	0.23732	16.2864
5.35255	0.23158	15.4991
5.41597	0.22584	15.1041
5.47939	0.2201	13.9029
5.54281	0.21436	12.7154
5.60623	0.20862	11.9239
5.66965	0.20288	11.5309
5.73307	0.19714	11.5238
5.79648	0.1914	11.124
5.8599	0.18567	11.127
5.92332	0.17993	11.5302
5.98674	0.17419	11.9206
6.05016	0.16845	12.3093
6.11358	0.16271	12.3192
6.177	0.15697	11.5279
6.24042	0.15123	11.5244
6.30383	0.14549	11.5167
6.36725	0.13975	11.127
6.43067	0.13401	10.7329
6.49409	0.12827	10.7288
6.55751	0.12253	10.324
6.62093	0.11679	9.93005
6.68435	0.11105	9.14331
6.74777	0.10531	8.75255
6.81119	0.09957	8.34261
6.8746	0.09383	7.54327
6.93802	0.08809	7.15077
7.00144	0.08235	5.96087
7.06486	0.07661	5.16955
7.12828	0.07087	4.36994
7.1917	0.06513	4.36994
7.25512	0.05939	4.37451
7.31854	0.05365	3.58202
7.38195	0.04791	2.78401
7.44537	0.04217	3.18129
7.50879	0.03643	3.18241
7.57221	0.03069	1.98885
7.63563	0.02495	1.98506
7.69905	0.01921	1.58407
7.76247	0.01347	1.98634
7.82589	0.00773	1.19763
7.88931	0.00199	1.19419
7.95272	-0.00375	0.79352
8.01614	-0.00949	0.39727
8.07956	-0.01523	-0.00102
8.14298	-0.02097	-0.39739
8.2064	-0.02671	-0.39739
8.26982	-0.03245	-0.39337
8.33324	-0.03819	-0.39544
8.39666	-0.04393	-1.19218
8.46007	-0.04967	-1.58851
8.52349	-0.05541	-1.19502
8.58691	-0.06115	-1.9849
8.65033	-0.06689	-1.98551
8.71375	-0.07263	-1.98697
8.77717	-0.07837	-2.38599
8.84059	-0.08411	-2.38517
8.90401	-0.08985	-1.98665
8.96743	-0.09559	-2.78087
9.03084	-0.10133	-2.78175
9.09426	-0.10707	-2.78175
9.15768	-0.11281	-3.57654
9.2211	-0.11855	-3.57471
9.28452	-0.12429	-3.58255
9.34794	-0.13003	-3.97267
9.41136	-0.13577	-3.97059
9.47478	-0.14151	-3.97323
9.53819	-0.14725	-3.9793
9.60161	-0.15299	-3.97532
9.66503	-0.15873	-3.96865
9.72845	-0.16447	-4.36716
9.79187	-0.17021	-4.36996
9.85529	-0.17595	-3.97695
9.91871	-0.18169	-3.57541
9.98213	-0.18743	-2.77811
10.0456	-0.19317	-1.98268
10.109	-0.19891	-1.19218
10.1724	-0.20465	-0.00124
10.2358	-0.21039	0.39854
10.2992	-0.21613	0.00134
-2.17282	0.9051	-343.861
-2.1094	0.89936	-743.472
-2.04598	0.89362	-688.323
-1.98257	0.88788	-379.316
-1.91915	0.88214	-109.797
-1.85573	0.8764	-30.2746
-1.79231	0.87066	1.93124
-1.72889	0.86492	21.4617
-1.66547	0.85918	33.0187
-1.60205	0.85344	39.3993
-1.53863	0.8477	44.1753
-1.47522	0.84196	48.5551
-1.4118	0.83622	52.1323
-1.34838	0.83048	54.5076
-1.28496	0.82474	57.2713
-1.22154	0.819	60.8762
-1.15812	0.81326	63.271
-1.0947	0.80752	65.2416
-1.03128	0.80178	67.2144
-0.96786	0.79604	68.0311
-0.90445	0.7903	69.2238
-0.84103	0.78456	70.7825
-0.77761	0.77882	71.9594
-0.71419	0.77308	73.6006
-0.65077	0.76734	75.1949
-0.58735	0.7616	77.1584
-0.52393	0.75586	78.38
-0.46051	0.75012	79.5383
-0.3971	0.74438	80.7817
-0.33368	0.73864	81.9513
-0.27026	0.7329	82.3029
-0.20684	0.72716	83.1045
-0.14342	0.72142	83.5422
-0.08	0.71568	83.1645
-0.01658	0.70994	83.5615
0.04684	0.7042	84.3203
0.11026	0.69846	84.7839
0.17367	0.69272	85.6026
0.23709	0.68698	86.7097
0.30051	0.68124	87.1168
0.36393	0.6755	87.1172
0.42735	0.66976	85.5583
0.49077	0.66402	83.1739
0.55419	0.65828	80.7815
0.61761	0.65254	80.3597
0.68102	0.6468	78.0537
0.74444	0.64106	71.2832
0.80786	0.63532	62.8581
0.87128	0.62958	56.9582
0.9347	0.62384	66.9008
0.99812	0.6181	81.2236
1.06154	0.61236	87.9666
1.12496	0.60662	93.0985
1.18838	0.60088	102.3
1.25179	0.59514	113.08
1.31521	0.5894	124.159
1.37863	0.58366	140.094
1.44205	0.57792	156.828
1.50547	0.57218	188.657
1.56889	0.56644	254.011
1.63231	0.5607	342.109
1.69573	0.55496	560.702
1.75914	0.54922	922.254
1.82256	0.54348	805.092
1.88598	0.53774	576.369
1.9494	0.532	291.94
2.01282	0.52626	152.793
2.07624	0.52052	96.265
2.13966	0.51478	68.4032
2.20308	0.50904	52.5051
2.2665	0.5033	42.1755
2.32991	0.49756	35.812
2.39333	0.49182	31.7966
2.45675	0.48608	28.5982
2.52017	0.48034	26.2121
2.58359	0.4746	23.4463
2.64701	0.46886	22.2656
2.71043	0.46312	20.6776
2.77385	0.45738	20.267
2.83726	0.45165	19.4792
2.90068	0.44591	18.6858
2.9641	0.44017	18.6824
3.02752	0.43443	18.2711
3.09094	0.42869	18.2801
3.15436	0.42295	18.2918
3.21778	0.41721	17.8925
3.2812	0.41147	17.4798
3.34461	0.40573	16.6917
3.40803	0.39999	15.8906
3.47145	0.39425	15.8957
3.53487	0.38851	14.7037
3.59829	0.38277	14.304
3.66171	0.37703	13.9021
3.72513	0.37129	13.509
3.78855	0.36555	13.1162
3.85197	0.35981	12.7181
3.91538	0.35407	13.1066
3.9788	0.34833	13.5157
4.04222	0.34259	13.5178
4.10564	0.33685	13.1109
4.16906	0.33111	12.7176
4.23248	0.32537	13.1139
4.2959	0.31963	13.5178
4.35932	0.31389	14.7067
4.42273	0.30815	15.8898
4.48615	0.30241	19.8729
4.54957	0.29667	21.8532
4.61299	0.29093	22.6405
4.67641	0.28519	25.8258
4.73983	0.27945	32.5698
4.80325	0.27371	43.3327
4.86667	0.26797	48.5069
4.93009	0.26223	36.5543
4.9935	0.25649	26.218
5.05692	0.25075	23.04
5.12034	0.24501	20.6701
5.18376	0.23927	19.084
5.24718	0.23353	18.2866
5.3106	0.22779	17.4865
5.37402	0.22205	16.2945
5.43744	0.21631	15.103
5.50085	0.21057	13.5148
5.56427	0.20483	12.7153
5.62769	0.19909	11.9204
5.69111	0.19335	11.5194
5.75453	0.18761	11.1334
5.81795	0.18187	11.1298
5.88137	0.17613	11.5207
5.94479	0.17039	11.5265
6.00821	0.16465	11.926
6.07162	0.15891	12.3206
6.13504	0.15317	12.3252
6.19846	0.14743	11.9229
6.26188	0.14169	11.5192
6.3253	0.13595	11.5174
6.38872	0.13021	10.727
6.45214	0.12447	10.333
6.51556	0.11873	10.3462
6.57897	0.11299	9.93332
6.64239	0.10725	9.13486
6.70581	0.10151	8.73906
6.76923	0.09577	7.94584
6.83265	0.09003	7.94789
6.89607	0.08429	7.14887
6.95949	0.07855	5.56011
7.02291	0.07281	5.16528
7.08633	0.06707	4.76716
7.14974	0.06133	3.97267
7.21316	0.05559	3.18002
7.27658	0.04985	3.17865
7.34	0.04411	2.78132
7.40342	0.03837	2.7813
7.46684	0.03263	2.7813
7.53026	0.02689	1.98697
7.59368	0.02115	1.98754
7.65709	0.01541	1.58812
7.72051	0.00967	1.98407
7.78393	0.00393	2.38403
7.84735	-0.00181	1.18915
7.91077	-0.00755	1.18686
7.97419	-0.01329	0.79667
8.03761	-0.01903	0.79642
8.10103	-0.02477	0.79667
8.16445	-0.03051	0.4042
8.22786	-0.03625	0.00203
8.29128	-0.04199	0
8.3547	-0.04773	-0.39337
8.41812	-0.05347	-0.7958
8.48154	-0.05921	-0.79252
8.54496	-0.06495	-1.18714
8.60838	-0.07069	-1.58686
8.6718	-0.07643	-1.58799
8.73521	-0.08217	-1.58932
8.79863	-0.08791	-1.98634
8.86205	-0.09365	-2.3872
8.92547	-0.09939	-2.38645
8.98889	-0.10513	-2.77848
9.05231	-0.11087	-3.17512
9.11573	-0.11661	-3.57541
9.17915	-0.12235	-3.57738
9.24257	-0.12809	-3.57584
9.30598	-0.13383	-3.57402
9.3694	-0.13957	-3.57989
9.43282	-0.14531	-3.9692
9.49624	-0.15105	-3.97253
9.55966	-0.15679	-3.96989
9.62308	-0.16253	-4.363
9.6865	-0.16827	-4.36994
9.74992	-0.17401	-4.37133
9.81333	-0.17975	-3.97197
9.87675	-0.18549	-3.17731
9.94017	-0.19123	-3.1765
10.0036	-0.19697	-1.98697
10.067	-0.20271	-1.59197
10.1304	-0.20845	-0.79581
10.1938	-0.21419	-0.39615
10.2573	-0.21993	-0.40006
-2.20079	0.90257	-341.6
-2.13737	0.89683	-738.371
-2.07395	0.89109	-717.403
-2.01054	0.88535	-422.457
-1.94712	0.87961	-125.744
-1.8837	0.87387	-40.5602
-1.82028	0.86813	-6.6451
-1.75686	0.86239	13.1829
-1.69344	0.85665	26.305
-1.63002	0.85091	34.6313
-1.5666	0.84517	39.4177
-1.50318	0.83943	42.9253
-1.43977	0.83369	45.7426
-1.37635	0.82795	48.14
-1.31293	0.82221	50.5384
-1.24951	0.81647	52.4968
-1.18609	0.81073	54.4792
-1.12267	0.80499	56.0829
-1.05925	0.79925	58.0751
-0.99583	0.79351	58.8933
-0.93242	0.78777	58.8841
-0.869	0.78203	60.058
-0.80558	0.77629	62.0217
-0.74216	0.77055	64.0744
-0.67874	0.76481	65.621
-0.61532	0.75907	66.7796
-0.5519	0.75333	68.7859
-0.48848	0.74759	69.9961
-0.42506	0.74185	71.17
-0.36165	0.73611	72.3701
-0.29823	0.73037	73.5778
-0.23481	0.72463	74.3576
-0.17139	0.71889	75.6211
-0.10797	0.71315	75.1873
-0.04455	0.70741	76.3489
0.01887	0.70167	77.5411
0.08229	0.69593	78.7366
0.1457	0.69019	79.929
0.20912	0.68445	81.5506
0.27254	0.67871	81.1667
0.33596	0.67297	82.7348
0.39938	0.66723	82.3423
0.4628	0.66149	80.7445
0.52622	0.65575	78.7838
0.58964	0.65001	77.9731
0.65306	0.64427	77.179
0.71647	0.63853	71.5815
0.77989	0.63279	63.2501
0.84331	0.62705	54.5034
0.90673	0.62131	60.4404
0.97015	0.61557	74.7913
1.03357	0.60983	81.5486
1.09699	0.60409	83.1474
1.16041	0.59835	85.5628
1.22382	0.59261	89.4858
1.28724	0.58687	98.2241
1.35066	0.58113	110.538
1.41408	0.57539	126.093
1.4775	0.56965	146.826
1.54092	0.56391	173.88
1.60434	0.55817	237.256
1.66776	0.55243	346.946
1.73118	0.54669	651.739
1.79459	0.54095	910.447
1.85801	0.53521	746.779
1.92143	0.52947	444.448
1.98485	0.52373	214.167
2.04827	0.51799	122.911
2.11169	0.51225	83.5618
2.17511	0.50651	61.699
2.23853	0.50077	48.921
2.30194	0.49503	40.1482
2.36536	0.48929	34.1943
2.42878	0.48355	30.6041
2.4922	0.47781	27.8225
2.55562	0.47207	25.0238
2.61904	0.46633	23.446
2.68246	0.46059	20.6668
2.74588	0.45485	19.4765
2.8093	0.44911	18.6616
2.87271	0.44337	17.8666
2.93613	0.43763	18.2813
2.99955	0.43189	18.6807
3.06297	0.42615	18.2833
3.12639	0.42041	18.6688
3.18981	0.41467	17.8786
3.25323	0.40893	17.8951
3.31665	0.40319	17.0987
3.38006	0.39745	16.284
3.44348	0.39171	15.8856
3.5069	0.38597	15.4959
3.57032	0.38023	15.1033
3.63374	0.37449	14.3153
3.69716	0.36875	14.3061
3.76058	0.36301	13.9065
3.824	0.35727	13.1206
3.88742	0.35153	13.1143
3.95083	0.34579	13.5028
4.01425	0.34005	13.5104
4.07767	0.33431	13.5092
4.14109	0.32857	13.1171
4.20451	0.32283	13.1181
4.26793	0.31709	13.1159
4.33135	0.31135	13.5094
4.39477	0.30562	14.3142
4.45818	0.29988	15.5002
4.5216	0.29414	19.8776
4.58502	0.2884	21.45
4.64844	0.28266	22.6428
4.71186	0.27692	24.6399
4.77528	0.27118	30.9982
4.8387	0.26544	40.1438
4.90212	0.2597	48.8803
4.96553	0.25396	42.5295
5.02895	0.24822	29.8164
5.09237	0.24248	24.2326
5.15579	0.23674	22.2447
5.21921	0.231	20.6644
5.28263	0.22526	19.4729
5.34605	0.21952	18.6722
5.40947	0.21378	17.0832
5.47289	0.20804	16.6845
5.5363	0.2023	15.4904
5.59972	0.19656	14.6982
5.66314	0.19082	13.1098
5.72656	0.18508	12.718
5.78998	0.17934	11.9329
5.8534	0.1736	12.3179
5.91682	0.16786	11.5349
5.98024	0.16212	11.127
6.04365	0.15638	11.1172
6.10707	0.15064	11.1225
6.17049	0.1449	11.9246
6.23391	0.13916	11.9154
6.29733	0.13342	12.7084
6.36075	0.12768	12.313
6.42417	0.12194	11.5252
6.48759	0.1162	11.1278
6.55101	0.11046	11.1285
6.61442	0.10472	10.3282
6.67784	0.09898	9.53519
6.74126	0.09324	9.53519
6.80468	0.0875	8.34179
6.8681	0.08176	7.94375
6.93152	0.07602	7.55296
6.99494	0.07028	6.75351
7.05836	0.06454	5.56597
7.12177	0.0588	5.16858
7.18519	0.05306	4.37158
7.24861	0.04732	3.57541
7.31203	0.04158	3.5804
7.37545	0.03584	3.18428
7.43887	0.0301	2.77912
7.50229	0.02436	3.17947
7.56571	0.01862	2.78214
7.62913	0.01288	2.38031
7.69254	0.00714	1.98551
7.75596	0.0014	1.5899
7.81938	-0.00434	1.98797
7.8828	-0.01008	1.98831
7.94622	-0.01582	1.98437
8.00964	-0.02156	1.19085
8.07306	-0.0273	0.79453
8.13648	-0.03304	0.39631
8.19989	-0.03878	0.39443
8.26331	-0.04452	0.40136
8.32673	-0.05026	0.39538
8.39015	-0.056	0.3953
8.45357	-0.06174	0.39822
8.51699	-0.06748	0.40282
8.58041	-0.07322	0.00189
8.64383	-0.07896	-0.39911
8.70725	-0.0847	-0.7956
8.77066	-0.09044	-1.19098
8.83408	-0.09618	-1.1918
8.8975	-0.10192	-1.59178
8.96092	-0.10766	-1.58907
9.02434	-0.1134	-1.98614
9.08776	-0.11914	-2.78686
9.15118	-0.12488	-2.38816
9.2146	-0.13062	-2.78452
9.27801	-0.13636	-2.7829
9.34143	-0.1421	-3.17623
9.40485	-0.14784	-3.17744
9.46827	-0.15358	-3.57792
9.53169	-0.15932	-3.17838
9.59511	-0.16506	-3.17587
9.65853	-0.1708	-3.57344
9.72195	-0.17654	-3.97584
9.78537	-0.18228	-3.97267
9.84878	-0.18802	-3.97077
9.9122	-0.19376	-4.36735
9.97562	-0.1995	-3.97204
10.039	-0.20524	-3.17995
10.1025	-0.21098	-1.98885
10.1659	-0.21672	-1.58932
10.2293	-0.22246	-0.79428
-2.24275	0.89877	-214.571
-2.17933	0.89303	-457.569
-2.11591	0.88729	-867.96
-2.05249	0.88155	-662.411
-1.98907	0.87581	-337.71
-1.92565	0.87007	-111.453
-1.86223	0.86433	-46.9151
-1.79881	0.85859	-17.1075
-1.7354	0.85285	1.98808
-1.67198	0.84711	14.3655
-1.60856	0.84137	22.7188
-1.54514	0.83563	27.9008
-1.48172	0.82989	31.8066
-1.4183	0.82415	35.7946
-1.35488	0.81841	38.6262
-1.29146	0.81267	41.3655
-1.22804	0.80693	44.9571
-1.16463	0.80119	48.11
-1.10121	0.79545	49.7124
-1.03779	0.78971	52.1102
-0.97437	0.78397	53.6964
-0.91095	0.77823	55.2688
-0.84753	0.77249	56.0856
-0.78411	0.76675	58.0868
-0.72069	0.76101	59.2656
-0.65728	0.75527	60.4523
-0.59386	0.74953	61.6521
-0.53044	0.74379	63.2729
-0.46702	0.73805	63.6554
-0.4036	0.73231	65.2419
-0.34018	0.72657	66.04
-0.27676	0.72083	66.071
-0.21334	0.71509	66.4617
-0.14992	0.70935	67.2194
-0.08651	0.70361	66.4244
-0.02309	0.69787	66.0367
0.04033	0.69213	67.2736
0.10375	0.68639	67.6477
0.16717	0.68065	67.9836
0.23059	0.67491	68.0237
0.29401	0.66917	68.4551
0.35743	0.66343	68.0177
0.42084	0.65769	66.8041
0.48426	0.65195	64.0303
0.54768	0.64621	62.8901
0.6111	0.64047	62.4721
0.67452	0.63473	59.264
0.73794	0.62899	52.1541
0.80136	0.62325	43.0731
0.86478	0.61751	40.2483
0.9282	0.61177	54.5052
0.99161	0.60603	65.6107
1.05503	0.60029	68.8233
1.11845	0.59455	72.4668
1.18187	0.58881	77.6623
1.24529	0.58307	83.1625
1.30871	0.57734	92.3475
1.37213	0.5716	102.345
1.43555	0.56586	123.043
1.49896	0.56012	154.916
1.56238	0.55438	209.71
1.6258	0.54864	331.75
1.68922	0.5429	632.919
1.75264	0.53716	927.178
1.81606	0.53142	756.769
1.87948	0.52568	442.244
1.9429	0.51994	212.538
2.00632	0.5142	122.549
2.06973	0.50846	83.1243
2.13315	0.50272	61.2661
2.19657	0.49698	48.1028
2.25999	0.49124	39.7573
2.32341	0.4855	34.1759
2.38683	0.47976	29.7971
2.45025	0.47402	27.0211
2.51367	0.46828	25.0405
2.57708	0.46254	23.827
2.6405	0.4568	22.2561
2.70392	0.45106	20.2859
2.76734	0.44532	19.4763
2.83076	0.43958	18.6805
2.89418	0.43384	18.2754
2.9576	0.4281	18.6779
3.02102	0.42236	18.6775
3.08444	0.41662	19.4768
3.14785	0.41088	18.2786
3.21127	0.40514	18.2772
3.27469	0.3994	17.8976
3.33811	0.39366	16.6957
3.40153	0.38792	16.684
3.46495	0.38218	16.2841
3.52837	0.37644	16.2953
3.59179	0.3707	15.1045
3.6552	0.36496	13.5137
3.71862	0.35922	13.9098
3.78204	0.35348	13.9054
3.84546	0.34774	13.5092
3.90888	0.342	14.3081
3.9723	0.33626	14.7035
4.03572	0.33052	14.3006
4.09914	0.32478	13.5113
4.16256	0.31904	13.117
4.22597	0.3133	13.116
4.28939	0.30756	13.499
4.35281	0.30182	14.6956
4.41623	0.29608	17.4816
4.47965	0.29034	21.4609
4.54307	0.2846	22.653
4.60649	0.27886	23.8407
4.66991	0.27312	29.0131
4.73332	0.26738	38.5556
4.79674	0.26164	48.8982
4.86016	0.2559	42.9176
4.92358	0.25016	31.0024
4.987	0.24442	24.6405
5.05042	0.23868	22.2428
5.11384	0.23294	20.2521
5.17726	0.2272	18.6811
5.24068	0.22146	17.0941
5.30409	0.21572	16.2985
5.36751	0.20998	15.8957
5.43093	0.20424	15.098
5.49435	0.1985	12.718
5.55777	0.19276	12.3285
5.62119	0.18702	11.9166
5.68461	0.18128	11.9085
5.74803	0.17554	11.5207
5.81144	0.1698	11.5269
5.87486	0.16406	11.9218
5.93828	0.15832	11.9126
6.0017	0.15258	11.9165
6.06512	0.14684	12.318
6.12854	0.1411	11.9286
6.19196	0.13536	11.9218
6.25538	0.12962	11.5174
6.3188	0.12388	11.122
6.38221	0.11814	11.5295
6.44563	0.1124	10.7304
6.50905	0.10666	10.329
6.57247	0.10092	9.53441
6.63589	0.09518	9.54121
6.69931	0.08944	8.74204
6.76273	0.0837	7.54456
6.82615	0.07796	7.15002
6.88956	0.07222	5.96433
6.95298	0.06648	4.76872
7.0164	0.06074	4.76716
7.07982	0.055	4.36911
7.14324	0.04926	3.5768
7.20666	0.04352	3.5818
7.27008	0.03778	3.1765
7.3335	0.03204	2.78214
7.39691	0.0263	2.38443
7.46033	0.02056	2.38841
7.52375	0.01482	2.38557
7.58717	0.00908	1.5847
7.65059	0.00334	1.18896
7.71401	-0.0024	0.79667
7.77743	-0.00814	1.58731
7.84085	-0.01388	1.19311
7.90427	-0.01962	0.79194
7.96768	-0.02536	0.39625
8.0311	-0.0311	0.000933
8.09452	-0.03684	0.7929
8.15794	-0.04258	0.79479
8.22136	-0.04832	0.39644
8.28478	-0.05406	0.00284
8.3482	-0.0598	0
8.41162	-0.06554	0.000953
8.47503	-0.07128	-0.00284
8.53845	-0.07702	-0.79453
8.60187	-0.08276	-1.19566
8.66529	-0.0885	-1.59526
8.72871	-0.09424	-1.59121
8.79213	-0.09998	-1.59174
8.85555	-0.10572	-2.38663
8.91897	-0.11146	-2.38663
8.98239	-0.1172	-3.17935
9.0458	-0.12294	-2.77722
9.10922	-0.12868	-3.17606
9.17264	-0.13442	-3.18225
9.23606	-0.14016	-3.18053
9.29948	-0.1459	-3.17536
9.3629	-0.15164	-3.57414
9.42632	-0.15738	-3.57792
9.48974	-0.16312	-3.57679
9.55315	-0.16886	-3.97331
9.61657	-0.1746	-3.57523
9.67999	-0.18034	-4.37481
9.74341	-0.18608	-4.37411
9.80683	-0.19182	-4.36994
9.87025	-0.19756	-3.57654
9.93367	-0.2033	-3.17915
9.99709	-0.20904	-1.98767
10.0605	-0.21478	-1.58693
10.1239	-0.22052	-0.79214
10.1873	-0.22626	-0.39739
-2.27072	0.89624	-85.5646
-2.2073	0.8905	-186.349
-2.14388	0.88476	-426.998
-2.08046	0.87902	-853.757
-2.01704	0.87328	-650.495
-1.95362	0.86754	-342.991
-1.8902	0.8618	-105.041
-1.82678	0.85606	-40.9518
-1.76336	0.85032	-11.0814
-1.69995	0.84458	8.39855
-1.63653	0.83884	20.7095
-1.57311	0.8331	29.4636
-1.50969	0.82736	34.2569
-1.44627	0.82162	38.2199
-1.38285	0.81588	42.9586
-1.31943	0.81014	46.5291
-1.25601	0.8044	49.7144
-1.1926	0.79866	52.9382
-1.12918	0.79292	55.7045
-1.06576	0.78718	58.4824
-1.00234	0.78144	60.0911
-0.93892	0.7757	60.8481
-0.8755	0.76996	62.4667
-0.81208	0.76422	63.6318
-0.74866	0.75848	64.7768
-0.68524	0.75274	66.0005
-0.62183	0.747	66.0144
-0.55841	0.74126	67.1964
-0.49499	0.73552	67.5931
[truncated: 45,478 more rows]

## Sheet: Fig2e
V_b (V)	V_t (V)	R_xx (Ohm)
-50.05	24.79	78.0509
-49.75	24.79	79.3067
-49.45	24.79	77.7483
-49.15	24.79	71.7591
-48.85	24.79	67.8414
-48.55	24.79	67.6058
-48.25	24.79	70.435
-47.95	24.79	70.8708
-47.65	24.79	67.7552
-47.35	24.79	63.1204
-47.05	24.79	58.4549
-46.75	24.79	55.3208
-46.45	24.79	55.2366
-46.15	24.79	62.7479
-45.85	24.79	75.1112
-45.55	24.79	75.5544
-45.25	24.79	70.1912
-44.95	24.79	65.5098
-44.65	24.79	65.2295
-44.35	24.79	67.1499
-44.05	24.79	68.377
-43.75	24.79	73.7945
-43.45	24.79	62.0477
-43.15	24.79	39.7271
-42.85	24.79	41.3348
-42.55	24.79	43.5101
-42.25	24.79	45.7025
-41.95	24.79	47.0803
-41.65	24.79	46.5505
-41.35	24.79	44.9653
-41.05	24.79	45.5953
-40.75	24.79	47.4097
-40.45	24.79	48.5077
-40.15	24.79	46.7754
-39.85	24.79	43.4287
-39.55	24.79	43.0875
-39.25	24.79	45.4429
-38.95	24.79	49.6426
-38.65	24.79	53.8295
-38.35	24.79	58.3702
-38.05	24.79	61.9563
-37.75	24.79	66.898
-37.45	24.79	73.5222
-37.15	24.79	79.5436
-36.85	24.79	85.065
-36.55	24.79	87.4708
-36.25	24.79	85.5111
-35.95	24.79	81.8306
-35.65	24.79	77.5903
-35.35	24.79	72.0882
-35.05	24.79	66.5478
-34.75	24.79	61.6201
-34.45	24.79	56.484
-34.15	24.79	51.7799
-33.85	24.79	46.175
-33.55	24.79	40.6339
-33.25	24.79	38.4736
-32.95	24.79	39.0484
-32.65	24.79	40.8783
-32.35	24.79	43.018
-32.05	24.79	42.0111
-31.75	24.79	38.6134
-31.45	24.79	35.2334
-31.15	24.79	34.0848
-30.85	24.79	36.3924
-30.55	24.79	37.996
-30.25	24.79	35.7225
-29.95	24.79	33.3704
-29.65	24.79	34.0284
-29.35	24.79	34.3388
-29.05	24.79	33.7285
-28.75	24.79	33.7995
-28.45	24.79	33.4235
-28.15	24.79	34.0523
-27.85	24.79	37.276
-27.55	24.79	39.4209
-27.25	24.79	38.5994
-26.95	24.79	35.8508
-26.65	24.79	36.2648
-26.35	24.79	40.2799
-26.05	24.79	41.2393
-25.75	24.79	39.6845
-25.45	24.79	41.1761
-25.15	24.79	42.8802
-24.85	24.79	43.0993
-24.55	24.79	45.496
-24.25	24.79	47.1025
-23.95	24.79	45.1308
-23.65	24.79	43.1473
-23.35	24.79	43.0219
-23.05	24.79	43.2532
-22.75	24.79	45.4747
-22.45	24.79	50.1449
-22.15	24.79	52.5636
-21.85	24.79	49.7698
-21.55	24.79	46.75
-21.25	24.79	47.584
-20.95	24.79	48.5932
-20.65	24.79	46.9356
-20.35	24.79	46.531
-20.05	24.79	47.354
-19.75	24.79	47.0288
-19.45	24.79	46.3746
-19.15	24.79	47.8783
-18.85	24.79	51.5741
-18.55	24.79	49.6968
-18.25	24.79	47.3901
-17.95	24.79	48.6512
-17.65	24.79	48.2616
-17.35	24.79	50.5622
-17.05	24.79	52.6257
-16.75	24.79	52.8328
-16.45	24.79	49.2547
-16.15	24.79	45.3789
-15.85	24.79	45.6585
-15.55	24.79	48.742
-15.25	24.79	48.9387
-14.95	24.79	47.5515
-14.65	24.79	45.2097
-14.35	24.79	44.5119
-14.05	24.79	51.4891
-13.75	24.79	49.7728
-13.45	24.79	47.4859
-13.15	24.79	45.8855
-12.85	24.79	46.3086
-12.55	24.79	48.7893
-12.25	24.79	49.9665
-11.95	24.79	48.3328
-11.65	24.79	44.9544
-11.35	24.79	44.8632
-11.05	24.79	43.8229
-10.75	24.79	41.8501
-10.45	24.79	43.45
-10.15	24.79	41.6856
-9.85	24.79	46.9244
-9.55	24.79	47.4072
-9.25	24.79	42.276
-8.95	24.79	39.6617
-8.65	24.79	43.3942
-8.35	24.79	39.4457
-8.05	24.79	38.8565
-7.75	24.79	41.885
-7.45	24.79	46.3086
-7.15	24.79	41.1762
-6.85	24.79	37.7968
-6.55	24.79	43.2478
-6.25	24.79	38.7823
-5.95	24.79	31.0056
-5.65	24.79	33.5535
-5.35	24.79	36.6287
-5.05	24.79	36.891
-4.75	24.79	37.4787
-4.45	24.79	36.588
-4.15	24.79	30.1032
-3.85	24.79	32.0478
-3.55	24.79	25.1116
-3.25	24.79	28.9352
-2.95	24.79	34.4521
-2.65	24.79	31.3361
-2.35	24.79	33.056
-2.05	24.79	34.3157
-1.75	24.79	22.3874
-1.45	24.79	29.5928
-1.15	24.79	25.9309
-0.85	24.79	27.5258
-0.55	24.79	25.2356
-0.25	24.79	24.3103
0.05	24.79	23.6122
0.35	24.79	22.4144
0.65	24.79	21.6222
0.95	24.79	21.4708
1.25	24.79	20.7499
1.55	24.79	19.8878
1.85	24.79	19.4523
2.15	24.79	19.07
2.45	24.79	18.1221
2.75	24.79	17.9441
3.05	24.79	17.7877
3.35	24.79	17.2488
3.65	24.79	16.6972
3.95	24.79	16.2134
4.25	24.79	15.7378
4.55	24.79	15.625
4.85	24.79	15.053
5.15	24.79	14.6057
5.45	24.79	14.1737
5.75	24.79	13.6321
6.05	24.79	13.4448
6.35	24.79	13.1033
6.65	24.79	12.6224
6.95	24.79	12.3456
7.25	24.79	12.2669
7.55	24.79	12.1286
7.85	24.79	12.0435
8.15	24.79	11.8703
8.45	24.79	11.7349
8.75	24.79	11.3407
9.05	24.79	10.8325
9.35	24.79	10.544
9.65	24.79	10.1615
9.95	24.79	9.82035
10.25	24.79	9.85067
10.55	24.79	10.1208
10.85	24.79	10.2729
11.15	24.79	10.2913
11.45	24.79	10.0651
11.75	24.79	9.869
12.05	24.79	9.43185
12.35	24.79	9.04954
12.65	24.79	8.7479
12.95	24.79	8.50696
13.25	24.79	8.39997
13.55	24.79	8.58775
13.85	24.79	8.59089
14.15	24.79	8.28383
14.45	24.79	8.03143
14.75	24.79	7.76077
15.05	24.79	7.56468
15.35	24.79	7.58046
15.65	24.79	7.91791
15.95	24.79	8.23314
16.25	24.79	8.20754
16.55	24.79	8.00759
16.85	24.79	7.70443
17.15	24.79	7.38609
17.45	24.79	7.31751
17.75	24.79	7.3191
18.05	24.79	7.44408
18.35	24.79	7.34972
18.65	24.79	7.1819
18.95	24.79	7.11023
19.25	24.79	7.31724
19.55	24.79	7.35764
19.85	24.79	7.31416
20.15	24.79	7.2968
20.45	24.79	7.13258
20.75	24.79	6.97019
21.05	24.79	6.87786
21.35	24.79	6.71859
21.65	24.79	6.7379
21.95	24.79	6.75505
22.25	24.79	6.62493
22.55	24.79	6.51451
22.85	24.79	6.64688
23.15	24.79	6.7469
23.45	24.79	6.82728
23.75	24.79	6.90623
24.05	24.79	6.89767
24.35	24.79	6.77036
24.65	24.79	6.59601
24.95	24.79	6.44704
25.25	24.79	6.3948
25.55	24.79	6.5536
25.85	24.79	6.71605
26.15	24.79	6.66277
26.45	24.79	6.37119
26.75	24.79	6.07893
27.05	24.79	6.02901
27.35	24.79	6.21927
27.65	24.79	6.52744
27.95	24.79	6.5974
28.25	24.79	6.6224
28.55	24.79	6.50444
28.85	24.79	6.27117
29.15	24.79	6.23268
29.45	24.79	6.38396
29.75	24.79	6.65305
30.05	24.79	6.79979
30.35	24.79	6.71058
30.65	24.79	6.57388
30.95	24.79	6.43085
31.25	24.79	6.26646
31.55	24.79	6.03009
31.85	24.79	5.87242
32.15	24.79	5.83656
32.45	24.79	5.778
32.75	24.79	5.84682
33.05	24.79	5.99167
33.35	24.79	5.96412
33.65	24.79	5.61125
33.95	24.79	5.20668
34.25	24.79	5.18009
34.55	24.79	5.17416
34.85	24.79	5.07844
35.15	24.79	4.92782
35.45	24.79	4.7256
35.75	24.79	4.49348
36.05	24.79	4.48993
36.35	24.79	4.6715
36.65	24.79	4.91205
36.95	24.79	5.10878
37.25	24.79	5.12642
37.55	24.79	4.93617
37.85	24.79	4.47122
38.15	24.79	3.91442
38.45	24.79	3.34723
38.75	24.79	3.01919
39.05	24.79	2.91166
39.35	24.79	3.02603
39.65	24.79	3.14444
39.95	24.79	2.83355
40.25	24.79	2.8069
40.55	24.79	3.72868
40.85	24.79	4.94651
41.15	24.79	5.31668
41.45	24.79	4.71616
41.75	24.79	4.02964
42.05	24.79	3.57775
42.35	24.79	3.39881
42.65	24.79	3.40024
42.95	24.79	3.42295
43.25	24.79	3.44691
43.55	24.79	3.41845
43.85	24.79	3.49979
44.15	24.79	3.72322
44.45	24.79	3.95764
44.75	24.79	4.15064
45.05	24.79	4.54009
45.35	24.79	4.73571
45.65	24.79	4.86953
45.95	24.79	5.25935
46.25	24.79	5.53631
46.55	24.79	5.67887
46.85	24.79	5.72363
47.15	24.79	5.93421
47.45	24.79	6.12487
47.75	24.79	6.31682
48.05	24.79	6.50608
48.35	24.79	6.67802
48.65	24.79	6.87491
48.95	24.79	6.96772
49.25	24.79	7.04105
49.55	24.79	7.26451
49.85	24.79	7.41647
50.15	24.79	7.49559
50.45	24.79	7.53134
50.75	24.79	7.61709
51.05	24.79	7.67625
-50.05	24.6	71.0366
-49.75	24.6	73.4104
-49.45	24.6	75.3886
-49.15	24.6	70.6881
-48.85	24.6	67.0457
-48.55	24.6	66.7951
-48.25	24.6	67.3708
-47.95	24.6	68.3832
-47.65	24.6	66.9494
-47.35	24.6	61.8681
-47.05	24.6	58.2156
-46.75	24.6	56.6604
-46.45	24.6	58.8997
-46.15	24.6	69.1598
-45.85	24.6	73.7253
-45.55	24.6	70.6737
-45.25	24.6	68.2219
-44.95	24.6	64.0058
-44.65	24.6	63.6936
-44.35	24.6	65.0176
-44.05	24.6	66.2016
-43.75	24.6	72.8775
-43.45	24.6	60.5579
-43.15	24.6	37.6279
-42.85	24.6	40.6434
-42.55	24.6	44.4679
-42.25	24.6	47.8702
-41.95	24.6	48.824
-41.65	24.6	47.8151
-41.35	24.6	47.275
-41.05	24.6	47.8244
-40.75	24.6	48.9165
-40.45	24.6	48.5356
-40.15	24.6	46.2254
-39.85	24.6	43.6141
-39.55	24.6	42.5091
-39.25	24.6	42.8843
-38.95	24.6	44.9698
-38.65	24.6	48.2134
-38.35	24.6	50.8041
-38.05	24.6	52.504
-37.75	24.6	55.3803
-37.45	24.6	60.3854
-37.15	24.6	66.9644
-36.85	24.6	75.3204
-36.55	24.6	82.3482
-36.25	24.6	83.2597
-35.95	24.6	86.6826
-35.65	24.6	90.3865
-35.35	24.6	90.8701
-35.05	24.6	86.6941
-34.75	24.6	80.4229
-34.45	24.6	75.8727
-34.15	24.6	66.3773
-33.85	24.6	55.3052
-33.55	24.6	50.2269
-33.25	24.6	45.7662
-32.95	24.6	42.7268
-32.65	24.6	42.4796
-32.35	24.6	44.3672
-32.05	24.6	44.1243
-31.75	24.6	40.5051
-31.45	24.6	37.9747
-31.15	24.6	37.5318
-30.85	24.6	37.0232
-30.55	24.6	36.0047
-30.25	24.6	34.4524
-29.95	24.6	34.1016
-29.65	24.6	34.638
-29.35	24.6	33.4487
-29.05	24.6	32.0348
-28.75	24.6	32.7896
-28.45	24.6	35.0368
-28.15	24.6	36.7752
-27.85	24.6	38.0116
-27.55	24.6	39.832
-27.25	24.6	38.2025
-26.95	24.6	35.9465
-26.65	24.6	37.589
-26.35	24.6	39.41
-26.05	24.6	40.5545
-25.75	24.6	41.7075
-25.45	24.6	43.1816
-25.15	24.6	42.7476
-24.85	24.6	41.6501
-24.55	24.6	43.9146
-24.25	24.6	46.321
-23.95	24.6	45.0304
-23.65	24.6	43.0122
-23.35	24.6	42.8612
-23.05	24.6	43.1501
-22.75	24.6	46.2385
-22.45	24.6	52.3354
-22.15	24.6	53.3258
-21.85	24.6	48.7257
-21.55	24.6	47.4149
-21.25	24.6	49.2662
-20.95	24.6	48.1197
-20.65	24.6	48.03
-20.35	24.6	47.3139
-20.05	24.6	49.1687
-19.75	24.6	49.3703
-19.45	24.6	46.4979
-19.15	24.6	48.0215
-18.85	24.6	51.3403
-18.55	24.6	54.0587
-18.25	24.6	52.466
-17.95	24.6	50.1477
-17.65	24.6	50.1452
-17.35	24.6	49.4439
-17.05	24.6	52.926
-16.75	24.6	50.1757
-16.45	24.6	49.7931
-16.15	24.6	50.0222
-15.85	24.6	47.4319
-15.55	24.6	49.2561
-15.25	24.6	52.4013
-14.95	24.6	48.9652
-14.65	24.6	45.2936
-14.35	24.6	45.9906
-14.05	24.6	50.895
-13.75	24.6	53.3211
-13.45	24.6	48.4798
-13.15	24.6	43.3433
-12.85	24.6	46.2482
-12.55	24.6	51.6208
-12.25	24.6	53.3296
-11.95	24.6	49.8177
-11.65	24.6	43.7499
-11.35	24.6	45.7658
-11.05	24.6	47.7115
-10.75	24.6	44.0887
-10.45	24.6	42.3956
-10.15	24.6	42.7676
-9.85	24.6	45.4454
-9.55	24.6	48.7826
-9.25	24.6	44.7927
-8.95	24.6	41.3013
-8.65	24.6	41.3837
-8.35	24.6	39.6048
-8.05	24.6	41.4177
-7.75	24.6	41.9899
-7.45	24.6	46.0822
-7.15	24.6	43.0092
-6.85	24.6	39.9323
-6.55	24.6	43.6631
-6.25	24.6	41.5861
-5.95	24.6	32.373
-5.65	24.6	34.2147
-5.35	24.6	40.8654
-5.05	24.6	41.597
-4.75	24.6	36.9589
-4.45	24.6	41.2138
-4.15	24.6	33.0315
-3.85	24.6	31.7958
-3.55	24.6	19.802
-3.25	24.6	17.2255
-2.95	24.6	21.0388
-2.65	24.6	26.4184
-2.35	24.6	39.6926
-2.05	24.6	40.7304
-1.75	24.6	21.9105
-1.45	24.6	10.354
-1.15	24.6	13.9509
-0.85	24.6	28.537
-0.55	24.6	26.8266
-0.25	24.6	25.2678
0.05	24.6	24.8016
0.35	24.6	24.0953
0.65	24.6	23.2597
0.95	24.6	22.3793
1.25	24.6	21.6721
1.55	24.6	20.9376
1.85	24.6	19.9967
2.15	24.6	19.458
2.45	24.6	18.7643
2.75	24.6	18.3187
3.05	24.6	17.9656
3.35	24.6	17.2268
3.65	24.6	16.7599
3.95	24.6	16.3411
4.25	24.6	15.9563
4.55	24.6	15.504
4.85	24.6	15.0864
5.15	24.6	14.7488
5.45	24.6	14.3756
5.75	24.6	13.8875
6.05	24.6	13.6529
6.35	24.6	13.4298
6.65	24.6	13.245
6.95	24.6	13.2088
7.25	24.6	12.9471
7.55	24.6	12.8232
7.85	24.6	12.6579
8.15	24.6	12.5989
8.45	24.6	12.598
8.75	24.6	12.3214
9.05	24.6	11.9459
9.35	24.6	11.6338
9.65	24.6	11.1568
9.95	24.6	10.659
10.25	24.6	10.4897
10.55	24.6	10.4638
10.85	24.6	10.3824
11.15	24.6	10.3161
11.45	24.6	10.4113
11.75	24.6	10.3917
12.05	24.6	10.0867
12.35	24.6	9.83189
12.65	24.6	9.50169
12.95	24.6	9.1339
13.25	24.6	9.08001
13.55	24.6	9.21737
13.85	24.6	9.09434
14.15	24.6	8.89504
14.45	24.6	8.69647
14.75	24.6	8.55061
15.05	24.6	8.48031
15.35	24.6	8.52085
15.65	24.6	8.69777
15.95	24.6	8.82783
16.25	24.6	8.65488
16.55	24.6	8.42588
16.85	24.6	8.32585
17.15	24.6	8.09903
17.45	24.6	7.82013
17.75	24.6	7.69234
18.05	24.6	7.64472
18.35	24.6	7.77603
18.65	24.6	7.9394
18.95	24.6	8.14979
19.25	24.6	8.30798
19.55	24.6	8.21713
19.85	24.6	8.04925
20.15	24.6	7.95672
20.45	24.6	7.94156
20.75	24.6	7.90419
21.05	24.6	7.73564
21.35	24.6	7.48282
21.65	24.6	7.41584
21.95	24.6	7.28004
22.25	24.6	7.01973
22.55	24.6	6.98532
22.85	24.6	7.14789
23.15	24.6	7.23788
23.45	24.6	7.22545
23.75	24.6	7.09673
24.05	24.6	7.06684
24.35	24.6	6.89412
24.65	24.6	6.6179
24.95	24.6	6.56616
25.25	24.6	6.64999
25.55	24.6	6.78612
25.85	24.6	6.91544
26.15	24.6	7.00024
26.45	24.6	6.8973
26.75	24.6	6.5526
27.05	24.6	6.23461
27.35	24.6	6.25481
27.65	24.6	6.49139
27.95	24.6	6.53849
28.25	24.6	6.56353
28.55	24.6	6.57163
28.85	24.6	6.5536
29.15	24.6	6.60689
29.45	24.6	6.51445
29.75	24.6	6.49132
30.05	24.6	6.64227
30.35	24.6	6.8639
30.65	24.6	6.90516
30.95	24.6	6.79876
31.25	24.6	6.59357
31.55	24.6	6.28803
31.85	24.6	6.05184
32.15	24.6	5.893
32.45	24.6	5.85783
32.75	24.6	5.96618
33.05	24.6	6.13082
33.35	24.6	6.1168
33.65	24.6	5.68632
33.95	24.6	5.22816
34.25	24.6	5.19591
34.55	24.6	5.24329
34.85	24.6	5.16985
35.15	24.6	5.14777
35.45	24.6	4.97643
35.75	24.6	4.77198
36.05	24.6	4.75118
36.35	24.6	4.93856
36.65	24.6	5.31692
36.95	24.6	5.4414
37.25	24.6	5.36048
37.55	24.6	5.06714
37.85	24.6	4.62823
38.15	24.6	4.17722
38.45	24.6	3.49915
38.75	24.6	3.17117
39.05	24.6	3.09017
39.35	24.6	3.18008
39.65	24.6	3.27255
39.95	24.6	2.98862
40.25	24.6	2.96417
40.55	24.6	3.89065
40.85	24.6	5.14119
41.15	24.6	5.42789
41.45	24.6	4.63466
41.75	24.6	3.78883
42.05	24.6	3.30351
42.35	24.6	3.14813
42.65	24.6	3.17819
42.95	24.6	3.16085
43.25	24.6	3.15559
43.55	24.6	3.22497
43.85	24.6	3.27774
44.15	24.6	3.34911
44.45	24.6	3.55739
44.75	24.6	3.75383
45.05	24.6	3.84968
45.35	24.6	3.97319
45.65	24.6	4.14974
45.95	24.6	4.32565
46.25	24.6	4.4214
46.55	24.6	4.41733
46.85	24.6	4.34324
47.15	24.6	4.46052
47.45	24.6	4.58556
47.75	24.6	4.8169
48.05	24.6	5.02194
48.35	24.6	5.20061
48.65	24.6	5.48515
48.95	24.6	5.74072
49.25	24.6	5.97053
49.55	24.6	6.15177
49.85	24.6	6.33377
50.15	24.6	6.57553
50.45	24.6	6.79459
50.75	24.6	7.03829
51.05	24.6	7.20962
-50.05	24.39	70.5548
-49.75	24.39	72.2723
-49.45	24.39	72.9981
-49.15	24.39	71.3437
-48.85	24.39	71.1337
-48.55	24.39	68.9163
-48.25	24.39	66.0438
-47.95	24.39	64.2544
-47.65	24.39	60.804
-47.35	24.39	59.3068
-47.05	24.39	58.8159
-46.75	24.39	61.0327
-46.45	24.39	65.4319
-46.15	24.39	66.9021
-45.85	24.39	70.3004
-45.55	24.39	70.7972
-45.25	24.39	60.2627
-44.95	24.39	54.9293
-44.65	24.39	58.9642
-44.35	24.39	61.4094
-44.05	24.39	64.7513
-43.75	24.39	71.535
-43.45	24.39	59.5902
-43.15	24.39	38.8422
-42.85	24.39	42.2943
-42.55	24.39	45.9162
-42.25	24.39	47.2142
-41.95	24.39	47.0968
-41.65	24.39	47.2584
-41.35	24.39	47.8389
-41.05	24.39	47.5204
-40.75	24.39	47.1108
-40.45	24.39	44.8933
-40.15	24.39	41.9222
-39.85	24.39	40.9391
-39.55	24.39	43.3453
-39.25	24.39	45.2574
-38.95	24.39	46.192
-38.65	24.39	47.0014
-38.35	24.39	48.6084
-38.05	24.39	50.8345
-37.75	24.39	56.7708
-37.45	24.39	65.2691
-37.15	24.39	76.0214
-36.85	24.39	84.9118
-36.55	24.39	88.5853
-36.25	24.39	88.5638
-35.95	24.39	87.2304
-35.65	24.39	82.1117
-35.35	24.39	73.852
-35.05	24.39	66.6642
-34.75	24.39	65.1525
-34.45	24.39	61.7585
-34.15	24.39	55.9554
-33.85	24.39	51.6458
-33.55	24.39	49.5482
-33.25	24.39	47.8943
-32.95	24.39	46.9826
-32.65	24.39	46.7612
-32.35	24.39	46.4881
-32.05	24.39	43.8407
-31.75	24.39	39.6843
-31.45	24.39	35.4137
-31.15	24.39	34.5323
-30.85	24.39	35.3937
-30.55	24.39	35.0245
-30.25	24.39	35.6513
-29.95	24.39	36.6347
-29.65	24.39	35.0527
-29.35	24.39	32.3256
-29.05	24.39	32.1054
-28.75	24.39	34.3046
-28.45	24.39	35.2537
-28.15	24.39	35.8469
-27.85	24.39	37.6948
-27.55	24.39	39.229
-27.25	24.39	37.6236
-26.95	24.39	35.9368
-26.65	24.39	37.6884
-26.35	24.39	41.2174
-26.05	24.39	42.8299
-25.75	24.39	43.501
-25.45	24.39	43.1688
-25.15	24.39	41.2182
-24.85	24.39	41.6707
-24.55	24.39	45.5679
-24.25	24.39	46.1852
-23.95	24.39	42.6135
-23.65	24.39	42.832
-23.35	24.39	45.2397
-23.05	24.39	45.7751
-22.75	24.39	47.8366
-22.45	24.39	51.0731
-22.15	24.39	49.9166
-21.85	24.39	46.7806
-21.55	24.39	48.5845
-21.25	24.39	51.5835
-20.95	24.39	50.3991
-20.65	24.39	51.0202
-20.35	24.39	51.7851
-20.05	24.39	48.9729
-19.75	24.39	48.5897
-19.45	24.39	47.7099
-19.15	24.39	50.5691
-18.85	24.39	57.0958
-18.55	24.39	57.4678
-18.25	24.39	52.9463
-17.95	24.39	50.0676
-17.65	24.39	48.7412
-17.35	24.39	49.7323
-17.05	24.39	50.56
-16.75	24.39	52.1033
-16.45	24.39	53.5317
-16.15	24.39	51.1843
-15.85	24.39	46.681
-15.55	24.39	50.1621
-15.25	24.39	51.551
-14.95	24.39	49.8243
-14.65	24.39	47.7069
-14.35	24.39	48.55
-14.05	24.39	52.3458
-13.75	24.39	50.2515
-13.45	24.39	44.4226
-13.15	24.39	43.924
-12.85	24.39	48.2629
-12.55	24.39	54.1103
-12.25	24.39	51.1613
-11.95	24.39	46.5678
-11.65	24.39	43.2257
-11.35	24.39	48.7345
-11.05	24.39	48.1311
-10.75	24.39	43.2466
-10.45	24.39	41.4123
-10.15	24.39	42.4118
-9.85	24.39	47.8972
-9.55	24.39	47.5767
-9.25	24.39	41.8659
-8.95	24.39	39.1399
-8.65	24.39	41.7153
-8.35	24.39	43.0697
-8.05	24.39	40.4698
-7.75	24.39	41.5802
-7.45	24.39	45.0801
-7.15	24.39	42.9563
-6.85	24.39	38.6381
-6.55	24.39	41.5703
-6.25	24.39	41.3577
-5.95	24.39	36.8181
-5.65	24.39	37.941
-5.35	24.39	41.0219
-5.05	24.39	38.253
-4.75	24.39	35.3612
-4.45	24.39	38.9744
-4.15	24.39	28.6308
-3.85	24.39	28.7499
-3.55	24.39	28.0173
-3.25	24.39	19.4055
-2.95	24.39	12.8031
-2.65	24.39	25.4065
-2.35	24.39	37.4011
-2.05	24.39	39.362
-1.75	24.39	4.6365
-1.45	24.39	2.42517
-1.15	24.39	19.7404
-0.85	24.39	29.8944
-0.55	24.39	26.1305
-0.25	24.39	24.3292
0.05	24.39	23.8497
0.35	24.39	22.9752
0.65	24.39	21.9674
0.95	24.39	20.9214
1.25	24.39	20.1764
1.55	24.39	20.5682
1.85	24.39	20.1254
2.15	24.39	19.6596
2.45	24.39	18.6615
2.75	24.39	17.8412
3.05	24.39	17.2209
3.35	24.39	16.9298
3.65	24.39	16.5984
3.95	24.39	16.3119
4.25	24.39	15.9917
4.55	24.39	15.539
4.85	24.39	15.0925
5.15	24.39	14.777
5.45	24.39	14.2298
5.75	24.39	13.7904
6.05	24.39	13.7056
6.35	24.39	13.3344
6.65	24.39	13.0557
6.95	24.39	12.8453
7.25	24.39	12.3952
7.55	24.39	12.2457
7.85	24.39	12.3742
8.15	24.39	12.4189
8.45	24.39	12.2132
8.75	24.39	11.794
9.05	24.39	11.5399
9.35	24.39	11.0912
9.65	24.39	10.6101
9.95	24.39	10.4624
10.25	24.39	10.2674
10.55	24.39	10.0474
10.85	24.39	10.024
11.15	24.39	10.2265
11.45	24.39	10.3988
11.75	24.39	10.029
12.05	24.39	9.35693
12.35	24.39	9.12409
12.65	24.39	9.12582
12.95	24.39	8.85778
13.25	24.39	8.62505
13.55	24.39	8.67037
13.85	24.39	8.57025
14.15	24.39	8.42831
14.45	24.39	8.21136
14.75	24.39	8.14697
15.05	24.39	8.17861
15.35	24.39	8.44316
15.65	24.39	8.73368
15.95	24.39	8.79084
16.25	24.39	8.5419
16.55	24.39	8.21423
16.85	24.39	8.02005
17.15	24.39	7.89039
17.45	24.39	7.72485
17.75	24.39	7.56703
18.05	24.39	7.66873
18.35	24.39	7.9082
18.65	24.39	8.09014
18.95	24.39	8.17487
19.25	24.39	8.20394
19.55	24.39	8.0333
19.85	24.39	7.76398
20.15	24.39	7.52803
20.45	24.39	7.54449
20.75	24.39	7.46529
21.05	24.39	7.29795
21.35	24.39	7.15291
21.65	24.39	7.20546
21.95	24.39	7.25317
22.25	24.39	7.13348
22.55	24.39	7.09783
22.85	24.39	7.1623
23.15	24.39	7.19879
23.45	24.39	7.06244
23.75	24.39	6.93851
24.05	24.39	6.93312
24.35	24.39	6.88017
24.65	24.39	6.62778
24.95	24.39	6.42657
25.25	24.39	6.48924
25.55	24.39	6.8639
25.85	24.39	7.08033
26.15	24.39	7.02654
26.45	24.39	6.9069
26.75	24.39	6.56778
27.05	24.39	6.22685
27.35	24.39	6.11277
27.65	24.39	6.25775
27.95	24.39	6.35636
28.25	24.39	6.2413
28.55	24.39	6.26937
28.85	24.39	6.39339
29.15	24.39	6.49427
29.45	24.39	6.47105
29.75	24.39	6.49427
30.05	24.39	6.65977
30.35	24.39	6.76188
30.65	24.39	6.83777
30.95	24.39	6.82092
31.25	24.39	6.58639
31.55	24.39	6.29962
31.85	24.39	6.03958
32.15	24.39	5.80328
32.45	24.39	5.74089
32.75	24.39	5.75349
33.05	24.39	5.81886
33.35	24.39	5.7843
33.65	24.39	5.50889
33.95	24.39	5.00595
34.25	24.39	4.87814
34.55	24.39	5.05
34.85	24.39	5.2318
35.15	24.39	5.28847
35.45	24.39	5.21511
35.75	24.39	5.07007
36.05	24.39	5.1052
36.35	24.39	5.24469
36.65	24.39	5.3374
36.95	24.39	5.30243
37.25	24.39	5.16484
37.55	24.39	4.99784
37.85	24.39	4.7414
38.15	24.39	4.15355
38.45	24.39	3.44709
38.75	24.39	3.08937
39.05	24.39	3.06263
39.35	24.39	3.03923
39.65	24.39	3.12615
39.95	24.39	2.98696
40.25	24.39	2.99015
40.55	24.39	3.91514
40.85	24.39	5.1392
41.15	24.39	5.39109
41.45	24.39	4.71895
41.75	24.39	3.93905
42.05	24.39	3.45252
42.35	24.39	3.27325
42.65	24.39	3.27275
42.95	24.39	3.25792
43.25	24.39	3.25453
43.55	24.39	3.22497
43.85	24.39	3.24526
44.15	24.39	3.37703
44.45	24.39	3.52673
44.75	24.39	3.66374
45.05	24.39	3.82101
45.35	24.39	3.96662
45.65	24.39	4.20543
45.95	24.39	4.46587
46.25	24.39	4.6181
46.55	24.39	4.61464
46.85	24.39	4.56419
47.15	24.39	4.60415
47.45	24.39	4.7269
47.75	24.39	4.87956
48.05	24.39	5.18845
48.35	24.39	5.4983
48.65	24.39	5.74524
48.95	24.39	5.97134
49.25	24.39	6.14538
49.55	24.39	6.35223
49.85	24.39	6.51358
50.15	24.39	6.75077
50.45	24.39	7.03491
50.75	24.39	7.26629
51.05	24.39	7.45121
-50.05	24.19	67.5302
-49.75	24.19	69.9512
-49.45	24.19	72.3648
-49.15	24.19	70.3837
-48.85	24.19	69.6992
-48.55	24.19	68.322
-48.25	24.19	66.9257
-47.95	24.19	66.2765
-47.65	24.19	61.9989
-47.35	24.19	59.8306
-47.05	24.19	61.0631
-46.75	24.19	63.6846
-46.45	24.19	67.8954
-46.15	24.19	70.7423
-45.85	24.19	72.1899
-45.55	24.19	67.2869
-45.25	24.19	59.9168
-44.95	24.19	60.2697
-44.65	24.19	63.3667
-44.35	24.19	63.4176
-44.05	24.19	62.1968
-43.75	24.19	67.9493
-43.45	24.19	58.316
-43.15	24.19	38.5892
-42.85	24.19	42.0245
-42.55	24.19	45.0256
-42.25	24.19	46.7714
-41.95	24.19	47.064
-41.65	24.19	47.1395
-41.35	24.19	47.1161
-41.05	24.19	47.3321
-40.75	24.19	46.7575
-40.45	24.19	44.2095
-40.15	24.19	42.0339
-39.85	24.19	42.7973
-39.55	24.19	44.6674
-39.25	24.19	45.027
-38.95	24.19	44.6103
-38.65	24.19	43.8936
-38.35	24.19	43.602
-38.05	24.19	44.879
-37.75	24.19	51.2624
-37.45	24.19	61.4517
-37.15	24.19	72.8855
-36.85	24.19	82.926
-36.55	24.19	88.4754
-36.25	24.19	89.4713
-35.95	24.19	87.9052
-35.65	24.19	83.7563
-35.35	24.19	78.0956
-35.05	24.19	72.4756
-34.75	24.19	67.264
-34.45	24.19	61.1915
-34.15	24.19	55.2619
-33.85	24.19	51.8553
-33.55	24.19	49.695
-33.25	24.19	49.414
-32.95	24.19	49.3151
-32.65	24.19	46.8921
-32.35	24.19	45.7205
-32.05	24.19	45.0501
-31.75	24.19	41.4889
-31.45	24.19	37.011
-31.15	24.19	35.2768
-30.85	24.19	35.0778
-30.55	24.19	34.2749
-30.25	24.19	34.4075
-29.95	24.19	36.4196
-29.65	24.19	36.7887
-29.35	24.19	34.0081
-29.05	24.19	32.2914
-28.75	24.19	32.273
-28.45	24.19	33.2121
-28.15	24.19	35.3515
-27.85	24.19	37.013
-27.55	24.19	37.9838
-27.25	24.19	36.4785
-26.95	24.19	35.4175
-26.65	24.19	37.4806
-26.35	24.19	40.0234
-26.05	24.19	41.4666
-25.75	24.19	41.8384
-25.45	24.19	40.7529
-25.15	24.19	39.1855
-24.85	24.19	40.3681
-24.55	24.19	44.4162
-24.25	24.19	46.2446
-23.95	24.19	43.547
-23.65	24.19	44.0021
-23.35	24.19	47.6766
-23.05	24.19	46.6761
-22.75	24.19	46.7302
-22.45	24.19	50.3113
-22.15	24.19	49.3718
-21.85	24.19	48.8674
-21.55	24.19	51.7248
-21.25	24.19	50.4517
-20.95	24.19	47.371
-20.65	24.19	47.6549
-20.35	24.19	47.738
-20.05	24.19	45.6628
-19.75	24.19	45.7301
-19.45	24.19	47.5543
-19.15	24.19	50.4363
-18.85	24.19	55.5058
-18.55	24.19	55.3634
-18.25	24.19	52.3655
-17.95	24.19	49.7269
-17.65	24.19	47.7079
-17.35	24.19	47.0237
-17.05	24.19	52.0833
-16.75	24.19	54.4397
-16.45	24.19	51.2244
-16.15	24.19	50.5716
-15.85	24.19	44.7503
-15.55	24.19	47.8964
-15.25	24.19	50.2873
-14.95	24.19	51.3078
-14.65	24.19	49.914
-14.35	24.19	48.3286
-14.05	24.19	49.9709
-13.75	24.19	48.6582
-13.45	24.19	45.1985
-13.15	24.19	46.9908
-12.85	24.19	48.3319
-12.55	24.19	49.824
-12.25	24.19	51.1985
-11.95	24.19	46.9653
-11.65	24.19	46.7002
-11.35	24.19	48.6377
-11.05	24.19	45.7731
-10.75	24.19	44.0092
-10.45	24.19	41.9105
-10.15	24.19	44.2071
-9.85	24.19	48.4514
-9.55	24.19	47.9519
-9.25	24.19	42.757
-8.95	24.19	38.9274
-8.65	24.19	42.991
-8.35	24.19	41.3698
-8.05	24.19	41.1057
-7.75	24.19	44.8293
-7.45	24.19	46.4795
-7.15	24.19	39.8989
-6.85	24.19	38.3174
-6.55	24.19	42.3055
-6.25	24.19	42.1434
-5.95	24.19	40.1259
-5.65	24.19	38.6648
-5.35	24.19	40.6431
-5.05	24.19	37.4516
-4.75	24.19	37.7044
-4.45	24.19	40.4522
-4.15	24.19	33.1082
-3.85	24.19	31.8471
-3.55	24.19	26.4258
-3.25	24.19	20.5889
-2.95	24.19	18.4362
-2.65	24.19	35.0044
-2.35	24.19	39.4508
-2.05	24.19	42.5817
-1.75	24.19	21.8701
-1.45	24.19	18.3612
-1.15	24.19	22.6547
-0.85	24.19	29.452
-0.55	24.19	26.3394
-0.25	24.19	25.289
0.05	24.19	24.5472
0.35	24.19	23.4077
0.65	24.19	22.3276
0.95	24.19	21.5352
1.25	24.19	20.6728
1.55	24.19	20.3311
1.85	24.19	19.8459
2.15	24.19	19.4764
2.45	24.19	18.4911
2.75	24.19	17.7398
3.05	24.19	17.3535
3.35	24.19	17.1154
3.65	24.19	16.6728
3.95	24.19	16.473
4.25	24.19	16.2479
4.55	24.19	15.6631
4.85	24.19	15.0337
5.15	24.19	14.5696
5.45	24.19	13.8312
5.75	24.19	13.4138
6.05	24.19	13.2585
6.35	24.19	13.1462
6.65	24.19	13.0954
6.95	24.19	12.7569
7.25	24.19	12.3765
7.55	24.19	12.5373
7.85	24.19	12.626
8.15	24.19	12.5435
8.45	24.19	12.3954
8.75	24.19	12.1647
9.05	24.19	11.7321
9.35	24.19	11.2864
9.65	24.19	10.8973
9.95	24.19	10.6259
10.25	24.19	10.5863
10.55	24.19	10.6144
10.85	24.19	10.5721
11.15	24.19	10.5246
11.45	24.19	10.3379
11.75	24.19	10.0763
12.05	24.19	9.61416
12.35	24.19	9.47854
12.65	24.19	9.5755
12.95	24.19	9.41455
13.25	24.19	9.28869
13.55	24.19	9.08918
13.85	24.19	8.93681
14.15	24.19	8.86656
14.45	24.19	8.63706
14.75	24.19	8.46356
15.05	24.19	8.39327
15.35	24.19	8.47609
15.65	24.19	8.67192
15.95	24.19	8.73802
16.25	24.19	8.42576
16.55	24.19	8.09387
16.85	24.19	8.05809
17.15	24.19	8.10431
17.45	24.19	7.92039
17.75	24.19	7.64418
18.05	24.19	7.63181
18.35	24.19	7.97016
18.65	24.19	8.23695
18.95	24.19	8.32026
19.25	24.19	8.35172
19.55	24.19	8.13673
19.85	24.19	7.87376
20.15	24.19	7.88235
20.45	24.19	7.94577
20.75	24.19	7.68566
21.05	24.19	7.33395
21.35	24.19	7.15404
21.65	24.19	7.26402
21.95	24.19	7.29382
22.25	24.19	7.10787
22.55	24.19	6.99629
22.85	24.19	7.00871
23.15	24.19	7.12119
23.45	24.19	7.18786
23.75	24.19	7.18112
24.05	24.19	7.05678
24.35	24.19	6.80197
24.65	24.19	6.62822
24.95	24.19	6.59151
25.25	24.19	6.70581
25.55	24.19	6.97091
25.85	24.19	7.17946
26.15	24.19	7.16944
26.45	24.19	6.89553
26.75	24.19	6.55175
27.05	24.19	6.49533
27.35	24.19	6.63407
27.65	24.19	6.79979
27.95	24.19	6.8459
28.25	24.19	6.75572
28.55	24.19	6.69368
28.85	24.19	6.60213
29.15	24.19	6.58203
29.45	24.19	6.55784
29.75	24.19	6.53362
30.05	24.19	6.6577
30.35	24.19	6.882
30.65	24.19	7.04158
30.95	24.19	6.93203
31.25	24.19	6.609
31.55	24.19	6.39751
31.85	24.19	6.3566
32.15	24.19	6.16583
32.45	24.19	6.10101
32.75	24.19	5.9879
33.05	24.19	5.87719
33.35	24.19	5.94041
33.65	24.19	5.78337
33.95	24.19	5.5042
34.25	24.19	5.2017
34.55	24.19	5.07581
34.85	24.19	5.25612
35.15	24.19	5.33561
35.45	24.19	5.23799
35.75	24.19	5.09567
36.05	24.19	5.15167
36.35	24.19	5.37182
36.65	24.19	5.51871
36.95	24.19	5.56811
37.25	24.19	5.37875
37.55	24.19	5.16085
37.85	24.19	4.74552
38.15	24.19	4.10608
38.45	24.19	3.50905
38.75	24.19	3.1825
39.05	24.19	2.98745
39.35	24.19	2.93413
39.65	24.19	3.05298
39.95	24.19	2.94042
40.25	24.19	2.88589
40.55	24.19	3.75285
40.85	24.19	5.09675
41.15	24.19	5.4069
41.45	24.19	4.64109
41.75	24.19	3.95171
42.05	24.19	3.46093
42.35	24.19	3.15008
42.65	24.19	3.18083
42.95	24.19	3.29599
43.25	24.19	3.32446
43.55	24.19	3.35812
43.85	24.19	3.34274
44.15	24.19	3.43957
44.45	24.19	3.58384
44.75	24.19	3.7495
45.05	24.19	3.81743
45.35	24.19	3.90914
45.65	24.19	4.03171
45.95	24.19	4.21099
46.25	24.19	4.33953
46.55	24.19	4.33653
46.85	24.19	4.20858
47.15	24.19	4.16949
47.45	24.19	4.29445
47.75	24.19	4.36919
48.05	24.19	4.62829
48.35	24.19	4.91013
48.65	24.19	5.16572
48.95	24.19	5.47129
49.25	24.19	5.62379
49.55	24.19	5.85338
49.85	24.19	6.11315
50.15	24.19	6.30424
50.45	24.19	6.29109
50.75	24.19	6.51147
51.05	24.19	6.7086
-50.05	23.99	63.6517
-49.75	23.99	65.717
-49.45	23.99	69.2977
-49.15	23.99	67.4986
-48.85	23.99	65.7202
-48.55	23.99	67.8115
-48.25	23.99	67.224
-47.95	23.99	62.9271
-47.65	23.99	58.857
-47.35	23.99	58.2309
-47.05	23.99	60.0464
-46.75	23.99	63.187
-46.45	23.99	64.8758
-46.15	23.99	67.5374
-45.85	23.99	71.0228
-45.55	23.99	67.9149
-45.25	23.99	62.5362
-44.95	23.99	60.0527
-44.65	23.99	60.052
-44.35	23.99	62.3232
-44.05	23.99	63.8565
-43.75	23.99	69.6696
-43.45	23.99	59.974
-43.15	23.99	38.9007
-42.85	23.99	42.6012
-42.55	23.99	45.8503
-42.25	23.99	47.9235
-41.95	23.99	48.6443
-41.65	23.99	48.4997
-41.35	23.99	48.1091
-41.05	23.99	47.8544
-40.75	23.99	47.1137
-40.45	23.99	45.1375
-40.15	23.99	43.8717
-39.85	23.99	44.7818
-39.55	23.99	45.7884
-39.25	23.99	44.3519
-38.95	23.99	42.3259
-38.65	23.99	40.8984
-38.35	23.99	41.2522
-38.05	23.99	41.7647
-37.75	23.99	44.3918
-37.45	23.99	49.9066
-37.15	23.99	60.4601
-36.85	23.99	72.512
-36.55	23.99	81.4111
-36.25	23.99	84.6572
-35.95	23.99	84.6742
-35.65	23.99	83.7053
-35.35	23.99	81.6525
-35.05	23.99	78.8895
-34.75	23.99	73.4637
-34.45	23.99	66.2471
-34.15	23.99	59.676
-33.85	23.99	55.1639
-33.55	23.99	51.9877
-33.25	23.99	50.5416
-32.95	23.99	49.7393
-32.65	23.99	48.3372
-32.35	23.99	46.7258
-32.05	23.99	43.3901
-31.75	23.99	38.9909
-31.45	23.99	36.3745
-31.15	23.99	35.7095
-30.85	23.99	36.4775
-30.55	23.99	35.5401
-30.25	23.99	35.4826
-29.95	23.99	37.3804
-29.65	23.99	36.5815
-29.35	23.99	33.3868
-29.05	23.99	32.372
-28.75	23.99	32.4226
-28.45	23.99	32.0392
-28.15	23.99	33.4314
-27.85	23.99	36.8492
-27.55	23.99	37.992
-27.25	23.99	35.7403
-26.95	23.99	33.8958
-26.65	23.99	34.7494
-26.35	23.99	38.7097
-26.05	23.99	40.7449
-25.75	23.99	40.1769
-25.45	23.99	39.0931
-25.15	23.99	37.5636
-24.85	23.99	37.9141
-24.55	23.99	42.5025
-24.25	23.99	44.495
-23.95	23.99	41.7315
-23.65	23.99	42.1723
-23.35	23.99	45.9199
-23.05	23.99	45.5574
-22.75	23.99	44.895
-22.45	23.99	48.1256
-22.15	23.99	47.5377
-21.85	23.99	44.8246
-21.55	23.99	48.1449
-21.25	23.99	51.7089
-20.95	23.99	50.8492
-20.65	23.99	48.7251
-20.35	23.99	47.6096
-20.05	23.99	45.437
-19.75	23.99	45.8567
-19.45	23.99	46.5913
-19.15	23.99	51.1563
-18.85	23.99	58.1916
-18.55	23.99	57.2348
-18.25	23.99	51.4278
-17.95	23.99	49.3291
-17.65	23.99	48.091
-17.35	23.99	49.9615
-17.05	23.99	54.2826
-16.75	23.99	54.8723
-16.45	23.99	50.0049
-16.15	23.99	47.2254
-15.85	23.99	45.528
-15.55	23.99	50.2322
-15.25	23.99	53.6706
-14.95	23.99	52.8616
-14.65	23.99	48.9749
-14.35	23.99	48.8036
-14.05	23.99	51.8186
-13.75	23.99	50.3686
-13.45	23.99	48.129
-13.15	23.99	49.6195
-12.85	23.99	49.7535
-12.55	23.99	50.3131
-12.25	23.99	50.8023
-11.95	23.99	50.0782
-11.65	23.99	49.8625
-11.35	23.99	48.0171
-11.05	23.99	45.0994
-10.75	23.99	44.2136
-10.45	23.99	42.967
-10.15	23.99	48.8191
-9.85	23.99	48.6144
-9.55	23.99	47.4581
-9.25	23.99	44.3268
-8.95	23.99	42.679
-8.65	23.99	43.2993
-8.35	23.99	44.1218
-8.05	23.99	41.8216
-7.75	23.99	46.2572
-7.45	23.99	45.9561
-7.15	23.99	42.4024
-6.85	23.99	40.9974
-6.55	23.99	43.9698
-6.25	23.99	41.5754
-5.95	23.99	39.6314
-5.65	23.99	37.2162
-5.35	23.99	39.3119
-5.05	23.99	40.8783
-4.75	23.99	39.8677
-4.45	23.99	36.169
-4.15	23.99	33.3801
-3.85	23.99	38.13
-3.55	23.99	34.6409
-3.25	23.99	24.9307
-2.95	23.99	18.1715
-2.65	23.99	29.0437
-2.35	23.99	31.6146
-2.05	23.99	38.5888
-1.75	23.99	18.9541
-1.45	23.99	12.5279
-1.15	23.99	20.2245
-0.85	23.99	30.4369
-0.55	23.99	27.2703
-0.25	23.99	24.9346
0.05	23.99	24.286
0.35	23.99	23.5309
0.65	23.99	22.6984
0.95	23.99	22.3902
1.25	23.99	21.9053
1.55	23.99	21.2551
1.85	23.99	20.3289
2.15	23.99	19.7553
2.45	23.99	18.6327
2.75	23.99	18.037
3.05	23.99	17.8708
3.35	23.99	17.6184
3.65	23.99	17.5077
3.95	23.99	17.1336
4.25	23.99	16.5895
4.55	23.99	15.8255
4.85	23.99	15.1362
5.15	23.99	14.6552
5.45	23.99	14.0137
5.75	23.99	13.5416
6.05	23.99	13.4892
6.35	23.99	13.2216
6.65	23.99	13.0755
6.95	23.99	13.0381
7.25	23.99	12.7905
7.55	23.99	12.7218
7.85	23.99	12.647
8.15	23.99	12.6549
8.45	23.99	12.812
8.75	23.99	12.4717
9.05	23.99	12.1618
9.35	23.99	11.8067
9.65	23.99	11.5628
9.95	23.99	11.2789
10.25	23.99	10.9177
10.55	23.99	10.5622
10.85	23.99	10.4583
11.15	23.99	10.5374
11.45	23.99	10.6877
11.75	23.99	10.3272
12.05	23.99	9.80737
12.35	23.99	9.70233
12.65	23.99	9.5929
12.95	23.99	9.55552
13.25	23.99	9.4689
13.55	23.99	9.27175
13.85	23.99	9.04426
14.15	23.99	8.94881
14.45	23.99	8.86656
14.75	23.99	8.74581
15.05	23.99	8.7544
15.35	23.99	8.90853
15.65	23.99	9.16225
15.95	23.99	9.21394
16.25	23.99	8.81517
16.55	23.99	8.56482
16.85	23.99	8.498
17.15	23.99	8.34905
17.45	23.99	8.14442
17.75	23.99	7.86853
18.05	23.99	7.85189
18.35	23.99	8.23703
18.65	23.99	8.54572
18.95	23.99	8.52504
19.25	23.99	8.45412
19.55	23.99	8.35172
19.85	23.99	8.18943
20.15	23.99	8.05517
20.45	23.99	8.09093
20.75	23.99	8.08836
21.05	23.99	7.85616
21.35	23.99	7.66857
21.65	23.99	7.63703
21.95	23.99	7.51086
22.25	23.99	7.2789
22.55	23.99	7.10116
22.85	23.99	7.18929
23.15	23.99	7.37861
23.45	23.99	7.42298
23.75	23.99	7.29593
24.05	23.99	7.01342
24.35	23.99	6.78393
24.65	23.99	6.51144
24.95	23.99	6.38056
25.25	23.99	6.56616
25.55	23.99	6.89375
25.85	23.99	7.17167
26.15	23.99	7.22977
26.45	23.99	7.00132
26.75	23.99	6.63611
27.05	23.99	6.3436
27.35	23.99	6.27608
27.65	23.99	6.45104
27.95	23.99	6.67262
28.25	23.99	6.53159
28.55	23.99	6.31193
28.85	23.99	6.34005
29.15	23.99	6.51446
29.45	23.99	6.49327
29.75	23.99	6.48924
30.05	23.99	6.58305
30.35	23.99	6.88414
30.65	23.99	7.09123
30.95	23.99	7.13439
31.25	23.99	6.95476
31.55	23.99	6.72123
31.85	23.99	6.48596
32.15	23.99	6.17841
32.45	23.99	5.96899
32.75	23.99	5.85721
33.05	23.99	5.89389
33.35	23.99	5.88689
33.65	23.99	5.8789
33.95	23.99	5.69855
34.25	23.99	5.47413
34.55	23.99	5.3732
34.85	23.99	5.42797
35.15	23.99	5.48156
35.45	23.99	5.33164
35.75	23.99	5.23055
36.05	23.99	5.31234
36.35	23.99	5.55902
36.65	23.99	5.46914
36.95	23.99	5.35609
37.25	23.99	5.32368
37.55	23.99	5.26292
37.85	23.99	5.06743
38.15	23.99	4.40102
38.45	23.99	3.69595
38.75	23.99	3.20298
39.05	23.99	3.01185
39.35	23.99	3.01738
39.65	23.99	3.16587
39.95	23.99	2.96842
40.25	23.99	2.97423
40.55	23.99	3.84075
40.85	23.99	5.03353
41.15	23.99	5.34474
41.45	23.99	4.642
41.75	23.99	3.85995
42.05	23.99	3.36909
42.35	23.99	3.15527
42.65	23.99	3.12111
42.95	23.99	3.13612
43.25	23.99	3.16415
43.55	23.99	3.13535
43.85	23.99	3.05999
44.15	23.99	3.19068
44.45	23.99	3.37275
44.75	23.99	3.59885
45.05	23.99	3.72651
45.35	23.99	3.87612
45.65	23.99	3.99415
45.95	23.99	4.11839
46.25	23.99	4.22151
46.55	23.99	4.24915
46.85	23.99	4.17839
47.15	23.99	4.14031
47.45	23.99	4.18901
47.75	23.99	4.29115
48.05	23.99	4.45024
48.35	23.99	4.60695
48.65	23.99	4.81085
48.95	23.99	5.01813
49.25	23.99	5.35468
49.55	23.99	5.66618
49.85	23.99	5.87861
50.15	23.99	6.06284
50.45	23.99	6.40678
50.75	23.99	6.67244
51.05	23.99	6.76191
-50.05	23.8	57.9979
-49.75	23.8	60.9149
-49.45	23.8	66.7852
-49.15	23.8	64.8434
-48.85	23.8	63.8229
-48.55	23.8	66.3608
-48.25	23.8	67.2895
-47.95	23.8	64.3155
-47.65	23.8	59.6146
-47.35	23.8	58.8563
-47.05	23.8	64.0325
-46.75	23.8	68.4622
-46.45	23.8	69.0365
-46.15	23.8	67.3145
-45.85	23.8	68.4664
-45.55	23.8	65.8612
-45.25	23.8	61.64
-44.95	23.8	59.6846
-44.65	23.8	61.0859
-44.35	23.8	62.7172
-44.05	23.8	63.7397
-43.75	23.8	70.7351
-43.45	23.8	61.8331
-43.15	23.8	42.0314
-42.85	23.8	45.007
-42.55	23.8	47.9493
-42.25	23.8	49.4161
-41.95	23.8	50.1342
-41.65	23.8	49.5115
-41.35	23.8	48.2054
-41.05	23.8	47.9276
-40.75	23.8	47.4207
-40.45	23.8	45.3407
-40.15	23.8	44.1688
-39.85	23.8	45.5801
-39.55	23.8	46.8522
-39.25	23.8	45.4267
-38.95	23.8	42.1627
-38.65	23.8	40.4842
-38.35	23.8	40.9346
-38.05	23.8	41.4448
-37.75	23.8	43.0858
-37.45	23.8	47.7633
-37.15	23.8	56.1317
-36.85	23.8	65.3939
-36.55	23.8	72.9664
-36.25	23.8	77.4037
-35.95	23.8	79.7837
-35.65	23.8	80.964
-35.35	23.8	81.6776
-35.05	23.8	81.4759
-34.75	23.8	77.9197
-34.45	23.8	73.0961
-34.15	23.8	67.0478
-33.85	23.8	61.7115
-33.55	23.8	57.3685
-33.25	23.8	54.6875
-32.95	23.8	53.2501
-32.65	23.8	50.6662
-32.35	23.8	47.9573
-32.05	23.8	44.7169
-31.75	23.8	40.5263
-31.45	23.8	38.0608
-31.15	23.8	37.8024
-30.85	23.8	37.757
-30.55	23.8	36.7884
-30.25	23.8	36.6563
-29.95	23.8	37.8386
-29.65	23.8	36.6527
-29.35	23.8	32.7237
-29.05	23.8	31.2033
-28.75	23.8	32.164
-28.45	23.8	32.7801
-28.15	23.8	34.3668
-27.85	23.8	36.2969
-27.55	23.8	37.2369
-27.25	23.8	35.9643
-26.95	23.8	33.9567
-26.65	23.8	35.1777
-26.35	23.8	38.0814
-26.05	23.8	39.9353
-25.75	23.8	39.2307
-25.45	23.8	38.9706
-25.15	23.8	38.7245
-24.85	23.8	39.2319
-24.55	23.8	43.5531
-24.25	23.8	45.0367
-23.95	23.8	43.196
-23.65	23.8	43.9986
-23.35	23.8	46.1507
-23.05	23.8	44.7227
-22.75	23.8	43.8508
-22.45	23.8	48.0427
-22.15	23.8	48.5418
-21.85	23.8	45.8623
-21.55	23.8	47.4331
-21.25	23.8	51.5824
-20.95	23.8	49.5275
-20.65	23.8	47.8889
-20.35	23.8	49.1053
-20.05	23.8	46.1867
-19.75	23.8	45.3414
-19.45	23.8	46.2806
-19.15	23.8	52.4688
-18.85	23.8	56.8848
-18.55	23.8	55.3015
-18.25	23.8	52.0629
-17.95	23.8	51.1017
-17.65	23.8	48.8433
-17.35	23.8	48.026
-17.05	23.8	53.5681
-16.75	23.8	54.0655
-16.45	23.8	49.9062
-16.15	23.8	47.7551
-15.85	23.8	45.6516
-15.55	23.8	49.7477
-15.25	23.8	54.5131
-14.95	23.8	55.0358
-14.65	23.8	49.3867
-14.35	23.8	48.5818
-14.05	23.8	51.1314
-13.75	23.8	51.0804
-13.45	23.8	49.9431
-13.15	23.8	49.0249
-12.85	23.8	48.8543
-12.55	23.8	53.3261
-12.25	23.8	54.4178
-11.95	23.8	49.5255
-11.65	23.8	49.6711
-11.35	23.8	48.8989
-11.05	23.8	45.9349
-10.75	23.8	45.2471
-10.45	23.8	44.17
-10.15	23.8	48.1157
-9.85	23.8	49.1425
-9.55	23.8	48.8924
-9.25	23.8	45.947
-8.95	23.8	44.3413
-8.65	23.8	42.6064
-8.35	23.8	44.0687
-8.05	23.8	44.9137
-7.75	23.8	46.1427
-7.45	23.8	43.3081
-7.15	23.8	43.6104
-6.85	23.8	42.6832
-6.55	23.8	39.6853
-6.25	23.8	37.4282
-5.95	23.8	40.8272
-5.65	23.8	37.621
-5.35	23.8	37.496
-5.05	23.8	40.0563
-4.75	23.8	39.5486
-4.45	23.8	37.168
-4.15	23.8	35.9981
-3.85	23.8	35.38
-3.55	23.8	30.6685
-3.25	23.8	21.2521
-2.95	23.8	14.309
-2.65	23.8	26.67
-2.35	23.8	26.2965
-2.05	23.8	33.3078
-1.75	23.8	17.2531
-1.45	23.8	14.8489
-1.15	23.8	25.14
-0.85	23.8	30.6509
-0.55	23.8	27.4157
-0.25	23.8	25.4853
0.05	23.8	24.7045
0.35	23.8	23.807
0.65	23.8	22.5677
0.95	23.8	22.2296
1.25	23.8	21.9271
1.55	23.8	21.1384
1.85	23.8	20.1648
2.15	23.8	19.7411
2.45	23.8	18.9599
2.75	23.8	18.3187
3.05	23.8	17.9987
3.35	23.8	17.3984
3.65	23.8	17.1958
3.95	23.8	16.7248
4.25	23.8	16.2679
4.55	23.8	15.5804
4.85	23.8	14.9019
5.15	23.8	14.4336
5.45	23.8	13.8293
5.75	23.8	13.5019
6.05	23.8	13.5356
6.35	23.8	13.3963
6.65	23.8	13.135
6.95	23.8	12.7521
7.25	23.8	12.7245
7.55	23.8	12.892
7.85	23.8	12.8571
8.15	23.8	12.6627
8.45	23.8	12.6535
8.75	23.8	12.23
9.05	23.8	11.65
9.35	23.8	11.2562
9.65	23.8	11.0125
9.95	23.8	10.6772
10.25	23.8	10.4568
10.55	23.8	10.4603
10.85	23.8	10.3192
11.15	23.8	10.3143
11.45	23.8	10.2683
11.75	23.8	9.9075
12.05	23.8	9.51087
12.35	23.8	9.35374
12.65	23.8	9.16312
12.95	23.8	8.92103
13.25	23.8	8.84883
13.55	23.8	8.65135
13.85	23.8	8.42679
14.15	23.8	8.35885
14.45	23.8	8.29392
14.75	23.8	8.21957
15.05	23.8	8.38262
15.35	23.8	8.64019
15.65	23.8	8.82724
15.95	23.8	8.70352
16.25	23.8	8.30239
16.55	23.8	7.94624
16.85	23.8	7.86632
17.15	23.8	7.98731
17.45	23.8	7.93071
17.75	23.8	7.78083
18.05	23.8	7.7607
18.35	23.8	7.99021
18.65	23.8	8.22237
18.95	23.8	8.30691
19.25	23.8	8.28562
19.55	23.8	7.9699
19.85	23.8	7.60312
20.15	23.8	7.56974
20.45	23.8	7.62985
20.75	23.8	7.34945
21.05	23.8	7.19247
21.35	23.8	7.14499
21.65	23.8	7.32193
21.95	23.8	7.33269
22.25	23.8	7.09448
22.55	23.8	7.03765
22.85	23.8	7.22134
23.15	23.8	7.28223
23.45	23.8	7.12556
23.75	23.8	7.08899
24.05	23.8	7.02713
24.35	23.8	6.72697
24.65	23.8	6.45482
24.95	23.8	6.45383
25.25	23.8	6.66908
25.55	23.8	6.92939
25.85	23.8	7.088
26.15	23.8	7.08142
26.45	23.8	6.8586
26.75	23.8	6.47019
27.05	23.8	6.16013
27.35	23.8	6.11277
27.65	23.8	6.35735
27.95	23.8	6.46203
28.25	23.8	6.32074
28.55	23.8	6.35283
28.85	23.8	6.35086
29.15	23.8	6.32172
29.45	23.8	6.38547
29.75	23.8	6.49834
30.05	23.8	6.59601
30.35	23.8	6.77036
30.65	23.8	6.8293
30.95	23.8	6.81668
31.25	23.8	6.68257
31.55	23.8	6.50129
31.85	23.8	6.24318
32.15	23.8	5.89116
32.45	23.8	5.7326
32.75	23.8	5.72066
33.05	23.8	5.68675
33.35	23.8	5.84734
33.65	23.8	5.67415
33.95	23.8	5.34677
34.25	23.8	5.22
34.55	23.8	5.34639
34.85	23.8	5.3227
35.15	23.8	5.22269
35.45	23.8	5.04938
35.75	23.8	5.00472
36.05	23.8	5.13692
36.35	23.8	5.22392
36.65	23.8	5.23715
36.95	23.8	5.38884
37.25	23.8	5.24829
37.55	23.8	5.02732
37.85	23.8	4.82856
38.15	23.8	4.43845
38.45	23.8	3.87649
38.75	23.8	3.29654
39.05	23.8	2.93586
39.35	23.8	2.88189
39.65	23.8	3.19819
39.95	23.8	3.11743
40.25	23.8	3.0354
40.55	23.8	3.75858
40.85	23.8	5.04033
41.15	23.8	5.38056
41.45	23.8	4.55098
41.75	23.8	3.76204
42.05	23.8	3.30485
42.35	23.8	3.11858
[truncated: 82,501 more rows]

## Sheet: Fig2f
V_b (V)	V_t (V)	R_xx (Ohm)
-50.05	24.79	79.5482
-49.75	24.79	79.2797
-49.45	24.79	76.7333
-49.15	24.79	72.6805
-48.85	24.79	68.9644
-48.55	24.79	67.2528
-48.25	24.79	70.3868
-47.95	24.79	74.5742
-47.65	24.79	76.6351
-47.35	24.79	72.6308
-47.05	24.79	66.9643
-46.75	24.79	61.0412
-46.45	24.79	59.8405
-46.15	24.79	61.3361
-45.85	24.79	64.0605
-45.55	24.79	67.9564
-45.25	24.79	68.6074
-44.95	24.79	65.9404
-44.65	24.79	67.8879
-44.35	24.79	72.8382
-44.05	24.79	80.5306
-43.75	24.79	80.9302
-43.45	24.79	68.2468
-43.15	24.79	60.8631
-42.85	24.79	58.7265
-42.55	24.79	57.8225
-42.25	24.79	56.1666
-41.95	24.79	54.2601
-41.65	24.79	52.6303
-41.35	24.79	52.439
-41.05	24.79	53.0914
-40.75	24.79	53.6877
-40.45	24.79	53.2375
-40.15	24.79	51.4425
-39.85	24.79	49.7745
-39.55	24.79	48.9547
-39.25	24.79	49.0768
-38.95	24.79	47.9909
-38.65	24.79	48.3459
-38.35	24.79	49.074
-38.05	24.79	48.4857
-37.75	24.79	47.0525
-37.45	24.79	47.9736
-37.15	24.79	51.6529
-36.85	24.79	57.25
-36.55	24.79	60.2186
-36.25	24.79	62.8188
-35.95	24.79	68.4418
-35.65	24.79	75.1379
-35.35	24.79	81.0185
-35.05	24.79	85.9815
-34.75	24.79	90.0101
-34.45	24.79	89.9462
-34.15	24.79	82.3337
-33.85	24.79	72.3927
-33.55	24.79	67.333
-33.25	24.79	63.2565
-32.95	24.79	59.0198
-32.65	24.79	53.2903
-32.35	24.79	47.9228
-32.05	24.79	46.5097
-31.75	24.79	45.7747
-31.45	24.79	43.6748
-31.15	24.79	41.9096
-30.85	24.79	39.8597
-30.55	24.79	38.2338
-30.25	24.79	39.1487
-29.95	24.79	41.6667
-29.65	24.79	42.0894
-29.35	24.79	39.4232
-29.05	24.79	36.263
-28.75	24.79	35.3389
-28.45	24.79	34.1059
-28.15	24.79	31.69
-27.85	24.79	31.1545
-27.55	24.79	32.4823
-27.25	24.79	33.957
-26.95	24.79	35.905
-26.65	24.79	37.943
-26.35	24.79	37.3444
-26.05	24.79	34.1054
-25.75	24.79	35.9118
-25.45	24.79	40.0452
-25.15	24.79	40.1838
-24.85	24.79	38.909
-24.55	24.79	40.7529
-24.25	24.79	41.7985
-23.95	24.79	43.8728
-23.65	24.79	46.6143
-23.35	24.79	43.5061
-23.05	24.79	39.4968
-22.75	24.79	40.5021
-22.45	24.79	41.6709
-22.15	24.79	41.654
-21.85	24.79	44.4633
-21.55	24.79	47.4016
-21.25	24.79	48.7535
-20.95	24.79	48.1837
-20.65	24.79	46.3457
-20.35	24.79	47.2593
-20.05	24.79	46.9328
-19.75	24.79	48.9739
-19.45	24.79	48.7019
-19.15	24.79	45.841
-18.85	24.79	46.8233
-18.55	24.79	50.2049
-18.25	24.79	50.7114
-17.95	24.79	50.4394
-17.65	24.79	49.6991
-17.35	24.79	45.2641
-17.05	24.79	42.658
-16.75	24.79	44.8364
-16.45	24.79	52.9131
-16.15	24.79	57.0016
-15.85	24.79	53.7385
-15.55	24.79	45.7941
-15.25	24.79	43.8854
-14.95	24.79	47.6203
-14.65	24.79	54.9479
-14.35	24.79	51.2004
-14.05	24.79	42.9911
-13.75	24.79	45.4343
-13.45	24.79	48.8487
-13.15	24.79	48.3837
-12.85	24.79	46.6469
-12.55	24.79	48.8746
-12.25	24.79	48.2293
-11.95	24.79	46.9094
-11.65	24.79	51.3591
-11.35	24.79	48.5185
-11.05	24.79	45.93
-10.75	24.79	44.4727
-10.45	24.79	46.0132
-10.15	24.79	41.7315
-9.85	24.79	39.4331
-9.55	24.79	39.8716
-9.25	24.79	46.8304
-8.95	24.79	42.5094
-8.65	24.79	37.3453
-8.35	24.79	40.2657
-8.05	24.79	45.9278
-7.75	24.79	43.857
-7.45	24.79	40.2511
-7.15	24.79	40.0578
-6.85	24.79	44.0881
-6.55	24.79	42.0739
-6.25	24.79	32.6295
-5.95	24.79	39.4121
-5.65	24.79	42.8627
-5.35	24.79	34.4097
-5.05	24.79	33.5943
-4.75	24.79	38.968
-4.45	24.79	31.8214
-4.15	24.79	33.1792
-3.85	24.79	27.6656
-3.55	24.79	26.1732
-3.25	24.79	30.1262
-2.95	24.79	21.7899
-2.65	24.79	31.1363
-2.35	24.79	40.2634
-2.05	24.79	40.6279
-1.75	24.79	33.0157
-1.45	24.79	9.76562
-1.15	24.79	18.9112
-0.85	24.79	24.3622
-0.55	24.79	28.1669
-0.25	24.79	27.5498
0.05	24.79	26.9689
0.35	24.79	26.1417
0.65	24.79	24.7516
0.95	24.79	24.1821
1.25	24.79	24.0226
1.55	24.79	23.4316
1.85	24.79	22.4186
2.15	24.79	22.0884
2.45	24.79	21.5119
2.75	24.79	21.0405
3.05	24.79	20.7249
3.35	24.79	20.0869
3.65	24.79	18.9495
3.95	24.79	18.1292
4.25	24.79	17.8051
4.55	24.79	17.3681
4.85	24.79	16.7014
5.15	24.79	15.9209
5.45	24.79	15.3476
5.75	24.79	15.0544
6.05	24.79	14.8092
6.35	24.79	14.5022
6.65	24.79	14.4101
6.95	24.79	14.5262
7.25	24.79	14.233
7.55	24.79	13.7626
7.85	24.79	13.364
8.15	24.79	13.0023
8.45	24.79	12.8028
8.75	24.79	12.5589
9.05	24.79	12.2278
9.35	24.79	12.0627
9.65	24.79	12.083
9.95	24.79	11.8355
10.25	24.79	11.5243
10.55	24.79	11.3293
10.85	24.79	11.1793
11.15	24.79	11.0145
11.45	24.79	10.894
11.75	24.79	10.7856
12.05	24.79	10.7328
12.35	24.79	10.4844
12.65	24.79	10.0105
12.95	24.79	9.50015
13.25	24.79	9.30446
13.55	24.79	9.12809
13.85	24.79	9.06374
14.15	24.79	9.1239
14.45	24.79	8.98102
14.75	24.79	8.61455
15.05	24.79	8.27308
15.35	24.79	8.14982
15.65	24.79	8.10223
15.95	24.79	7.92874
16.25	24.79	7.66003
16.55	24.79	7.50196
16.85	24.79	7.41618
17.15	24.79	7.45204
17.45	24.79	7.44395
17.75	24.79	7.29733
18.05	24.79	7.2421
18.35	24.79	7.29553
18.65	24.79	7.46571
18.95	24.79	7.30097
19.25	24.79	6.94127
19.55	24.79	7.14574
19.85	24.79	7.47003
20.15	24.79	7.48246
20.45	24.79	7.29454
20.75	24.79	6.96295
21.05	24.79	6.75537
21.35	24.79	6.65448
21.65	24.79	6.67717
21.95	24.79	6.60112
22.25	24.79	6.54686
22.55	24.79	6.61476
22.85	24.79	6.56355
23.15	24.79	6.5065
23.45	24.79	6.67052
23.75	24.79	6.63694
24.05	24.79	6.44962
24.35	24.79	6.56237
24.65	24.79	6.60842
24.95	24.79	6.62896
25.25	24.79	6.78736
25.55	24.79	6.64047
25.85	24.79	6.33827
26.15	24.79	6.29606
26.45	24.79	6.35068
26.75	24.79	6.16716
27.05	24.79	6.03138
27.35	24.79	5.99056
27.65	24.79	5.976
27.95	24.79	5.76778
28.25	24.79	5.55503
28.55	24.79	5.59806
28.85	24.79	5.85347
29.15	24.79	6.11959
29.45	24.79	6.43454
29.75	24.79	6.80587
30.05	24.79	6.76872
30.35	24.79	6.38145
30.65	24.79	6.23188
30.95	24.79	6.3678
31.25	24.79	6.48042
31.55	24.79	6.33481
31.85	24.79	5.99566
32.15	24.79	5.75286
32.45	24.79	5.6734
32.75	24.79	5.49831
33.05	24.79	5.11854
33.35	24.79	4.88743
33.65	24.79	4.82435
33.95	24.79	4.86121
34.25	24.79	4.72735
34.55	24.79	4.19747
34.85	24.79	3.58682
35.15	24.79	3.32502
35.45	24.79	3.49065
35.75	24.79	3.88983
36.05	24.79	4.03767
36.35	24.79	4.01823
36.65	24.79	4.28507
36.95	24.79	4.45759
37.25	24.79	4.37027
37.55	24.79	4.17412
37.85	24.79	3.73432
38.15	24.79	3.1445
38.45	24.79	2.87374
38.75	24.79	3.0372
39.05	24.79	3.48647
39.35	24.79	3.61142
39.65	24.79	3.5693
39.95	24.79	4.05018
40.25	24.79	5.41619
40.55	24.79	6.72774
40.85	24.79	6.87438
41.15	24.79	6.11731
41.45	24.79	5.59471
41.75	24.79	5.36845
42.05	24.79	5.31984
42.35	24.79	5.31242
42.65	24.79	5.3712
42.95	24.79	5.49948
43.25	24.79	5.81559
43.55	24.79	6.09508
43.85	24.79	6.3852
44.15	24.79	6.49119
44.45	24.79	6.6727
44.75	24.79	6.77544
45.05	24.79	7.05214
45.35	24.79	7.17605
45.65	24.79	7.18875
45.95	24.79	7.15733
46.25	24.79	7.11092
46.55	24.79	7.03033
46.85	24.79	6.96574
47.15	24.79	6.98959
47.45	24.79	7.06422
47.75	24.79	7.10818
48.05	24.79	7.13742
48.35	24.79	7.19539
48.65	24.79	7.28285
48.95	24.79	7.36933
49.25	24.79	7.31201
49.55	24.79	7.31479
49.85	24.79	7.37243
50.15	24.79	7.48819
50.45	24.79	7.54639
50.75	24.79	7.56169
51.05	24.79	7.59516
-50.05	24.6	72.7695
-49.75	24.6	74.7827
-49.45	24.6	76.0009
-49.15	24.6	74.4487
-48.85	24.6	70.2554
-48.55	24.6	67.9144
-48.25	24.6	69.9489
-47.95	24.6	73.8156
-47.65	24.6	74.7655
-47.35	24.6	69.1687
-47.05	24.6	64.3861
-46.75	24.6	64.3266
-46.45	24.6	66.867
-46.15	24.6	69.8716
-45.85	24.6	72.0038
-45.55	24.6	69.6476
-45.25	24.6	66.0579
-44.95	24.6	64.3525
-44.65	24.6	66.581
-44.35	24.6	72.795
-44.05	24.6	85.4026
-43.75	24.6	86.6602
-43.45	24.6	75.8748
-43.15	24.6	68.3864
-42.85	24.6	63.9206
-42.55	24.6	61.1795
-42.25	24.6	59.7518
-41.95	24.6	58.2893
-41.65	24.6	57.4547
-41.35	24.6	58.3154
-41.05	24.6	59.3521
-40.75	24.6	59.4863
-40.45	24.6	59.3707
-40.15	24.6	58.6556
-39.85	24.6	57.101
-39.55	24.6	55.2907
-39.25	24.6	53.1509
-38.95	24.6	49.9479
-38.65	24.6	48.1768
-38.35	24.6	49.0374
-38.05	24.6	49.0905
-37.75	24.6	48.3937
-37.45	24.6	47.6632
-37.15	24.6	46.7629
-36.85	24.6	45.4925
-36.55	24.6	43.6184
-36.25	24.6	42.9295
-35.95	24.6	44.0187
-35.65	24.6	45.7652
-35.35	24.6	46.4944
-35.05	24.6	48.69
-34.75	24.6	53.0092
-34.45	24.6	59.2792
-34.15	24.6	65.9976
-33.85	24.6	74.8176
-33.55	24.6	79.8238
-33.25	24.6	82.5977
-32.95	24.6	85.2589
-32.65	24.6	87.3006
-32.35	24.6	87.8354
-32.05	24.6	83.9314
-31.75	24.6	73.8153
-31.45	24.6	64.3177
-31.15	24.6	59.3845
-30.85	24.6	54.5004
-30.55	24.6	50.1752
-30.25	24.6	48.9952
-29.95	24.6	49.7817
-29.65	24.6	48.1126
-29.35	24.6	42.2047
-29.05	24.6	39.149
-28.75	24.6	38.4401
-28.45	24.6	35.6759
-28.15	24.6	33.8699
-27.85	24.6	33.3207
-27.55	24.6	33.0587
-27.25	24.6	35.1158
-26.95	24.6	37.3198
-26.65	24.6	34.8761
-26.35	24.6	29.2854
-26.05	24.6	28.3868
-25.75	24.6	32.6291
-25.45	24.6	36.5139
-25.15	24.6	36.6919
-24.85	24.6	34.1294
-24.55	24.6	33.0289
-24.25	24.6	33.1704
-23.95	24.6	35.3206
-23.65	24.6	36.9949
-23.35	24.6	35.6944
-23.05	24.6	36.4798
-22.75	24.6	39.2737
-22.45	24.6	38.8345
-22.15	24.6	35.9727
-21.85	24.6	38.9493
-21.55	24.6	41.6369
-21.25	24.6	42.7235
-20.95	24.6	43.3282
-20.65	24.6	43.6647
-20.35	24.6	44.6987
-20.05	24.6	45.7941
-19.75	24.6	44.1619
-19.45	24.6	40.7379
-19.15	24.6	44.0959
-18.85	24.6	48.93
-18.55	24.6	48.7838
-18.25	24.6	49.232
-17.95	24.6	51.4335
-17.65	24.6	48.7966
-17.35	24.6	45.0383
-17.05	24.6	44.8144
-16.75	24.6	49.8927
-16.45	24.6	55.404
-16.15	24.6	54.8969
-15.85	24.6	50.77
-15.55	24.6	48.1415
-15.25	24.6	51.7841
-14.95	24.6	57.6025
-14.65	24.6	52.9388
-14.35	24.6	46.6812
-14.05	24.6	48.3072
-13.75	24.6	52.0391
-13.45	24.6	52.0386
-13.15	24.6	51.4291
-12.85	24.6	53.3419
-12.55	24.6	52.13
-12.25	24.6	50.7918
-11.95	24.6	50.6071
-11.65	24.6	48.0278
-11.35	24.6	48.1431
-11.05	24.6	46.4114
-10.75	24.6	49.3537
-10.45	24.6	45.8037
-10.15	24.6	42.939
-9.85	24.6	45.9296
-9.55	24.6	44.5272
-9.25	24.6	45.2108
-8.95	24.6	44.3412
-8.65	24.6	42.6067
-8.35	24.6	45.178
-8.05	24.6	45.4927
-7.75	24.6	47.8858
-7.45	24.6	45.0173
-7.15	24.6	44.1385
-6.85	24.6	43.5794
-6.55	24.6	45.1893
-6.25	24.6	40.634
-5.95	24.6	42.5411
-5.65	24.6	38.0141
-5.35	24.6	37.2067
-5.05	24.6	36.9318
-4.75	24.6	38.7287
-4.45	24.6	42.0518
-4.15	24.6	33.1802
-3.85	24.6	35.6498
-3.55	24.6	26.531
-3.25	24.6	37.1669
-2.95	24.6	21.5517
-2.65	24.6	20.6758
-2.35	24.6	11.8615
-2.05	24.6	24.8233
-1.75	24.6	38.8719
-1.45	24.6	20.8535
-1.15	24.6	23.148
-0.85	24.6	29.8378
-0.55	24.6	29.736
-0.25	24.6	28.5878
0.05	24.6	27.8557
0.35	24.6	26.9816
0.65	24.6	26.1021
0.95	24.6	25.8283
1.25	24.6	25.5534
1.55	24.6	24.5643
1.85	24.6	23.7682
2.15	24.6	23.5053
2.45	24.6	22.8833
2.75	24.6	22.2366
3.05	24.6	21.6472
3.35	24.6	20.8243
3.65	24.6	19.8318
3.95	24.6	18.8121
4.25	24.6	18.5166
4.55	24.6	18.2339
4.85	24.6	17.8388
5.15	24.6	17.0747
5.45	24.6	16.343
5.75	24.6	15.7738
6.05	24.6	15.4779
6.35	24.6	15.0571
6.65	24.6	15.039
6.95	24.6	14.7774
7.25	24.6	14.3955
7.55	24.6	14.243
7.85	24.6	14.1969
8.15	24.6	13.7606
8.45	24.6	13.1492
8.75	24.6	12.7957
9.05	24.6	12.6082
9.35	24.6	12.4033
9.65	24.6	12.1546
9.95	24.6	11.9479
10.25	24.6	11.7517
10.55	24.6	11.6702
10.85	24.6	11.6359
11.15	24.6	11.5347
11.45	24.6	11.2417
11.75	24.6	10.9388
12.05	24.6	10.6313
12.35	24.6	10.4404
12.65	24.6	10.2264
12.95	24.6	9.87715
13.25	24.6	9.51981
13.55	24.6	9.12792
13.85	24.6	9.0634
14.15	24.6	9.00052
14.45	24.6	8.72752
14.75	24.6	8.49885
15.05	24.6	8.30698
15.35	24.6	8.38595
15.65	24.6	8.31041
15.95	24.6	8.11785
16.25	24.6	7.95074
16.55	24.6	7.8601
16.85	24.6	7.82347
17.15	24.6	7.74191
17.45	24.6	7.69958
17.75	24.6	7.57415
18.05	24.6	7.17475
18.35	24.6	7.06285
18.65	24.6	7.2859
18.95	24.6	7.36396
19.25	24.6	7.47242
19.55	24.6	7.73231
19.85	24.6	7.89505
20.15	24.6	7.81251
20.45	24.6	7.58126
20.75	24.6	7.13363
21.05	24.6	6.81207
21.35	24.6	6.65448
21.65	24.6	6.50649
21.95	24.6	6.5538
22.25	24.6	6.67211
22.55	24.6	6.48971
22.85	24.6	6.32871
23.15	24.6	6.35434
23.45	24.6	6.49562
23.75	24.6	6.49365
24.05	24.6	6.44527
24.35	24.6	6.45917
24.65	24.6	6.50354
24.95	24.6	6.4996
25.25	24.6	6.49272
25.55	24.6	6.35203
25.85	24.6	6.16127
26.15	24.6	6.02688
26.45	24.6	6.07417
26.75	24.6	6.14972
27.05	24.6	6.26989
27.35	24.6	6.32104
27.65	24.6	6.27559
27.95	24.6	6.06522
28.25	24.6	5.94492
28.55	24.6	6.11074
28.85	24.6	6.34759
29.15	24.6	6.57172
29.45	24.6	6.81828
29.75	24.6	6.99416
30.05	24.6	6.77172
30.35	24.6	6.2548
30.65	24.6	6.12747
30.95	24.6	6.28457
31.25	24.6	6.327
31.55	24.6	6.26834
31.85	24.6	5.90078
32.15	24.6	5.5344
32.45	24.6	5.4863
32.75	24.6	5.46226
33.05	24.6	5.26161
33.35	24.6	4.9298
33.65	24.6	4.52147
33.95	24.6	4.25844
34.25	24.6	4.09291
34.55	24.6	3.78305
34.85	24.6	3.571
35.15	24.6	3.56311
35.45	24.6	3.65425
35.75	24.6	3.8549
36.05	24.6	3.98155
36.35	24.6	3.9313
36.65	24.6	4.17185
36.95	24.6	4.49565
37.25	24.6	4.40476
37.55	24.6	4.09853
37.85	24.6	3.62624
38.15	24.6	3.03819
38.45	24.6	2.79213
38.75	24.6	3.0686
39.05	24.6	3.43867
39.35	24.6	3.53762
39.65	24.6	3.41483
39.95	24.6	3.77696
40.25	24.6	4.91687
40.55	24.6	6.1035
40.85	24.6	6.15703
41.15	24.6	5.14605
41.45	24.6	4.22718
41.75	24.6	3.75404
42.05	24.6	3.64486
42.35	24.6	3.77632
42.65	24.6	4.0172
42.95	24.6	4.19766
43.25	24.6	4.45056
43.55	24.6	4.67928
43.85	24.6	4.91783
44.15	24.6	5.13398
44.45	24.6	5.35903
44.75	24.6	5.57511
45.05	24.6	5.71891
45.35	24.6	5.92498
45.65	24.6	6.07363
45.95	24.6	6.20515
46.25	24.6	6.29104
46.55	24.6	6.27885
46.85	24.6	6.24893
47.15	24.6	6.2847
47.45	24.6	6.45163
47.75	24.6	6.56665
48.05	24.6	6.77893
48.35	24.6	6.94618
48.65	24.6	7.00388
48.95	24.6	7.07347
49.25	24.6	7.07015
49.55	24.6	7.17207
49.85	24.6	7.37836
50.15	24.6	7.61586
50.45	24.6	7.75745
50.75	24.6	7.77749
51.05	24.6	7.78247
-50.05	24.39	71.343
-49.75	24.39	72.2666
-49.45	24.39	72.9868
-49.15	24.39	72.1606
-48.85	24.39	70.1012
-48.55	24.39	70.247
-48.25	24.39	71.7331
-47.95	24.39	68.7501
-47.65	24.39	67.3363
-47.35	24.39	65.1041
-47.05	24.39	63.2997
-46.75	24.39	62.2145
-46.45	24.39	67.5613
-46.15	24.39	74.2301
-45.85	24.39	74.0678
-45.55	24.39	69.8138
-45.25	24.39	68.3419
-44.95	24.39	67.1864
-44.65	24.39	69.9626
-44.35	24.39	73.3071
-44.05	24.39	84.8637
-43.75	24.39	87.774
-43.45	24.39	76.6247
-43.15	24.39	69.2324
-42.85	24.39	63.8125
-42.55	24.39	61.4175
-42.25	24.39	60.3634
-41.95	24.39	58.8269
-41.65	24.39	57.153
-41.35	24.39	57.0843
-41.05	24.39	58.5941
-40.75	24.39	59.8038
-40.45	24.39	60.3843
-40.15	24.39	59.8199
-39.85	24.39	58.8101
-39.55	24.39	57.2935
-39.25	24.39	55.7423
-38.95	24.39	53.4267
-38.65	24.39	50.9722
-38.35	24.39	50.0604
-38.05	24.39	49.7058
-37.75	24.39	48.9117
-37.45	24.39	48.2084
-37.15	24.39	47.9581
-36.85	24.39	47.8009
-36.55	24.39	46.0257
-36.25	24.39	44.6198
-35.95	24.39	45.6923
-35.65	24.39	45.9942
-35.35	24.39	45.9016
-35.05	24.39	45.5393
-34.75	24.39	46.2402
-34.45	24.39	46.3448
-34.15	24.39	47.3315
-33.85	24.39	52.3611
-33.55	24.39	61.9621
-33.25	24.39	70.3436
-32.95	24.39	77.2107
-32.65	24.39	85.9407
-32.35	24.39	89.3355
-32.05	24.39	83.2284
-31.75	24.39	75.7243
-31.45	24.39	70.9477
-31.15	24.39	66.2471
-30.85	24.39	59.8
-30.55	24.39	56.2901
-30.25	24.39	55.9217
-29.95	24.39	53.3377
-29.65	24.39	46.7754
-29.35	24.39	42.4916
-29.05	24.39	41.69
-28.75	24.39	41.0076
-28.45	24.39	37.6386
-28.15	24.39	34.3089
-27.85	24.39	33.983
-27.55	24.39	37.4356
-27.25	24.39	40.6357
-26.95	24.39	38.9874
-26.65	24.39	33.5509
-26.35	24.39	28.6176
-26.05	24.39	28.9553
-25.75	24.39	33.5215
-25.45	24.39	35.0089
-25.15	24.39	33.1515
-24.85	24.39	33.2606
-24.55	24.39	32.6483
-24.25	24.39	33.2581
-23.95	24.39	35.3393
-23.65	24.39	35.2454
-23.35	24.39	35.4414
-23.05	24.39	38.2719
-22.75	24.39	39.5652
-22.45	24.39	35.461
-22.15	24.39	36.5345
-21.85	24.39	41.71
-21.55	24.39	42.4439
-21.25	24.39	41.2531
-20.95	24.39	41.3244
-20.65	24.39	41.8354
-20.35	24.39	41.2217
-20.05	24.39	42.1888
-19.75	24.39	45.5399
-19.45	24.39	48.3111
-19.15	24.39	45.6031
-18.85	24.39	44.8204
-18.55	24.39	47.0693
-18.25	24.39	51.9763
-17.95	24.39	49.2816
-17.65	24.39	46.4561
-17.35	24.39	49.1251
-17.05	24.39	48.9946
-16.75	24.39	50.9136
-16.45	24.39	54.3477
-16.15	24.39	52.0832
-15.85	24.39	49.896
-15.55	24.39	52.8884
-15.25	24.39	57.7544
-14.95	24.39	59.5637
-14.65	24.39	54.6549
-14.35	24.39	49.6156
-14.05	24.39	48.9504
-13.75	24.39	53.1844
-13.45	24.39	55.9561
-13.15	24.39	53.8142
-12.85	24.39	53.9123
-12.55	24.39	47.7816
-12.25	24.39	49.6554
-11.95	24.39	55.6938
-11.65	24.39	52.2714
-11.35	24.39	47.8795
-11.05	24.39	50.4055
-10.75	24.39	50.9699
-10.45	24.39	47.5222
-10.15	24.39	48.2831
-9.85	24.39	45.2301
-9.55	24.39	44.7703
-9.25	24.39	45.4924
-8.95	24.39	46.3749
-8.65	24.39	45.6899
-8.35	24.39	46.4593
-8.05	24.39	49.3081
-7.75	24.39	49.1619
-7.45	24.39	46.2381
-7.15	24.39	46.4679
-6.85	24.39	49.023
-6.55	24.39	44.9086
-6.25	24.39	40.6395
-5.95	24.39	44.9525
-5.65	24.39	42.6635
-5.35	24.39	38.806
-5.05	24.39	42.5202
-4.75	24.39	40.1351
-4.45	24.39	37.814
-4.15	24.39	42.038
-3.85	24.39	35.1086
-3.55	24.39	39.3501
-3.25	24.39	47.2561
-2.95	24.39	29.3508
-2.65	24.39	15.1258
-2.35	24.39	13.5477
-2.05	24.39	37.0149
-1.75	24.39	76.8571
-1.45	24.39	28.0213
-1.15	24.39	20.7018
-0.85	24.39	27.7968
-0.55	24.39	31.7134
-0.25	24.39	30.5081
0.05	24.39	29.4562
0.35	24.39	28.4136
0.65	24.39	27.3799
0.95	24.39	26.8369
1.25	24.39	25.9742
1.55	24.39	25.1228
1.85	24.39	24.3312
2.15	24.39	24.1371
2.45	24.39	23.4965
2.75	24.39	23.1805
3.05	24.39	22.4581
3.35	24.39	21.322
3.65	24.39	20.4104
3.95	24.39	19.8213
4.25	24.39	19.4363
4.55	24.39	18.9705
4.85	24.39	18.61
5.15	24.39	18.0044
5.45	24.39	17.3345
5.75	24.39	16.8775
6.05	24.39	16.4273
6.35	24.39	16.2512
6.65	24.39	16.0464
6.95	24.39	15.3965
7.25	24.39	14.7192
7.55	24.39	14.1508
7.85	24.39	13.8919
8.15	24.39	13.71
8.45	24.39	13.4408
8.75	24.39	13.21
9.05	24.39	13.0321
9.35	24.39	12.7556
9.65	24.39	12.4786
9.95	24.39	12.3117
10.25	24.39	12.0945
10.55	24.39	11.997
10.85	24.39	11.669
11.15	24.39	11.4691
11.45	24.39	11.2512
11.75	24.39	10.8646
12.05	24.39	10.6831
12.35	24.39	10.5374
12.65	24.39	10.3609
12.95	24.39	10.0099
13.25	24.39	9.72635
13.55	24.39	9.49629
13.85	24.39	9.22353
14.15	24.39	8.87162
14.45	24.39	8.72892
14.75	24.39	8.76889
15.05	24.39	8.73155
15.35	24.39	8.68468
15.65	24.39	8.46262
15.95	24.39	8.34549
16.25	24.39	8.27671
16.55	24.39	8.12961
16.85	24.39	8.04607
17.15	24.39	8.20314
17.45	24.39	8.13904
17.75	24.39	7.9231
18.05	24.39	7.68763
18.35	24.39	7.6515
18.65	24.39	7.71099
18.95	24.39	7.6967
19.25	24.39	7.84863
19.55	24.39	8.02637
19.85	24.39	8.01651
20.15	24.39	7.96682
20.45	24.39	7.76355
20.75	24.39	7.40975
21.05	24.39	7.12721
21.35	24.39	6.8111
21.65	24.39	6.68387
21.95	24.39	6.70359
22.25	24.39	6.77386
22.55	24.39	6.72838
22.85	24.39	6.63124
23.15	24.39	6.6363
23.45	24.39	6.77386
23.75	24.39	6.74599
24.05	24.39	6.57472
24.35	24.39	6.55396
24.65	24.39	6.64996
24.95	24.39	6.66257
25.25	24.39	6.55878
25.55	24.39	6.28879
25.85	24.39	6.14043
26.15	24.39	6.1858
26.45	24.39	6.32173
26.75	24.39	6.53007
27.05	24.39	6.57424
27.35	24.39	6.4387
27.65	24.39	6.37949
27.95	24.39	6.31817
28.25	24.39	6.25666
28.55	24.39	6.2899
28.85	24.39	6.2757
29.15	24.39	6.25288
29.45	24.39	6.3348
29.75	24.39	6.50746
30.05	24.39	6.3761
30.35	24.39	6.05936
30.65	24.39	6.07519
30.95	24.39	6.30004
31.25	24.39	6.35987
31.55	24.39	6.20655
31.85	24.39	5.90993
32.15	24.39	5.75823
32.45	24.39	5.90268
32.75	24.39	6.01525
33.05	24.39	5.6671
33.35	24.39	5.04111
33.65	24.39	4.73112
33.95	24.39	4.6922
34.25	24.39	4.68156
34.55	24.39	4.30365
34.85	24.39	3.95064
35.15	24.39	3.72144
35.45	24.39	3.7492
35.75	24.39	3.87187
36.05	24.39	3.77218
36.35	24.39	3.66978
36.65	24.39	3.90821
36.95	24.39	4.25706
37.25	24.39	4.26594
37.55	24.39	4.14352
37.85	24.39	3.85835
38.15	24.39	3.18543
38.45	24.39	2.63854
38.75	24.39	2.66242
39.05	24.39	3.05658
39.35	24.39	3.23568
39.65	24.39	3.21928
39.95	24.39	3.63642
40.25	24.39	4.82943
40.55	24.39	6.0555
40.85	24.39	6.05152
41.15	24.39	5.00466
41.45	24.39	4.14383
41.75	24.39	3.69989
42.05	24.39	3.68437
42.35	24.39	3.84885
42.65	24.39	4.05801
42.95	24.39	4.23871
43.25	24.39	4.42309
43.55	24.39	4.61513
43.85	24.39	4.75367
44.15	24.39	4.82273
44.45	24.39	5.02682
44.75	24.39	5.21714
45.05	24.39	5.48497
45.35	24.39	5.7192
45.65	24.39	5.84448
45.95	24.39	5.8921
46.25	24.39	5.95263
46.55	24.39	5.96251
46.85	24.39	6.06541
47.15	24.39	6.09717
47.45	24.39	6.08361
47.75	24.39	6.14668
48.05	24.39	6.24075
48.35	24.39	6.36241
48.65	24.39	6.51149
48.95	24.39	6.68667
49.25	24.39	6.83407
49.55	24.39	6.94559
49.85	24.39	7.08744
50.15	24.39	7.25635
50.45	24.39	7.49419
50.75	24.39	7.61586
51.05	24.39	7.73368
-50.05	24.19	69.4363
-49.75	24.19	71.3041
-49.45	24.19	70.2636
-49.15	24.19	67.7537
-48.85	24.19	66.5823
-48.55	24.19	67.8444
-48.25	24.19	68.468
-47.95	24.19	67.9739
-47.65	24.19	66.893
-47.35	24.19	63.8302
-47.05	24.19	62.9388
-46.75	24.19	65.7243
-46.45	24.19	69.03
-46.15	24.19	73.7463
-45.85	24.19	73.5171
-45.55	24.19	69.1846
-45.25	24.19	67.4558
-44.95	24.19	67.3739
-44.65	24.19	69.5265
-44.35	24.19	72.8913
-44.05	24.19	84.784
-43.75	24.19	89.9628
-43.45	24.19	81.1331
-43.15	24.19	74.303
-42.85	24.19	68.9069
-42.55	24.19	66.1495
-42.25	24.19	65.0505
-41.95	24.19	61.8525
-41.65	24.19	57.499
-41.35	24.19	56.1274
-41.05	24.19	57.6231
-40.75	24.19	60.1397
-40.45	24.19	61.5749
-40.15	24.19	62.0334
-39.85	24.19	62.7363
-39.55	24.19	62.6603
-39.25	24.19	60.4841
-38.95	24.19	57.17
-38.65	24.19	54.8069
-38.35	24.19	53.8552
-38.05	24.19	53.5712
-37.75	24.19	52.0304
-37.45	24.19	49.9153
-37.15	24.19	48.7024
-36.85	24.19	47.2344
-36.55	24.19	45.6745
-36.25	24.19	45.2357
-35.95	24.19	46.5334
-35.65	24.19	48.0606
-35.35	24.19	46.3516
-35.05	24.19	43.0685
-34.75	24.19	41.6915
-34.45	24.19	43.2668
-34.15	24.19	44.1923
-33.85	24.19	45.2572
-33.55	24.19	44.3178
-33.25	24.19	44.3226
-32.95	24.19	49.8964
-32.65	24.19	60.2458
-32.35	24.19	70.3685
-32.05	24.19	77.9003
-31.75	24.19	81.8208
-31.45	24.19	82.2734
-31.15	24.19	80.6618
-30.85	24.19	76.3297
-30.55	24.19	71.8692
-30.25	24.19	66.5904
-29.95	24.19	58.7719
-29.65	24.19	51.4332
-29.35	24.19	47.5338
-29.05	24.19	46.8866
-28.75	24.19	44.6931
-28.45	24.19	40.5508
-28.15	24.19	37.2109
-27.85	24.19	37.0129
-27.55	24.19	40.6262
-27.25	24.19	41.2815
-26.95	24.19	38.5258
-26.65	24.19	34.2302
-26.35	24.19	29.9252
-26.05	24.19	30.4493
-25.75	24.19	34.0497
-25.45	24.19	34.0128
-25.15	24.19	34.9483
-24.85	24.19	36.0292
-24.55	24.19	34.7915
-24.25	24.19	33.1953
-23.95	24.19	32.452
-23.65	24.19	31.4927
-23.35	24.19	32.654
-23.05	24.19	35.226
-22.75	24.19	34.9242
-22.45	24.19	33.1419
-22.15	24.19	36.5286
-21.85	24.19	40.4014
-21.55	24.19	41.3332
-21.25	24.19	40.2571
-20.95	24.19	39.2424
-20.65	24.19	37.2773
-20.35	24.19	36.6212
-20.05	24.19	41.4268
-19.75	24.19	46.5326
-19.45	24.19	46.3011
-19.15	24.19	43.6771
-18.85	24.19	43.2525
-18.55	24.19	44.432
-18.25	24.19	46.0652
-17.95	24.19	45.8289
-17.65	24.19	47.2955
-17.35	24.19	49.4737
-17.05	24.19	46.537
-16.75	24.19	48.8957
-16.45	24.19	52.1899
-16.15	24.19	48.9365
-15.85	24.19	48.067
-15.55	24.19	53.0622
-15.25	24.19	56.8179
-14.95	24.19	59.4061
-14.65	24.19	54.9125
-14.35	24.19	51.5696
-14.05	24.19	51.2422
-13.75	24.19	54.5438
-13.45	24.19	55.3689
-13.15	24.19	53.1573
-12.85	24.19	53.7322
-12.55	24.19	51.1032
-12.25	24.19	54.1055
-11.95	24.19	58.4704
-11.65	24.19	51.5892
-11.35	24.19	50.1621
-11.05	24.19	51.7721
-10.75	24.19	55.502
-10.45	24.19	54.5352
-10.15	24.19	48.2625
-9.85	24.19	47.0641
-9.55	24.19	47.305
-9.25	24.19	48.0767
-8.95	24.19	50.596
-8.65	24.19	46.8518
-8.35	24.19	51.9764
-8.05	24.19	54.0958
-7.75	24.19	50.4533
-7.45	24.19	46.3323
-7.15	24.19	54.0235
-6.85	24.19	48.8704
-6.55	24.19	43.1789
-6.25	24.19	44.9635
-5.95	24.19	47.6651
-5.65	24.19	41.1377
-5.35	24.19	42.2574
-5.05	24.19	48.875
-4.75	24.19	39.3282
-4.45	24.19	40.8764
-4.15	24.19	45.9431
-3.85	24.19	33.6942
-3.55	24.19	46.0782
-3.25	24.19	41.9907
-2.95	24.19	44.3392
-2.65	24.19	20.9548
-2.35	24.19	23.1368
-2.05	24.19	52.0834
-1.75	24.19	82.258
-1.45	24.19	35.2823
-1.15	24.19	18.4225
-0.85	24.19	28.5667
-0.55	24.19	34.1182
-0.25	24.19	32.2821
0.05	24.19	30.8056
0.35	24.19	30.0205
0.65	24.19	29.097
0.95	24.19	28.2508
1.25	24.19	27.3883
1.55	24.19	26.9411
1.85	24.19	25.5505
2.15	24.19	24.8903
2.45	24.19	24.4162
2.75	24.19	24.0037
3.05	24.19	23.4663
3.35	24.19	22.4357
3.65	24.19	21.3947
3.95	24.19	20.544
4.25	24.19	19.8272
4.55	24.19	19.2164
4.85	24.19	18.8223
5.15	24.19	18.3415
5.45	24.19	17.9245
5.75	24.19	17.512
6.05	24.19	16.8761
6.35	24.19	16.5178
6.65	24.19	16.3229
6.95	24.19	15.8739
7.25	24.19	15.3153
7.55	24.19	14.8487
7.85	24.19	14.3907
8.15	24.19	14.0424
8.45	24.19	13.6386
8.75	24.19	13.3936
9.05	24.19	13.1206
9.35	24.19	12.7711
9.65	24.19	12.5835
9.95	24.19	12.2444
10.25	24.19	11.9337
10.55	24.19	11.7786
10.85	24.19	11.639
11.15	24.19	11.5856
11.45	24.19	11.3749
11.75	24.19	11.249
12.05	24.19	11.1442
12.35	24.19	10.9077
12.65	24.19	10.601
12.95	24.19	10.2819
13.25	24.19	10.027
13.55	24.19	9.84569
13.85	24.19	9.52135
14.15	24.19	9.17499
14.45	24.19	9.10024
14.75	24.19	9.07562
15.05	24.19	8.89814
15.35	24.19	8.72588
15.65	24.19	8.70934
15.95	24.19	8.76261
16.25	24.19	8.76099
16.55	24.19	8.57575
16.85	24.19	8.47508
17.15	24.19	8.47964
17.45	24.19	8.25703
17.75	24.19	7.86959
18.05	24.19	7.66338
18.35	24.19	7.62964
18.65	24.19	7.70979
18.95	24.19	7.77027
19.25	24.19	7.90775
19.55	24.19	8.06777
19.85	24.19	7.98815
20.15	24.19	7.87252
20.45	24.19	7.73231
20.75	24.19	7.37007
21.05	24.19	7.20201
21.35	24.19	7.02758
21.65	24.19	6.97675
21.95	24.19	7.01154
22.25	24.19	7.1358
22.55	24.19	7.14232
22.85	24.19	7.00268
23.15	24.19	6.9053
23.45	24.19	6.89794
23.75	24.19	6.79349
24.05	24.19	6.57172
24.35	24.19	6.47979
24.65	24.19	6.43036
24.95	24.19	6.53707
25.25	24.19	6.58146
25.55	24.19	6.38045
25.85	24.19	6.28403
26.15	24.19	6.26325
26.45	24.19	6.40701
26.75	24.19	6.57647
27.05	24.19	6.60213
27.35	24.19	6.51142
27.65	24.19	6.4492
27.95	24.19	6.36496
28.25	24.19	6.2776
28.55	24.19	6.41832
28.85	24.19	6.56594
29.15	24.19	6.56994
29.45	24.19	6.55414
29.75	24.19	6.54227
30.05	24.19	6.48353
30.35	24.19	6.30178
30.65	24.19	6.28939
30.95	24.19	6.39916
31.25	24.19	6.2722
31.55	24.19	6.21615
31.85	24.19	6.15787
32.15	24.19	6.03112
32.45	24.19	6.00398
32.75	24.19	6.02185
33.05	24.19	5.77066
33.35	24.19	5.29285
33.65	24.19	4.86198
33.95	24.19	4.55409
34.25	24.19	4.2713
34.55	24.19	3.99043
34.85	24.19	3.91065
35.15	24.19	3.85584
35.45	24.19	3.88088
35.75	24.19	4.00511
36.05	24.19	4.0321
36.35	24.19	3.93212
36.65	24.19	3.88475
36.95	24.19	4.10217
37.25	24.19	4.16208
37.55	24.19	4.19912
37.85	24.19	3.80177
38.15	24.19	2.99434
38.45	24.19	2.39201
38.75	24.19	2.33457
39.05	24.19	2.84091
39.35	24.19	3.219
39.65	24.19	3.31832
39.95	24.19	3.76753
40.25	24.19	4.90498
40.55	24.19	6.01422
40.85	24.19	6.00379
41.15	24.19	4.98473
41.45	24.19	4.05439
41.75	24.19	3.60722
42.05	24.19	3.39463
42.35	24.19	3.48586
42.65	24.19	3.65931
42.95	24.19	3.73786
43.25	24.19	3.95972
43.55	24.19	4.21958
43.85	24.19	4.36607
44.15	24.19	4.40785
44.45	24.19	4.52812
44.75	24.19	4.8728
45.05	24.19	5.20642
45.35	24.19	5.44601
45.65	24.19	5.60599
45.95	24.19	5.71646
46.25	24.19	5.88862
46.55	24.19	5.96049
46.85	24.19	6.038
47.15	24.19	6.06797
47.45	24.19	6.13152
47.75	24.19	6.11884
48.05	24.19	6.18939
48.35	24.19	6.25818
48.65	24.19	6.43621
48.95	24.19	6.60963
49.25	24.19	6.7408
49.55	24.19	6.85044
49.85	24.19	6.96738
50.15	24.19	7.19144
50.45	24.19	7.40701
50.75	24.19	7.52046
51.05	24.19	7.60855
-50.05	23.99	66.4312
-49.75	23.99	69.011
-49.45	23.99	68.349
-49.15	23.99	65.3535
-48.85	23.99	61.7464
-48.55	23.99	61.1456
-48.25	23.99	60.5634
-47.95	23.99	60.7324
-47.65	23.99	62.8272
-47.35	23.99	63.4987
-47.05	23.99	63.8973
-46.75	23.99	63.9961
-46.45	23.99	64.6552
-46.15	23.99	67.3611
-45.85	23.99	68.8845
-45.55	23.99	67.5135
-45.25	23.99	65.3907
-44.95	23.99	65.689
-44.65	23.99	68.6208
-44.35	23.99	73.4472
-44.05	23.99	85.4398
-43.75	23.99	88.1245
-43.45	23.99	79.8188
-43.15	23.99	73.9392
-42.85	23.99	70.9331
-42.55	23.99	68.8709
-42.25	23.99	67.9406
-41.95	23.99	65.7207
-41.65	23.99	61.6206
-41.35	23.99	58.3732
-41.05	23.99	58.3708
-40.75	23.99	60.1917
-40.45	23.99	61.9708
-40.15	23.99	62.2074
-39.85	23.99	62.0085
-39.55	23.99	61.2058
-39.25	23.99	59.9584
-38.95	23.99	58.6528
-38.65	23.99	57.3336
-38.35	23.99	55.8826
-38.05	23.99	53.9735
-37.75	23.99	52.188
-37.45	23.99	50.6347
-37.15	23.99	49.1298
-36.85	23.99	47.2589
-36.55	23.99	46.2608
-36.25	23.99	45.2961
-35.95	23.99	45.602
-35.65	23.99	47.1252
-35.35	23.99	45.5088
-35.05	23.99	43.0046
-34.75	23.99	42.214
-34.45	23.99	44.4228
-34.15	23.99	45.0077
-33.85	23.99	44.3376
-33.55	23.99	43.2146
-33.25	23.99	42.6777
-32.95	23.99	45.9689
-32.65	23.99	52.9455
-32.35	23.99	59.7135
-32.05	23.99	68.6858
-31.75	23.99	76.3903
-31.45	23.99	80.4787
-31.15	23.99	83.0024
-30.85	23.99	82.7482
-30.55	23.99	79.5477
-30.25	23.99	73.8529
-29.95	23.99	66.357
-29.65	23.99	61.4969
-29.35	23.99	56.8561
-29.05	23.99	52.5566
-28.75	23.99	48.0859
-28.45	23.99	42.5813
-28.15	23.99	40.2805
-27.85	23.99	41.5355
-27.55	23.99	42.8197
-27.25	23.99	40.5558
-26.95	23.99	37.1311
-26.65	23.99	33.2077
-26.35	23.99	30.4789
-26.05	23.99	32.5572
-25.75	23.99	36.7396
-25.45	23.99	37.2487
-25.15	23.99	35.3635
-24.85	23.99	34.0402
-24.55	23.99	30.7253
-24.25	23.99	29.3674
-23.95	23.99	31.8042
-23.65	23.99	31.8193
-23.35	23.99	31.1607
-23.05	23.99	32.7392
-22.75	23.99	32.8131
-22.45	23.99	32.8123
-22.15	23.99	35.3712
-21.85	23.99	36.9893
-21.55	23.99	38.0583
-21.25	23.99	39.3103
-20.95	23.99	39.7559
-20.65	23.99	38.0694
-20.35	23.99	36.886
-20.05	23.99	43.3063
-19.75	23.99	44.7006
-19.45	23.99	40.3641
-19.15	23.99	40.3139
-18.85	23.99	41.6397
-18.55	23.99	42.9119
-18.25	23.99	46.2203
-17.95	23.99	45.8906
-17.65	23.99	42.9832
-17.35	23.99	42.7828
-17.05	23.99	45.1645
-16.75	23.99	50.7539
-16.45	23.99	51.7168
-16.15	23.99	48.498
-15.85	23.99	49.1896
-15.55	23.99	50.2515
-15.25	23.99	57.1805
-14.95	23.99	61.3888
-14.65	23.99	54.0789
-14.35	23.99	51.6211
-14.05	23.99	53.615
-13.75	23.99	57.153
-13.45	23.99	53.6814
-13.15	23.99	52.0833
-12.85	23.99	51.0247
-12.55	23.99	52.1293
-12.25	23.99	57.7825
-11.95	23.99	54.8927
-11.65	23.99	49.8669
-11.35	23.99	51.5472
-11.05	23.99	54.6249
-10.75	23.99	57.6126
-10.45	23.99	49.982
-10.15	23.99	46.3749
-9.85	23.99	49.37
-9.55	23.99	49.7538
-9.25	23.99	46.2852
-8.95	23.99	43.8597
-8.65	23.99	50.579
-8.35	23.99	56.5844
-8.05	23.99	50.2642
-7.75	23.99	46.3351
-7.45	23.99	48.7231
-7.15	23.99	55.2286
-6.85	23.99	47.6611
-6.55	23.99	41.02
-6.25	23.99	47.5863
-5.95	23.99	47.8579
-5.65	23.99	37.2419
-5.35	23.99	44.0116
-5.05	23.99	53.3949
-4.75	23.99	37.3453
-4.45	23.99	46.5488
-4.15	23.99	44.0648
-3.85	23.99	34.5443
-3.55	23.99	41.0574
-3.25	23.99	31.8218
-2.95	23.99	38.4174
-2.65	23.99	27.8683
-2.35	23.99	21.7662
-2.05	23.99	49.0198
-1.75	23.99	83.8217
-1.45	23.99	31.4387
-1.15	23.99	28.7713
-0.85	23.99	29.7447
-0.55	23.99	34.202
-0.25	23.99	32.6477
0.05	23.99	31.4207
0.35	23.99	30.3037
0.65	23.99	29.2829
0.95	23.99	28.0471
1.25	23.99	27.2914
1.55	23.99	26.7382
1.85	23.99	25.6941
2.15	23.99	25.1109
2.45	23.99	24.671
2.75	23.99	24.5173
3.05	23.99	24.1431
3.35	23.99	23.0543
3.65	23.99	21.8403
3.95	23.99	21.1739
4.25	23.99	20.7996
4.55	23.99	20.1774
4.85	23.99	19.5159
5.15	23.99	18.9715
5.45	23.99	18.5053
5.75	23.99	18.0436
6.05	23.99	17.5891
6.35	23.99	17.4129
6.65	23.99	17.1653
6.95	23.99	16.4368
7.25	23.99	15.7472
7.55	23.99	15.2666
7.85	23.99	14.7607
8.15	23.99	14.3566
8.45	23.99	14.0132
8.75	23.99	13.6801
9.05	23.99	13.4139
9.35	23.99	13.0952
9.65	23.99	12.8575
9.95	23.99	12.5939
10.25	23.99	12.272
10.55	23.99	11.9584
10.85	23.99	11.7574
11.15	23.99	11.7448
11.45	23.99	11.5069
11.75	23.99	11.3486
12.05	23.99	11.2689
12.35	23.99	10.9671
12.65	23.99	10.7135
12.95	23.99	10.6177
13.25	23.99	10.511
13.55	23.99	10.2418
13.85	23.99	9.81123
14.15	23.99	9.38453
14.45	23.99	9.24705
14.75	23.99	9.16774
15.05	23.99	8.96192
15.35	23.99	8.88545
15.65	23.99	8.88627
15.95	23.99	8.96093
16.25	23.99	8.77477
16.55	23.99	8.46119
16.85	23.99	8.28933
17.15	23.99	8.36487
17.45	23.99	8.31972
17.75	23.99	7.99104
18.05	23.99	7.93629
18.35	23.99	7.88408
18.65	23.99	7.82947
18.95	23.99	7.83911
19.25	23.99	7.95272
19.55	23.99	8.15135
19.85	23.99	8.10721
20.15	23.99	7.9673
20.45	23.99	7.89868
20.75	23.99	7.66755
21.05	23.99	7.49522
21.35	23.99	7.48375
21.65	23.99	7.4666
21.95	23.99	7.45522
22.25	23.99	7.35435
22.55	23.99	7.25916
22.85	23.99	7.0958
23.15	23.99	7.04818
23.45	23.99	7.08176
23.75	23.99	6.93179
24.05	23.99	6.74087
24.35	23.99	6.68731
24.65	23.99	6.71001
24.95	23.99	6.67515
25.25	23.99	6.52719
25.55	23.99	6.19704
25.85	23.99	5.9914
26.15	23.99	5.9923
26.45	23.99	6.20362
26.75	23.99	6.46799
27.05	23.99	6.58944
27.35	23.99	6.54502
27.65	23.99	6.35916
27.95	23.99	6.29659
28.25	23.99	6.30714
28.55	23.99	6.31003
28.85	23.99	6.17373
29.15	23.99	6.17656
29.45	23.99	6.39412
29.75	23.99	6.6149
30.05	23.99	6.7135
30.35	23.99	6.60618
30.65	23.99	6.42749
30.95	23.99	6.44331
31.25	23.99	6.50841
31.55	23.99	6.43583
31.85	23.99	6.36864
32.15	23.99	6.1729
32.45	23.99	6.14712
32.75	23.99	6.14093
33.05	23.99	6.00962
33.35	23.99	5.69842
33.65	23.99	5.28572
33.95	23.99	4.87584
34.25	23.99	4.59267
34.55	23.99	4.30983
34.85	23.99	3.90001
35.15	23.99	3.64719
35.45	23.99	3.72266
35.75	23.99	3.92536
36.05	23.99	4.00444
36.35	23.99	4.03428
36.65	23.99	4.14754
36.95	23.99	4.29128
37.25	23.99	4.35502
37.55	23.99	4.3157
37.85	23.99	3.78723
38.15	23.99	3.00639
38.45	23.99	2.56554
38.75	23.99	2.64971
39.05	23.99	3.02111
39.35	23.99	3.31472
39.65	23.99	3.4131
39.95	23.99	3.86091
40.25	23.99	4.97065
40.55	23.99	5.96581
40.85	23.99	5.89393
41.15	23.99	4.92903
41.45	23.99	4.02964
41.75	23.99	3.51301
42.05	23.99	3.39533
42.35	23.99	3.5849
42.65	23.99	3.6894
42.95	23.99	3.83693
43.25	23.99	4.02605
43.55	23.99	4.15993
43.85	23.99	4.31013
44.15	23.99	4.47735
44.45	23.99	4.5991
44.75	23.99	4.773
45.05	23.99	4.90702
45.35	23.99	5.04578
45.65	23.99	5.21112
45.95	23.99	5.32484
46.25	23.99	5.33866
46.55	23.99	5.35487
46.85	23.99	5.33511
47.15	23.99	5.39786
47.45	23.99	5.48291
47.75	23.99	5.62922
48.05	23.99	5.74901
48.35	23.99	5.82107
48.65	23.99	5.91972
48.95	23.99	6.12645
49.25	23.99	6.2106
49.55	23.99	6.1946
49.85	23.99	6.2339
50.15	23.99	6.5795
50.45	23.99	6.87201
50.75	23.99	7.11368
51.05	23.99	7.26861
-50.05	23.8	60.1934
-49.75	23.8	63.8105
-49.45	23.8	64.598
-49.15	23.8	62.5692
-48.85	23.8	59.9988
-48.55	23.8	58.1733
-48.25	23.8	56.4324
-47.95	23.8	57.2423
-47.65	23.8	60.0474
-47.35	23.8	59.9196
-47.05	23.8	62.4658
-46.75	23.8	64.8427
-46.45	23.8	69.6537
-46.15	23.8	73.8172
-45.85	23.8	70.123
-45.55	23.8	63.24
-45.25	23.8	61.9994
-44.95	23.8	59.6437
-44.65	23.8	64.6479
-44.35	23.8	70.9712
-44.05	23.8	81.9615
-43.75	23.8	82.8694
-43.45	23.8	75.4954
-43.15	23.8	72.8083
-42.85	23.8	71.4143
-42.55	23.8	69.6774
-42.25	23.8	67.3718
-41.95	23.8	65.0106
-41.65	23.8	62.4637
-41.35	23.8	60.3815
-41.05	23.8	59.4143
-40.75	23.8	59.8706
-40.45	23.8	60.6838
-40.15	23.8	61.1082
-39.85	23.8	61.9436
-39.55	23.8	62.13
-39.25	23.8	62.185
-38.95	23.8	60.5314
-38.65	23.8	57.0561
-38.35	23.8	55.209
-38.05	23.8	55.4709
-37.75	23.8	55.6172
-37.45	23.8	54.927
-37.15	23.8	52.5675
-36.85	23.8	49.4819
-36.55	23.8	46.3933
-36.25	23.8	44.4622
-35.95	23.8	44.1057
-35.65	23.8	46.2177
-35.35	23.8	46.949
-35.05	23.8	45.7665
-34.75	23.8	43.9502
-34.45	23.8	43.0162
-34.15	23.8	43.0069
-33.85	23.8	44.0609
-33.55	23.8	42.2514
-33.25	23.8	38.7414
-32.95	23.8	38.9411
-32.65	23.8	44.837
-32.35	23.8	52.3745
-32.05	23.8	60.767
-31.75	23.8	69.6043
-31.45	23.8	76.1105
-31.15	23.8	81.7073
-30.85	23.8	84.1123
-30.55	23.8	84.121
-30.25	23.8	83.0077
-29.95	23.8	77.7048
-29.65	23.8	70.6284
-29.35	23.8	66.2264
-29.05	23.8	61.373
-28.75	23.8	53.7762
-28.45	23.8	46.9525
-28.15	23.8	44.0292
-27.85	23.8	42.9344
-27.55	23.8	42.9298
-27.25	23.8	41.4309
-26.95	23.8	39.3923
-26.65	23.8	35.4704
-26.35	23.8	32.0482
-26.05	23.8	33.7033
-25.75	23.8	36.9618
-25.45	23.8	37.522
-25.15	23.8	35.5115
-24.85	23.8	33.8038
-24.55	23.8	30.3784
-24.25	23.8	29.0653
-23.95	23.8	31.4012
-23.65	23.8	31.7679
-23.35	23.8	31.8605
-23.05	23.8	33.5966
-22.75	23.8	32.8948
-22.45	23.8	31.2368
-22.15	23.8	31.897
-21.85	23.8	34.781
-21.55	23.8	37.6292
-21.25	23.8	37.4947
-20.95	23.8	36.2156
-20.65	23.8	34.5745
-20.35	23.8	36.6273
-20.05	23.8	43.3693
-19.75	23.8	41.4954
-19.45	23.8	36.3767
-19.15	23.8	36.6487
-18.85	23.8	40.4539
-18.55	23.8	44.6429
-18.25	23.8	45.4777
-17.95	23.8	45.307
-17.65	23.8	42.4827
-17.35	23.8	40.73
-17.05	23.8	43.9977
-16.75	23.8	47.9623
-16.45	23.8	49.7246
-16.15	23.8	47.012
-15.85	23.8	45.9326
-15.55	23.8	44.9368
-15.25	23.8	52.9041
-14.95	23.8	58.0795
-14.65	23.8	55.7463
-14.35	23.8	54.1657
-14.05	23.8	52.7665
-13.75	23.8	55.5746
-13.45	23.8	55.4455
-13.15	23.8	54.7424
-12.85	23.8	52.3392
-12.55	23.8	52.791
-12.25	23.8	60.1454
-11.95	23.8	58.7552
-11.65	23.8	53.1869
-11.35	23.8	52.8524
-11.05	23.8	58.3312
-10.75	23.8	58.1633
-10.45	23.8	47.9155
-10.15	23.8	45.4491
-9.85	23.8	54.0541
-9.55	23.8	53.5979
-9.25	23.8	46.3701
-8.95	23.8	45.4588
-8.65	23.8	58.1557
-8.35	23.8	57.5956
-8.05	23.8	46.3446
-7.75	23.8	46.3202
-7.45	23.8	53.6884
-7.15	23.8	53.5596
-6.85	23.8	42.6757
-6.55	23.8	47.7827
-6.25	23.8	58.2583
-5.95	23.8	44.9923
-5.65	23.8	38.3396
-5.35	23.8	45.4953
-5.05	23.8	50.2808
-4.75	23.8	39.1596
-4.45	23.8	49.3261
-4.15	23.8	38.3774
-3.85	23.8	41.7677
-3.55	23.8	44.9614
-3.25	23.8	34.1599
-2.95	23.8	31.6921
-2.65	23.8	35.9359
-2.35	23.8	33.0828
-2.05	23.8	73.6631
-1.75	23.8	104.305
-1.45	23.8	18.0785
-1.15	23.8	29.4353
-0.85	23.8	33.0564
-0.55	23.8	36.0328
-0.25	23.8	34.1374
0.05	23.8	32.9212
0.35	23.8	31.9298
0.65	23.8	30.5021
0.95	23.8	29.1695
1.25	23.8	28.1081
1.55	23.8	27.3206
1.85	23.8	26.1405
2.15	23.8	25.8171
2.45	23.8	25.2715
2.75	23.8	24.6126
3.05	23.8	23.8606
3.35	23.8	22.9602
3.65	23.8	22.2136
3.95	23.8	21.6763
4.25	23.8	21.1714
4.55	23.8	20.394
4.85	23.8	19.854
5.15	23.8	19.2999
5.45	23.8	18.7524
5.75	23.8	18.1858
6.05	23.8	17.7684
6.35	23.8	17.5359
6.65	23.8	17.3964
6.95	23.8	16.7881
7.25	23.8	15.9856
7.55	23.8	15.3883
7.85	23.8	15.1038
8.15	23.8	14.7816
8.45	23.8	14.4558
8.75	23.8	14.0823
9.05	23.8	13.6521
9.35	23.8	13.3836
9.65	23.8	13.1126
9.95	23.8	12.838
10.25	23.8	12.615
10.55	23.8	12.1822
10.85	23.8	11.9444
11.15	23.8	11.7919
11.45	23.8	11.6309
11.75	23.8	11.4455
12.05	23.8	11.2601
12.35	23.8	10.9447
12.65	23.8	10.8014
12.95	23.8	10.8828
13.25	23.8	10.8257
13.55	23.8	10.3914
13.85	23.8	9.89944
14.15	23.8	9.66675
14.45	23.8	9.60154
14.75	23.8	9.36403
15.05	23.8	9.18826
15.35	23.8	9.11831
15.65	23.8	9.13744
15.95	23.8	9.12463
16.25	23.8	9.01348
16.55	23.8	8.70098
16.85	23.8	8.5352
17.15	23.8	8.54092
17.45	23.8	8.42226
17.75	23.8	8.28637
18.05	23.8	8.13043
18.35	23.8	8.07437
18.65	23.8	8.04513
18.95	23.8	7.85846
19.25	23.8	7.92241
19.55	23.8	8.10563
19.85	23.8	8.20596
20.15	23.8	8.21232
20.45	23.8	8.09885
20.75	23.8	7.6954
21.05	23.8	7.57592
21.35	23.8	7.54625
21.65	23.8	7.44503
21.95	23.8	7.33838
22.25	23.8	7.36332
22.55	23.8	7.26026
22.85	23.8	7.07199
23.15	23.8	6.97568
23.45	23.8	6.97462
23.75	23.8	6.89899
24.05	23.8	6.82659
24.35	23.8	6.79763
24.65	23.8	6.7749
24.95	23.8	6.76768
25.25	23.8	6.69341
25.55	23.8	6.49759
25.85	23.8	6.28322
26.15	23.8	6.2737
26.45	23.8	6.48087
26.75	23.8	6.62278
27.05	23.8	6.74718
27.35	23.8	6.77496
27.65	23.8	6.63886
27.95	23.8	6.52328
28.25	23.8	6.55198
28.55	23.8	6.48865
28.85	23.8	6.51738
29.15	23.8	6.59576
29.45	23.8	6.48363
29.75	23.8	6.37805
30.05	23.8	6.46057
30.35	23.8	6.52444
30.65	23.8	6.42322
30.95	23.8	6.41893
31.25	23.8	6.58713
31.55	23.8	6.58127
31.85	23.8	6.42425
32.15	23.8	6.19826
32.45	23.8	5.99175
32.75	23.8	6.00961
33.05	23.8	5.92266
33.35	23.8	5.61288
33.65	23.8	5.30372
33.95	23.8	5.14321
34.25	23.8	4.88668
34.55	23.8	4.38528
34.85	23.8	4.05779
35.15	23.8	3.98315
35.45	23.8	4.08646
35.75	23.8	4.09166
36.05	23.8	4.09558
36.35	23.8	4.10229
36.65	23.8	4.21448
36.95	23.8	4.2508
37.25	23.8	4.20571
37.55	23.8	4.19104
37.85	23.8	3.71315
38.15	23.8	2.98219
38.45	23.8	2.56781
38.75	23.8	2.51027
39.05	23.8	2.79169
39.35	23.8	3.08164
39.65	23.8	3.14636
39.95	23.8	3.67851
40.25	23.8	4.81359
40.55	23.8	5.89338
40.85	23.8	5.94198
41.15	23.8	4.94909
41.45	23.8	3.99123
41.75	23.8	3.38368
42.05	23.8	3.23386
42.35	23.8	3.35674
[truncated: 82,501 more rows]

## Sheet: Fig2g
V_b (V)	V_t (V)	delta_R_xx (Ohm)
-50.05	24.79	-1.49729
-49.75	24.79	0.02705
-49.45	24.79	1.01501
-49.15	24.79	-0.92133
-48.85	24.79	-1.123
-48.55	24.79	0.35296
-48.25	24.79	0.04823
-47.95	24.79	-3.70338
-47.65	24.79	-8.8799
-47.35	24.79	-9.5104
-47.05	24.79	-8.50945
-46.75	24.79	-5.7204
-46.45	24.79	-4.60386
-46.15	24.79	1.4118
-45.85	24.79	11.0508
-45.55	24.79	7.59794
-45.25	24.79	1.58381
-44.95	24.79	-0.43067
-44.65	24.79	-2.65839
-44.35	24.79	-5.68834
-44.05	24.79	-12.1536
-43.75	24.79	-7.13578
-43.45	24.79	-6.19914
-43.15	24.79	-21.1361
-42.85	24.79	-17.3917
-42.55	24.79	-14.3124
-42.25	24.79	-10.4641
-41.95	24.79	-7.1798
-41.65	24.79	-6.07981
-41.35	24.79	-7.47371
-41.05	24.79	-7.49608
-40.75	24.79	-6.27801
-40.45	24.79	-4.72983
-40.15	24.79	-4.66716
-39.85	24.79	-6.3458
-39.55	24.79	-5.86722
-39.25	24.79	-3.63388
-38.95	24.79	1.65172
-38.65	24.79	5.48361
-38.35	24.79	9.29615
-38.05	24.79	13.4706
-37.75	24.79	19.8454
-37.45	24.79	25.5486
-37.15	24.79	27.8908
-36.85	24.79	27.815
-36.55	24.79	27.2522
-36.25	24.79	22.6923
-35.95	24.79	13.3888
-35.65	24.79	2.45234
-35.35	24.79	-8.93027
-35.05	24.79	-19.4337
-34.75	24.79	-28.39
-34.45	24.79	-33.4622
-34.15	24.79	-30.5538
-33.85	24.79	-26.2177
-33.55	24.79	-26.6991
-33.25	24.79	-24.7829
-32.95	24.79	-19.9714
-32.65	24.79	-12.4119
-32.35	24.79	-4.9048
-32.05	24.79	-4.4986
-31.75	24.79	-7.1613
-31.45	24.79	-8.44138
-31.15	24.79	-7.82479
-30.85	24.79	-3.46727
-30.55	24.79	-0.23785
-30.25	24.79	-3.42611
-29.95	24.79	-8.29628
-29.65	24.79	-8.06105
-29.35	24.79	-5.08443
-29.05	24.79	-2.5345
-28.75	24.79	-1.53936
-28.45	24.79	-0.6824
-28.15	24.79	2.36229
-27.85	24.79	6.12152
-27.55	24.79	6.93858
-27.25	24.79	4.64241
-26.95	24.79	-0.05418
-26.65	24.79	-1.67821
-26.35	24.79	2.93555
-26.05	24.79	7.13391
-25.75	24.79	3.77266
-25.45	24.79	1.13094
-25.15	24.79	2.69644
-24.85	24.79	4.19025
-24.55	24.79	4.74305
-24.25	24.79	5.30397
-23.95	24.79	1.25793
-23.65	24.79	-3.46704
-23.35	24.79	-0.48427
-23.05	24.79	3.75641
-22.75	24.79	4.97256
-22.45	24.79	8.47398
-22.15	24.79	10.9096
-21.85	24.79	5.30654
-21.55	24.79	-0.65161
-21.25	24.79	-1.16958
-20.95	24.79	0.40952
-20.65	24.79	0.5899
-20.35	24.79	-0.72827
-20.05	24.79	0.42119
-19.75	24.79	-1.94503
-19.45	24.79	-2.32731
-19.15	24.79	2.03728
-18.85	24.79	4.75078
-18.55	24.79	-0.50816
-18.25	24.79	-3.3213
-17.95	24.79	-1.7882
-17.65	24.79	-1.43743
-17.35	24.79	5.2981
-17.05	24.79	9.9677
-16.75	24.79	7.99647
-16.45	24.79	-3.65839
-16.15	24.79	-11.6226
-15.85	24.79	-8.07996
-15.55	24.79	2.94787
-15.25	24.79	5.05333
-14.95	24.79	-0.06884
-14.65	24.79	-9.7382
-14.35	24.79	-6.6885
-14.05	24.79	8.49801
-13.75	24.79	4.33857
-13.45	24.79	-1.36276
-13.15	24.79	-2.49816
-12.85	24.79	-0.33828
-12.55	24.79	-0.08527
-12.25	24.79	1.73718
-11.95	24.79	1.42332
-11.65	24.79	-6.40476
-11.35	24.79	-3.65532
-11.05	24.79	-2.10718
-10.75	24.79	-2.6226
-10.45	24.79	-2.56318
-10.15	24.79	-0.04592
-9.85	24.79	7.49136
-9.55	24.79	7.53561
-9.25	24.79	-4.55433
-8.95	24.79	-2.84766
-8.65	24.79	6.04888
-8.35	24.79	-0.82004
-8.05	24.79	-7.07123
-7.75	24.79	-1.97202
-7.45	24.79	6.05747
-7.15	24.79	1.11844
-6.85	24.79	-6.29133
-6.55	24.79	1.1739
-6.25	24.79	6.15275
-5.95	24.79	-8.40651
-5.65	24.79	-9.30929
-5.35	24.79	2.21901
-5.05	24.79	3.29669
-4.75	24.79	-1.48926
-4.45	24.79	4.7666
-4.15	24.79	-3.07605
-3.85	24.79	4.38221
-3.55	24.79	-1.06157
-3.25	24.79	-1.19097
-2.95	24.79	12.6622
-2.65	24.79	0.19987
-2.35	24.79	-7.20735
-2.05	24.79	-6.31216
-1.75	24.79	-10.6282
-1.45	24.79	19.8271
-1.15	24.79	7.01968
-0.85	24.79	3.1636
-0.55	24.79	-2.93139
-0.25	24.79	-3.23943
0.05	24.79	-3.35666
0.35	24.79	-3.7273
0.65	24.79	-3.12942
0.95	24.79	-2.71135
1.25	24.79	-3.27272
1.55	24.79	-3.54385
1.85	24.79	-2.96632
2.15	24.79	-3.01843
2.45	24.79	-3.38978
2.75	24.79	-3.09635
3.05	24.79	-2.93724
3.35	24.79	-2.83806
3.65	24.79	-2.25232
3.95	24.79	-1.91581
4.25	24.79	-2.06726
4.55	24.79	-1.74314
4.85	24.79	-1.64834
5.15	24.79	-1.31519
5.45	24.79	-1.17386
5.75	24.79	-1.42233
6.05	24.79	-1.36439
6.35	24.79	-1.39894
6.65	24.79	-1.78777
6.95	24.79	-2.18057
7.25	24.79	-1.9661
7.55	24.79	-1.63405
7.85	24.79	-1.32048
8.15	24.79	-1.13197
8.45	24.79	-1.06789
8.75	24.79	-1.21824
9.05	24.79	-1.39529
9.35	24.79	-1.51875
9.65	24.79	-1.92148
9.95	24.79	-2.01516
10.25	24.79	-1.67358
10.55	24.79	-1.20849
10.85	24.79	-0.90645
11.15	24.79	-0.7232
11.45	24.79	-0.82887
11.75	24.79	-0.91657
12.05	24.79	-1.30092
12.35	24.79	-1.43482
12.65	24.79	-1.26262
12.95	24.79	-0.99319
13.25	24.79	-0.90449
13.55	24.79	-0.54033
13.85	24.79	-0.47286
14.15	24.79	-0.84007
14.45	24.79	-0.94959
14.75	24.79	-0.85379
15.05	24.79	-0.7084
15.35	24.79	-0.56936
15.65	24.79	-0.18431
15.95	24.79	0.3044
16.25	24.79	0.5475
16.55	24.79	0.50563
16.85	24.79	0.28825
17.15	24.79	-0.06595
17.45	24.79	-0.12644
17.75	24.79	0.02177
18.05	24.79	0.20198
18.35	24.79	0.05419
18.65	24.79	-0.2838
18.95	24.79	-0.19074
19.25	24.79	0.37597
19.55	24.79	0.2119
19.85	24.79	-0.15586
20.15	24.79	-0.18566
20.45	24.79	-0.16196
20.75	24.79	0.00724
21.05	24.79	0.12249
21.35	24.79	0.06411
21.65	24.79	0.06073
21.95	24.79	0.15393
22.25	24.79	0.07807
22.55	24.79	-0.10025
22.85	24.79	0.08333
23.15	24.79	0.2404
23.45	24.79	0.15676
23.75	24.79	0.26928
24.05	24.79	0.44805
24.35	24.79	0.20799
24.65	24.79	-0.0124
24.95	24.79	-0.18192
25.25	24.79	-0.39256
25.55	24.79	-0.08686
25.85	24.79	0.37777
26.15	24.79	0.3667
26.45	24.79	0.02051
26.75	24.79	-0.08824
27.05	24.79	-0.00237
27.35	24.79	0.22871
27.65	24.79	0.55144
27.95	24.79	0.82962
28.25	24.79	1.06737
28.55	24.79	0.90638
28.85	24.79	0.4177
29.15	24.79	0.11309
29.45	24.79	-0.05058
29.75	24.79	-0.15282
30.05	24.79	0.03108
30.35	24.79	0.32913
30.65	24.79	0.342
30.95	24.79	0.06306
31.25	24.79	-0.21397
31.55	24.79	-0.30471
31.85	24.79	-0.12324
32.15	24.79	0.0837
32.45	24.79	0.1046
32.75	24.79	0.34851
33.05	24.79	0.87313
33.35	24.79	1.07669
33.65	24.79	0.7869
33.95	24.79	0.34548
34.25	24.79	0.45274
34.55	24.79	0.97669
34.85	24.79	1.49162
35.15	24.79	1.6028
35.45	24.79	1.23496
35.75	24.79	0.60365
36.05	24.79	0.45226
36.35	24.79	0.65327
36.65	24.79	0.62698
36.95	24.79	0.65119
37.25	24.79	0.75614
37.55	24.79	0.76205
37.85	24.79	0.7369
38.15	24.79	0.76992
38.45	24.79	0.47349
38.75	24.79	-0.01801
39.05	24.79	-0.57481
39.35	24.79	-0.58539
39.65	24.79	-0.42486
39.95	24.79	-1.21662
40.25	24.79	-2.60929
40.55	24.79	-2.99906
40.85	24.79	-1.92787
41.15	24.79	-0.80063
41.45	24.79	-0.87855
41.75	24.79	-1.33881
42.05	24.79	-1.74208
42.35	24.79	-1.91361
42.65	24.79	-1.97096
42.95	24.79	-2.07654
43.25	24.79	-2.36868
43.55	24.79	-2.67663
43.85	24.79	-2.88541
44.15	24.79	-2.76797
44.45	24.79	-2.71505
44.75	24.79	-2.62481
45.05	24.79	-2.51205
45.35	24.79	-2.44034
45.65	24.79	-2.31921
45.95	24.79	-1.89798
46.25	24.79	-1.57461
46.55	24.79	-1.35146
46.85	24.79	-1.24211
47.15	24.79	-1.05538
47.45	24.79	-0.93935
47.75	24.79	-0.79136
48.05	24.79	-0.63134
48.35	24.79	-0.51738
48.65	24.79	-0.40795
48.95	24.79	-0.40161
49.25	24.79	-0.27096
49.55	24.79	-0.05028
49.85	24.79	0.04404
50.15	24.79	0.0074
50.45	24.79	-0.01505
50.75	24.79	0.0554
51.05	24.79	0.08109
-50.05	24.6	-1.73295
-49.75	24.6	-1.37227
-49.45	24.6	-0.6123
-49.15	24.6	-3.7606
-48.85	24.6	-3.20969
-48.55	24.6	-1.11927
-48.25	24.6	-2.57813
-47.95	24.6	-5.43244
-47.65	24.6	-7.81606
-47.35	24.6	-7.30054
-47.05	24.6	-6.17051
-46.75	24.6	-7.66622
-46.45	24.6	-7.96726
-46.15	24.6	-0.71185
-45.85	24.6	1.72149
-45.55	24.6	1.02614
-45.25	24.6	2.16405
-44.95	24.6	-0.34668
-44.65	24.6	-2.8874
-44.35	24.6	-7.77732
-44.05	24.6	-19.201
-43.75	24.6	-13.7826
-43.45	24.6	-15.3169
-43.15	24.6	-30.7585
-42.85	24.6	-23.2772
-42.55	24.6	-16.7116
-42.25	24.6	-11.8815
-41.95	24.6	-9.46533
-41.65	24.6	-9.63964
-41.35	24.6	-11.0404
-41.05	24.6	-11.5278
-40.75	24.6	-10.5698
-40.45	24.6	-10.8351
-40.15	24.6	-12.4302
-39.85	24.6	-13.4869
-39.55	24.6	-12.7816
-39.25	24.6	-10.2665
-38.95	24.6	-4.97809
-38.65	24.6	0.03652
-38.35	24.6	1.76668
-38.05	24.6	3.41349
-37.75	24.6	6.98665
-37.45	24.6	12.7222
-37.15	24.6	20.2016
-36.85	24.6	29.8279
-36.55	24.6	38.7297
-36.25	24.6	40.3303
-35.95	24.6	42.6639
-35.65	24.6	44.6213
-35.35	24.6	44.3757
-35.05	24.6	38.0041
-34.75	24.6	27.4136
-34.45	24.6	16.5936
-34.15	24.6	0.37975
-33.85	24.6	-19.5124
-33.55	24.6	-29.597
-33.25	24.6	-36.8316
-32.95	24.6	-42.5322
-32.65	24.6	-44.8211
-32.35	24.6	-43.4682
-32.05	24.6	-39.8072
-31.75	24.6	-33.3103
-31.45	24.6	-26.343
-31.15	24.6	-21.8527
-30.85	24.6	-17.4773
-30.55	24.6	-14.1705
-30.25	24.6	-14.5428
-29.95	24.6	-15.6801
-29.65	24.6	-13.4746
-29.35	24.6	-8.75604
-29.05	24.6	-7.11411
-28.75	24.6	-5.65051
-28.45	24.6	-0.63907
-28.15	24.6	2.90538
-27.85	24.6	4.69091
-27.55	24.6	6.77332
-27.25	24.6	3.08671
-26.95	24.6	-1.37325
-26.65	24.6	2.71291
-26.35	24.6	10.1247
-26.05	24.6	12.1677
-25.75	24.6	9.07835
-25.45	24.6	6.66767
-25.15	24.6	6.05573
-24.85	24.6	7.52075
-24.55	24.6	10.8856
-24.25	24.6	13.1506
-23.95	24.6	9.70978
-23.65	24.6	6.01732
-23.35	24.6	7.16687
-23.05	24.6	6.67038
-22.75	24.6	6.96476
-22.45	24.6	13.5009
-22.15	24.6	17.3531
-21.85	24.6	9.77642
-21.55	24.6	5.77807
-21.25	24.6	6.54275
-20.95	24.6	4.79151
-20.65	24.6	4.36527
-20.35	24.6	2.6152
-20.05	24.6	3.37464
-19.75	24.6	5.20842
-19.45	24.6	5.75998
-19.15	24.6	3.92566
-18.85	24.6	2.41026
-18.55	24.6	5.27488
-18.25	24.6	3.234
-17.95	24.6	-1.28579
-17.65	24.6	1.34864
-17.35	24.6	4.40559
-17.05	24.6	8.11162
-16.75	24.6	0.28299
-16.45	24.6	-5.61091
-16.15	24.6	-4.87473
-15.85	24.6	-3.33805
-15.55	24.6	1.11462
-15.25	24.6	0.61718
-14.95	24.6	-8.63736
-14.65	24.6	-7.64523
-14.35	24.6	-0.69056
-14.05	24.6	2.58786
-13.75	24.6	1.28196
-13.45	24.6	-3.5588
-13.15	24.6	-8.08581
-12.85	24.6	-7.09371
-12.55	24.6	-0.50922
-12.25	24.6	2.53777
-11.95	24.6	-0.78944
-11.65	24.6	-4.27792
-11.35	24.6	-2.37731
-11.05	24.6	1.30008
-10.75	24.6	-5.265
-10.45	24.6	-3.40806
-10.15	24.6	-0.17138
-9.85	24.6	-0.48417
-9.55	24.6	4.25531
-9.25	24.6	-0.41813
-8.95	24.6	-3.03997
-8.65	24.6	-1.22302
-8.35	24.6	-5.57313
-8.05	24.6	-4.07499
-7.75	24.6	-5.89591
-7.45	24.6	1.06492
-7.15	24.6	-1.12934
-6.85	24.6	-3.64706
-6.55	24.6	-1.52621
-6.25	24.6	0.95213
-5.95	24.6	-10.168
-5.65	24.6	-3.79939
-5.35	24.6	3.65869
-5.05	24.6	4.66522
-4.75	24.6	-1.76973
-4.45	24.6	-0.83799
-4.15	24.6	-0.14868
-3.85	24.6	-3.85399
-3.55	24.6	-6.72891
-3.25	24.6	-19.9413
-2.95	24.6	-0.51285
-2.65	24.6	5.74264
-2.35	24.6	27.8311
-2.05	24.6	15.9071
-1.75	24.6	-16.9615
-1.45	24.6	-10.4995
-1.15	24.6	-9.19709
-0.85	24.6	-1.30079
-0.55	24.6	-2.9094
-0.25	24.6	-3.32
0.05	24.6	-3.05416
0.35	24.6	-2.88626
0.65	24.6	-2.84242
0.95	24.6	-3.44895
1.25	24.6	-3.88137
1.55	24.6	-3.6267
1.85	24.6	-3.77152
2.15	24.6	-4.04735
2.45	24.6	-4.11898
2.75	24.6	-3.91794
3.05	24.6	-3.6816
3.35	24.6	-3.59755
3.65	24.6	-3.07197
3.95	24.6	-2.47097
4.25	24.6	-2.56035
4.55	24.6	-2.72985
4.85	24.6	-2.75237
5.15	24.6	-2.32591
5.45	24.6	-1.96742
5.75	24.6	-1.88631
6.05	24.6	-1.82503
6.35	24.6	-1.62731
6.65	24.6	-1.79401
6.95	24.6	-1.56855
7.25	24.6	-1.44845
7.55	24.6	-1.41977
7.85	24.6	-1.53893
8.15	24.6	-1.16168
8.45	24.6	-0.55118
8.75	24.6	-0.47436
9.05	24.6	-0.66233
9.35	24.6	-0.76949
9.65	24.6	-0.99779
9.95	24.6	-1.28886
10.25	24.6	-1.26198
10.55	24.6	-1.20644
10.85	24.6	-1.25349
11.15	24.6	-1.21862
11.45	24.6	-0.83045
11.75	24.6	-0.54707
12.05	24.6	-0.54465
12.35	24.6	-0.6085
12.65	24.6	-0.72476
12.95	24.6	-0.74325
13.25	24.6	-0.43979
13.55	24.6	0.08945
13.85	24.6	0.03094
14.15	24.6	-0.10548
14.45	24.6	-0.03105
14.75	24.6	0.05176
15.05	24.6	0.17333
15.35	24.6	0.1349
15.65	24.6	0.38737
15.95	24.6	0.70998
16.25	24.6	0.70415
16.55	24.6	0.56577
16.85	24.6	0.50238
17.15	24.6	0.35712
17.45	24.6	0.12056
17.75	24.6	0.11818
18.05	24.6	0.46996
18.35	24.6	0.71318
18.65	24.6	0.6535
18.95	24.6	0.78583
19.25	24.6	0.83556
19.55	24.6	0.48482
19.85	24.6	0.1542
20.15	24.6	0.1442
20.45	24.6	0.3603
20.75	24.6	0.77056
21.05	24.6	0.92357
21.35	24.6	0.82833
21.65	24.6	0.90935
21.95	24.6	0.72624
22.25	24.6	0.34761
22.55	24.6	0.49561
22.85	24.6	0.81918
23.15	24.6	0.88354
23.45	24.6	0.72983
23.75	24.6	0.60308
24.05	24.6	0.62156
24.35	24.6	0.43495
24.65	24.6	0.11436
24.95	24.6	0.06656
25.25	24.6	0.15726
25.55	24.6	0.43409
25.85	24.6	0.75418
26.15	24.6	0.97336
26.45	24.6	0.82313
26.75	24.6	0.40288
27.05	24.6	-0.03528
27.35	24.6	-0.06623
27.65	24.6	0.2158
27.95	24.6	0.47327
28.25	24.6	0.61861
28.55	24.6	0.46089
28.85	24.6	0.20602
29.15	24.6	0.03517
29.45	24.6	-0.30383
29.75	24.6	-0.50284
30.05	24.6	-0.12945
30.35	24.6	0.6091
30.65	24.6	0.77769
30.95	24.6	0.5142
31.25	24.6	0.26658
31.55	24.6	0.01969
31.85	24.6	0.15105
32.15	24.6	0.3586
32.45	24.6	0.37153
32.75	24.6	0.50391
33.05	24.6	0.86921
33.35	24.6	1.18699
33.65	24.6	1.16485
33.95	24.6	0.96972
34.25	24.6	1.103
34.55	24.6	1.46024
34.85	24.6	1.59886
35.15	24.6	1.58466
35.45	24.6	1.32219
35.75	24.6	0.91708
36.05	24.6	0.76963
36.35	24.6	1.00727
36.65	24.6	1.14507
36.95	24.6	0.94575
37.25	24.6	0.95572
37.55	24.6	0.96861
37.85	24.6	1.00199
38.15	24.6	1.13903
38.45	24.6	0.70702
38.75	24.6	0.10257
39.05	24.6	-0.3485
39.35	24.6	-0.35754
39.65	24.6	-0.14229
39.95	24.6	-0.78834
40.25	24.6	-1.9527
40.55	24.6	-2.21285
40.85	24.6	-1.01585
41.15	24.6	0.28184
41.45	24.6	0.40748
41.75	24.6	0.03478
42.05	24.6	-0.34135
42.35	24.6	-0.62819
42.65	24.6	-0.83901
42.95	24.6	-1.03681
43.25	24.6	-1.29497
43.55	24.6	-1.45432
43.85	24.6	-1.6401
44.15	24.6	-1.78487
44.45	24.6	-1.80164
44.75	24.6	-1.82128
45.05	24.6	-1.86923
45.35	24.6	-1.95179
45.65	24.6	-1.92389
45.95	24.6	-1.8795
46.25	24.6	-1.86965
46.55	24.6	-1.86152
46.85	24.6	-1.9057
47.15	24.6	-1.82418
47.45	24.6	-1.86607
47.75	24.6	-1.74975
48.05	24.6	-1.75699
48.35	24.6	-1.74557
48.65	24.6	-1.51873
48.95	24.6	-1.33275
49.25	24.6	-1.09962
49.55	24.6	-1.02031
49.85	24.6	-1.04459
50.15	24.6	-1.04033
50.45	24.6	-0.96287
50.75	24.6	-0.73921
51.05	24.6	-0.57286
-50.05	24.39	-0.78821
-49.75	24.39	0.0057
-49.45	24.39	0.01139
-49.15	24.39	-0.81691
-48.85	24.39	1.03249
-48.55	24.39	-1.33078
-48.25	24.39	-5.68935
-47.95	24.39	-4.49579
-47.65	24.39	-6.5323
-47.35	24.39	-5.79722
-47.05	24.39	-4.48377
-46.75	24.39	-1.18178
-46.45	24.39	-2.12937
-46.15	24.39	-7.32804
-45.85	24.39	-3.76743
-45.55	24.39	0.98339
-45.25	24.39	-8.07924
-44.95	24.39	-12.2571
-44.65	24.39	-10.9985
-44.35	24.39	-11.8976
-44.05	24.39	-20.1124
-43.75	24.39	-16.239
-43.45	24.39	-17.0344
-43.15	24.39	-30.3903
-42.85	24.39	-21.5183
-42.55	24.39	-15.5012
-42.25	24.39	-13.1492
-41.95	24.39	-11.7302
-41.65	24.39	-9.89457
-41.35	24.39	-9.24535
-41.05	24.39	-11.0737
-40.75	24.39	-12.693
-40.45	24.39	-15.4909
-40.15	24.39	-17.8977
-39.85	24.39	-17.8711
-39.55	24.39	-13.9482
-39.25	24.39	-10.4849
-38.95	24.39	-7.23469
-38.65	24.39	-3.97077
-38.35	24.39	-1.45201
-38.05	24.39	1.12866
-37.75	24.39	7.8591
-37.45	24.39	17.0607
-37.15	24.39	28.0633
-36.85	24.39	37.1109
-36.55	24.39	42.5596
-36.25	24.39	43.944
-35.95	24.39	41.5381
-35.65	24.39	36.1175
-35.35	24.39	27.9503
-35.05	24.39	21.1249
-34.75	24.39	18.9123
-34.45	24.39	15.4137
-34.15	24.39	8.62388
-33.85	24.39	-0.71525
-33.55	24.39	-12.4139
-33.25	24.39	-22.4492
-32.95	24.39	-30.2281
-32.65	24.39	-39.1794
-32.35	24.39	-42.8473
-32.05	24.39	-39.3877
-31.75	24.39	-36.04
-31.45	24.39	-35.534
-31.15	24.39	-31.7148
-30.85	24.39	-24.4063
-30.55	24.39	-21.2656
-30.25	24.39	-20.2704
-29.95	24.39	-16.703
-29.65	24.39	-11.7227
-29.35	24.39	-10.166
-29.05	24.39	-9.58451
-28.75	24.39	-6.70309
-28.45	24.39	-2.38494
-28.15	24.39	1.53804
-27.85	24.39	3.71185
-27.55	24.39	1.79334
-27.25	24.39	-3.01206
-26.95	24.39	-3.05051
-26.65	24.39	4.13746
-26.35	24.39	12.5998
-26.05	24.39	13.8746
-25.75	24.39	9.97954
-25.45	24.39	8.15987
-25.15	24.39	8.06671
-24.85	24.39	8.41011
-24.55	24.39	12.9195
-24.25	24.39	12.9271
-23.95	24.39	7.27422
-23.65	24.39	7.58665
-23.35	24.39	9.79825
-23.05	24.39	7.50318
-22.75	24.39	8.27138
-22.45	24.39	15.6121
-22.15	24.39	13.3821
-21.85	24.39	5.07058
-21.55	24.39	6.14058
-21.25	24.39	10.3304
-20.95	24.39	9.07472
-20.65	24.39	9.18487
-20.35	24.39	10.5634
-20.05	24.39	6.78413
-19.75	24.39	3.04988
-19.45	24.39	-0.60111
-19.15	24.39	4.96599
-18.85	24.39	12.2754
-18.55	24.39	10.3985
-18.25	24.39	0.97003
-17.95	24.39	0.786
-17.65	24.39	2.28509
-17.35	24.39	0.60715
-17.05	24.39	1.56543
-16.75	24.39	1.1897
-16.45	24.39	-0.81602
-16.15	24.39	-0.89883
-15.85	24.39	-3.215
-15.55	24.39	-2.72628
-15.25	24.39	-6.20336
-14.95	24.39	-9.73939
-14.65	24.39	-6.94806
-14.35	24.39	-1.06557
-14.05	24.39	3.39536
-13.75	24.39	-2.93297
-13.45	24.39	-11.5335
-13.15	24.39	-9.89022
-12.85	24.39	-5.6494
-12.55	24.39	6.32864
-12.25	24.39	1.50588
-11.95	24.39	-9.12602
-11.65	24.39	-9.04575
-11.35	24.39	0.85498
-11.05	24.39	-2.27432
-10.75	24.39	-7.7233
-10.45	24.39	-6.10992
-10.15	24.39	-5.87127
-9.85	24.39	2.66714
-9.55	24.39	2.80644
-9.25	24.39	-3.62648
-8.95	24.39	-7.23503
-8.65	24.39	-3.97462
-8.35	24.39	-3.38966
-8.05	24.39	-8.8383
-7.75	24.39	-7.58168
-7.45	24.39	-1.15791
-7.15	24.39	-3.51157
-6.85	24.39	-10.3849
-6.55	24.39	-3.33828
-6.25	24.39	0.71823
-5.95	24.39	-8.13442
-5.65	24.39	-4.72252
-5.35	24.39	2.21597
-5.05	24.39	-4.2672
-4.75	24.39	-4.77384
-4.45	24.39	1.16036
-4.15	24.39	-13.4072
-3.85	24.39	-6.3587
-3.55	24.39	-11.3328
-3.25	24.39	-27.8506
-2.95	24.39	-16.5477
-2.65	24.39	10.2806
-2.35	24.39	23.8535
-2.05	24.39	2.34717
-1.75	24.39	-72.2206
-1.45	24.39	-25.5962
-1.15	24.39	-0.96141
-0.85	24.39	2.0976
-0.55	24.39	-5.58282
-0.25	24.39	-6.17888
0.05	24.39	-5.60653
0.35	24.39	-5.43834
0.65	24.39	-5.41249
0.95	24.39	-5.91548
1.25	24.39	-5.79777
1.55	24.39	-4.55461
1.85	24.39	-4.20586
2.15	24.39	-4.47749
2.45	24.39	-4.83498
2.75	24.39	-5.33925
3.05	24.39	-5.23728
3.35	24.39	-4.39218
3.65	24.39	-3.81199
3.95	24.39	-3.5094
4.25	24.39	-3.44456
4.55	24.39	-3.43154
4.85	24.39	-3.51749
5.15	24.39	-3.22738
5.45	24.39	-3.10474
5.75	24.39	-3.08714
6.05	24.39	-2.72172
6.35	24.39	-2.91684
6.65	24.39	-2.99071
6.95	24.39	-2.55123
7.25	24.39	-2.32406
7.55	24.39	-1.90509
7.85	24.39	-1.51773
8.15	24.39	-1.2911
8.45	24.39	-1.22764
8.75	24.39	-1.41594
9.05	24.39	-1.49221
9.35	24.39	-1.66443
9.65	24.39	-1.86849
9.95	24.39	-1.84926
10.25	24.39	-1.82715
10.55	24.39	-1.94961
10.85	24.39	-1.64503
11.15	24.39	-1.24258
11.45	24.39	-0.85245
11.75	24.39	-0.83563
12.05	24.39	-1.32617
12.35	24.39	-1.41334
12.65	24.39	-1.23513
12.95	24.39	-1.1521
13.25	24.39	-1.10129
13.55	24.39	-0.82592
13.85	24.39	-0.65328
14.15	24.39	-0.44331
14.45	24.39	-0.51756
14.75	24.39	-0.62192
15.05	24.39	-0.55293
15.35	24.39	-0.24152
15.65	24.39	0.27106
15.95	24.39	0.44535
16.25	24.39	0.2652
16.55	24.39	0.08462
16.85	24.39	-0.02603
17.15	24.39	-0.31274
17.45	24.39	-0.41419
17.75	24.39	-0.35608
18.05	24.39	-0.01889
18.35	24.39	0.2567
18.65	24.39	0.37914
18.95	24.39	0.47817
19.25	24.39	0.35531
19.55	24.39	0.00693
19.85	24.39	-0.25253
20.15	24.39	-0.43879
20.45	24.39	-0.21906
20.75	24.39	0.05553
21.05	24.39	0.17075
21.35	24.39	0.34181
21.65	24.39	0.5216
21.95	24.39	0.54958
22.25	24.39	0.35962
22.55	24.39	0.36945
22.85	24.39	0.53106
23.15	24.39	0.56249
23.45	24.39	0.28858
23.75	24.39	0.19252
24.05	24.39	0.35839
24.35	24.39	0.32621
24.65	24.39	-0.02218
24.95	24.39	-0.236
25.25	24.39	-0.06953
25.55	24.39	0.57511
25.85	24.39	0.9399
26.15	24.39	0.84074
26.45	24.39	0.58517
26.75	24.39	0.03771
27.05	24.39	-0.34739
27.35	24.39	-0.32593
27.65	24.39	-0.12175
27.95	24.39	0.03819
28.25	24.39	-0.01536
28.55	24.39	-0.02053
28.85	24.39	0.11769
29.15	24.39	0.24139
29.45	24.39	0.13626
29.75	24.39	-0.01319
30.05	24.39	0.28368
30.35	24.39	0.70252
30.65	24.39	0.76258
30.95	24.39	0.52087
31.25	24.39	0.22652
31.55	24.39	0.09308
31.85	24.39	0.12965
32.15	24.39	0.04505
32.45	24.39	-0.16178
32.75	24.39	-0.26176
33.05	24.39	0.15176
33.35	24.39	0.74319
33.65	24.39	0.77777
33.95	24.39	0.31375
34.25	24.39	0.19658
34.55	24.39	0.74635
34.85	24.39	1.28116
35.15	24.39	1.56703
35.45	24.39	1.46591
35.75	24.39	1.1982
36.05	24.39	1.33302
36.35	24.39	1.57491
36.65	24.39	1.42919
36.95	24.39	1.04537
37.25	24.39	0.8989
37.55	24.39	0.85432
37.85	24.39	0.88305
38.15	24.39	0.96812
38.45	24.39	0.80855
38.75	24.39	0.42695
39.05	24.39	0.00604
39.35	24.39	-0.19645
39.65	24.39	-0.09313
39.95	24.39	-0.64946
40.25	24.39	-1.83928
40.55	24.39	-2.14036
40.85	24.39	-0.91231
41.15	24.39	0.38643
41.45	24.39	0.57511
41.75	24.39	0.23917
42.05	24.39	-0.23185
42.35	24.39	-0.5756
42.65	24.39	-0.78525
42.95	24.39	-0.98078
43.25	24.39	-1.16856
43.55	24.39	-1.39016
43.85	24.39	-1.50841
44.15	24.39	-1.44569
44.45	24.39	-1.50009
44.75	24.39	-1.55339
45.05	24.39	-1.66396
45.35	24.39	-1.75258
45.65	24.39	-1.63905
45.95	24.39	-1.42623
46.25	24.39	-1.33454
46.55	24.39	-1.34787
46.85	24.39	-1.50122
47.15	24.39	-1.49303
47.45	24.39	-1.35671
47.75	24.39	-1.26712
48.05	24.39	-1.0523
48.35	24.39	-0.86411
48.65	24.39	-0.76625
48.95	24.39	-0.71534
49.25	24.39	-0.68869
49.55	24.39	-0.59336
49.85	24.39	-0.57387
50.15	24.39	-0.50558
50.45	24.39	-0.45929
50.75	24.39	-0.34957
51.05	24.39	-0.28247
-50.05	24.19	-1.90602
-49.75	24.19	-1.35285
-49.45	24.19	2.1012
-49.15	24.19	2.63
-48.85	24.19	3.11687
-48.55	24.19	0.47765
-48.25	24.19	-1.54238
-47.95	24.19	-1.6974
-47.65	24.19	-4.89411
-47.35	24.19	-3.99959
-47.05	24.19	-1.87563
-46.75	24.19	-2.0397
-46.45	24.19	-1.13457
-46.15	24.19	-3.00406
-45.85	24.19	-1.32715
-45.55	24.19	-1.89767
-45.25	24.19	-7.53898
-44.95	24.19	-7.10418
-44.65	24.19	-6.15985
-44.35	24.19	-9.47375
-44.05	24.19	-22.5872
-43.75	24.19	-22.0136
-43.45	24.19	-22.8171
-43.15	24.19	-35.7138
-42.85	24.19	-26.8824
-42.55	24.19	-21.1239
-42.25	24.19	-18.2792
-41.95	24.19	-14.7885
-41.65	24.19	-10.3595
-41.35	24.19	-9.0113
-41.05	24.19	-10.2909
-40.75	24.19	-13.3821
-40.45	24.19	-17.3654
-40.15	24.19	-19.9995
-39.85	24.19	-19.9391
-39.55	24.19	-17.9928
-39.25	24.19	-15.4572
-38.95	24.19	-12.5597
-38.65	24.19	-10.9133
-38.35	24.19	-10.2532
-38.05	24.19	-8.69225
-37.75	24.19	-0.76793
-37.45	24.19	11.5364
-37.15	24.19	24.1831
-36.85	24.19	35.6917
-36.55	24.19	42.8009
-36.25	24.19	44.2356
-35.95	24.19	41.3718
-35.65	24.19	35.6957
-35.35	24.19	31.7439
-35.05	24.19	29.407
-34.75	24.19	25.5725
-34.45	24.19	17.9247
-34.15	24.19	11.0695
-33.85	24.19	6.59811
-33.55	24.19	5.37722
-33.25	24.19	5.09133
-32.95	24.19	-0.58134
-32.65	24.19	-13.3537
-32.35	24.19	-24.648
-32.05	24.19	-32.8503
-31.75	24.19	-40.3319
-31.45	24.19	-45.2625
-31.15	24.19	-45.385
-30.85	24.19	-41.252
-30.55	24.19	-37.5943
-30.25	24.19	-32.1829
-29.95	24.19	-22.3523
-29.65	24.19	-14.6445
-29.35	24.19	-13.5257
-29.05	24.19	-14.5953
-28.75	24.19	-12.4201
-28.45	24.19	-7.33875
-28.15	24.19	-1.85946
-27.85	24.19	5e-05
-27.55	24.19	-2.64245
-27.25	24.19	-4.80295
-26.95	24.19	-3.1083
-26.65	24.19	3.25039
-26.35	24.19	10.0982
-26.05	24.19	11.0173
-25.75	24.19	7.78868
-25.45	24.19	6.74007
-25.15	24.19	4.2372
-24.85	24.19	4.33894
-24.55	24.19	9.62472
-24.25	24.19	13.0493
-23.95	24.19	11.095
-23.65	24.19	12.5094
-23.35	24.19	15.0226
-23.05	24.19	11.4501
-22.75	24.19	11.8061
-22.45	24.19	17.1694
-22.15	24.19	12.8432
-21.85	24.19	8.46596
-21.55	24.19	10.3916
-21.25	24.19	10.1947
-20.95	24.19	8.12855
-20.65	24.19	10.3776
-20.35	24.19	11.1169
-20.05	24.19	4.23597
-19.75	24.19	-0.80243
-19.45	24.19	1.25319
-19.15	24.19	6.75919
-18.85	24.19	12.2533
-18.55	24.19	10.9314
-18.25	24.19	6.30033
-17.95	24.19	3.89804
-17.65	24.19	0.4124
-17.35	24.19	-2.45001
-17.05	24.19	5.54634
-16.75	24.19	5.54404
-16.45	24.19	-0.96555
-16.15	24.19	1.6351
-15.85	24.19	-3.3167
-15.55	24.19	-5.16584
-15.25	24.19	-6.53062
-14.95	24.19	-8.09837
-14.65	24.19	-4.99846
-14.35	24.19	-3.24097
-14.05	24.19	-1.27129
-13.75	24.19	-5.88557
-13.45	24.19	-10.1704
-13.15	24.19	-6.16645
-12.85	24.19	-5.40026
-12.55	24.19	-1.27927
-12.25	24.19	-2.90707
-11.95	24.19	-11.5051
-11.65	24.19	-4.88902
-11.35	24.19	-1.52431
-11.05	24.19	-5.99892
-10.75	24.19	-11.4927
-10.45	24.19	-12.6247
-10.15	24.19	-4.05547
-9.85	24.19	1.38727
-9.55	24.19	0.64696
-9.25	24.19	-5.31976
-8.95	24.19	-11.6686
-8.65	24.19	-3.86078
-8.35	24.19	-10.6067
-8.05	24.19	-12.9901
-7.75	24.19	-5.62397
-7.45	24.19	0.14721
-7.15	24.19	-14.1246
-6.85	24.19	-10.553
-6.55	24.19	-0.87347
-6.25	24.19	-2.82009
-5.95	24.19	-7.53927
-5.65	24.19	-2.47292
-5.35	24.19	-1.61425
-5.05	24.19	-11.4234
-4.75	24.19	-1.62377
-4.45	24.19	-0.4241
-4.15	24.19	-12.8349
-3.85	24.19	-1.84716
-3.55	24.19	-19.6524
-3.25	24.19	-21.4017
-2.95	24.19	-25.9031
-2.65	24.19	14.0496
-2.35	24.19	16.3141
-2.05	24.19	-9.50173
-1.75	24.19	-60.3879
-1.45	24.19	-16.9211
-1.15	24.19	4.23215
-0.85	24.19	0.88529
-0.55	24.19	-7.7788
-0.25	24.19	-6.99317
0.05	24.19	-6.25836
0.35	24.19	-6.61277
0.65	24.19	-6.76949
0.95	24.19	-6.71563
1.25	24.19	-6.71546
1.55	24.19	-6.60997
1.85	24.19	-5.70452
2.15	24.19	-5.41386
2.45	24.19	-5.9251
2.75	24.19	-6.26386
3.05	24.19	-6.11286
3.35	24.19	-5.32028
3.65	24.19	-4.7219
3.95	24.19	-4.07101
4.25	24.19	-3.57936
4.55	24.19	-3.55336
4.85	24.19	-3.78866
5.15	24.19	-3.7719
5.45	24.19	-4.09323
5.75	24.19	-4.09821
6.05	24.19	-3.61759
6.35	24.19	-3.37161
6.65	24.19	-3.22753
6.95	24.19	-3.11697
7.25	24.19	-2.93882
7.55	24.19	-2.31145
7.85	24.19	-1.76476
8.15	24.19	-1.49889
8.45	24.19	-1.24328
8.75	24.19	-1.22896
9.05	24.19	-1.38855
9.35	24.19	-1.48463
9.65	24.19	-1.68622
9.95	24.19	-1.61857
10.25	24.19	-1.34747
10.55	24.19	-1.16412
10.85	24.19	-1.06691
11.15	24.19	-1.061
11.45	24.19	-1.03701
11.75	24.19	-1.17264
12.05	24.19	-1.53009
12.35	24.19	-1.42912
12.65	24.19	-1.02546
12.95	24.19	-0.86739
13.25	24.19	-0.73832
13.55	24.19	-0.75651
13.85	24.19	-0.58454
14.15	24.19	-0.30842
14.45	24.19	-0.46318
14.75	24.19	-0.61206
15.05	24.19	-0.50487
15.35	24.19	-0.2498
15.65	24.19	-0.03743
15.95	24.19	-0.02459
16.25	24.19	-0.33523
16.55	24.19	-0.48188
16.85	24.19	-0.41698
17.15	24.19	-0.37533
17.45	24.19	-0.33664
17.75	24.19	-0.22541
18.05	24.19	-0.03156
18.35	24.19	0.34051
18.65	24.19	0.52716
18.95	24.19	0.54999
19.25	24.19	0.44397
19.55	24.19	0.06896
19.85	24.19	-0.1144
20.15	24.19	0.00984
20.45	24.19	0.21347
20.75	24.19	0.31559
21.05	24.19	0.13194
21.35	24.19	0.12646
21.65	24.19	0.28727
21.95	24.19	0.28228
22.25	24.19	-0.02793
22.55	24.19	-0.14602
22.85	24.19	0.00603
23.15	24.19	0.21589
23.45	24.19	0.28992
23.75	24.19	0.38762
24.05	24.19	0.48506
24.35	24.19	0.32219
24.65	24.19	0.19786
24.95	24.19	0.05444
25.25	24.19	0.12435
25.55	24.19	0.59046
25.85	24.19	0.89543
26.15	24.19	0.90619
26.45	24.19	0.48852
26.75	24.19	-0.02472
27.05	24.19	-0.1068
27.35	24.19	0.12265
27.65	24.19	0.3506
27.95	24.19	0.48093
28.25	24.19	0.47812
28.55	24.19	0.27536
28.85	24.19	0.03619
29.15	24.19	0.01209
29.45	24.19	0.0037
29.75	24.19	-0.00865
30.05	24.19	0.17417
30.35	24.19	0.58022
30.65	24.19	0.75219
30.95	24.19	0.53286
31.25	24.19	0.3368
31.55	24.19	0.18136
31.85	24.19	0.19873
32.15	24.19	0.13471
32.45	24.19	0.09703
32.75	24.19	-0.03394
33.05	24.19	0.10653
33.35	24.19	0.64756
33.65	24.19	0.92139
33.95	24.19	0.95011
34.25	24.19	0.93041
34.55	24.19	1.08539
34.85	24.19	1.34548
35.15	24.19	1.47977
35.45	24.19	1.3571
35.75	24.19	1.09056
36.05	24.19	1.11957
36.35	24.19	1.4397
36.65	24.19	1.63397
36.95	24.19	1.46594
37.25	24.19	1.21667
37.55	24.19	0.96172
37.85	24.19	0.94376
38.15	24.19	1.11175
38.45	24.19	1.11704
38.75	24.19	0.84793
39.05	24.19	0.14654
39.35	24.19	-0.28487
39.65	24.19	-0.26534
39.95	24.19	-0.82711
40.25	24.19	-2.01909
40.55	24.19	-2.26137
40.85	24.19	-0.90704
41.15	24.19	0.42216
41.45	24.19	0.58669
41.75	24.19	0.34449
42.05	24.19	0.0663
42.35	24.19	-0.33578
42.65	24.19	-0.47848
42.95	24.19	-0.44187
43.25	24.19	-0.63527
43.55	24.19	-0.86147
43.85	24.19	-1.02333
44.15	24.19	-0.96828
44.45	24.19	-0.94428
44.75	24.19	-1.12329
45.05	24.19	-1.389
45.35	24.19	-1.53687
45.65	24.19	-1.57428
45.95	24.19	-1.50547
46.25	24.19	-1.54909
46.55	24.19	-1.62396
46.85	24.19	-1.82942
47.15	24.19	-1.89848
47.45	24.19	-1.83707
47.75	24.19	-1.74965
48.05	24.19	-1.5611
48.35	24.19	-1.34805
48.65	24.19	-1.2705
48.95	24.19	-1.13834
49.25	24.19	-1.11701
49.55	24.19	-0.99706
49.85	24.19	-0.85423
50.15	24.19	-0.8872
50.45	24.19	-1.11592
50.75	24.19	-1.00899
51.05	24.19	-0.89995
-50.05	23.99	-2.77946
-49.75	23.99	-3.29395
-49.45	23.99	0.94867
-49.15	23.99	2.14512
-48.85	23.99	3.97381
-48.55	23.99	6.66596
-48.25	23.99	6.66053
-47.95	23.99	2.1947
-47.65	23.99	-3.97022
-47.35	23.99	-5.26781
-47.05	23.99	-3.85092
-46.75	23.99	-0.80916
-46.45	23.99	0.22056
-46.15	23.99	0.17624
-45.85	23.99	2.13829
-45.55	23.99	0.40142
-45.25	23.99	-2.85452
-44.95	23.99	-5.63633
-44.65	23.99	-8.56875
-44.35	23.99	-11.124
-44.05	23.99	-21.5833
-43.75	23.99	-18.4549
-43.45	23.99	-19.8448
-43.15	23.99	-35.0385
-42.85	23.99	-28.3319
-42.55	23.99	-23.0206
-42.25	23.99	-20.0171
-41.95	23.99	-17.0764
-41.65	23.99	-13.1208
-41.35	23.99	-10.2641
-41.05	23.99	-10.5164
-40.75	23.99	-13.078
-40.45	23.99	-16.8332
-40.15	23.99	-18.3357
-39.85	23.99	-17.2268
-39.55	23.99	-15.4174
-39.25	23.99	-15.6065
-38.95	23.99	-16.3269
-38.65	23.99	-16.4351
-38.35	23.99	-14.6303
-38.05	23.99	-12.2088
-37.75	23.99	-7.79624
-37.45	23.99	-0.72806
-37.15	23.99	11.3304
-36.85	23.99	25.2531
-36.55	23.99	35.1503
-36.25	23.99	39.3611
-35.95	23.99	39.0722
-35.65	23.99	36.58
-35.35	23.99	36.1436
-35.05	23.99	35.8849
-34.75	23.99	31.2496
-34.45	23.99	21.8242
-34.15	23.99	14.6683
-33.85	23.99	10.8263
-33.55	23.99	8.77315
-33.25	23.99	7.86391
-32.95	23.99	3.77041
-32.65	23.99	-4.60832
-32.35	23.99	-12.9877
-32.05	23.99	-25.2957
-31.75	23.99	-37.3993
-31.45	23.99	-44.1042
-31.15	23.99	-47.2929
-30.85	23.99	-46.2707
-30.55	23.99	-44.0076
-30.25	23.99	-38.3703
-29.95	23.99	-28.9767
-29.65	23.99	-24.9154
-29.35	23.99	-23.4693
-29.05	23.99	-20.1847
-28.75	23.99	-15.6633
-28.45	23.99	-10.5421
-28.15	23.99	-6.84911
-27.85	23.99	-4.68634
-27.55	23.99	-4.82764
-27.25	23.99	-4.81544
-26.95	23.99	-3.23533
-26.65	23.99	1.54173
-26.35	23.99	8.23086
-26.05	23.99	8.1877
-25.75	23.99	3.43728
-25.45	23.99	1.84432
-25.15	23.99	2.20012
-24.85	23.99	3.87384
-24.55	23.99	11.7772
-24.25	23.99	15.1275
-23.95	23.99	9.92726
-23.65	23.99	10.353
-23.35	23.99	14.7592
-23.05	23.99	12.8182
-22.75	23.99	12.0818
-22.45	23.99	15.3133
-22.15	23.99	12.1664
-21.85	23.99	7.83534
-21.55	23.99	10.0866
-21.25	23.99	12.3986
-20.95	23.99	11.0933
-20.65	23.99	10.6558
-20.35	23.99	10.7236
-20.05	23.99	2.1307
-19.75	23.99	1.15606
-19.45	23.99	6.22721
-19.15	23.99	10.8424
-18.85	23.99	16.5519
-18.55	23.99	14.3229
-18.25	23.99	5.20746
-17.95	23.99	3.4385
-17.65	23.99	5.10773
-17.35	23.99	7.17872
-17.05	23.99	9.11808
-16.75	23.99	4.11842
-16.45	23.99	-1.71191
-16.15	23.99	-1.27266
-15.85	23.99	-3.66163
-15.55	23.99	-0.01927
-15.25	23.99	-3.50989
-14.95	23.99	-8.52721
-14.65	23.99	-5.10404
-14.35	23.99	-2.81757
-14.05	23.99	-1.79644
-13.75	23.99	-6.78436
-13.45	23.99	-5.55248
-13.15	23.99	-2.46383
-12.85	23.99	-1.27112
-12.55	23.99	-1.81617
-12.25	23.99	-6.98024
-11.95	23.99	-4.81449
-11.65	23.99	-0.00435
-11.35	23.99	-3.53008
-11.05	23.99	-9.52555
-10.75	23.99	-13.399
-10.45	23.99	-7.01499
-10.15	23.99	2.44414
-9.85	23.99	-0.75566
-9.55	23.99	-2.29566
-9.25	23.99	-1.95839
-8.95	23.99	-1.18074
-8.65	23.99	-7.27969
-8.35	23.99	-12.4627
-8.05	23.99	-8.44262
-7.75	23.99	-0.0779
-7.45	23.99	-2.76699
-7.15	23.99	-12.8262
-6.85	23.99	-6.66365
-6.55	23.99	2.94985
-6.25	23.99	-6.01095
-5.95	23.99	-8.2265
-5.65	23.99	-0.02567
-5.35	23.99	-4.69971
-5.05	23.99	-12.5166
-4.75	23.99	2.52243
-4.45	23.99	-10.3798
-4.15	23.99	-10.6846
-3.85	23.99	3.58568
-3.55	23.99	-6.4165
-3.25	23.99	-6.89114
-2.95	23.99	-20.2459
-2.65	23.99	1.17537
-2.35	23.99	9.8484
-2.05	23.99	-10.431
-1.75	23.99	-64.8676
-1.45	23.99	-18.9109
-1.15	23.99	-8.54681
-0.85	23.99	0.69217
-0.55	23.99	-6.93169
-0.25	23.99	-7.71308
0.05	23.99	-7.13469
0.35	23.99	-6.77277
0.65	23.99	-6.58446
0.95	23.99	-5.65695
1.25	23.99	-5.38602
1.55	23.99	-5.48312
1.85	23.99	-5.3652
2.15	23.99	-5.35559
2.45	23.99	-6.0383
2.75	23.99	-6.48032
3.05	23.99	-6.27223
3.35	23.99	-5.43595
3.65	23.99	-4.33266
3.95	23.99	-4.04034
4.25	23.99	-4.2101
4.55	23.99	-4.35184
4.85	23.99	-4.37973
5.15	23.99	-4.31627
5.45	23.99	-4.49153
5.75	23.99	-4.50197
6.05	23.99	-4.09992
6.35	23.99	-4.19126
6.65	23.99	-4.08972
6.95	23.99	-3.39869
7.25	23.99	-2.95674
7.55	23.99	-2.54488
7.85	23.99	-2.11371
8.15	23.99	-1.70169
8.45	23.99	-1.20116
8.75	23.99	-1.2084
9.05	23.99	-1.25206
9.35	23.99	-1.28854
9.65	23.99	-1.29478
9.95	23.99	-1.31501
10.25	23.99	-1.35431
10.55	23.99	-1.39623
10.85	23.99	-1.29905
11.15	23.99	-1.20742
11.45	23.99	-0.8192
11.75	23.99	-1.02138
12.05	23.99	-1.4615
12.35	23.99	-1.26481
12.65	23.99	-1.12065
12.95	23.99	-1.06217
13.25	23.99	-1.0421
13.55	23.99	-0.97001
13.85	23.99	-0.76698
14.15	23.99	-0.43572
14.45	23.99	-0.38049
14.75	23.99	-0.42193
15.05	23.99	-0.20753
15.35	23.99	0.02308
15.65	23.99	0.27598
15.95	23.99	0.25301
16.25	23.99	0.0404
16.55	23.99	0.10362
16.85	23.99	0.20867
17.15	23.99	-0.01582
17.45	23.99	-0.1753
17.75	23.99	-0.12251
18.05	23.99	-0.0844
18.35	23.99	0.35296
18.65	23.99	0.71625
18.95	23.99	0.68593
19.25	23.99	0.5014
19.55	23.99	0.20037
19.85	23.99	0.08223
20.15	23.99	0.08787
20.45	23.99	0.19225
20.75	23.99	0.42081
21.05	23.99	0.36094
21.35	23.99	0.18482
21.65	23.99	0.17042
21.95	23.99	0.05564
22.25	23.99	-0.07546
22.55	23.99	-0.158
22.85	23.99	0.0935
23.15	23.99	0.33044
23.45	23.99	0.34122
23.75	23.99	0.36414
24.05	23.99	0.27255
24.35	23.99	0.09663
24.65	23.99	-0.19856
24.95	23.99	-0.29458
25.25	23.99	0.03897
25.55	23.99	0.69671
25.85	23.99	1.18027
26.15	23.99	1.23747
26.45	23.99	0.7977
26.75	23.99	0.16812
27.05	23.99	-0.24584
27.35	23.99	-0.26894
27.65	23.99	0.09188
27.95	23.99	0.37602
28.25	23.99	0.22445
28.55	23.99	0.00191
28.85	23.99	0.16631
29.15	23.99	0.3379
29.45	23.99	0.09914
29.75	23.99	-0.12566
30.05	23.99	-0.13045
30.35	23.99	0.27796
30.65	23.99	0.66374
30.95	23.99	0.69108
31.25	23.99	0.44635
31.55	23.99	0.2854
31.85	23.99	0.11732
32.15	23.99	0.00551
32.45	23.99	-0.17813
32.75	23.99	-0.28372
33.05	23.99	-0.11573
33.35	23.99	0.18846
33.65	23.99	0.59318
33.95	23.99	0.8227
34.25	23.99	0.88146
34.55	23.99	1.06338
34.85	23.99	1.52796
35.15	23.99	1.83437
35.45	23.99	1.60898
35.75	23.99	1.30518
36.05	23.99	1.3079
36.35	23.99	1.52474
36.65	23.99	1.3216
36.95	23.99	1.06481
37.25	23.99	0.96866
37.55	23.99	0.94722
37.85	23.99	1.28021
38.15	23.99	1.39463
38.45	23.99	1.13041
38.75	23.99	0.55326
39.05	23.99	-0.00925
39.35	23.99	-0.29734
39.65	23.99	-0.24722
39.95	23.99	-0.89248
40.25	23.99	-1.99643
40.55	23.99	-2.12506
40.85	23.99	-0.8604
41.15	23.99	0.41572
41.45	23.99	0.61237
41.75	23.99	0.34695
42.05	23.99	-0.02624
42.35	23.99	-0.42963
42.65	23.99	-0.56829
42.95	23.99	-0.70081
43.25	23.99	-0.8619
43.55	23.99	-1.02458
43.85	23.99	-1.25014
44.15	23.99	-1.28667
44.45	23.99	-1.22635
44.75	23.99	-1.17415
45.05	23.99	-1.18052
45.35	23.99	-1.16966
45.65	23.99	-1.21697
45.95	23.99	-1.20644
46.25	23.99	-1.11715
46.55	23.99	-1.10572
46.85	23.99	-1.15673
47.15	23.99	-1.25756
47.45	23.99	-1.2939
47.75	23.99	-1.33807
48.05	23.99	-1.29878
48.35	23.99	-1.21412
48.65	23.99	-1.10886
48.95	23.99	-1.10832
49.25	23.99	-0.85592
49.55	23.99	-0.52842
49.85	23.99	-0.35529
50.15	23.99	-0.51667
50.45	23.99	-0.46523
50.75	23.99	-0.44124
51.05	23.99	-0.5067
-50.05	23.8	-2.1955
-49.75	23.8	-2.89556
-49.45	23.8	2.18717
-49.15	23.8	2.27415
-48.85	23.8	3.82407
-48.55	23.8	8.18751
-48.25	23.8	10.8571
-47.95	23.8	7.07312
-47.65	23.8	-0.43274
-47.35	23.8	-1.06324
-47.05	23.8	1.56668
-46.75	23.8	3.61944
-46.45	23.8	-0.61719
-46.15	23.8	-6.5027
-45.85	23.8	-1.6566
-45.55	23.8	2.6212
-45.25	23.8	-0.35946
-44.95	23.8	0.04091
-44.65	23.8	-3.56199
-44.35	23.8	-8.254
-44.05	23.8	-18.2219
-43.75	23.8	-12.1344
-43.45	23.8	-13.6623
-43.15	23.8	-30.7769
-42.85	23.8	-26.4074
-42.55	23.8	-21.7281
-42.25	23.8	-17.9558
-41.95	23.8	-14.8764
-41.65	23.8	-12.9521
-41.35	23.8	-12.1761
-41.05	23.8	-11.4867
-40.75	23.8	-12.4499
-40.45	23.8	-15.3431
-40.15	23.8	-16.9395
-39.85	23.8	-16.3635
-39.55	23.8	-15.2778
-39.25	23.8	-16.7583
-38.95	23.8	-18.3687
-38.65	23.8	-16.5719
-38.35	23.8	-14.2744
-38.05	23.8	-14.0261
-37.75	23.8	-12.5313
-37.45	23.8	-7.16362
-37.15	23.8	3.5643
-36.85	23.8	15.9119
-36.55	23.8	26.573
-36.25	23.8	32.9415
-35.95	23.8	35.678
-35.65	23.8	34.7463
-35.35	23.8	34.7286
-35.05	23.8	35.7094
-34.75	23.8	33.9695
-34.45	23.8	30.0799
-34.15	23.8	24.0409
-33.85	23.8	17.6506
-33.55	23.8	15.1172
-33.25	23.8	15.9461
-32.95	23.8	14.3089
-32.65	23.8	5.82923
-32.35	23.8	-4.4172
-32.05	23.8	-16.0501
-31.75	23.8	-29.078
-31.45	23.8	-38.0497
-31.15	23.8	-43.9048
-30.85	23.8	-46.3552
-30.55	23.8	-47.3326
-30.25	23.8	-46.3515
-29.95	23.8	-39.8662
-29.65	23.8	-33.9758
-29.35	23.8	-33.5027
-29.05	23.8	-30.1697
-28.75	23.8	-21.6122
-28.45	23.8	-14.1724
-28.15	23.8	-9.66237
-27.85	23.8	-6.63744
-27.55	23.8	-5.69287
-27.25	23.8	-5.46656
-26.95	23.8	-5.43559
-26.65	23.8	-0.29273
-26.35	23.8	6.03317
-26.05	23.8	6.23201
-25.75	23.8	2.26891
-25.45	23.8	1.44857
-25.15	23.8	3.21303
-24.85	23.8	5.42806
-24.55	23.8	13.1746
-24.25	23.8	15.9714
-23.95	23.8	11.7948
-23.65	23.8	12.2307
-23.35	23.8	14.2902
-23.05	23.8	11.1261
-22.75	23.8	10.956
-22.45	23.8	16.8059
-22.15	23.8	16.6448
-21.85	23.8	11.0812
-21.55	23.8	9.80387
-21.25	23.8	14.0877
-20.95	23.8	13.312
-20.65	23.8	13.3144
-20.35	23.8	12.478
-20.05	23.8	2.81734
-19.75	23.8	3.84599
-19.45	23.8	9.90397
-19.15	23.8	15.8201
-18.85	23.8	16.4309
-18.55	23.8	10.6587
-18.25	23.8	6.58518
-17.95	23.8	5.79465
-17.65	23.8	6.36063
-17.35	23.8	7.296
-17.05	23.8	9.57038
-16.75	23.8	6.10324
-16.45	23.8	0.18156
-16.15	23.8	0.74315
-15.85	23.8	-0.28099
-15.55	23.8	4.81091
-15.25	23.8	1.60897
-14.95	23.8	-3.04369
-14.65	23.8	-6.35955
-14.35	23.8	-5.58395
-14.05	23.8	-1.63507
-13.75	23.8	-4.49417
-13.45	23.8	-5.50244
-13.15	23.8	-5.71755
-12.85	23.8	-3.48493
-12.55	23.8	0.53515
-12.25	23.8	-5.72767
-11.95	23.8	-9.22967
-11.65	23.8	-3.51581
-11.35	23.8	-3.95353
-11.05	23.8	-12.3963
-10.75	23.8	-12.9162
-10.45	23.8	-3.74548
-10.15	23.8	2.6666
-9.85	23.8	-4.91156
-9.55	23.8	-4.70547
-9.25	23.8	-0.42303
-8.95	23.8	-1.11745
-8.65	23.8	-15.5493
-8.35	23.8	-13.5269
-8.05	23.8	-1.43086
-7.75	23.8	-0.17748
-7.45	23.8	-10.3804
-7.15	23.8	-9.94922
-6.85	23.8	0.00751
-6.55	23.8	-8.09736
-6.25	23.8	-20.8301
-5.95	23.8	-4.16506
-5.65	23.8	-0.71853
-5.35	23.8	-7.99929
-5.05	23.8	-10.2245
-4.75	23.8	0.38901
-4.45	23.8	-12.1581
-4.15	23.8	-2.37926
-3.85	23.8	-6.38769
-3.55	23.8	-14.2928
-3.25	23.8	-12.9078
-2.95	23.8	-17.3831
-2.65	23.8	-9.26592
-2.35	23.8	-6.78628
-2.05	23.8	-40.3553
-1.75	23.8	-87.052
-1.45	23.8	-3.22967
-1.15	23.8	-4.2953
-0.85	23.8	-2.40548
-0.55	23.8	-8.61707
-0.25	23.8	-8.65207
0.05	23.8	-8.2167
0.35	23.8	-8.12277
0.65	23.8	-7.93443
0.95	23.8	-6.93991
1.25	23.8	-6.18099
1.55	23.8	-6.1822
1.85	23.8	-5.97566
2.15	23.8	-6.07599
2.45	23.8	-6.31155
2.75	23.8	-6.2939
3.05	23.8	-5.86196
3.35	23.8	-5.5618
3.65	23.8	-5.01782
3.95	23.8	-4.95149
4.25	23.8	-4.90342
4.55	23.8	-4.81356
4.85	23.8	-4.95207
5.15	23.8	-4.86631
5.45	23.8	-4.92309
5.75	23.8	-4.68387
6.05	23.8	-4.23275
6.35	23.8	-4.13962
6.65	23.8	-4.26145
6.95	23.8	-4.03608
7.25	23.8	-3.2611
7.55	23.8	-2.49629
7.85	23.8	-2.24674
8.15	23.8	-2.11888
8.45	23.8	-1.80231
8.75	23.8	-1.85228
9.05	23.8	-2.00212
9.35	23.8	-2.12733
9.65	23.8	-2.10014
9.95	23.8	-2.16087
10.25	23.8	-2.15813
10.55	23.8	-1.72192
10.85	23.8	-1.62518
11.15	23.8	-1.47761
11.45	23.8	-1.36258
11.75	23.8	-1.53804
12.05	23.8	-1.74922
12.35	23.8	-1.59094
12.65	23.8	-1.63828
12.95	23.8	-1.96179
13.25	23.8	-1.97686
13.55	23.8	-1.74004
13.85	23.8	-1.47265
14.15	23.8	-1.3079
14.45	23.8	-1.30762
14.75	23.8	-1.14446
15.05	23.8	-0.80564
15.35	23.8	-0.47813
15.65	23.8	-0.3102
15.95	23.8	-0.42111
16.25	23.8	-0.71109
16.55	23.8	-0.75475
16.85	23.8	-0.66888
17.15	23.8	-0.55361
17.45	23.8	-0.49156
17.75	23.8	-0.50554
18.05	23.8	-0.36974
18.35	23.8	-0.08416
18.65	23.8	0.17724
18.95	23.8	0.44846
19.25	23.8	0.3632
19.55	23.8	-0.13572
19.85	23.8	-0.60284
20.15	23.8	-0.64258
20.45	23.8	-0.469
20.75	23.8	-0.34595
21.05	23.8	-0.38345
21.35	23.8	-0.40126
21.65	23.8	-0.1231
21.95	23.8	-0.00569
22.25	23.8	-0.26885
22.55	23.8	-0.22262
22.85	23.8	0.14936
23.15	23.8	0.30655
23.45	23.8	0.15095
23.75	23.8	0.19
24.05	23.8	0.20054
24.35	23.8	-0.07066
24.65	23.8	-0.32008
24.95	23.8	-0.31385
25.25	23.8	-0.02433
25.55	23.8	0.43179
25.85	23.8	0.80478
26.15	23.8	0.80772
26.45	23.8	0.37773
26.75	23.8	-0.15259
27.05	23.8	-0.58706
27.35	23.8	-0.66219
27.65	23.8	-0.28151
27.95	23.8	-0.06125
28.25	23.8	-0.23124
28.55	23.8	-0.13582
28.85	23.8	-0.16651
29.15	23.8	-0.27404
29.45	23.8	-0.09816
29.75	23.8	0.12029
30.05	23.8	0.13544
30.35	23.8	0.24592
30.65	23.8	0.40608
30.95	23.8	0.39775
31.25	23.8	0.09544
31.55	23.8	-0.07998
31.85	23.8	-0.18107
32.15	23.8	-0.3071
32.45	23.8	-0.25915
32.75	23.8	-0.28895
33.05	23.8	-0.23592
33.35	23.8	0.23446
33.65	23.8	0.37043
33.95	23.8	0.20356
34.25	23.8	0.33332
34.55	23.8	0.96111
34.85	23.8	1.2649
35.15	23.8	1.23954
35.45	23.8	0.96292
35.75	23.8	0.91306
36.05	23.8	1.04133
36.35	23.8	1.12164
36.65	23.8	1.02266
36.95	23.8	1.13803
37.25	23.8	1.04257
37.55	23.8	0.83629
37.85	23.8	1.11541
38.15	23.8	1.45626
38.45	23.8	1.30868
38.75	23.8	0.78628
39.05	23.8	0.14416
39.35	23.8	-0.19974
39.65	23.8	0.05183
39.95	23.8	-0.56108
40.25	23.8	-1.77818
40.55	23.8	-2.1348
40.85	23.8	-0.90164
41.15	23.8	0.43147
41.45	23.8	0.55975
41.75	23.8	0.37836
42.05	23.8	0.07099
42.35	23.8	-0.23816
[truncated: 82,501 more rows]

## Sheet: Fig2h
n_total (10^12 cm^-2)	D (V nm^-1)	delta_R_xx (Ohm)
4.3611	-1.02821	-1.49729
4.38208	-1.02632	0.02705
4.40305	-1.02442	1.01501
4.42403	-1.02252	-0.92133
4.44501	-1.02062	-1.123
4.46599	-1.01872	0.35296
4.48696	-1.01682	0.04823
4.50794	-1.01492	-3.70338
4.52892	-1.01303	-8.8799
4.54989	-1.01113	-9.5104
4.57087	-1.00923	-8.50945
4.59185	-1.00733	-5.7204
4.61282	-1.00543	-4.60386
4.6338	-1.00353	1.4118
4.65478	-1.00163	11.0508
4.67576	-0.99974	7.59794
4.69673	-0.99784	1.58381
4.71771	-0.99594	-0.43067
4.73869	-0.99404	-2.65839
4.75966	-0.99214	-5.68834
4.78064	-0.99024	-12.1536
4.80162	-0.98834	-7.13578
4.82259	-0.98645	-6.19914
4.84357	-0.98455	-21.1361
4.86455	-0.98265	-17.3917
4.88553	-0.98075	-14.3124
4.9065	-0.97885	-10.4641
4.92748	-0.97695	-7.1798
4.94846	-0.97505	-6.07981
4.96943	-0.97316	-7.47371
4.99041	-0.97126	-7.49608
5.01139	-0.96936	-6.27801
5.03236	-0.96746	-4.72983
5.05334	-0.96556	-4.66716
5.07432	-0.96366	-6.3458
5.0953	-0.96176	-5.86722
5.11627	-0.95987	-3.63388
5.13725	-0.95797	1.65172
5.15823	-0.95607	5.48361
5.1792	-0.95417	9.29615
5.20018	-0.95227	13.4706
5.22116	-0.95037	19.8454
5.24213	-0.94847	25.5486
5.26311	-0.94658	27.8908
5.28409	-0.94468	27.815
5.30507	-0.94278	27.2522
5.32604	-0.94088	22.6923
5.34702	-0.93898	13.3888
5.368	-0.93708	2.45234
5.38897	-0.93518	-8.93027
5.40995	-0.93328	-19.4337
5.43093	-0.93139	-28.39
5.4519	-0.92949	-33.4622
5.47288	-0.92759	-30.5538
5.49386	-0.92569	-26.2177
5.51484	-0.92379	-26.6991
5.53581	-0.92189	-24.7829
5.55679	-0.91999	-19.9714
5.57777	-0.9181	-12.4119
5.59874	-0.9162	-4.9048
5.61972	-0.9143	-4.4986
5.6407	-0.9124	-7.1613
5.66167	-0.9105	-8.44138
5.68265	-0.9086	-7.82479
5.70363	-0.9067	-3.46727
5.72461	-0.90481	-0.23785
5.74558	-0.90291	-3.42611
5.76656	-0.90101	-8.29628
5.78754	-0.89911	-8.06105
5.80851	-0.89721	-5.08443
5.82949	-0.89531	-2.5345
5.85047	-0.89341	-1.53936
5.87144	-0.89152	-0.6824
5.89242	-0.88962	2.36229
5.9134	-0.88772	6.12152
5.93438	-0.88582	6.93858
5.95535	-0.88392	4.64241
5.97633	-0.88202	-0.05418
5.99731	-0.88012	-1.67821
6.01828	-0.87823	2.93555
6.03926	-0.87633	7.13391
6.06024	-0.87443	3.77266
6.08121	-0.87253	1.13094
6.10219	-0.87063	2.69644
6.12317	-0.86873	4.19025
6.14415	-0.86683	4.74305
6.16512	-0.86494	5.30397
6.1861	-0.86304	1.25793
6.20708	-0.86114	-3.46704
6.22805	-0.85924	-0.48427
6.24903	-0.85734	3.75641
6.27001	-0.85544	4.97256
6.29098	-0.85354	8.47398
6.31196	-0.85165	10.9096
6.33294	-0.84975	5.30654
6.35392	-0.84785	-0.65161
6.37489	-0.84595	-1.16958
6.39587	-0.84405	0.40952
6.41685	-0.84215	0.5899
6.43782	-0.84025	-0.72827
6.4588	-0.83836	0.42119
6.47978	-0.83646	-1.94503
6.50075	-0.83456	-2.32731
6.52173	-0.83266	2.03728
6.54271	-0.83076	4.75078
6.56369	-0.82886	-0.50816
6.58466	-0.82696	-3.3213
6.60564	-0.82506	-1.7882
6.62662	-0.82317	-1.43743
6.64759	-0.82127	5.2981
6.66857	-0.81937	9.9677
6.68955	-0.81747	7.99647
6.71052	-0.81557	-3.65839
6.7315	-0.81367	-11.6226
6.75248	-0.81177	-8.07996
6.77346	-0.80988	2.94787
6.79443	-0.80798	5.05333
6.81541	-0.80608	-0.06884
6.83639	-0.80418	-9.7382
6.85736	-0.80228	-6.6885
6.87834	-0.80038	8.49801
6.89932	-0.79848	4.33857
6.92029	-0.79659	-1.36276
6.94127	-0.79469	-2.49816
6.96225	-0.79279	-0.33828
6.98323	-0.79089	-0.08527
7.0042	-0.78899	1.73718
7.02518	-0.78709	1.42332
7.04616	-0.78519	-6.40476
7.06713	-0.7833	-3.65532
7.08811	-0.7814	-2.10718
7.10909	-0.7795	-2.6226
7.13006	-0.7776	-2.56318
7.15104	-0.7757	-0.04592
7.17202	-0.7738	7.49136
7.193	-0.7719	7.53561
7.21397	-0.77001	-4.55433
7.23495	-0.76811	-2.84766
7.25593	-0.76621	6.04888
7.2769	-0.76431	-0.82004
7.29788	-0.76241	-7.07123
7.31886	-0.76051	-1.97202
7.33983	-0.75861	6.05747
7.36081	-0.75672	1.11844
7.38179	-0.75482	-6.29133
7.40277	-0.75292	1.1739
7.42374	-0.75102	6.15275
7.44472	-0.74912	-8.40651
7.4657	-0.74722	-9.30929
7.48667	-0.74532	2.21901
7.50765	-0.74343	3.29669
7.52863	-0.74153	-1.48926
7.5496	-0.73963	4.7666
7.57058	-0.73773	-3.07605
7.59156	-0.73583	4.38221
7.61254	-0.73393	-1.06157
7.63351	-0.73203	-1.19097
7.65449	-0.73014	12.6622
7.67547	-0.72824	0.19987
7.69644	-0.72634	-7.20735
7.71742	-0.72444	-6.31216
7.7384	-0.72254	-10.6282
7.75937	-0.72064	19.8271
7.78035	-0.71874	7.01968
7.80133	-0.71685	3.1636
7.8223	-0.71495	-2.93139
7.84328	-0.71305	-3.23943
7.86426	-0.71115	-3.35666
7.88524	-0.70925	-3.7273
7.90621	-0.70735	-3.12942
7.92719	-0.70545	-2.71135
7.94817	-0.70355	-3.27272
7.96914	-0.70166	-3.54385
7.99012	-0.69976	-2.96632
8.0111	-0.69786	-3.01843
8.03207	-0.69596	-3.38978
8.05305	-0.69406	-3.09635
8.07403	-0.69216	-2.93724
8.09501	-0.69026	-2.83806
8.11598	-0.68837	-2.25232
8.13696	-0.68647	-1.91581
8.15794	-0.68457	-2.06726
8.17891	-0.68267	-1.74314
8.19989	-0.68077	-1.64834
8.22087	-0.67887	-1.31519
8.24184	-0.67697	-1.17386
8.26282	-0.67508	-1.42233
8.2838	-0.67318	-1.36439
8.30478	-0.67128	-1.39894
8.32575	-0.66938	-1.78777
8.34673	-0.66748	-2.18057
8.36771	-0.66558	-1.9661
8.38868	-0.66368	-1.63405
8.40966	-0.66179	-1.32048
8.43064	-0.65989	-1.13197
8.45161	-0.65799	-1.06789
8.47259	-0.65609	-1.21824
8.49357	-0.65419	-1.39529
8.51455	-0.65229	-1.51875
8.53552	-0.65039	-1.92148
8.5565	-0.6485	-2.01516
8.57748	-0.6466	-1.67358
8.59845	-0.6447	-1.20849
8.61943	-0.6428	-0.90645
8.64041	-0.6409	-0.7232
8.66138	-0.639	-0.82887
8.68236	-0.6371	-0.91657
8.70334	-0.63521	-1.30092
8.72432	-0.63331	-1.43482
8.74529	-0.63141	-1.26262
8.76627	-0.62951	-0.99319
8.78725	-0.62761	-0.90449
8.80822	-0.62571	-0.54033
8.8292	-0.62381	-0.47286
8.85018	-0.62192	-0.84007
8.87115	-0.62002	-0.94959
8.89213	-0.61812	-0.85379
8.91311	-0.61622	-0.7084
8.93409	-0.61432	-0.56936
8.95506	-0.61242	-0.18431
8.97604	-0.61052	0.3044
8.99702	-0.60863	0.5475
9.01799	-0.60673	0.50563
9.03897	-0.60483	0.28825
9.05995	-0.60293	-0.06595
9.08092	-0.60103	-0.12644
9.1019	-0.59913	0.02177
9.12288	-0.59723	0.20198
9.14386	-0.59533	0.05419
9.16483	-0.59344	-0.2838
9.18581	-0.59154	-0.19074
9.20679	-0.58964	0.37597
9.22776	-0.58774	0.2119
9.24874	-0.58584	-0.15586
9.26972	-0.58394	-0.18566
9.29069	-0.58204	-0.16196
9.31167	-0.58015	0.00724
9.33265	-0.57825	0.12249
9.35363	-0.57635	0.06411
9.3746	-0.57445	0.06073
9.39558	-0.57255	0.15393
9.41656	-0.57065	0.07807
9.43753	-0.56875	-0.10025
9.45851	-0.56686	0.08333
9.47949	-0.56496	0.2404
9.50046	-0.56306	0.15676
9.52144	-0.56116	0.26928
9.54242	-0.55926	0.44805
9.5634	-0.55736	0.20799
9.58437	-0.55546	-0.0124
9.60535	-0.55357	-0.18192
9.62633	-0.55167	-0.39256
9.6473	-0.54977	-0.08686
9.66828	-0.54787	0.37777
9.68926	-0.54597	0.3667
9.71023	-0.54407	0.02051
9.73121	-0.54217	-0.08824
9.75219	-0.54028	-0.00237
9.77317	-0.53838	0.22871
9.79414	-0.53648	0.55144
9.81512	-0.53458	0.82962
9.8361	-0.53268	1.06737
9.85707	-0.53078	0.90638
9.87805	-0.52888	0.4177
9.89903	-0.52699	0.11309
9.92	-0.52509	-0.05058
9.94098	-0.52319	-0.15282
9.96196	-0.52129	0.03108
9.98294	-0.51939	0.32913
10.0039	-0.51749	0.342
10.0249	-0.51559	0.06306
10.0459	-0.5137	-0.21397
10.0668	-0.5118	-0.30471
10.0878	-0.5099	-0.12324
10.1088	-0.508	0.0837
10.1298	-0.5061	0.1046
10.1508	-0.5042	0.34851
10.1717	-0.5023	0.87313
10.1927	-0.50041	1.07669
10.2137	-0.49851	0.7869
10.2347	-0.49661	0.34548
10.2556	-0.49471	0.45274
10.2766	-0.49281	0.97669
10.2976	-0.49091	1.49162
10.3186	-0.48901	1.6028
10.3395	-0.48711	1.23496
10.3605	-0.48522	0.60365
10.3815	-0.48332	0.45226
10.4025	-0.48142	0.65327
10.4235	-0.47952	0.62698
10.4444	-0.47762	0.65119
10.4654	-0.47572	0.75614
10.4864	-0.47382	0.76205
10.5074	-0.47193	0.7369
10.5283	-0.47003	0.76992
10.5493	-0.46813	0.47349
10.5703	-0.46623	-0.01801
10.5913	-0.46433	-0.57481
10.6122	-0.46243	-0.58539
10.6332	-0.46053	-0.42486
10.6542	-0.45864	-1.21662
10.6752	-0.45674	-2.60929
10.6961	-0.45484	-2.99906
10.7171	-0.45294	-1.92787
10.7381	-0.45104	-0.80063
10.7591	-0.44914	-0.87855
10.7801	-0.44724	-1.33881
10.801	-0.44535	-1.74208
10.822	-0.44345	-1.91361
10.843	-0.44155	-1.97096
10.864	-0.43965	-2.07654
10.8849	-0.43775	-2.36868
10.9059	-0.43585	-2.67663
10.9269	-0.43395	-2.88541
10.9479	-0.43206	-2.76797
10.9688	-0.43016	-2.71505
10.9898	-0.42826	-2.62481
11.0108	-0.42636	-2.51205
11.0318	-0.42446	-2.44034
11.0528	-0.42256	-2.31921
11.0737	-0.42066	-1.89798
11.0947	-0.41877	-1.57461
11.1157	-0.41687	-1.35146
11.1367	-0.41497	-1.24211
11.1577	-0.41307	-1.05538
11.1786	-0.41117	-0.93935
11.1996	-0.40927	-0.79136
11.2206	-0.40737	-0.63134
11.2416	-0.40548	-0.51738
11.2625	-0.40358	-0.40795
11.2835	-0.40168	-0.40161
11.3045	-0.39978	-0.27096
11.3255	-0.39788	-0.05028
11.3464	-0.39598	0.04404
11.3674	-0.39408	0.0074
11.3884	-0.39219	-0.01505
11.4094	-0.39029	0.0554
11.4304	-0.38839	0.08109
4.30085	-1.02276	-1.73295
4.32183	-1.02086	-1.37227
4.34281	-1.01896	-0.6123
4.36378	-1.01707	-3.7606
4.38476	-1.01517	-3.20969
4.40574	-1.01327	-1.11927
4.42671	-1.01137	-2.57813
4.44769	-1.00947	-5.43244
4.46867	-1.00757	-7.81606
4.48965	-1.00567	-7.30054
4.51062	-1.00378	-6.17051
4.5316	-1.00188	-7.66622
4.55258	-0.99998	-7.96726
4.57355	-0.99808	-0.71185
4.59453	-0.99618	1.72149
4.61551	-0.99428	1.02614
4.63648	-0.99238	2.16405
4.65746	-0.99049	-0.34668
4.67844	-0.98859	-2.8874
4.69942	-0.98669	-7.77732
4.72039	-0.98479	-19.201
4.74137	-0.98289	-13.7826
4.76235	-0.98099	-15.3169
4.78332	-0.97909	-30.7585
4.8043	-0.9772	-23.2772
4.82528	-0.9753	-16.7116
4.84625	-0.9734	-11.8815
4.86723	-0.9715	-9.46533
4.88821	-0.9696	-9.63964
4.90919	-0.9677	-11.0404
4.93016	-0.9658	-11.5278
4.95114	-0.96391	-10.5698
4.97212	-0.96201	-10.8351
4.99309	-0.96011	-12.4302
5.01407	-0.95821	-13.4869
5.03505	-0.95631	-12.7816
5.05602	-0.95441	-10.2665
5.077	-0.95251	-4.97809
5.09798	-0.95062	0.03652
5.11896	-0.94872	1.76668
5.13993	-0.94682	3.41349
5.16091	-0.94492	6.98665
5.18189	-0.94302	12.7222
5.20286	-0.94112	20.2016
5.22384	-0.93922	29.8279
5.24482	-0.93732	38.7297
5.26579	-0.93543	40.3303
5.28677	-0.93353	42.6639
5.30775	-0.93163	44.6213
5.32873	-0.92973	44.3757
5.3497	-0.92783	38.0041
5.37068	-0.92593	27.4136
5.39166	-0.92403	16.5936
5.41263	-0.92214	0.37975
5.43361	-0.92024	-19.5124
5.45459	-0.91834	-29.597
5.47556	-0.91644	-36.8316
5.49654	-0.91454	-42.5322
5.51752	-0.91264	-44.8211
5.5385	-0.91074	-43.4682
5.55947	-0.90885	-39.8072
5.58045	-0.90695	-33.3103
5.60143	-0.90505	-26.343
5.6224	-0.90315	-21.8527
5.64338	-0.90125	-17.4773
5.66436	-0.89935	-14.1705
5.68533	-0.89745	-14.5428
5.70631	-0.89556	-15.6801
5.72729	-0.89366	-13.4746
5.74827	-0.89176	-8.75604
5.76924	-0.88986	-7.11411
5.79022	-0.88796	-5.65051
5.8112	-0.88606	-0.63907
5.83217	-0.88416	2.90538
5.85315	-0.88227	4.69091
5.87413	-0.88037	6.77332
5.8951	-0.87847	3.08671
5.91608	-0.87657	-1.37325
5.93706	-0.87467	2.71291
5.95804	-0.87277	10.1247
5.97901	-0.87087	12.1677
5.99999	-0.86898	9.07835
6.02097	-0.86708	6.66767
6.04194	-0.86518	6.05573
6.06292	-0.86328	7.52075
6.0839	-0.86138	10.8856
6.10487	-0.85948	13.1506
6.12585	-0.85758	9.70978
6.14683	-0.85569	6.01732
6.16781	-0.85379	7.16687
6.18878	-0.85189	6.67038
6.20976	-0.84999	6.96476
6.23074	-0.84809	13.5009
6.25171	-0.84619	17.3531
6.27269	-0.84429	9.77642
6.29367	-0.8424	5.77807
6.31464	-0.8405	6.54275
6.33562	-0.8386	4.79151
6.3566	-0.8367	4.36527
6.37758	-0.8348	2.6152
6.39855	-0.8329	3.37464
6.41953	-0.831	5.20842
6.44051	-0.8291	5.75998
6.46148	-0.82721	3.92566
6.48246	-0.82531	2.41026
6.50344	-0.82341	5.27488
6.52441	-0.82151	3.234
6.54539	-0.81961	-1.28579
6.56637	-0.81771	1.34864
6.58735	-0.81581	4.40559
6.60832	-0.81392	8.11162
6.6293	-0.81202	0.28299
6.65028	-0.81012	-5.61091
6.67125	-0.80822	-4.87473
6.69223	-0.80632	-3.33805
6.71321	-0.80442	1.11462
6.73418	-0.80252	0.61718
6.75516	-0.80063	-8.63736
6.77614	-0.79873	-7.64523
6.79712	-0.79683	-0.69056
6.81809	-0.79493	2.58786
6.83907	-0.79303	1.28196
6.86005	-0.79113	-3.5588
6.88102	-0.78923	-8.08581
6.902	-0.78734	-7.09371
6.92298	-0.78544	-0.50922
6.94395	-0.78354	2.53777
6.96493	-0.78164	-0.78944
6.98591	-0.77974	-4.27792
7.00689	-0.77784	-2.37731
7.02786	-0.77594	1.30008
7.04884	-0.77405	-5.265
7.06982	-0.77215	-3.40806
7.09079	-0.77025	-0.17138
7.11177	-0.76835	-0.48417
7.13275	-0.76645	4.25531
7.15372	-0.76455	-0.41813
7.1747	-0.76265	-3.03997
7.19568	-0.76076	-1.22302
7.21666	-0.75886	-5.57313
7.23763	-0.75696	-4.07499
7.25861	-0.75506	-5.89591
7.27959	-0.75316	1.06492
7.30056	-0.75126	-1.12934
7.32154	-0.74936	-3.64706
7.34252	-0.74747	-1.52621
7.36349	-0.74557	0.95213
7.38447	-0.74367	-10.168
7.40545	-0.74177	-3.79939
7.42643	-0.73987	3.65869
7.4474	-0.73797	4.66522
7.46838	-0.73607	-1.76973
7.48936	-0.73418	-0.83799
7.51033	-0.73228	-0.14868
7.53131	-0.73038	-3.85399
7.55229	-0.72848	-6.72891
7.57326	-0.72658	-19.9413
7.59424	-0.72468	-0.51285
7.61522	-0.72278	5.74264
7.6362	-0.72089	27.8311
7.65717	-0.71899	15.9071
7.67815	-0.71709	-16.9615
7.69913	-0.71519	-10.4995
7.7201	-0.71329	-9.19709
7.74108	-0.71139	-1.30079
7.76206	-0.70949	-2.9094
7.78303	-0.70759	-3.32
7.80401	-0.7057	-3.05416
7.82499	-0.7038	-2.88626
7.84597	-0.7019	-2.84242
7.86694	-0.7	-3.44895
7.88792	-0.6981	-3.88137
7.9089	-0.6962	-3.6267
7.92987	-0.6943	-3.77152
7.95085	-0.69241	-4.04735
7.97183	-0.69051	-4.11898
7.9928	-0.68861	-3.91794
8.01378	-0.68671	-3.6816
8.03476	-0.68481	-3.59755
8.05573	-0.68291	-3.07197
8.07671	-0.68101	-2.47097
8.09769	-0.67912	-2.56035
8.11867	-0.67722	-2.72985
8.13964	-0.67532	-2.75237
8.16062	-0.67342	-2.32591
8.1816	-0.67152	-1.96742
8.20257	-0.66962	-1.88631
8.22355	-0.66772	-1.82503
8.24453	-0.66583	-1.62731
8.2655	-0.66393	-1.79401
8.28648	-0.66203	-1.56855
8.30746	-0.66013	-1.44845
8.32844	-0.65823	-1.41977
8.34941	-0.65633	-1.53893
8.37039	-0.65443	-1.16168
8.39137	-0.65254	-0.55118
8.41234	-0.65064	-0.47436
8.43332	-0.64874	-0.66233
8.4543	-0.64684	-0.76949
8.47527	-0.64494	-0.99779
8.49625	-0.64304	-1.28886
8.51723	-0.64114	-1.26198
8.53821	-0.63925	-1.20644
8.55918	-0.63735	-1.25349
8.58016	-0.63545	-1.21862
8.60114	-0.63355	-0.83045
8.62211	-0.63165	-0.54707
8.64309	-0.62975	-0.54465
8.66407	-0.62785	-0.6085
8.68504	-0.62596	-0.72476
8.70602	-0.62406	-0.74325
8.727	-0.62216	-0.43979
8.74798	-0.62026	0.08945
8.76895	-0.61836	0.03094
8.78993	-0.61646	-0.10548
8.81091	-0.61456	-0.03105
8.83188	-0.61267	0.05176
8.85286	-0.61077	0.17333
8.87384	-0.60887	0.1349
8.89481	-0.60697	0.38737
8.91579	-0.60507	0.70998
8.93677	-0.60317	0.70415
8.95775	-0.60127	0.56577
8.97872	-0.59937	0.50238
8.9997	-0.59748	0.35712
9.02068	-0.59558	0.12056
9.04165	-0.59368	0.11818
9.06263	-0.59178	0.46996
9.08361	-0.58988	0.71318
9.10458	-0.58798	0.6535
9.12556	-0.58608	0.78583
9.14654	-0.58419	0.83556
9.16752	-0.58229	0.48482
9.18849	-0.58039	0.1542
9.20947	-0.57849	0.1442
9.23045	-0.57659	0.3603
9.25142	-0.57469	0.77056
9.2724	-0.57279	0.92357
9.29338	-0.5709	0.82833
9.31435	-0.569	0.90935
9.33533	-0.5671	0.72624
9.35631	-0.5652	0.34761
9.37729	-0.5633	0.49561
9.39826	-0.5614	0.81918
9.41924	-0.5595	0.88354
9.44022	-0.55761	0.72983
9.46119	-0.55571	0.60308
9.48217	-0.55381	0.62156
9.50315	-0.55191	0.43495
9.52412	-0.55001	0.11436
9.5451	-0.54811	0.06656
9.56608	-0.54621	0.15726
9.58706	-0.54432	0.43409
9.60803	-0.54242	0.75418
9.62901	-0.54052	0.97336
9.64999	-0.53862	0.82313
9.67096	-0.53672	0.40288
9.69194	-0.53482	-0.03528
9.71292	-0.53292	-0.06623
9.73389	-0.53103	0.2158
9.75487	-0.52913	0.47327
9.77585	-0.52723	0.61861
9.79683	-0.52533	0.46089
9.8178	-0.52343	0.20602
9.83878	-0.52153	0.03517
9.85976	-0.51963	-0.30383
9.88073	-0.51774	-0.50284
9.90171	-0.51584	-0.12945
9.92269	-0.51394	0.6091
9.94366	-0.51204	0.77769
9.96464	-0.51014	0.5142
9.98562	-0.50824	0.26658
10.0066	-0.50634	0.01969
10.0276	-0.50445	0.15105
10.0486	-0.50255	0.3586
10.0695	-0.50065	0.37153
10.0905	-0.49875	0.50391
10.1115	-0.49685	0.86921
10.1325	-0.49495	1.18699
10.1534	-0.49305	1.16485
10.1744	-0.49115	0.96972
10.1954	-0.48926	1.103
10.2164	-0.48736	1.46024
10.2373	-0.48546	1.59886
10.2583	-0.48356	1.58466
10.2793	-0.48166	1.32219
10.3003	-0.47976	0.91708
10.3212	-0.47786	0.76963
10.3422	-0.47597	1.00727
10.3632	-0.47407	1.14507
10.3842	-0.47217	0.94575
10.4052	-0.47027	0.95572
10.4261	-0.46837	0.96861
10.4471	-0.46647	1.00199
10.4681	-0.46457	1.13903
10.4891	-0.46268	0.70702
10.51	-0.46078	0.10257
10.531	-0.45888	-0.3485
10.552	-0.45698	-0.35754
10.573	-0.45508	-0.14229
10.5939	-0.45318	-0.78834
10.6149	-0.45128	-1.9527
10.6359	-0.44939	-2.21285
10.6569	-0.44749	-1.01585
10.6779	-0.44559	0.28184
10.6988	-0.44369	0.40748
10.7198	-0.44179	0.03478
10.7408	-0.43989	-0.34135
10.7618	-0.43799	-0.62819
10.7827	-0.4361	-0.83901
10.8037	-0.4342	-1.03681
10.8247	-0.4323	-1.29497
10.8457	-0.4304	-1.45432
10.8666	-0.4285	-1.6401
10.8876	-0.4266	-1.78487
10.9086	-0.4247	-1.80164
10.9296	-0.42281	-1.82128
10.9506	-0.42091	-1.86923
10.9715	-0.41901	-1.95179
10.9925	-0.41711	-1.92389
11.0135	-0.41521	-1.8795
11.0345	-0.41331	-1.86965
11.0555	-0.41141	-1.86152
11.0764	-0.40952	-1.9057
11.0974	-0.40762	-1.82418
11.1184	-0.40572	-1.86607
11.1394	-0.40382	-1.74975
11.1603	-0.40192	-1.75699
11.1813	-0.40002	-1.74557
11.2023	-0.39812	-1.51873
11.2233	-0.39623	-1.33275
11.2442	-0.39433	-1.09962
11.2652	-0.39243	-1.02031
11.2862	-0.39053	-1.04459
11.3072	-0.38863	-1.04033
11.3282	-0.38673	-0.96287
11.3491	-0.38483	-0.73921
11.3701	-0.38293	-0.57286
4.23426	-1.01673	-0.78821
4.25524	-1.01484	0.0057
4.27622	-1.01294	0.01139
4.29719	-1.01104	-0.81691
4.31817	-1.00914	1.03249
4.33915	-1.00724	-1.33078
4.36013	-1.00534	-5.68935
4.3811	-1.00344	-4.49579
4.40208	-1.00155	-6.5323
4.42306	-0.99965	-5.79722
4.44403	-0.99775	-4.48377
4.46501	-0.99585	-1.18178
4.48599	-0.99395	-2.12937
4.50696	-0.99205	-7.32804
4.52794	-0.99015	-3.76743
4.54892	-0.98826	0.98339
4.5699	-0.98636	-8.07924
4.59087	-0.98446	-12.2571
4.61185	-0.98256	-10.9985
4.63283	-0.98066	-11.8976
4.6538	-0.97876	-20.1124
4.67478	-0.97686	-16.239
4.69576	-0.97497	-17.0344
4.71673	-0.97307	-30.3903
4.73771	-0.97117	-21.5183
4.75869	-0.96927	-15.5012
4.77967	-0.96737	-13.1492
4.80064	-0.96547	-11.7302
4.82162	-0.96357	-9.89457
4.8426	-0.96168	-9.24535
4.86357	-0.95978	-11.0737
4.88455	-0.95788	-12.693
4.90553	-0.95598	-15.4909
4.9265	-0.95408	-17.8977
4.94748	-0.95218	-17.8711
4.96846	-0.95028	-13.9482
4.98944	-0.94839	-10.4849
5.01041	-0.94649	-7.23469
5.03139	-0.94459	-3.97077
5.05237	-0.94269	-1.45201
5.07334	-0.94079	1.12866
5.09432	-0.93889	7.8591
5.1153	-0.93699	17.0607
5.13627	-0.9351	28.0633
5.15725	-0.9332	37.1109
5.17823	-0.9313	42.5596
5.1992	-0.9294	43.944
5.22018	-0.9275	41.5381
5.24116	-0.9256	36.1175
5.26214	-0.9237	27.9503
5.28311	-0.92181	21.1249
5.30409	-0.91991	18.9123
5.32507	-0.91801	15.4137
5.34604	-0.91611	8.62388
5.36702	-0.91421	-0.71525
5.388	-0.91231	-12.4139
5.40897	-0.91041	-22.4492
5.42995	-0.90851	-30.2281
5.45093	-0.90662	-39.1794
5.47191	-0.90472	-42.8473
5.49288	-0.90282	-39.3877
5.51386	-0.90092	-36.04
5.53484	-0.89902	-35.534
5.55581	-0.89712	-31.7148
5.57679	-0.89522	-24.4063
5.59777	-0.89333	-21.2656
5.61874	-0.89143	-20.2704
5.63972	-0.88953	-16.703
5.6607	-0.88763	-11.7227
5.68168	-0.88573	-10.166
5.70265	-0.88383	-9.58451
5.72363	-0.88193	-6.70309
5.74461	-0.88004	-2.38494
5.76558	-0.87814	1.53804
5.78656	-0.87624	3.71185
5.80754	-0.87434	1.79334
5.82851	-0.87244	-3.01206
5.84949	-0.87054	-3.05051
5.87047	-0.86864	4.13746
5.89145	-0.86675	12.5998
5.91242	-0.86485	13.8746
5.9334	-0.86295	9.97954
5.95438	-0.86105	8.15987
5.97535	-0.85915	8.06671
5.99633	-0.85725	8.41011
6.01731	-0.85535	12.9195
6.03828	-0.85346	12.9271
6.05926	-0.85156	7.27422
6.08024	-0.84966	7.58665
6.10122	-0.84776	9.79825
6.12219	-0.84586	7.50318
6.14317	-0.84396	8.27138
6.16415	-0.84206	15.6121
6.18512	-0.84017	13.3821
6.2061	-0.83827	5.07058
6.22708	-0.83637	6.14058
6.24805	-0.83447	10.3304
6.26903	-0.83257	9.07472
6.29001	-0.83067	9.18487
6.31099	-0.82877	10.5634
6.33196	-0.82688	6.78413
6.35294	-0.82498	3.04988
6.37392	-0.82308	-0.60111
6.39489	-0.82118	4.96599
6.41587	-0.81928	12.2754
6.43685	-0.81738	10.3985
6.45782	-0.81548	0.97003
6.4788	-0.81359	0.786
6.49978	-0.81169	2.28509
6.52076	-0.80979	0.60715
6.54173	-0.80789	1.56543
6.56271	-0.80599	1.1897
6.58369	-0.80409	-0.81602
6.60466	-0.80219	-0.89883
6.62564	-0.80029	-3.215
6.64662	-0.7984	-2.72628
6.66759	-0.7965	-6.20336
6.68857	-0.7946	-9.73939
6.70955	-0.7927	-6.94806
6.73053	-0.7908	-1.06557
6.7515	-0.7889	3.39536
6.77248	-0.787	-2.93297
6.79346	-0.78511	-11.5335
6.81443	-0.78321	-9.89022
6.83541	-0.78131	-5.6494
6.85639	-0.77941	6.32864
6.87736	-0.77751	1.50588
6.89834	-0.77561	-9.12602
6.91932	-0.77371	-9.04575
6.9403	-0.77182	0.85498
6.96127	-0.76992	-2.27432
6.98225	-0.76802	-7.7233
7.00323	-0.76612	-6.10992
7.0242	-0.76422	-5.87127
7.04518	-0.76232	2.66714
7.06616	-0.76042	2.80644
7.08713	-0.75853	-3.62648
7.10811	-0.75663	-7.23503
7.12909	-0.75473	-3.97462
7.15007	-0.75283	-3.38966
7.17104	-0.75093	-8.8383
7.19202	-0.74903	-7.58168
7.213	-0.74713	-1.15791
7.23397	-0.74524	-3.51157
7.25495	-0.74334	-10.3849
7.27593	-0.74144	-3.33828
7.2969	-0.73954	0.71823
7.31788	-0.73764	-8.13442
7.33886	-0.73574	-4.72252
7.35984	-0.73384	2.21597
7.38081	-0.73195	-4.2672
7.40179	-0.73005	-4.77384
7.42277	-0.72815	1.16036
7.44374	-0.72625	-13.4072
7.46472	-0.72435	-6.3587
7.4857	-0.72245	-11.3328
7.50667	-0.72055	-27.8506
7.52765	-0.71866	-16.5477
7.54863	-0.71676	10.2806
7.56961	-0.71486	23.8535
7.59058	-0.71296	2.34717
7.61156	-0.71106	-72.2206
7.63254	-0.70916	-25.5962
7.65351	-0.70726	-0.96141
7.67449	-0.70537	2.0976
7.69547	-0.70347	-5.58282
7.71644	-0.70157	-6.17888
7.73742	-0.69967	-5.60653
7.7584	-0.69777	-5.43834
7.77938	-0.69587	-5.41249
7.80035	-0.69397	-5.91548
7.82133	-0.69207	-5.79777
7.84231	-0.69018	-4.55461
7.86328	-0.68828	-4.20586
7.88426	-0.68638	-4.47749
7.90524	-0.68448	-4.83498
7.92621	-0.68258	-5.33925
7.94719	-0.68068	-5.23728
7.96817	-0.67878	-4.39218
7.98915	-0.67689	-3.81199
8.01012	-0.67499	-3.5094
8.0311	-0.67309	-3.44456
8.05208	-0.67119	-3.43154
8.07305	-0.66929	-3.51749
8.09403	-0.66739	-3.22738
8.11501	-0.66549	-3.10474
8.13598	-0.6636	-3.08714
8.15696	-0.6617	-2.72172
8.17794	-0.6598	-2.91684
8.19892	-0.6579	-2.99071
8.21989	-0.656	-2.55123
8.24087	-0.6541	-2.32406
8.26185	-0.6522	-1.90509
8.28282	-0.65031	-1.51773
8.3038	-0.64841	-1.2911
8.32478	-0.64651	-1.22764
8.34575	-0.64461	-1.41594
8.36673	-0.64271	-1.49221
8.38771	-0.64081	-1.66443
8.40869	-0.63891	-1.86849
8.42966	-0.63702	-1.84926
8.45064	-0.63512	-1.82715
8.47162	-0.63322	-1.94961
8.49259	-0.63132	-1.64503
8.51357	-0.62942	-1.24258
8.53455	-0.62752	-0.85245
8.55552	-0.62562	-0.83563
8.5765	-0.62373	-1.32617
8.59748	-0.62183	-1.41334
8.61846	-0.61993	-1.23513
8.63943	-0.61803	-1.1521
8.66041	-0.61613	-1.10129
8.68139	-0.61423	-0.82592
8.70236	-0.61233	-0.65328
8.72334	-0.61044	-0.44331
8.74432	-0.60854	-0.51756
8.76529	-0.60664	-0.62192
8.78627	-0.60474	-0.55293
8.80725	-0.60284	-0.24152
8.82823	-0.60094	0.27106
8.8492	-0.59904	0.44535
8.87018	-0.59715	0.2652
8.89116	-0.59525	0.08462
8.91213	-0.59335	-0.02603
8.93311	-0.59145	-0.31274
8.95409	-0.58955	-0.41419
8.97506	-0.58765	-0.35608
8.99604	-0.58575	-0.01889
9.01702	-0.58385	0.2567
9.03799	-0.58196	0.37914
9.05897	-0.58006	0.47817
9.07995	-0.57816	0.35531
9.10093	-0.57626	0.00693
9.1219	-0.57436	-0.25253
9.14288	-0.57246	-0.43879
9.16386	-0.57056	-0.21906
9.18483	-0.56867	0.05553
9.20581	-0.56677	0.17075
9.22679	-0.56487	0.34181
9.24776	-0.56297	0.5216
9.26874	-0.56107	0.54958
9.28972	-0.55917	0.35962
9.3107	-0.55727	0.36945
9.33167	-0.55538	0.53106
9.35265	-0.55348	0.56249
9.37363	-0.55158	0.28858
9.3946	-0.54968	0.19252
9.41558	-0.54778	0.35839
9.43656	-0.54588	0.32621
9.45753	-0.54398	-0.02218
9.47851	-0.54209	-0.236
9.49949	-0.54019	-0.06953
9.52047	-0.53829	0.57511
9.54144	-0.53639	0.9399
9.56242	-0.53449	0.84074
9.5834	-0.53259	0.58517
9.60437	-0.53069	0.03771
9.62535	-0.5288	-0.34739
9.64633	-0.5269	-0.32593
9.6673	-0.525	-0.12175
9.68828	-0.5231	0.03819
9.70926	-0.5212	-0.01536
9.73024	-0.5193	-0.02053
9.75121	-0.5174	0.11769
9.77219	-0.51551	0.24139
9.79317	-0.51361	0.13626
9.81414	-0.51171	-0.01319
9.83512	-0.50981	0.28368
9.8561	-0.50791	0.70252
9.87707	-0.50601	0.76258
9.89805	-0.50411	0.52087
9.91903	-0.50222	0.22652
9.94001	-0.50032	0.09308
9.96098	-0.49842	0.12965
9.98196	-0.49652	0.04505
10.0029	-0.49462	-0.16178
10.0239	-0.49272	-0.26176
10.0449	-0.49082	0.15176
10.0659	-0.48893	0.74319
10.0868	-0.48703	0.77777
10.1078	-0.48513	0.31375
10.1288	-0.48323	0.19658
10.1498	-0.48133	0.74635
10.1707	-0.47943	1.28116
10.1917	-0.47753	1.56703
10.2127	-0.47564	1.46591
10.2337	-0.47374	1.1982
10.2547	-0.47184	1.33302
10.2756	-0.46994	1.57491
10.2966	-0.46804	1.42919
10.3176	-0.46614	1.04537
10.3386	-0.46424	0.8989
10.3596	-0.46234	0.85432
10.3805	-0.46045	0.88305
10.4015	-0.45855	0.96812
10.4225	-0.45665	0.80855
10.4435	-0.45475	0.42695
10.4644	-0.45285	0.00604
10.4854	-0.45095	-0.19645
10.5064	-0.44905	-0.09313
10.5274	-0.44716	-0.64946
10.5483	-0.44526	-1.83928
10.5693	-0.44336	-2.14036
10.5903	-0.44146	-0.91231
10.6113	-0.43956	0.38643
10.6323	-0.43766	0.57511
10.6532	-0.43576	0.23917
10.6742	-0.43387	-0.23185
10.6952	-0.43197	-0.5756
10.7162	-0.43007	-0.78525
10.7371	-0.42817	-0.98078
10.7581	-0.42627	-1.16856
10.7791	-0.42437	-1.39016
10.8001	-0.42247	-1.50841
10.821	-0.42058	-1.44569
10.842	-0.41868	-1.50009
10.863	-0.41678	-1.55339
10.884	-0.41488	-1.66396
10.9049	-0.41298	-1.75258
10.9259	-0.41108	-1.63905
10.9469	-0.40918	-1.42623
10.9679	-0.40729	-1.33454
10.9889	-0.40539	-1.34787
11.0098	-0.40349	-1.50122
11.0308	-0.40159	-1.49303
11.0518	-0.39969	-1.35671
11.0728	-0.39779	-1.26712
11.0937	-0.39589	-1.0523
11.1147	-0.394	-0.86411
11.1357	-0.3921	-0.76625
11.1567	-0.3902	-0.71534
11.1776	-0.3883	-0.68869
11.1986	-0.3864	-0.59336
11.2196	-0.3845	-0.57387
11.2406	-0.3826	-0.50558
11.2616	-0.38071	-0.45929
11.2825	-0.37881	-0.34957
11.3035	-0.37691	-0.28247
4.17084	-1.01099	-1.90602
4.19182	-1.0091	-1.35285
4.2128	-1.0072	2.1012
4.23378	-1.0053	2.63
4.25475	-1.0034	3.11687
4.27573	-1.0015	0.47765
4.29671	-0.9996	-1.54238
4.31768	-0.9977	-1.6974
4.33866	-0.99581	-4.89411
4.35964	-0.99391	-3.99959
4.38061	-0.99201	-1.87563
4.40159	-0.99011	-2.0397
4.42257	-0.98821	-1.13457
4.44355	-0.98631	-3.00406
4.46452	-0.98441	-1.32715
4.4855	-0.98252	-1.89767
4.50648	-0.98062	-7.53898
4.52745	-0.97872	-7.10418
4.54843	-0.97682	-6.15985
4.56941	-0.97492	-9.47375
4.59038	-0.97302	-22.5872
4.61136	-0.97112	-22.0136
4.63234	-0.96923	-22.8171
4.65332	-0.96733	-35.7138
4.67429	-0.96543	-26.8824
4.69527	-0.96353	-21.1239
4.71625	-0.96163	-18.2792
4.73722	-0.95973	-14.7885
4.7582	-0.95783	-10.3595
4.77918	-0.95594	-9.0113
4.80015	-0.95404	-10.2909
4.82113	-0.95214	-13.3821
4.84211	-0.95024	-17.3654
4.86309	-0.94834	-19.9995
4.88406	-0.94644	-19.9391
4.90504	-0.94454	-17.9928
4.92602	-0.94265	-15.4572
4.94699	-0.94075	-12.5597
4.96797	-0.93885	-10.9133
4.98895	-0.93695	-10.2532
5.00992	-0.93505	-8.69225
5.0309	-0.93315	-0.76793
5.05188	-0.93125	11.5364
5.07286	-0.92936	24.1831
5.09383	-0.92746	35.6917
5.11481	-0.92556	42.8009
5.13579	-0.92366	44.2356
5.15676	-0.92176	41.3718
5.17774	-0.91986	35.6957
5.19872	-0.91796	31.7439
5.21969	-0.91607	29.407
5.24067	-0.91417	25.5725
5.26165	-0.91227	17.9247
5.28263	-0.91037	11.0695
5.3036	-0.90847	6.59811
5.32458	-0.90657	5.37722
5.34556	-0.90467	5.09133
5.36653	-0.90277	-0.58134
5.38751	-0.90088	-13.3537
5.40849	-0.89898	-24.648
5.42946	-0.89708	-32.8503
5.45044	-0.89518	-40.3319
5.47142	-0.89328	-45.2625
5.4924	-0.89138	-45.385
5.51337	-0.88948	-41.252
5.53435	-0.88759	-37.5943
5.55533	-0.88569	-32.1829
5.5763	-0.88379	-22.3523
5.59728	-0.88189	-14.6445
5.61826	-0.87999	-13.5257
5.63923	-0.87809	-14.5953
5.66021	-0.87619	-12.4201
5.68119	-0.8743	-7.33875
5.70217	-0.8724	-1.85946
5.72314	-0.8705	5e-05
5.74412	-0.8686	-2.64245
5.7651	-0.8667	-4.80295
5.78607	-0.8648	-3.1083
5.80705	-0.8629	3.25039
5.82803	-0.86101	10.0982
5.849	-0.85911	11.0173
5.86998	-0.85721	7.78868
5.89096	-0.85531	6.74007
5.91193	-0.85341	4.2372
5.93291	-0.85151	4.33894
5.95389	-0.84961	9.62472
5.97487	-0.84772	13.0493
5.99584	-0.84582	11.095
6.01682	-0.84392	12.5094
6.0378	-0.84202	15.0226
6.05877	-0.84012	11.4501
6.07975	-0.83822	11.8061
6.10073	-0.83632	17.1694
6.1217	-0.83443	12.8432
6.14268	-0.83253	8.46596
6.16366	-0.83063	10.3916
6.18464	-0.82873	10.1947
6.20561	-0.82683	8.12855
6.22659	-0.82493	10.3776
6.24757	-0.82303	11.1169
6.26854	-0.82114	4.23597
6.28952	-0.81924	-0.80243
6.3105	-0.81734	1.25319
6.33147	-0.81544	6.75919
6.35245	-0.81354	12.2533
6.37343	-0.81164	10.9314
6.39441	-0.80974	6.30033
6.41538	-0.80785	3.89804
6.43636	-0.80595	0.4124
6.45734	-0.80405	-2.45001
6.47831	-0.80215	5.54634
6.49929	-0.80025	5.54404
6.52027	-0.79835	-0.96555
6.54124	-0.79645	1.6351
6.56222	-0.79455	-3.3167
6.5832	-0.79266	-5.16584
6.60418	-0.79076	-6.53062
6.62515	-0.78886	-8.09837
6.64613	-0.78696	-4.99846
6.66711	-0.78506	-3.24097
6.68808	-0.78316	-1.27129
6.70906	-0.78126	-5.88557
6.73004	-0.77937	-10.1704
6.75101	-0.77747	-6.16645
6.77199	-0.77557	-5.40026
6.79297	-0.77367	-1.27927
6.81395	-0.77177	-2.90707
6.83492	-0.76987	-11.5051
6.8559	-0.76797	-4.88902
6.87688	-0.76608	-1.52431
6.89785	-0.76418	-5.99892
6.91883	-0.76228	-11.4927
6.93981	-0.76038	-12.6247
6.96078	-0.75848	-4.05547
6.98176	-0.75658	1.38727
7.00274	-0.75468	0.64696
7.02372	-0.75279	-5.31976
7.04469	-0.75089	-11.6686
7.06567	-0.74899	-3.86078
7.08665	-0.74709	-10.6067
7.10762	-0.74519	-12.9901
7.1286	-0.74329	-5.62397
7.14958	-0.74139	0.14721
7.17055	-0.7395	-14.1246
7.19153	-0.7376	-10.553
7.21251	-0.7357	-0.87347
7.23349	-0.7338	-2.82009
7.25446	-0.7319	-7.53927
7.27544	-0.73	-2.47292
7.29642	-0.7281	-1.61425
7.31739	-0.72621	-11.4234
7.33837	-0.72431	-1.62377
7.35935	-0.72241	-0.4241
7.38032	-0.72051	-12.8349
7.4013	-0.71861	-1.84716
7.42228	-0.71671	-19.6524
7.44326	-0.71481	-21.4017
7.46423	-0.71292	-25.9031
7.48521	-0.71102	14.0496
7.50619	-0.70912	16.3141
7.52716	-0.70722	-9.50173
7.54814	-0.70532	-60.3879
7.56912	-0.70342	-16.9211
7.59009	-0.70152	4.23215
7.61107	-0.69963	0.88529
7.63205	-0.69773	-7.7788
7.65303	-0.69583	-6.99317
7.674	-0.69393	-6.25836
7.69498	-0.69203	-6.61277
7.71596	-0.69013	-6.76949
7.73693	-0.68823	-6.71563
7.75791	-0.68634	-6.71546
7.77889	-0.68444	-6.60997
7.79986	-0.68254	-5.70452
7.82084	-0.68064	-5.41386
7.84182	-0.67874	-5.9251
7.8628	-0.67684	-6.26386
7.88377	-0.67494	-6.11286
7.90475	-0.67304	-5.32028
7.92573	-0.67115	-4.7219
7.9467	-0.66925	-4.07101
7.96768	-0.66735	-3.57936
7.98866	-0.66545	-3.55336
8.00963	-0.66355	-3.78866
8.03061	-0.66165	-3.7719
8.05159	-0.65975	-4.09323
8.07257	-0.65786	-4.09821
8.09354	-0.65596	-3.61759
8.11452	-0.65406	-3.37161
8.1355	-0.65216	-3.22753
8.15647	-0.65026	-3.11697
8.17745	-0.64836	-2.93882
8.19843	-0.64646	-2.31145
8.2194	-0.64457	-1.76476
8.24038	-0.64267	-1.49889
8.26136	-0.64077	-1.24328
8.28234	-0.63887	-1.22896
8.30331	-0.63697	-1.38855
8.32429	-0.63507	-1.48463
8.34527	-0.63317	-1.68622
8.36624	-0.63128	-1.61857
8.38722	-0.62938	-1.34747
8.4082	-0.62748	-1.16412
8.42917	-0.62558	-1.06691
8.45015	-0.62368	-1.061
8.47113	-0.62178	-1.03701
8.49211	-0.61988	-1.17264
8.51308	-0.61799	-1.53009
8.53406	-0.61609	-1.42912
8.55504	-0.61419	-1.02546
8.57601	-0.61229	-0.86739
8.59699	-0.61039	-0.73832
8.61797	-0.60849	-0.75651
8.63894	-0.60659	-0.58454
8.65992	-0.6047	-0.30842
8.6809	-0.6028	-0.46318
8.70188	-0.6009	-0.61206
8.72285	-0.599	-0.50487
8.74383	-0.5971	-0.2498
8.76481	-0.5952	-0.03743
8.78578	-0.5933	-0.02459
8.80676	-0.59141	-0.33523
8.82774	-0.58951	-0.48188
8.84871	-0.58761	-0.41698
8.86969	-0.58571	-0.37533
8.89067	-0.58381	-0.33664
8.91165	-0.58191	-0.22541
8.93262	-0.58001	-0.03156
8.9536	-0.57812	0.34051
8.97458	-0.57622	0.52716
8.99555	-0.57432	0.54999
9.01653	-0.57242	0.44397
9.03751	-0.57052	0.06896
9.05848	-0.56862	-0.1144
9.07946	-0.56672	0.00984
9.10044	-0.56482	0.21347
9.12142	-0.56293	0.31559
9.14239	-0.56103	0.13194
9.16337	-0.55913	0.12646
9.18435	-0.55723	0.28727
9.20532	-0.55533	0.28228
9.2263	-0.55343	-0.02793
9.24728	-0.55153	-0.14602
9.26825	-0.54964	0.00603
9.28923	-0.54774	0.21589
9.31021	-0.54584	0.28992
9.33119	-0.54394	0.38762
9.35216	-0.54204	0.48506
9.37314	-0.54014	0.32219
9.39412	-0.53824	0.19786
9.41509	-0.53635	0.05444
9.43607	-0.53445	0.12435
9.45705	-0.53255	0.59046
9.47802	-0.53065	0.89543
9.499	-0.52875	0.90619
9.51998	-0.52685	0.48852
9.54095	-0.52495	-0.02472
9.56193	-0.52306	-0.1068
9.58291	-0.52116	0.12265
9.60389	-0.51926	0.3506
9.62486	-0.51736	0.48093
9.64584	-0.51546	0.47812
9.66682	-0.51356	0.27536
9.68779	-0.51166	0.03619
9.70877	-0.50977	0.01209
9.72975	-0.50787	0.0037
9.75072	-0.50597	-0.00865
9.7717	-0.50407	0.17417
9.79268	-0.50217	0.58022
9.81366	-0.50027	0.75219
9.83463	-0.49837	0.53286
9.85561	-0.49648	0.3368
9.87659	-0.49458	0.18136
9.89756	-0.49268	0.19873
9.91854	-0.49078	0.13471
9.93952	-0.48888	0.09703
9.96049	-0.48698	-0.03394
9.98147	-0.48508	0.10653
10.0024	-0.48319	0.64756
10.0234	-0.48129	0.92139
10.0444	-0.47939	0.95011
10.0654	-0.47749	0.93041
10.0864	-0.47559	1.08539
10.1073	-0.47369	1.34548
10.1283	-0.47179	1.47977
10.1493	-0.4699	1.3571
10.1703	-0.468	1.09056
10.1912	-0.4661	1.11957
10.2122	-0.4642	1.4397
10.2332	-0.4623	1.63397
10.2542	-0.4604	1.46594
10.2752	-0.4585	1.21667
10.2961	-0.4566	0.96172
10.3171	-0.45471	0.94376
10.3381	-0.45281	1.11175
10.3591	-0.45091	1.11704
10.38	-0.44901	0.84793
10.401	-0.44711	0.14654
10.422	-0.44521	-0.28487
10.443	-0.44331	-0.26534
10.4639	-0.44142	-0.82711
10.4849	-0.43952	-2.01909
10.5059	-0.43762	-2.26137
10.5269	-0.43572	-0.90704
10.5479	-0.43382	0.42216
10.5688	-0.43192	0.58669
10.5898	-0.43002	0.34449
10.6108	-0.42813	0.0663
10.6318	-0.42623	-0.33578
10.6527	-0.42433	-0.47848
10.6737	-0.42243	-0.44187
10.6947	-0.42053	-0.63527
10.7157	-0.41863	-0.86147
10.7366	-0.41673	-1.02333
10.7576	-0.41484	-0.96828
10.7786	-0.41294	-0.94428
10.7996	-0.41104	-1.12329
10.8206	-0.40914	-1.389
10.8415	-0.40724	-1.53687
10.8625	-0.40534	-1.57428
10.8835	-0.40344	-1.50547
10.9045	-0.40155	-1.54909
10.9254	-0.39965	-1.62396
10.9464	-0.39775	-1.82942
10.9674	-0.39585	-1.89848
10.9884	-0.39395	-1.83707
11.0093	-0.39205	-1.74965
11.0303	-0.39015	-1.5611
11.0513	-0.38826	-1.34805
11.0723	-0.38636	-1.2705
11.0932	-0.38446	-1.13834
11.1142	-0.38256	-1.11701
11.1352	-0.38066	-0.99706
11.1562	-0.37876	-0.85423
11.1772	-0.37686	-0.8872
11.1981	-0.37497	-1.11592
11.2191	-0.37307	-1.00899
11.2401	-0.37117	-0.89995
4.10743	-1.00525	-2.77946
4.1284	-1.00336	-3.29395
4.14938	-1.00146	0.94867
4.17036	-0.99956	2.14512
4.19133	-0.99766	3.97381
4.21231	-0.99576	6.66596
4.23329	-0.99386	6.66053
4.25426	-0.99196	2.1947
4.27524	-0.99007	-3.97022
4.29622	-0.98817	-5.26781
4.3172	-0.98627	-3.85092
4.33817	-0.98437	-0.80916
4.35915	-0.98247	0.22056
4.38013	-0.98057	0.17624
4.4011	-0.97867	2.13829
4.42208	-0.97678	0.40142
4.44306	-0.97488	-2.85452
4.46403	-0.97298	-5.63633
4.48501	-0.97108	-8.56875
4.50599	-0.96918	-11.124
4.52697	-0.96728	-21.5833
4.54794	-0.96538	-18.4549
4.56892	-0.96349	-19.8448
4.5899	-0.96159	-35.0385
4.61087	-0.95969	-28.3319
4.63185	-0.95779	-23.0206
4.65283	-0.95589	-20.0171
4.6738	-0.95399	-17.0764
4.69478	-0.95209	-13.1208
4.71576	-0.9502	-10.2641
4.73674	-0.9483	-10.5164
4.75771	-0.9464	-13.078
4.77869	-0.9445	-16.8332
4.79967	-0.9426	-18.3357
4.82064	-0.9407	-17.2268
4.84162	-0.9388	-15.4174
4.8626	-0.93691	-15.6065
4.88357	-0.93501	-16.3269
4.90455	-0.93311	-16.4351
4.92553	-0.93121	-14.6303
4.94651	-0.92931	-12.2088
4.96748	-0.92741	-7.79624
4.98846	-0.92551	-0.72806
5.00944	-0.92362	11.3304
5.03041	-0.92172	25.2531
5.05139	-0.91982	35.1503
5.07237	-0.91792	39.3611
5.09334	-0.91602	39.0722
5.11432	-0.91412	36.58
5.1353	-0.91222	36.1436
5.15628	-0.91033	35.8849
5.17725	-0.90843	31.2496
5.19823	-0.90653	21.8242
5.21921	-0.90463	14.6683
5.24018	-0.90273	10.8263
5.26116	-0.90083	8.77315
5.28214	-0.89893	7.86391
5.30311	-0.89703	3.77041
5.32409	-0.89514	-4.60832
5.34507	-0.89324	-12.9877
5.36605	-0.89134	-25.2957
5.38702	-0.88944	-37.3993
5.408	-0.88754	-44.1042
5.42898	-0.88564	-47.2929
5.44995	-0.88374	-46.2707
5.47093	-0.88185	-44.0076
5.49191	-0.87995	-38.3703
5.51288	-0.87805	-28.9767
5.53386	-0.87615	-24.9154
5.55484	-0.87425	-23.4693
5.57582	-0.87235	-20.1847
5.59679	-0.87045	-15.6633
5.61777	-0.86856	-10.5421
5.63875	-0.86666	-6.84911
5.65972	-0.86476	-4.68634
5.6807	-0.86286	-4.82764
5.70168	-0.86096	-4.81544
5.72265	-0.85906	-3.23533
5.74363	-0.85716	1.54173
5.76461	-0.85527	8.23086
5.78559	-0.85337	8.1877
5.80656	-0.85147	3.43728
5.82754	-0.84957	1.84432
5.84852	-0.84767	2.20012
5.86949	-0.84577	3.87384
5.89047	-0.84387	11.7772
5.91145	-0.84198	15.1275
5.93242	-0.84008	9.92726
5.9534	-0.83818	10.353
5.97438	-0.83628	14.7592
5.99536	-0.83438	12.8182
6.01633	-0.83248	12.0818
6.03731	-0.83058	15.3133
6.05829	-0.82869	12.1664
6.07926	-0.82679	7.83534
6.10024	-0.82489	10.0866
6.12122	-0.82299	12.3986
6.14219	-0.82109	11.0933
6.16317	-0.81919	10.6558
6.18415	-0.81729	10.7236
6.20513	-0.8154	2.1307
6.2261	-0.8135	1.15606
6.24708	-0.8116	6.22721
6.26806	-0.8097	10.8424
6.28903	-0.8078	16.5519
6.31001	-0.8059	14.3229
6.33099	-0.804	5.20746
6.35196	-0.80211	3.4385
6.37294	-0.80021	5.10773
6.39392	-0.79831	7.17872
6.41489	-0.79641	9.11808
6.43587	-0.79451	4.11842
6.45685	-0.79261	-1.71191
6.47783	-0.79071	-1.27266
6.4988	-0.78882	-3.66163
6.51978	-0.78692	-0.01927
6.54076	-0.78502	-3.50989
6.56173	-0.78312	-8.52721
6.58271	-0.78122	-5.10404
6.60369	-0.77932	-2.81757
6.62466	-0.77742	-1.79644
6.64564	-0.77552	-6.78436
6.66662	-0.77363	-5.55248
6.6876	-0.77173	-2.46383
6.70857	-0.76983	-1.27112
6.72955	-0.76793	-1.81617
6.75053	-0.76603	-6.98024
6.7715	-0.76413	-4.81449
6.79248	-0.76223	-0.00435
6.81346	-0.76034	-3.53008
6.83443	-0.75844	-9.52555
6.85541	-0.75654	-13.399
6.87639	-0.75464	-7.01499
6.89737	-0.75274	2.44414
6.91834	-0.75084	-0.75566
6.93932	-0.74894	-2.29566
6.9603	-0.74705	-1.95839
6.98127	-0.74515	-1.18074
7.00225	-0.74325	-7.27969
7.02323	-0.74135	-12.4627
7.0442	-0.73945	-8.44262
7.06518	-0.73755	-0.0779
7.08616	-0.73565	-2.76699
7.10714	-0.73376	-12.8262
7.12811	-0.73186	-6.66365
7.14909	-0.72996	2.94985
7.17007	-0.72806	-6.01095
7.19104	-0.72616	-8.2265
7.21202	-0.72426	-0.02567
7.233	-0.72236	-4.69971
7.25397	-0.72047	-12.5166
7.27495	-0.71857	2.52243
7.29593	-0.71667	-10.3798
7.31691	-0.71477	-10.6846
7.33788	-0.71287	3.58568
7.35886	-0.71097	-6.4165
7.37984	-0.70907	-6.89114
7.40081	-0.70718	-20.2459
7.42179	-0.70528	1.17537
7.44277	-0.70338	9.8484
7.46374	-0.70148	-10.431
7.48472	-0.69958	-64.8676
7.5057	-0.69768	-18.9109
7.52668	-0.69578	-8.54681
7.54765	-0.69389	0.69217
7.56863	-0.69199	-6.93169
7.58961	-0.69009	-7.71308
7.61058	-0.68819	-7.13469
7.63156	-0.68629	-6.77277
7.65254	-0.68439	-6.58446
7.67351	-0.68249	-5.65695
7.69449	-0.6806	-5.38602
7.71547	-0.6787	-5.48312
7.73645	-0.6768	-5.3652
7.75742	-0.6749	-5.35559
7.7784	-0.673	-6.0383
7.79938	-0.6711	-6.48032
7.82035	-0.6692	-6.27223
7.84133	-0.6673	-5.43595
7.86231	-0.66541	-4.33266
7.88328	-0.66351	-4.04034
7.90426	-0.66161	-4.2101
7.92524	-0.65971	-4.35184
7.94622	-0.65781	-4.37973
7.96719	-0.65591	-4.31627
7.98817	-0.65401	-4.49153
8.00915	-0.65212	-4.50197
8.03012	-0.65022	-4.09992
8.0511	-0.64832	-4.19126
8.07208	-0.64642	-4.08972
8.09305	-0.64452	-3.39869
8.11403	-0.64262	-2.95674
8.13501	-0.64072	-2.54488
8.15599	-0.63883	-2.11371
8.17696	-0.63693	-1.70169
8.19794	-0.63503	-1.20116
8.21892	-0.63313	-1.2084
8.23989	-0.63123	-1.25206
8.26087	-0.62933	-1.28854
8.28185	-0.62743	-1.29478
8.30282	-0.62554	-1.31501
8.3238	-0.62364	-1.35431
8.34478	-0.62174	-1.39623
8.36576	-0.61984	-1.29905
8.38673	-0.61794	-1.20742
8.40771	-0.61604	-0.8192
8.42869	-0.61414	-1.02138
8.44966	-0.61225	-1.4615
8.47064	-0.61035	-1.26481
8.49162	-0.60845	-1.12065
8.51259	-0.60655	-1.06217
8.53357	-0.60465	-1.0421
8.55455	-0.60275	-0.97001
8.57553	-0.60085	-0.76698
8.5965	-0.59896	-0.43572
8.61748	-0.59706	-0.38049
8.63846	-0.59516	-0.42193
8.65943	-0.59326	-0.20753
8.68041	-0.59136	0.02308
8.70139	-0.58946	0.27598
8.72236	-0.58756	0.25301
8.74334	-0.58567	0.0404
8.76432	-0.58377	0.10362
8.7853	-0.58187	0.20867
8.80627	-0.57997	-0.01582
8.82725	-0.57807	-0.1753
8.84823	-0.57617	-0.12251
8.8692	-0.57427	-0.0844
8.89018	-0.57238	0.35296
8.91116	-0.57048	0.71625
8.93213	-0.56858	0.68593
8.95311	-0.56668	0.5014
8.97409	-0.56478	0.20037
8.99507	-0.56288	0.08223
9.01604	-0.56098	0.08787
9.03702	-0.55908	0.19225
9.058	-0.55719	0.42081
9.07897	-0.55529	0.36094
9.09995	-0.55339	0.18482
9.12093	-0.55149	0.17042
9.1419	-0.54959	0.05564
9.16288	-0.54769	-0.07546
9.18386	-0.54579	-0.158
9.20484	-0.5439	0.0935
9.22581	-0.542	0.33044
9.24679	-0.5401	0.34122
9.26777	-0.5382	0.36414
9.28874	-0.5363	0.27255
9.30972	-0.5344	0.09663
9.3307	-0.5325	-0.19856
9.35167	-0.53061	-0.29458
9.37265	-0.52871	0.03897
9.39363	-0.52681	0.69671
9.41461	-0.52491	1.18027
9.43558	-0.52301	1.23747
9.45656	-0.52111	0.7977
9.47754	-0.51921	0.16812
9.49851	-0.51732	-0.24584
9.51949	-0.51542	-0.26894
9.54047	-0.51352	0.09188
9.56144	-0.51162	0.37602
9.58242	-0.50972	0.22445
9.6034	-0.50782	0.00191
9.62438	-0.50592	0.16631
9.64535	-0.50403	0.3379
9.66633	-0.50213	0.09914
9.68731	-0.50023	-0.12566
9.70828	-0.49833	-0.13045
9.72926	-0.49643	0.27796
9.75024	-0.49453	0.66374
9.77121	-0.49263	0.69108
9.79219	-0.49074	0.44635
9.81317	-0.48884	0.2854
9.83415	-0.48694	0.11732
9.85512	-0.48504	0.00551
9.8761	-0.48314	-0.17813
9.89708	-0.48124	-0.28372
9.91805	-0.47934	-0.11573
9.93903	-0.47745	0.18846
9.96001	-0.47555	0.59318
9.98098	-0.47365	0.8227
10.002	-0.47175	0.88146
10.0229	-0.46985	1.06338
10.0439	-0.46795	1.52796
10.0649	-0.46605	1.83437
10.0859	-0.46416	1.60898
10.1068	-0.46226	1.30518
10.1278	-0.46036	1.3079
10.1488	-0.45846	1.52474
10.1698	-0.45656	1.3216
10.1907	-0.45466	1.06481
10.2117	-0.45276	0.96866
10.2327	-0.45086	0.94722
10.2537	-0.44897	1.28021
10.2747	-0.44707	1.39463
10.2956	-0.44517	1.13041
10.3166	-0.44327	0.55326
10.3376	-0.44137	-0.00925
10.3586	-0.43947	-0.29734
10.3796	-0.43757	-0.24722
10.4005	-0.43568	-0.89248
10.4215	-0.43378	-1.99643
10.4425	-0.43188	-2.12506
10.4634	-0.42998	-0.8604
10.4844	-0.42808	0.41572
10.5054	-0.42618	0.61237
10.5264	-0.42428	0.34695
10.5474	-0.42239	-0.02624
10.5683	-0.42049	-0.42963
10.5893	-0.41859	-0.56829
10.6103	-0.41669	-0.70081
10.6313	-0.41479	-0.8619
10.6523	-0.41289	-1.02458
10.6732	-0.41099	-1.25014
10.6942	-0.4091	-1.28667
10.7152	-0.4072	-1.22635
10.7362	-0.4053	-1.17415
10.7571	-0.4034	-1.18052
10.7781	-0.4015	-1.16966
10.7991	-0.3996	-1.21697
10.8201	-0.3977	-1.20644
10.841	-0.39581	-1.11715
10.862	-0.39391	-1.10572
10.883	-0.39201	-1.15673
10.904	-0.39011	-1.25756
10.925	-0.38821	-1.2939
10.9459	-0.38631	-1.33807
10.9669	-0.38441	-1.29878
10.9879	-0.38252	-1.21412
11.0089	-0.38062	-1.10886
11.0298	-0.37872	-1.10832
11.0508	-0.37682	-0.85592
11.0718	-0.37492	-0.52842
11.0928	-0.37302	-0.35529
11.1137	-0.37112	-0.51667
11.1347	-0.36923	-0.46523
11.1557	-0.36733	-0.44124
11.1767	-0.36543	-0.5067
4.04718	-0.9998	-2.1955
4.06815	-0.9979	-2.89556
4.08913	-0.996	2.18717
4.11011	-0.99411	2.27415
4.13109	-0.99221	3.82407
4.15206	-0.99031	8.18751
4.17304	-0.98841	10.8571
4.19402	-0.98651	7.07312
4.21499	-0.98461	-0.43274
4.23597	-0.98271	-1.06324
4.25695	-0.98082	1.56668
4.27792	-0.97892	3.61944
4.2989	-0.97702	-0.61719
4.31988	-0.97512	-6.5027
4.34086	-0.97322	-1.6566
4.36183	-0.97132	2.6212
4.38281	-0.96942	-0.35946
4.40379	-0.96753	0.04091
4.42476	-0.96563	-3.56199
4.44574	-0.96373	-8.254
4.46672	-0.96183	-18.2219
4.48769	-0.95993	-12.1344
4.50867	-0.95803	-13.6623
4.52965	-0.95613	-30.7769
4.55063	-0.95424	-26.4074
4.5716	-0.95234	-21.7281
4.59258	-0.95044	-17.9558
4.61356	-0.94854	-14.8764
4.63453	-0.94664	-12.9521
4.65551	-0.94474	-12.1761
4.67649	-0.94284	-11.4867
4.69746	-0.94095	-12.4499
4.71844	-0.93905	-15.3431
4.73942	-0.93715	-16.9395
4.7604	-0.93525	-16.3635
4.78137	-0.93335	-15.2778
4.80235	-0.93145	-16.7583
4.82333	-0.92955	-18.3687
4.8443	-0.92766	-16.5719
4.86528	-0.92576	-14.2744
4.88626	-0.92386	-14.0261
4.90723	-0.92196	-12.5313
4.92821	-0.92006	-7.16362
4.94919	-0.91816	3.5643
4.97017	-0.91626	15.9119
4.99114	-0.91437	26.573
5.01212	-0.91247	32.9415
5.0331	-0.91057	35.678
5.05407	-0.90867	34.7463
5.07505	-0.90677	34.7286
5.09603	-0.90487	35.7094
5.117	-0.90297	33.9695
5.13798	-0.90108	30.0799
5.15896	-0.89918	24.0409
5.17994	-0.89728	17.6506
5.20091	-0.89538	15.1172
5.22189	-0.89348	15.9461
5.24287	-0.89158	14.3089
5.26384	-0.88968	5.82923
5.28482	-0.88778	-4.4172
5.3058	-0.88589	-16.0501
5.32677	-0.88399	-29.078
5.34775	-0.88209	-38.0497
5.36873	-0.88019	-43.9048
5.38971	-0.87829	-46.3552
5.41068	-0.87639	-47.3326
5.43166	-0.87449	-46.3515
5.45264	-0.8726	-39.8662
5.47361	-0.8707	-33.9758
5.49459	-0.8688	-33.5027
5.51557	-0.8669	-30.1697
5.53654	-0.865	-21.6122
5.55752	-0.8631	-14.1724
5.5785	-0.8612	-9.66237
5.59948	-0.85931	-6.63744
5.62045	-0.85741	-5.69287
5.64143	-0.85551	-5.46656
5.66241	-0.85361	-5.43559
5.68338	-0.85171	-0.29273
5.70436	-0.84981	6.03317
5.72534	-0.84791	6.23201
5.74631	-0.84602	2.26891
5.76729	-0.84412	1.44857
5.78827	-0.84222	3.21303
5.80925	-0.84032	5.42806
5.83022	-0.83842	13.1746
5.8512	-0.83652	15.9714
5.87218	-0.83462	11.7948
5.89315	-0.83273	12.2307
5.91413	-0.83083	14.2902
5.93511	-0.82893	11.1261
5.95608	-0.82703	10.956
5.97706	-0.82513	16.8059
5.99804	-0.82323	16.6448
6.01902	-0.82133	11.0812
6.03999	-0.81944	9.80387
6.06097	-0.81754	14.0877
6.08195	-0.81564	13.312
6.10292	-0.81374	13.3144
6.1239	-0.81184	12.478
6.14488	-0.80994	2.81734
6.16585	-0.80804	3.84599
6.18683	-0.80615	9.90397
6.20781	-0.80425	15.8201
6.22879	-0.80235	16.4309
6.24976	-0.80045	10.6587
6.27074	-0.79855	6.58518
6.29172	-0.79665	5.79465
6.31269	-0.79475	6.36063
6.33367	-0.79286	7.296
6.35465	-0.79096	9.57038
6.37562	-0.78906	6.10324
6.3966	-0.78716	0.18156
6.41758	-0.78526	0.74315
6.43856	-0.78336	-0.28099
6.45953	-0.78146	4.81091
6.48051	-0.77956	1.60897
6.50149	-0.77767	-3.04369
6.52246	-0.77577	-6.35955
6.54344	-0.77387	-5.58395
6.56442	-0.77197	-1.63507
6.58539	-0.77007	-4.49417
6.60637	-0.76817	-5.50244
6.62735	-0.76627	-5.71755
6.64833	-0.76438	-3.48493
6.6693	-0.76248	0.53515
6.69028	-0.76058	-5.72767
6.71126	-0.75868	-9.22967
6.73223	-0.75678	-3.51581
6.75321	-0.75488	-3.95353
6.77419	-0.75298	-12.3963
6.79516	-0.75109	-12.9162
6.81614	-0.74919	-3.74548
6.83712	-0.74729	2.6666
6.85809	-0.74539	-4.91156
6.87907	-0.74349	-4.70547
6.90005	-0.74159	-0.42303
6.92103	-0.73969	-1.11745
6.942	-0.7378	-15.5493
6.96298	-0.7359	-13.5269
6.98396	-0.734	-1.43086
7.00493	-0.7321	-0.17748
7.02591	-0.7302	-10.3804
7.04689	-0.7283	-9.94922
7.06786	-0.7264	0.00751
7.08884	-0.72451	-8.09736
7.10982	-0.72261	-20.8301
7.1308	-0.72071	-4.16506
7.15177	-0.71881	-0.71853
7.17275	-0.71691	-7.99929
7.19373	-0.71501	-10.2245
7.2147	-0.71311	0.38901
7.23568	-0.71122	-12.1581
7.25666	-0.70932	-2.37926
7.27763	-0.70742	-6.38769
7.29861	-0.70552	-14.2928
7.31959	-0.70362	-12.9078
7.34057	-0.70172	-17.3831
7.36154	-0.69982	-9.26592
7.38252	-0.69793	-6.78628
7.4035	-0.69603	-40.3553
7.42447	-0.69413	-87.052
7.44545	-0.69223	-3.22967
7.46643	-0.69033	-4.2953
7.4874	-0.68843	-2.40548
7.50838	-0.68653	-8.61707
7.52936	-0.68464	-8.65207
7.55034	-0.68274	-8.2167
7.57131	-0.68084	-8.12277
7.59229	-0.67894	-7.93443
7.61327	-0.67704	-6.93991
7.63424	-0.67514	-6.18099
7.65522	-0.67324	-6.1822
7.6762	-0.67134	-5.97566
7.69717	-0.66945	-6.07599
7.71815	-0.66755	-6.31155
7.73913	-0.66565	-6.2939
7.76011	-0.66375	-5.86196
7.78108	-0.66185	-5.5618
7.80206	-0.65995	-5.01782
7.82304	-0.65805	-4.95149
7.84401	-0.65616	-4.90342
7.86499	-0.65426	-4.81356
7.88597	-0.65236	-4.95207
7.90694	-0.65046	-4.86631
7.92792	-0.64856	-4.92309
7.9489	-0.64666	-4.68387
7.96988	-0.64476	-4.23275
7.99085	-0.64287	-4.13962
8.01183	-0.64097	-4.26145
8.03281	-0.63907	-4.03608
8.05378	-0.63717	-3.2611
8.07476	-0.63527	-2.49629
8.09574	-0.63337	-2.24674
8.11671	-0.63147	-2.11888
8.13769	-0.62958	-1.80231
8.15867	-0.62768	-1.85228
8.17965	-0.62578	-2.00212
8.20062	-0.62388	-2.12733
8.2216	-0.62198	-2.10014
8.24258	-0.62008	-2.16087
8.26355	-0.61818	-2.15813
8.28453	-0.61629	-1.72192
8.30551	-0.61439	-1.62518
8.32648	-0.61249	-1.47761
8.34746	-0.61059	-1.36258
8.36844	-0.60869	-1.53804
8.38942	-0.60679	-1.74922
8.41039	-0.60489	-1.59094
8.43137	-0.603	-1.63828
8.45235	-0.6011	-1.96179
8.47332	-0.5992	-1.97686
8.4943	-0.5973	-1.74004
8.51528	-0.5954	-1.47265
8.53625	-0.5935	-1.3079
8.55723	-0.5916	-1.30762
8.57821	-0.58971	-1.14446
8.59919	-0.58781	-0.80564
8.62016	-0.58591	-0.47813
8.64114	-0.58401	-0.3102
8.66212	-0.58211	-0.42111
8.68309	-0.58021	-0.71109
8.70407	-0.57831	-0.75475
8.72505	-0.57642	-0.66888
8.74602	-0.57452	-0.55361
8.767	-0.57262	-0.49156
8.78798	-0.57072	-0.50554
8.80896	-0.56882	-0.36974
8.82993	-0.56692	-0.08416
8.85091	-0.56502	0.17724
8.87189	-0.56312	0.44846
8.89286	-0.56123	0.3632
8.91384	-0.55933	-0.13572
8.93482	-0.55743	-0.60284
8.95579	-0.55553	-0.64258
8.97677	-0.55363	-0.469
8.99775	-0.55173	-0.34595
9.01873	-0.54983	-0.38345
9.0397	-0.54794	-0.40126
9.06068	-0.54604	-0.1231
9.08166	-0.54414	-0.00569
9.10263	-0.54224	-0.26885
9.12361	-0.54034	-0.22262
9.14459	-0.53844	0.14936
9.16556	-0.53654	0.30655
9.18654	-0.53465	0.15095
9.20752	-0.53275	0.19
9.2285	-0.53085	0.20054
9.24947	-0.52895	-0.07066
9.27045	-0.52705	-0.32008
9.29143	-0.52515	-0.31385
9.3124	-0.52325	-0.02433
9.33338	-0.52136	0.43179
9.35436	-0.51946	0.80478
9.37533	-0.51756	0.80772
9.39631	-0.51566	0.37773
9.41729	-0.51376	-0.15259
9.43827	-0.51186	-0.58706
9.45924	-0.50996	-0.66219
9.48022	-0.50807	-0.28151
9.5012	-0.50617	-0.06125
9.52217	-0.50427	-0.23124
9.54315	-0.50237	-0.13582
9.56413	-0.50047	-0.16651
9.5851	-0.49857	-0.27404
9.60608	-0.49667	-0.09816
9.62706	-0.49478	0.12029
9.64804	-0.49288	0.13544
9.66901	-0.49098	0.24592
9.68999	-0.48908	0.40608
9.71097	-0.48718	0.39775
9.73194	-0.48528	0.09544
9.75292	-0.48338	-0.07998
9.7739	-0.48149	-0.18107
9.79487	-0.47959	-0.3071
9.81585	-0.47769	-0.25915
9.83683	-0.47579	-0.28895
9.85781	-0.47389	-0.23592
9.87878	-0.47199	0.23446
9.89976	-0.47009	0.37043
9.92074	-0.4682	0.20356
9.94171	-0.4663	0.33332
9.96269	-0.4644	0.96111
9.98367	-0.4625	1.2649
10.0046	-0.4606	1.23954
10.0256	-0.4587	0.96292
10.0466	-0.4568	0.91306
10.0676	-0.45491	1.04133
10.0885	-0.45301	1.12164
10.1095	-0.45111	1.02266
10.1305	-0.44921	1.13803
10.1515	-0.44731	1.04257
10.1725	-0.44541	0.83629
10.1934	-0.44351	1.11541
10.2144	-0.44161	1.45626
10.2354	-0.43972	1.30868
10.2564	-0.43782	0.78628
10.2774	-0.43592	0.14416
10.2983	-0.43402	-0.19974
10.3193	-0.43212	0.05183
10.3403	-0.43022	-0.56108
10.3613	-0.42832	-1.77818
10.3822	-0.42643	-2.1348
10.4032	-0.42453	-0.90164
10.4242	-0.42263	0.43147
10.4452	-0.42073	0.55975
10.4661	-0.41883	0.37836
10.4871	-0.41693	0.07099
10.5081	-0.41503	-0.23816
[truncated: 82,501 more rows]
