# Supplementary material for: Electronic ferroelectricity in monolayer graphene moiré superlattices
Source: Nat Commun. 2024 Dec 30;15:10905. doi: 10.1038/s41467-024-55281-z (PMC11685881; doi:10.1038/s41467-024-55281-z)
Supplement: Supplementary file 6 — Source Data Figure 3 [file 41467_2024_55281_MOESM6_ESM.xlsx]

## Sheet: Fig3a
E (mV nm^-1)	n_total (10^12 cm^-2)	delta_n_H (10^12 cm^-2)
106.534	-3.995	-0.08531
106.08	-3.995	1.31634
105.625	-3.995	1.92001
105.171	-3.995	2.13311
104.716	-3.995	2.26884
104.261	-3.995	2.38785
103.807	-3.995	2.50935
103.352	-3.995	2.44793
102.898	-3.995	2.52535
102.443	-3.995	2.37556
101.989	-3.995	2.36471
101.534	-3.995	2.35235
101.079	-3.995	2.29717
100.625	-3.995	2.26802
100.17	-3.995	2.31166
99.7156	-3.995	2.27064
99.261	-3.995	2.21419
98.8064	-3.995	2.19045
98.3518	-3.995	2.1014
97.8972	-3.995	1.9674
97.4426	-3.995	1.94936
96.9881	-3.995	1.96835
96.5335	-3.995	1.88523
96.0789	-3.995	2.60581
95.6243	-3.995	2.6793
95.1697	-3.995	2.46087
94.7151	-3.995	2.25382
94.2605	-3.99501	2.19216
93.8059	-3.99501	2.15239
93.3513	-3.99501	2.16113
92.8967	-3.99501	2.15595
92.4422	-3.995	2.13359
91.9876	-3.995	2.1793
91.533	-3.995	2.18026
91.0784	-3.995	2.2319
90.6238	-3.995	2.18631
90.1692	-3.995	2.17451
89.7146	-3.995	2.21324
89.26	-3.995	2.20891
88.8054	-3.995	2.23489
88.3508	-3.99501	2.13342
87.8962	-3.99501	2.14762
87.4417	-3.995	2.18428
86.9872	-3.995	2.23641
86.5327	-3.995	2.22382
86.0782	-3.99499	2.18609
85.6237	-3.99499	2.14167
85.1684	-3.99502	2.07081
84.7138	-3.99502	2.04023
84.2593	-3.99501	2.02753
83.8048	-3.99501	2.00263
83.3503	-3.99501	1.98905
82.8958	-3.995	1.98241
82.4413	-3.995	1.98547
81.9868	-3.995	1.98624
81.5323	-3.99499	2.00692
81.0777	-3.99499	1.99623
80.6232	-3.99499	1.98335
80.1679	-3.99502	2.00501
79.7134	-3.99502	2.01687
79.2589	-3.99501	2.0122
78.8044	-3.99501	2.01485
78.3499	-3.99501	2.01877
77.8953	-3.995	2.02682
77.4408	-3.995	2.03184
76.9863	-3.995	2.05631
76.5318	-3.99499	2.06349
76.0773	-3.99499	2.05016
75.6219	-3.99502	2.05082
75.1674	-3.99502	2.06734
74.7129	-3.99502	2.12403
74.2584	-3.99501	2.20065
73.8039	-3.99501	2.30034
73.3494	-3.99501	2.47827
72.8949	-3.995	2.76108
72.4404	-3.995	3.24951
71.9859	-3.995	4.25487
71.5314	-3.99499	7.78206
71.0768	-3.99499	-50.9997
70.6215	-3.99502	-4.90114
70.167	-3.99502	-2.38959
69.7125	-3.99501	-1.51715
69.258	-3.99501	-1.12216
68.8034	-3.99501	-0.93379
68.3489	-3.99501	-0.83879
67.8944	-3.995	-0.79322
67.4399	-3.995	-0.69391
66.9854	-3.995	-0.5677
66.5309	-3.99499	-0.4992
66.0764	-3.99499	-0.45677
65.621	-3.99502	-0.4112
65.1665	-3.99502	-0.38849
64.712	-3.99501	-0.34822
64.2575	-3.99501	-0.31626
63.803	-3.99501	-0.2746
63.3485	-3.995	-0.23787
62.894	-3.995	-0.22076
62.4395	-3.995	-0.13816
61.9849	-3.99499	-0.01276
61.5304	-3.99499	0.07516
61.0759	-3.99499	0.10223
60.6206	-3.99502	0.11395
60.1661	-3.99502	0.10885
59.7116	-3.99501	0.09817
59.257	-3.99501	0.06907
58.8025	-3.99501	0.05921
58.348	-3.995	0.10703
57.8935	-3.995	0.15932
57.439	-3.995	0.18631
56.9845	-3.99499	0.21312
56.53	-3.99499	0.23621
56.0746	-3.99502	0.25488
55.6201	-3.99502	0.27278
55.1656	-3.99502	0.29649
54.7111	-3.99501	0.29046
54.2566	-3.99501	0.27322
53.8021	-3.99501	0.28544
53.3476	-3.995	0.30413
52.8931	-3.995	0.30703
52.4385	-3.995	0.31285
51.984	-3.99499	0.34587
51.5295	-3.99499	0.3858
51.0742	-3.99502	0.41123
50.6197	-3.99502	0.41182
50.1651	-3.99501	0.41442
49.7106	-3.99501	0.38505
49.2561	-3.99501	0.35402
48.8016	-3.99501	0.33885
48.3471	-3.995	0.34808
47.8926	-3.995	0.35633
47.4381	-3.995	0.36147
46.9836	-3.99499	0.36992
46.5291	-3.99499	0.36652
46.0737	-3.99502	0.34476
45.6192	-3.99502	0.32878
45.1647	-3.99501	0.32456
44.7102	-3.99501	0.35024
44.2557	-3.99501	0.3581
43.8012	-3.995	0.32581
43.3466	-3.995	0.31865
42.8921	-3.995	0.32987
42.4376	-3.99499	0.30438
41.9831	-3.99499	0.28941
41.5278	-3.99502	0.30821
41.0733	-3.99502	0.32342
40.6187	-3.99502	0.33326
40.1642	-3.99501	0.36685
39.7097	-3.99501	0.40954
39.2552	-3.99501	0.41599
38.8007	-3.995	0.40189
38.3462	-3.995	0.40738
37.8917	-3.995	0.42324
37.4372	-3.99499	0.41726
36.9827	-3.99499	0.39724
36.5273	-3.99502	0.39603
36.0728	-3.99502	0.40464
35.6183	-3.99502	0.40415
35.1638	-3.99501	0.36836
34.7093	-3.99501	0.34852
34.2548	-3.99501	0.34386
33.8002	-3.995	0.35009
33.3457	-3.995	0.34128
32.8912	-3.995	0.34727
32.4367	-3.99499	0.36838
31.9822	-3.99499	0.36925
31.5269	-3.99502	0.36025
31.0724	-3.99502	0.34907
30.6178	-3.99501	0.35695
30.1633	-3.99501	0.37103
29.7088	-3.99501	0.36755
29.2543	-3.99501	0.37454
28.7998	-3.995	0.36394
28.3453	-3.995	0.35264
27.8908	-3.995	0.35082
27.4363	-3.99499	0.35358
26.9809	-3.99502	0.36215
26.5264	-3.99502	0.35814
26.0719	-3.99502	0.34543
25.6174	-3.99501	0.35465
25.1654	-3.99491	0.30557
24.7125	-3.99483	0.31637
24.2513	-3.99511	0.31318
23.7985	-3.99504	0.30916
23.3457	-3.99496	0.31291
22.8928	-3.99489	0.30572
22.4316	-3.99517	0.29928
21.9788	-3.99509	0.2994
21.5259	-3.99502	0.30701
21.0731	-3.99495	0.30202
20.6203	-3.99487	0.28923
20.1591	-3.99515	0.27512
19.7062	-3.99508	0.26904
19.2534	-3.995	0.26633
18.8006	-3.99493	0.25884
18.3477	-3.99486	0.25245
17.8865	-3.99513	0.24956
17.4337	-3.99506	0.25157
16.9808	-3.99499	0.24275
16.528	-3.99491	0.2359
16.0752	-3.99484	0.22821
15.614	-3.99512	0.22056
15.1611	-3.99504	0.21918
14.7083	-3.99497	0.20935
14.2554	-3.9949	0.19999
13.7942	-3.99517	0.1944
13.3414	-3.9951	0.19146
12.8886	-3.99503	0.1936
12.4357	-3.99495	0.19708
11.9829	-3.99488	0.19335
11.5217	-3.99516	0.1861
11.0688	-3.99508	0.18377
10.616	-3.99501	0.19059
10.1632	-3.99494	0.19189
9.71033	-3.99487	0.18954
9.24913	-3.99514	0.17435
8.79629	-3.99507	0.17765
8.34345	-3.995	0.17993
7.89061	-3.99492	0.18229
7.43777	-3.99485	0.17372
6.97658	-3.99513	0.17545
6.52374	-3.99505	0.17681
6.0709	-3.99498	0.17865
5.61806	-3.99491	0.18079
5.15686	-3.99518	0.18271
4.70402	-3.99511	0.18582
4.25118	-3.99504	0.18121
3.79834	-3.99496	0.18165
3.3455	-3.99489	0.18594
2.88431	-3.99517	0.18205
2.43147	-3.99509	0.18305
1.97863	-3.99502	0.1856
1.52579	-3.99495	0.18363
1.07295	-3.99487	0.18368
0.61175	-3.99515	0.18271
0.15891	-3.99508	0.18685
-0.29393	-3.995	0.18177
-0.74677	-3.99493	0.18649
-1.19961	-3.99486	0.18411
-1.6608	-3.99513	0.17834
-2.11364	-3.99506	0.16876
-2.56648	-3.99499	0.16391
-3.01932	-3.99491	0.15855
-3.47216	-3.99484	0.15742
-3.93336	-3.99512	0.14853
-4.3862	-3.99504	0.13899
-4.83904	-3.99497	0.13893
-5.29188	-3.9949	0.13867
-5.75307	-3.99517	0.13368
-6.20591	-3.9951	0.13436
-6.65875	-3.99503	0.12808
-7.11159	-3.99495	0.13109
-7.56443	-3.99488	0.13045
-8.02563	-3.99516	0.12434
-8.47847	-3.99508	0.12627
-8.93131	-3.99501	0.12745
-9.38415	-3.99494	0.13151
-9.83699	-3.99487	0.12645
-10.2982	-3.99514	0.12529
-10.751	-3.99507	0.12787
-11.2039	-3.995	0.12388
-11.6567	-3.99492	0.12647
-12.1096	-3.99485	0.12427
-12.5707	-3.99513	0.12217
-13.0236	-3.99505	0.11677
-13.4764	-3.99498	0.11688
-13.9293	-3.99491	0.11118
-14.3904	-3.99518	0.10288
-14.8433	-3.99511	0.09551
-15.2961	-3.99504	0.09123
-15.749	-3.99496	0.0893
-16.2018	-3.99489	0.08331
-16.663	-3.99517	0.07858
-17.1158	-3.99509	0.07094
-17.5687	-3.99502	0.06744
-18.0215	-3.99495	0.05929
-18.4744	-3.99487	0.05338
-18.9356	-3.99515	0.04641
-19.3884	-3.99508	0.04287
-19.8412	-3.995	0.04709
-20.2941	-3.99493	0.04802
-20.7469	-3.99486	0.041
-21.2081	-3.99513	0.03787
-21.661	-3.99506	0.02784
-22.1138	-3.99499	0.01934
-22.5666	-3.99491	0.01633
-23.0195	-3.99484	0.01504
-23.4807	-3.99512	0.01304
-23.9335	-3.99504	0.01461
-24.3864	-3.99497	0.01321
-24.8392	-3.9949	0.00731
-25.3004	-3.99517	-0.0013
-25.7532	-3.9951	-0.00987
-26.2061	-3.99503	-0.01334
-26.6589	-3.99495	-0.02415
-27.1118	-3.99488	-0.03657
-27.5729	-3.99516	-0.04729
-28.0258	-3.99508	-0.05644
-28.4786	-3.99501	-0.06507
-28.9315	-3.99494	-0.075
-29.3843	-3.99487	-0.08886
-29.8455	-3.99514	-0.10061
-30.2983	-3.99507	-0.11029
-30.7512	-3.995	-0.11736
-31.204	-3.99492	-0.12264
-31.6569	-3.99485	-0.12702
-32.1181	-3.99513	-0.12682
-32.5709	-3.99505	-0.13374
-33.0237	-3.99498	-0.14027
-33.4766	-3.99491	-0.14707
-33.9378	-3.99518	-0.15371
-34.3906	-3.99511	-0.16681
-34.8434	-3.99504	-0.18076
-35.2963	-3.99496	-0.19338
-35.7491	-3.99489	-0.20997
-36.2103	-3.99517	-0.22076
-36.6632	-3.99509	-0.23367
-37.116	-3.99502	-0.24742
-37.5688	-3.99495	-0.26037
-38.0217	-3.99487	-0.27704
-38.4829	-3.99515	-0.29201
-38.9357	-3.99508	-0.30901
-39.3886	-3.995	-0.32483
-39.8414	-3.99493	-0.34019
-40.2942	-3.99486	-0.35684
-40.7554	-3.99513	-0.37611
-41.2083	-3.99506	-0.39556
-41.6611	-3.99499	-0.41084
-42.114	-3.99491	-0.43127
-42.5668	-3.99484	-0.45509
-43.028	-3.99512	-0.47741
-43.4808	-3.99504	-0.50249
-43.9337	-3.99497	-0.52721
-44.3865	-3.9949	-0.5467
-44.8477	-3.99517	-0.56535
-45.3006	-3.9951	-0.57731
-45.7534	-3.99503	-0.47893
-46.2062	-3.99495	-0.7051
-46.6591	-3.99488	-0.75155
-47.1203	-3.99516	-0.67891
-47.5731	-3.99508	-0.73632
-48.0259	-3.99501	0.59288
-48.4788	-3.99494	-0.74645
-48.9316	-3.99487	-0.70851
-49.3928	-3.99514	-0.71217
-49.8457	-3.99507	-0.71963
-50.2985	-3.995	-0.73867
-50.7513	-3.99492	-0.76165
-51.2042	-3.99485	-0.777
-51.6654	-3.99513	-0.78605
-52.1182	-3.99505	-0.79599
-52.571	-3.99498	-0.81482
-53.0239	-3.99491	-0.82904
-53.4851	-3.99518	-0.83684
-53.9379	-3.99511	-0.85625
-54.3908	-3.99504	-0.87496
-54.8436	-3.99496	-0.89478
-55.2965	-3.99489	-0.91067
-55.7576	-3.99517	-0.92746
-56.2105	-3.99509	-0.94308
-56.6633	-3.99502	-0.9596
-57.1162	-3.99495	-0.97848
-57.569	-3.99487	-1
-58.0302	-3.99515	-1.02356
-58.483	-3.99508	-1.04235
-58.9359	-3.995	-1.05922
-59.3887	-3.99493	-1.07395
-59.8416	-3.99486	-1.08965
-60.3028	-3.99513	-1.10084
-60.7556	-3.99506	-1.10885
-61.2084	-3.99499	-1.12291
-61.6613	-3.99491	-1.13781
-62.1141	-3.99484	-1.15076
-62.5753	-3.99512	-1.1603
-63.0281	-3.99504	-1.17264
-63.481	-3.99497	-1.18893
-63.9338	-3.9949	-1.20094
-64.395	-3.99517	-1.21759
-64.8479	-3.9951	-1.2409
-65.3007	-3.99503	-1.26538
-65.7535	-3.99495	-1.28737
-66.2064	-3.99488	-1.30406
-66.6676	-3.99516	-1.32928
-67.1204	-3.99508	-1.35914
-67.5733	-3.99501	-1.39331
-68.0261	-3.99494	-1.44153
-68.4789	-3.99487	-1.49359
-68.9401	-3.99514	-1.55487
-69.393	-3.99507	-1.64333
-69.8458	-3.995	-1.77941
-70.2986	-3.99492	-2.00582
-70.7515	-3.99485	-2.38036
-71.2127	-3.99513	-3.02909
-71.6655	-3.99505	-4.42943
-72.1184	-3.99498	-10.0903
-72.5712	-3.99491	20.3041
-73.0324	-3.99518	4.89319
-73.4852	-3.99511	2.78697
-73.9381	-3.99504	1.92542
-74.3909	-3.99496	1.5187
-74.8438	-3.99489	1.26236
-75.305	-3.99517	1.10101
-75.7578	-3.99509	1.02948
-76.2106	-3.99502	0.97548
-76.6635	-3.99495	0.93332
-77.1163	-3.99487	0.92775
-77.5775	-3.99515	0.92512
-78.0303	-3.99508	0.93261
-78.4832	-3.995	0.93001
-78.936	-3.99493	0.90125
-79.3889	-3.99486	0.89925
-79.8501	-3.99513	0.86736
-80.3029	-3.99506	0.85877
-80.7558	-3.99499	0.84228
-81.2086	-3.99491	0.80419
-81.6614	-3.99484	0.78333
-82.1226	-3.99512	0.76838
-82.5755	-3.99504	0.74422
-83.0283	-3.99497	0.70462
-83.4811	-3.9949	0.65109
-83.9423	-3.99517	0.62184
-84.3952	-3.9951	0.59511
-84.848	-3.99503	0.54477
-85.3009	-3.99495	0.48923
-85.7537	-3.99488	0.44195
-86.2149	-3.99516	0.39826
-86.6677	-3.99508	0.3612
-87.1206	-3.99501	0.35409
-87.5734	-3.99494	0.34849
-88.0263	-3.99487	0.33177
-88.4874	-3.99514	0.3136
-88.9403	-3.99507	0.304
-89.3931	-3.995	0.3007
-89.846	-3.99492	0.29301
-90.2988	-3.99485	0.27311
-90.76	-3.99513	0.24545
-91.2129	-3.99505	0.22595
-91.6657	-3.99498	0.20173
-92.1185	-3.99491	0.1937
-92.5797	-3.99518	0.18892
-93.0326	-3.99511	0.18435
-93.4854	-3.99504	0.18564
-93.9382	-3.99496	0.18804
-94.3911	-3.99489	0.1865
-94.8523	-3.99517	0.18364
-95.3051	-3.99509	0.17511
-95.758	-3.99502	0.16114
-96.2108	-3.99495	0.15796
-96.6636	-3.99487	0.15077
-97.1248	-3.99515	0.15032
-97.5777	-3.99508	0.14846
-98.0305	-3.995	0.13822
-98.4834	-3.99493	0.12245
-98.9362	-3.99486	0.10607
-99.3974	-3.99513	0.10251
-99.8502	-3.99506	0.09896
-100.303	-3.99499	0.09714
-100.756	-3.99491	0.09779
-101.209	-3.99484	0.08338
-101.67	-3.99512	0.06536
-102.123	-3.99504	0.05055
-102.576	-3.99497	0.02802
-103.028	-3.9949	0.01374
-103.49	-3.99517	-0.00617
-103.942	-3.9951	-0.01442
-104.395	-3.99503	-0.01635
-104.848	-3.99495	-0.01756
-105.301	-3.99488	-0.00731
-105.762	-3.99516	-0.00161
107.102	-3.89513	-0.79146
106.648	-3.89513	-0.67711
106.193	-3.89513	0.39483
105.739	-3.89513	25.5452
105.284	-3.89513	-6.63191
104.829	-3.89513	-4.74418
104.375	-3.89513	-4.21367
103.92	-3.89513	-4.01278
103.466	-3.89513	-4.01767
103.011	-3.89513	-3.97659
102.557	-3.89513	-3.98815
102.102	-3.89513	-3.94031
101.647	-3.89513	-3.89928
101.193	-3.89513	-3.89797
100.738	-3.89513	-3.89232
100.284	-3.89513	-3.77827
99.829	-3.89513	-3.93719
99.3744	-3.89513	-3.91397
98.9198	-3.89513	-3.80376
98.4652	-3.89513	-3.66484
98.0106	-3.89513	-3.53367
97.5561	-3.89513	-3.48844
97.1015	-3.89513	-3.52427
96.6469	-3.89513	-3.75765
96.1923	-3.89513	-4.77889
95.7377	-3.89513	-1.39186
95.2831	-3.89513	-4.30643
94.8285	-3.89513	-4.03966
94.3739	-3.89513	-4.09236
93.9193	-3.89513	-4.09054
93.4648	-3.89513	-4.41004
93.0102	-3.89513	-5.05353
92.5556	-3.89513	-2.94056
92.101	-3.89513	-3.95439
91.6464	-3.89513	-4.07845
91.1918	-3.89513	-4.21141
90.7372	-3.89513	-3.97107
90.2826	-3.89513	-3.89666
89.828	-3.89513	-3.98818
89.3734	-3.89513	-4.08841
88.9188	-3.89513	-4.3269
88.4643	-3.89513	-3.83649
88.0097	-3.89513	-4.22706
87.5551	-3.89513	-4.34587
87.1005	-3.89513	-4.47263
86.6459	-3.89513	-4.5276
86.1913	-3.89513	-4.3013
85.7369	-3.89512	-4.15708
85.2824	-3.89512	-4.27247
84.8279	-3.89512	-4.62952
84.3734	-3.89511	-4.85516
83.918	-3.89514	-5.20508
83.4635	-3.89514	-5.29618
83.009	-3.89514	-5.60024
82.5545	-3.89513	-5.9676
82.1	-3.89513	-6.35433
81.6455	-3.89513	-7.17777
81.191	-3.89512	-7.55875
80.7365	-3.89512	-8.45211
80.2819	-3.89512	-10.6759
79.8274	-3.89511	-12.5669
79.3721	-3.89515	-13.6989
78.9176	-3.89514	-14.3486
78.4631	-3.89514	-12.4831
78.0086	-3.89514	-13.6492
77.5541	-3.89513	-15.9169
77.0995	-3.89513	-16.8508
76.645	-3.89513	-15.8766
76.1905	-3.89512	-15.8265
75.736	-3.89512	-17.8169
75.2815	-3.89512	-20.2297
74.827	-3.89511	-20.1534
74.3716	-3.89515	-20.1846
73.9171	-3.89514	-27.7636
73.4626	-3.89514	-30.8911
73.0081	-3.89514	-27.7818
72.5536	-3.89513	-23.2646
72.0991	-3.89513	-25.4528
71.6446	-3.89513	-30.3782
71.1901	-3.89512	-33.6466
70.7355	-3.89512	-33.6238
70.281	-3.89512	-33.0671
69.8265	-3.89511	-32.769
69.3712	-3.89514	-30.8161
68.9167	-3.89514	-28.5306
68.4621	-3.89514	-59.7455
68.0076	-3.89514	-51.0167
67.5531	-3.89513	-55.5851
67.0986	-3.89513	-54.9444
66.6441	-3.89513	-41.6576
66.1896	-3.89512	-33.5118
65.7351	-3.89512	-46.998
65.2806	-3.89512	-79.8294
64.8252	-3.89515	-81.1013
64.3707	-3.89514	-40.9988
63.9162	-3.89514	-41.1771
63.4617	-3.89514	-33.1597
63.0072	-3.89513	-30.0004
62.5527	-3.89513	-33.1039
62.0982	-3.89513	-27.5953
61.6437	-3.89512	-25.4604
61.1891	-3.89512	-25.6147
60.7346	-3.89512	-22.2861
60.2801	-3.89511	-19.7279
59.8248	-3.89515	-14.2871
59.3703	-3.89514	-13.2772
58.9158	-3.89514	-12.0067
58.4612	-3.89514	-10.3722
58.0067	-3.89513	-9.2009
57.5522	-3.89513	-8.42236
57.0977	-3.89513	-8.24657
56.6432	-3.89512	-7.79081
56.1887	-3.89512	-7.4629
55.7342	-3.89512	-7.53488
55.2797	-3.89511	-7.4967
54.8243	-3.89515	-7.32519
54.3698	-3.89514	-7.32027
53.9153	-3.89514	-8.20701
53.4608	-3.89514	-8.18858
53.0063	-3.89513	-7.84635
52.5518	-3.89513	-8.01489
52.0973	-3.89513	-8.19492
51.6427	-3.89512	-7.68136
51.1882	-3.89512	-7.79919
50.7337	-3.89512	-8.07957
50.2784	-3.89515	-8.06042
49.8239	-3.89514	-7.87784
49.3693	-3.89514	-8.02703
48.9148	-3.89514	-8.00869
48.4603	-3.89514	-7.54669
48.0058	-3.89513	-7.40635
47.5513	-3.89513	-7.71969
47.0968	-3.89513	-7.58485
46.6423	-3.89512	-7.4246
46.1878	-3.89512	-7.40144
45.7333	-3.89512	-7.68479
45.2779	-3.89515	-7.51969
44.8234	-3.89514	-7.67602
44.3689	-3.89514	-7.83675
43.9144	-3.89514	-8.56936
43.4599	-3.89513	-9.18381
43.0054	-3.89513	-9.94879
42.5508	-3.89513	-10.2084
42.0963	-3.89512	-10.8372
41.6418	-3.89512	-11.538
41.1873	-3.89512	-12.3527
40.7328	-3.89511	-13.341
40.2775	-3.89515	-14.9909
39.8229	-3.89514	-13.2873
39.3684	-3.89514	-14.9579
38.9139	-3.89514	-19.1851
38.4594	-3.89513	-21.6445
38.0049	-3.89513	-19.1729
37.5504	-3.89513	-21.5735
37.0959	-3.89512	-35.4327
36.6414	-3.89512	-31.9143
36.1869	-3.89512	-20.3264
35.7323	-3.89511	-20.3421
35.277	-3.89515	-29.2243
34.8225	-3.89514	-23.2099
34.368	-3.89514	-19.1384
33.9135	-3.89514	-23.0772
33.459	-3.89513	-26.7675
33.0044	-3.89513	-23.1811
32.5499	-3.89513	-17.1578
32.0954	-3.89512	-17.1383
31.6409	-3.89512	-17.2343
31.1864	-3.89512	-18.0711
30.731	-3.89515	-18.1832
30.2765	-3.89514	-17.1642
29.822	-3.89514	-14.9235
29.3675	-3.89514	-14.8978
28.913	-3.89514	-15.6046
28.4585	-3.89513	-18.1149
28.004	-3.89513	-19.1272
27.5495	-3.89513	-18.1154
27.095	-3.89512	-21.6276
26.6405	-3.89512	-26.8923
26.1859	-3.89512	-26.8589
25.7306	-3.89515	-23.0163
25.2761	-3.89514	-32.1168
24.8216	-3.89514	-40.3561
24.3671	-3.89514	-39.9951
23.9125	-3.89513	-31.9495
23.458	-3.89513	-29.2873
23.0035	-3.89513	-26.776
22.5482	-3.89516	-332.557
22.0953	-3.89509	8607.82
21.6425	-3.89501	331.606
21.1813	-3.89529	282.757
20.7285	-3.89522	77.2154
20.2756	-3.89514	319.204
19.8228	-3.89507	77.2109
19.3699	-3.895	38.7046
18.9088	-3.89527	27.7287
18.4559	-3.8952	30.7119
18.0031	-3.89513	23.6655
17.5502	-3.89505	20.3688
17.0974	-3.89498	14.2762
16.6362	-3.89526	13.5628
16.1834	-3.89518	15.1104
15.7305	-3.89511	15.1273
15.2777	-3.89504	15.0939
14.8248	-3.89496	14.9972
14.3636	-3.89524	17.807
13.9108	-3.89517	18.9619
13.458	-3.89509	23.5214
13.0051	-3.89502	23.4905
12.5439	-3.8953	23.4138
12.0911	-3.89522	25.5312
11.6382	-3.89515	25.5174
11.1854	-3.89508	27.9624
10.7326	-3.89501	25.4136
10.2714	-3.89528	30.8758
9.81853	-3.89521	30.8001
9.36569	-3.89514	25.5584
8.91285	-3.89506	25.3221
8.46001	-3.89499	23.4432
7.99882	-3.89527	23.3665
7.54598	-3.89519	25.5456
7.09314	-3.89512	25.4783
6.6403	-3.89505	25.4409
6.18746	-3.89497	21.8669
5.72626	-3.89525	21.739
5.27342	-3.89518	20.3753
4.82058	-3.8951	20.3309
4.36774	-3.89503	17.8515
3.90655	-3.89531	15.8961
3.45371	-3.89523	14.9962
3.00087	-3.89516	13.5687
2.54803	-3.89509	13.5973
2.09519	-3.89501	13.0088
1.63399	-3.89529	12.9589
1.18115	-3.89522	12.96
0.72831	-3.89514	12.4033
0.27547	-3.89507	11.4115
-0.17737	-3.895	10.5343
-0.63856	-3.89527	10.1566
-1.0914	-3.8952	10.1449
-1.54424	-3.89513	9.8101
-1.99708	-3.89505	10.1789
-2.44992	-3.89498	9.45221
-2.91112	-3.89526	8.5706
-3.36396	-3.89518	8.56017
-3.8168	-3.89511	8.32703
-4.26964	-3.89504	8.2822
-4.72248	-3.89496	7.8169
-5.18367	-3.89524	7.82497
-5.63651	-3.89517	8.04966
-6.08935	-3.89509	7.81442
-6.54219	-3.89502	7.61586
-7.00339	-3.8953	7.59544
-7.45623	-3.89522	7.62083
-7.90907	-3.89515	7.19504
-8.36191	-3.89508	6.63551
-8.81475	-3.89501	6.32359
-9.27594	-3.89528	5.74466
-9.72878	-3.89521	5.61635
-10.1816	-3.89514	5.38443
-10.6345	-3.89506	4.85052
-11.0873	-3.89499	4.67124
-11.5485	-3.89527	4.66587
-12.0013	-3.89519	4.77016
-12.4542	-3.89512	4.40916
-12.907	-3.89505	4.25321
-13.3599	-3.89497	4.10296
-13.821	-3.89525	4.18323
-14.2739	-3.89518	4.1805
-14.7267	-3.8951	3.89505
-15.1796	-3.89503	3.76569
-15.6408	-3.89531	3.7697
-16.0936	-3.89523	3.9651
-16.5465	-3.89516	4.11946
-16.9993	-3.89509	3.96805
-17.4521	-3.89501	4.04016
-17.9133	-3.89529	3.96092
-18.3662	-3.89522	4.11151
-18.819	-3.89514	4.25781
-19.2718	-3.89507	4.25138
-19.7247	-3.895	4.18744
-20.1859	-3.89527	4.33532
-20.6387	-3.8952	4.59025
-21.0916	-3.89513	4.58687
-21.5444	-3.89505	4.76433
-21.9972	-3.89498	4.58475
-22.4584	-3.89526	4.25538
-22.9113	-3.89518	4.25473
-23.3641	-3.89511	4.3325
-23.8169	-3.89504	4.67344
-24.2698	-3.89496	4.58095
-24.731	-3.89524	4.03467
-25.1838	-3.89517	3.59206
-25.6367	-3.89509	3.22402
-26.0895	-3.89502	3.00004
-26.5507	-3.8953	2.72713
-27.0035	-3.89522	2.40153
-27.4564	-3.89515	2.10444
-27.9092	-3.89508	1.80613
-28.3621	-3.89501	1.54817
-28.8233	-3.89528	1.38018
-29.2761	-3.89521	1.28249
-29.7289	-3.89514	1.16686
-30.1818	-3.89506	1.04077
-30.6346	-3.89499	0.91579
-31.0958	-3.89527	0.80151
-31.5486	-3.89519	0.69486
-32.0015	-3.89512	0.58974
-32.4543	-3.89505	0.49292
-32.9072	-3.89497	0.41125
-33.3684	-3.89525	0.33522
-33.8212	-3.89518	0.26332
-34.2741	-3.8951	0.19093
-34.7269	-3.89503	0.13766
-35.1881	-3.89531	0.08952
-35.6409	-3.89523	0.04322
-36.0938	-3.89516	0.004
-36.5466	-3.89509	-0.03436
-36.9995	-3.89501	-0.06615
-37.4606	-3.89529	-0.10163
-37.9135	-3.89522	-0.13281
-38.3663	-3.89514	-0.16371
-38.8192	-3.89507	-0.19404
-39.272	-3.895	-0.22064
-39.7332	-3.89527	-0.24457
-40.186	-3.8952	-0.26653
-40.6389	-3.89513	-0.28584
-41.0917	-3.89505	-0.30689
-41.5446	-3.89498	-0.32784
-42.0057	-3.89526	-0.34727
-42.4586	-3.89518	-0.36658
-42.9114	-3.89511	-0.38984
-43.3643	-3.89504	-0.41062
-43.8171	-3.89496	-0.42876
-44.2783	-3.89524	-0.44736
-44.7311	-3.89517	-0.46909
-45.184	-3.89509	-0.49664
-45.6368	-3.89502	-0.52559
-46.098	-3.8953	-0.54839
-46.5509	-3.89522	-0.56752
-47.0037	-3.89515	-0.55746
-47.4565	-3.89508	-3.54638
-47.9094	-3.89501	-0.70909
-48.3706	-3.89528	-0.68147
-48.8234	-3.89521	-0.73671
-49.2763	-3.89514	-0.89562
-49.7291	-3.89506	-0.69428
-50.1819	-3.89499	-0.69465
-50.6431	-3.89527	-0.7137
-51.096	-3.89519	-0.73163
-51.5488	-3.89512	-0.75187
-52.0016	-3.89505	-0.76663
-52.4545	-3.89497	-0.78085
-52.9157	-3.89525	-0.79037
-53.3685	-3.89518	-0.80031
-53.8214	-3.8951	-0.81403
-54.2742	-3.89503	-0.83103
-54.7354	-3.89531	-0.843
-55.1882	-3.89523	-0.86278
-55.6411	-3.89516	-0.88356
-56.0939	-3.89509	-0.90151
-56.5468	-3.89501	-0.92013
-57.008	-3.89529	-0.93442
-57.4608	-3.89522	-0.94484
-57.9136	-3.89514	-0.95902
-58.3665	-3.89507	-0.97248
-58.8193	-3.895	-0.99113
-59.2805	-3.89527	-1.01094
-59.7334	-3.8952	-1.03031
-60.1862	-3.89513	-1.05074
-60.639	-3.89505	-1.06396
-61.0919	-3.89498	-1.08146
-61.5531	-3.89526	-1.08842
-62.0059	-3.89518	-1.09944
-62.4588	-3.89511	-1.1135
-62.9116	-3.89504	-1.12821
-63.3644	-3.89496	-1.14549
-63.8256	-3.89524	-1.16213
-64.2785	-3.89517	-1.17522
-64.7313	-3.89509	-1.18843
-65.1841	-3.89502	-1.20359
-65.6453	-3.8953	-1.2245
-66.0982	-3.89522	-1.24233
-66.551	-3.89515	-1.26724
-67.0039	-3.89508	-1.28561
-67.4567	-3.89501	-1.30506
-67.9179	-3.89528	-1.3221
-68.3707	-3.89521	-1.34798
-68.8236	-3.89514	-1.38263
-69.2764	-3.89506	-1.41919
-69.7292	-3.89499	-1.47403
-70.1904	-3.89527	-1.53245
-70.6433	-3.89519	-1.61944
-71.0961	-3.89512	-1.74644
-71.549	-3.89505	-1.96522
-72.0018	-3.89497	-2.3523
-72.463	-3.89525	-3.03078
-72.9158	-3.89518	-4.71184
-73.3687	-3.8951	-12.693
-73.8215	-3.89503	12.496
-74.2827	-3.89531	4.16193
-74.7356	-3.89523	2.50818
-75.1884	-3.89516	1.80859
-75.6412	-3.89509	1.46769
-76.0941	-3.89501	1.26398
-76.5553	-3.89529	1.12518
-77.0081	-3.89522	1.02019
-77.4609	-3.89514	0.93381
-77.9138	-3.89507	0.91897
-78.3666	-3.895	0.91896
-78.8278	-3.89527	0.92078
-79.2807	-3.8952	0.91881
-79.7335	-3.89513	0.92505
-80.1864	-3.89505	0.91136
-80.6392	-3.89498	0.92167
-81.1004	-3.89526	0.90878
-81.5532	-3.89518	0.9011
-82.0061	-3.89511	0.8954
-82.4589	-3.89504	0.83344
-82.9117	-3.89496	0.80183
-83.3729	-3.89524	0.79438
-83.8258	-3.89517	0.76243
-84.2786	-3.89509	0.73651
-84.7315	-3.89502	0.71043
-85.1927	-3.8953	0.68188
-85.6455	-3.89522	0.64397
-86.0983	-3.89515	0.58775
-86.5512	-3.89508	0.5469
-87.004	-3.89501	0.50583
-87.4652	-3.89528	0.4491
-87.918	-3.89521	0.40612
-88.3709	-3.89514	0.37772
-88.8237	-3.89506	0.3658
-89.2766	-3.89499	0.35538
-89.7378	-3.89527	0.33068
-90.1906	-3.89519	0.29601
-90.6434	-3.89512	0.28391
-91.0963	-3.89505	0.27066
-91.5491	-3.89497	0.26336
-92.0103	-3.89525	0.25213
-92.4632	-3.89518	0.23492
-92.916	-3.8951	0.21178
-93.3688	-3.89503	0.19643
-93.83	-3.89531	0.19286
-94.2829	-3.89523	0.19238
-94.7357	-3.89516	0.19612
-95.1886	-3.89509	0.19987
-95.6414	-3.89501	0.18837
-96.1026	-3.89529	0.19158
-96.5554	-3.89522	0.18861
-97.0083	-3.89514	0.18145
-97.4611	-3.89507	0.16711
-97.9139	-3.895	0.14803
-98.3751	-3.89527	0.13865
-98.828	-3.8952	0.13854
-99.2808	-3.89513	0.12763
-99.7337	-3.89505	0.10972
-100.186	-3.89498	0.09879
-100.648	-3.89526	0.09141
-101.101	-3.89518	0.08046
-101.553	-3.89511	0.07872
-102.006	-3.89504	0.07689
-102.459	-3.89496	0.06874
-102.92	-3.89524	0.05737
-103.373	-3.89517	0.03521
-103.826	-3.89509	0.00944
-104.279	-3.89502	-0.00628
-104.74	-3.8953	-0.01065
-105.193	-3.89522	-0.01656
-105.646	-3.89515	-0.01499
-106.098	-3.89508	-0.00893
-106.551	-3.89501	-0.00181
107.822	-3.79525	0.04181
107.367	-3.79525	0.21949
106.913	-3.79525	0.52726
106.458	-3.79525	1.17516
106.004	-3.79525	3.10554
105.549	-3.79525	24.1327
105.094	-3.79525	-8.88422
104.64	-3.79525	-4.79224
104.185	-3.79525	-3.71765
103.731	-3.79525	-3.24423
103.276	-3.79525	-2.97541
102.822	-3.79525	-2.80654
102.367	-3.79525	-2.66568
101.912	-3.79525	-2.57263
101.458	-3.79525	-2.51512
101.003	-3.79525	-2.46753
100.549	-3.79525	-2.41106
100.094	-3.79525	-2.38384
99.6394	-3.79525	-2.37276
99.1848	-3.79525	-2.34861
98.7302	-3.79525	-2.30401
98.2756	-3.79525	-2.26174
97.821	-3.79525	-2.24862
97.3664	-3.79525	-2.244
96.9118	-3.79525	-2.24913
96.4572	-3.79525	-2.22859
96.0027	-3.79525	-2.20948
95.5481	-3.79525	-2.19363
95.0935	-3.79525	-2.14118
94.6389	-3.79525	-2.14952
94.1843	-3.79525	-2.19078
93.7297	-3.79525	-2.26649
93.2751	-3.79525	-2.35142
92.8205	-3.79525	-31.2193
92.3659	-3.79525	-1.4735
91.9113	-3.79525	-1.721
91.4568	-3.79525	-1.77539
91.0022	-3.79525	-1.79829
90.5476	-3.79525	-1.83418
90.093	-3.79525	-1.81512
89.6384	-3.79525	-1.84093
89.1838	-3.79525	-1.8015
88.7292	-3.79525	-1.77781
88.2746	-3.79525	-1.74148
87.82	-3.79525	-1.71532
87.3654	-3.79525	-1.68812
86.9109	-3.79525	-1.65951
86.4563	-3.79526	-1.72829
86.0017	-3.79526	-1.79351
85.5471	-3.79526	-1.7968
85.0925	-3.79526	-1.74266
84.6379	-3.79526	-1.7014
84.1834	-3.79525	-1.69747
83.7288	-3.79525	-1.69088
83.274	-3.79526	-1.77092
82.8195	-3.79526	-1.75884
82.365	-3.79525	-1.74597
81.9105	-3.79525	-1.74455
81.456	-3.79525	-1.78511
81.0015	-3.79524	-1.79882
80.5469	-3.79524	-1.7665
80.0924	-3.79524	-1.73298
79.6371	-3.79527	-1.71553
79.1826	-3.79527	-1.73034
78.7281	-3.79526	-1.71586
78.2736	-3.79526	-1.652
77.8191	-3.79526	-1.62496
77.3645	-3.79525	-1.62595
76.91	-3.79525	-1.61428
76.4555	-3.79525	-1.58591
76.001	-3.79524	-1.52372
75.5465	-3.79524	-1.50769
75.0911	-3.79527	-1.49868
74.6366	-3.79527	-1.47811
74.1821	-3.79527	-1.47274
73.7276	-3.79526	-1.41055
73.2731	-3.79526	-1.42697
72.8186	-3.79526	-1.41252
72.3641	-3.79525	-1.4248
71.9096	-3.79525	-1.37443
71.4551	-3.79525	-1.30794
71.0006	-3.79524	-1.22738
70.546	-3.79524	-1.12017
70.0907	-3.79527	-0.98564
69.6362	-3.79527	-0.76303
69.1817	-3.79526	-0.43583
68.7272	-3.79526	0.21358
68.2726	-3.79526	1.64751
67.8181	-3.79525	7.3449
67.3636	-3.79525	-24.6263
66.9091	-3.79525	-7.56589
66.4546	-3.79524	-5.60291
66.0001	-3.79524	-4.94425
65.5456	-3.79524	-4.58101
65.0902	-3.79527	-4.40791
64.6357	-3.79527	-4.33128
64.1812	-3.79526	-4.23119
63.7267	-3.79526	-4.13779
63.2722	-3.79526	-4.04478
62.8177	-3.79525	-3.88598
62.3632	-3.79525	-3.79857
61.9087	-3.79525	-3.70613
61.4541	-3.79524	-3.68983
60.9996	-3.79524	-3.66061
60.5443	-3.79527	-3.63268
60.0898	-3.79527	-3.56365
59.6353	-3.79527	-3.51298
59.1808	-3.79526	-3.43819
58.7262	-3.79526	-3.4261
58.2717	-3.79526	-3.4125
57.8172	-3.79525	-3.35907
57.3627	-3.79525	-3.28934
56.9082	-3.79525	-3.26028
56.4537	-3.79524	-3.24596
55.9992	-3.79524	-3.24599
55.5438	-3.79527	-3.20162
55.0893	-3.79527	-3.22254
54.6348	-3.79527	-3.20513
54.1803	-3.79526	-3.18733
53.7258	-3.79526	-3.12446
53.2713	-3.79526	-3.06479
52.8168	-3.79525	-3.03678
52.3623	-3.79525	-2.99697
51.9077	-3.79525	-2.99699
51.4532	-3.79524	-3.06313
50.9987	-3.79524	-3.06122
50.5434	-3.79527	-3.11798
50.0889	-3.79527	-3.12046
49.6343	-3.79526	-3.07446
49.1798	-3.79526	-3.01455
48.7253	-3.79526	-3.00666
48.2708	-3.79525	-2.96297
47.8163	-3.79525	-2.96984
47.3618	-3.79525	-3.0009
46.9073	-3.79524	-3.03564
46.4528	-3.79524	-3.02553
45.9974	-3.79527	-3.00991
45.5429	-3.79527	-3.03196
45.0884	-3.79527	-3.06779
44.6339	-3.79526	-3.07006
44.1794	-3.79526	-3.04709
43.7249	-3.79526	-3.06165
43.2704	-3.79525	-3.08082
42.8158	-3.79525	-3.03816
42.3613	-3.79525	-3.02754
41.9068	-3.79524	-3.01246
41.4523	-3.79524	-2.99137
40.997	-3.79527	-2.95408
40.5425	-3.79527	-2.95957
40.0879	-3.79527	-3.02514
39.6334	-3.79526	-3.05401
39.1789	-3.79526	-2.98431
38.7244	-3.79526	-2.98673
38.2699	-3.79525	-3.06103
37.8154	-3.79525	-3.07314
37.3609	-3.79525	-3.05699
36.9064	-3.79524	-3.0809
36.4519	-3.79524	-3.1139
35.9965	-3.79527	-3.09294
35.542	-3.79527	-3.03461
35.0875	-3.79527	-3.00657
34.633	-3.79526	-3.00505
34.1785	-3.79526	-3.02156
33.724	-3.79526	-3.02782
33.2694	-3.79525	-3.02201
32.8149	-3.79525	-3.04266
32.3604	-3.79525	-3.02309
31.9059	-3.79524	-3.00304
31.4514	-3.79524	-2.94077
30.9961	-3.79527	-2.92405
30.5416	-3.79527	-2.93962
30.087	-3.79526	-2.95006
29.6325	-3.79526	-2.96604
29.178	-3.79526	-2.96489
28.7235	-3.79525	-2.95123
28.269	-3.79525	-2.91985
27.8145	-3.79525	-2.95583
27.36	-3.79524	-2.92902
26.9055	-3.79524	-2.90839
26.4501	-3.79527	-2.88491
25.9956	-3.79527	-2.90865
25.5411	-3.79527	-2.94683
25.0866	-3.79526	-2.92066
24.6321	-3.79526	-2.88481
24.1776	-3.79526	-2.97877
23.723	-3.79525	-3.00048
23.2685	-3.79525	-2.97201
22.814	-3.79525	-2.99265
22.3595	-3.79524	-3.02719
21.905	-3.79524	-3.07915
21.4496	-3.79527	-3.09684
20.9951	-3.79527	-3.0529
20.5406	-3.79527	-2.98377
20.0903	-3.79509	-3.078
19.6291	-3.79536	-3.11913
19.1763	-3.79529	-3.16431
18.7234	-3.79522	-3.16403
18.2706	-3.79514	-3.20375
17.8094	-3.79542	-3.1979
17.3565	-3.79535	-3.26065
16.9037	-3.79527	-3.22131
16.4509	-3.7952	-3.24391
15.998	-3.79513	-3.27138
15.5368	-3.7954	-3.32405
15.084	-3.79533	-3.25996
14.6311	-3.79526	-3.24185
14.1783	-3.79519	-3.28812
13.7255	-3.79511	-3.3128
13.2643	-3.79539	-3.36647
12.8114	-3.79532	-3.39505
12.3586	-3.79524	-3.44251
11.9058	-3.79517	-3.48474
11.4529	-3.7951	-3.48489
10.9917	-3.79537	-3.48321
10.5389	-3.7953	-3.48695
10.086	-3.79523	-3.48858
9.6332	-3.79515	-3.45906
9.17201	-3.79543	-3.53114
8.71917	-3.79536	-3.55914
8.26633	-3.79528	-3.50751
7.81349	-3.79521	-3.40763
7.36065	-3.79514	-3.38691
6.89945	-3.79541	-3.41085
6.44661	-3.79534	-3.38555
5.99377	-3.79527	-3.33298
5.54093	-3.79519	-3.24213
5.08809	-3.79512	-3.26032
4.6269	-3.7954	-3.23796
4.17406	-3.79532	-3.23747
3.72122	-3.79525	-3.23788
3.26838	-3.79518	-3.23785
2.81554	-3.7951	-3.24067
2.35434	-3.79538	-3.2432
1.9015	-3.79531	-3.26371
1.44866	-3.79523	-3.32984
0.99582	-3.79516	-3.35135
0.54298	-3.79509	-3.30777
0.08179	-3.79536	-3.28469
-0.37105	-3.79529	-3.33398
-0.82389	-3.79522	-3.35453
-1.27673	-3.79514	-3.40208
-1.73793	-3.79542	-3.44706
-2.19077	-3.79535	-3.52308
-2.64361	-3.79527	-3.60119
-3.09645	-3.7952	-3.54087
-3.54929	-3.79513	-3.65186
-4.01048	-3.7954	-3.70749
-4.46332	-3.79533	-3.80649
-4.91616	-3.79526	-3.93532
-5.369	-3.79519	-4.00679
-5.82184	-3.79511	-4.00493
-6.28304	-3.79539	-4.15743
-6.73588	-3.79532	-4.15223
-7.18872	-3.79524	-4.19046
-7.64156	-3.79517	-4.19129
-8.0944	-3.7951	-4.22949
-8.55559	-3.79537	-4.26492
-9.00843	-3.7953	-4.39027
-9.46127	-3.79523	-4.44057
-9.91411	-3.79515	-4.53197
-10.3753	-3.79543	-4.53005
-10.8282	-3.79536	-4.52706
-11.281	-3.79528	-4.62493
-11.7338	-3.79521	-4.62699
-12.1867	-3.79514	-4.67824
-12.6479	-3.79541	-4.67713
-13.1007	-3.79534	-4.72847
-13.5535	-3.79527	-4.73088
-14.0064	-3.79519	-4.78432
-14.4592	-3.79512	-4.73074
-14.9204	-3.7954	-4.68123
-15.3733	-3.79532	-4.68073
-15.8261	-3.79525	-4.68158
-16.2789	-3.79518	-4.58105
-16.7318	-3.7951	-4.58417
-17.193	-3.79538	-4.57853
-17.6458	-3.79531	-4.58011
-18.0986	-3.79523	-4.63195
-18.5515	-3.79516	-4.58643
-19.0043	-3.79509	-4.68292
-19.4655	-3.79536	-4.7379
-19.9184	-3.79529	-4.95723
-20.3712	-3.79522	-4.96314
-20.824	-3.79514	-5.08078
-21.2852	-3.79542	-5.14039
-21.7381	-3.79535	-5.20774
-22.1909	-3.79527	-5.34768
-22.6438	-3.7952	-5.34197
-23.0966	-3.79513	-5.63381
-23.5578	-3.7954	-5.80102
-24.0106	-3.79533	-5.89225
-24.4635	-3.79526	-5.97809
-24.9163	-3.79519	-6.06602
-25.3692	-3.79511	-6.26069
-25.8303	-3.79539	-6.47176
-26.2832	-3.79532	-6.69997
-26.736	-3.79524	-7.18592
-27.1889	-3.79517	-7.6261
-27.6417	-3.7951	-8.29307
-28.1029	-3.79537	-9.37743
-28.5557	-3.7953	-10.4554
-29.0086	-3.79523	-10.774
-29.4614	-3.79515	-12.287
-29.9226	-3.79543	-14.8886
-30.3755	-3.79536	-21.5975
-30.8283	-3.79528	-45.6341
-31.2812	-3.79521	61.6638
-31.734	-3.79514	16.7709
-32.1952	-3.79541	8.34138
-32.648	-3.79534	5.40771
-33.1009	-3.79527	3.65976
-33.5537	-3.79519	2.6648
-34.0065	-3.79512	1.95832
-34.4677	-3.7954	1.50066
-34.9206	-3.79532	1.13984
-35.3734	-3.79525	0.86304
-35.8263	-3.79518	0.64202
-36.2791	-3.7951	0.45865
-36.7403	-3.79538	0.31746
-37.1931	-3.79531	0.2042
-37.646	-3.79523	0.10856
-38.0988	-3.79516	0.03514
-38.5517	-3.79509	-0.02677
-39.0129	-3.79536	-0.08301
-39.4657	-3.79529	-0.12859
-39.9185	-3.79522	-0.16418
-40.3714	-3.79514	-0.19521
-40.8326	-3.79542	-0.22433
-41.2854	-3.79535	-0.25078
-41.7382	-3.79527	-0.27649
-42.1911	-3.7952	-0.29815
-42.6439	-3.79513	-0.31609
-43.1051	-3.7954	-0.33822
-43.558	-3.79533	-0.3626
-44.0108	-3.79526	-0.38412
-44.4636	-3.79519	-0.40556
-44.9165	-3.79511	-0.42588
-45.3777	-3.79539	-0.44807
-45.8305	-3.79532	-0.4691
-46.2833	-3.79524	-0.48672
-46.7362	-3.79517	-0.50373
-47.189	-3.7951	-0.52463
-47.6502	-3.79537	-0.54098
-48.1031	-3.7953	-0.55292
-48.5559	-3.79523	-0.48526
-49.0087	-3.79515	-1.00882
-49.4699	-3.79543	-0.77573
-49.9228	-3.79536	-0.68752
-50.3756	-3.79528	-0.68028
-50.8285	-3.79521	-0.69325
-51.2813	-3.79514	-0.70903
-51.7425	-3.79541	-0.72821
-52.1953	-3.79534	-0.74497
-52.6482	-3.79527	-0.76886
-53.101	-3.79519	-0.7841
-53.5539	-3.79512	-0.78896
-54.0151	-3.7954	-0.80366
-54.4679	-3.79532	-0.81659
-54.9207	-3.79525	-0.83444
-55.3736	-3.79518	-0.84902
-55.8264	-3.7951	-0.86323
-56.2876	-3.79538	-0.88191
-56.7405	-3.79531	-0.9016
-57.1933	-3.79523	-0.91782
-57.6461	-3.79516	-0.93176
-58.099	-3.79509	-0.94866
-58.5602	-3.79536	-0.97095
-59.013	-3.79529	-0.98597
-59.4658	-3.79522	-1.00163
-59.9187	-3.79514	-1.01433
-60.3799	-3.79542	-1.02901
-60.8327	-3.79535	-1.04477
-61.2856	-3.79527	-1.06326
-61.7384	-3.7952	-1.07461
-62.1912	-3.79513	-1.08236
-62.6524	-3.7954	-1.09972
-63.1053	-3.79533	-1.11272
-63.5581	-3.79526	-1.12309
-64.0109	-3.79519	-1.13732
-64.4638	-3.79511	-1.15559
-64.925	-3.79539	-1.17382
-65.3778	-3.79532	-1.18961
-65.8307	-3.79524	-1.20569
-66.2835	-3.79517	-1.22507
-66.7364	-3.7951	-1.24764
-67.1975	-3.79537	-1.26453
-67.6504	-3.7953	-1.27226
-68.1032	-3.79523	-1.28447
-68.5561	-3.79515	-1.30813
-69.0173	-3.79543	-1.33237
-69.4701	-3.79536	-1.36279
-69.9229	-3.79528	-1.39612
-70.3758	-3.79521	-1.438
-70.8286	-3.79514	-1.4983
-71.2898	-3.79541	-1.57311
-71.7426	-3.79534	-1.67711
-72.1955	-3.79527	-1.8236
-72.6483	-3.79519	-2.05942
-73.1012	-3.79512	-2.49503
-73.5624	-3.7954	-3.43843
-74.0152	-3.79532	-6.31533
-74.4681	-3.79525	-105.929
-74.9209	-3.79518	6.36686
-75.3737	-3.7951	2.99632
-75.8349	-3.79538	1.98405
-76.2878	-3.79531	1.51905
-76.7406	-3.79523	1.2836
-77.1934	-3.79516	1.1148
-77.6463	-3.79509	1.03448
-78.1075	-3.79536	0.98003
-78.5603	-3.79529	0.94216
-79.0132	-3.79522	0.94941
-79.466	-3.79514	0.91982
-79.9272	-3.79542	0.90434
-80.38	-3.79535	0.90465
-80.8329	-3.79527	0.89032
-81.2857	-3.7952	0.89243
-81.7386	-3.79513	0.88424
-82.1997	-3.7954	0.88065
-82.6526	-3.79533	0.84579
-83.1054	-3.79526	0.84609
-83.5583	-3.79519	0.82354
-84.0111	-3.79511	0.8024
-84.4723	-3.79539	0.80651
-84.9251	-3.79532	0.77432
-85.378	-3.79524	0.71619
-85.8308	-3.79517	0.6594
-86.2837	-3.7951	0.61485
-86.7449	-3.79537	0.59887
-87.1977	-3.7953	0.56047
-87.6505	-3.79523	0.50826
-88.1034	-3.79515	0.46604
-88.5646	-3.79543	0.42941
-89.0174	-3.79536	0.42025
-89.4702	-3.79528	0.39982
-89.9231	-3.79521	0.36153
-90.3759	-3.79514	0.32555
-90.8371	-3.79541	0.29782
-91.29	-3.79534	0.27066
-91.7428	-3.79527	0.25504
-92.1957	-3.79519	0.24449
-92.6485	-3.79512	0.24109
-93.1097	-3.7954	0.24215
-93.5625	-3.79532	0.22157
-94.0154	-3.79525	0.2147
-94.4682	-3.79518	0.20461
-94.921	-3.7951	0.20162
-95.3822	-3.79538	0.21085
-95.8351	-3.79531	0.20693
-96.2879	-3.79523	0.20035
-96.7408	-3.79516	0.19417
-97.1936	-3.79509	0.18935
-97.6548	-3.79536	0.18288
-98.1076	-3.79529	0.16726
-98.5605	-3.79522	0.16124
-99.0133	-3.79514	0.1616
-99.4745	-3.79542	0.15991
-99.9274	-3.79535	0.15023
-100.38	-3.79527	0.14115
-100.833	-3.7952	0.13334
-101.286	-3.79513	0.11856
-101.747	-3.7954	0.09948
-102.2	-3.79533	0.08792
-102.653	-3.79526	0.07858
-103.106	-3.79519	0.06233
-103.558	-3.79511	0.04346
-104.02	-3.79539	0.02783
-104.472	-3.79532	0.01851
-104.925	-3.79524	0.00893
-105.378	-3.79517	0.00325
-105.831	-3.7951	-0.00155
-106.292	-3.79537	-0.000159025
107.481	-3.69538	0.01417
107.026	-3.69538	0.01188
106.572	-3.69538	0.04954
106.117	-3.69538	0.06167
105.662	-3.69538	0.09046
105.208	-3.69538	0.18797
104.753	-3.69538	0.29203
104.299	-3.69538	0.38033
103.844	-3.69538	0.53748
103.389	-3.69538	1.03073
102.935	-3.69538	2.85997
102.48	-3.69538	49.6401
102.026	-3.69538	-6.75172
101.571	-3.69538	-4.0979
101.117	-3.69538	-3.31763
100.662	-3.69538	-2.94338
100.207	-3.69538	-2.75901
99.7528	-3.69538	-2.61048
99.2982	-3.69538	-2.52181
98.8436	-3.69538	-2.45448
98.389	-3.69538	-2.40956
97.9344	-3.69538	-2.35581
97.4798	-3.69538	-2.31752
97.0253	-3.69538	-2.28991
96.5707	-3.69538	-2.25021
96.1161	-3.69538	-2.20327
95.6615	-3.69538	-2.18383
95.2069	-3.69538	-2.15234
94.7523	-3.69538	-2.14022
94.2977	-3.69538	-2.09493
93.8431	-3.69538	-2.06501
93.3885	-3.69538	-2.09686
92.934	-3.69538	-2.08976
92.4794	-3.69538	-2.10495
92.0248	-3.69538	-2.27273
91.5702	-3.69538	-6.6966
91.1156	-3.69538	-2.89228
90.661	-3.69538	-2.20209
90.2064	-3.69538	-2.1433
89.7518	-3.69538	-2.18735
89.2972	-3.69538	-2.27331
88.8427	-3.69538	-2.68266
88.3881	-3.69538	10.5055
87.9335	-3.69538	-1.67054
87.4789	-3.69538	-1.79915
87.0243	-3.69538	-1.82041
86.5697	-3.69538	-1.76082
86.1151	-3.69538	-1.72399
85.6605	-3.69538	-1.70058
85.206	-3.69538	-1.67495
84.7514	-3.69538	-1.63705
84.2968	-3.69538	-1.67694
83.8422	-3.69538	-1.73496
83.3876	-3.69538	-1.69749
82.933	-3.69538	-1.69608
82.4784	-3.69538	-1.6305
82.0238	-3.69538	-1.61587
81.5692	-3.69538	-1.61664
81.1147	-3.69538	-1.58617
80.6602	-3.69537	-1.61835
80.2057	-3.69537	-1.62623
79.7511	-3.69537	-1.58326
79.2966	-3.69536	-1.55666
78.8413	-3.6954	-1.54068
78.3868	-3.69539	-1.53604
77.9323	-3.69539	-1.50665
77.4778	-3.69539	-1.49081
77.0233	-3.69538	-1.4884
76.5687	-3.69538	-1.49295
76.1142	-3.69538	-1.4526
75.6597	-3.69537	-1.39234
75.2052	-3.69537	-1.37414
74.7507	-3.69537	-1.37282
74.2962	-3.69536	-1.38485
73.8408	-3.6954	-1.35511
73.3863	-3.69539	-1.32884
72.9318	-3.69539	-1.30527
72.4773	-3.69539	-1.29544
72.0228	-3.69538	-1.31719
71.5683	-3.69538	-1.29572
71.1138	-3.69538	-1.25887
70.6593	-3.69537	-1.23069
70.2047	-3.69537	-1.23236
69.7502	-3.69537	-1.23126
69.2957	-3.69536	-1.20324
68.8404	-3.69539	-1.17082
68.3859	-3.69539	-1.13091
67.9313	-3.69539	-1.05655
67.4768	-3.69538	-0.9386
67.0223	-3.69538	-0.7961
66.5678	-3.69538	-0.54285
66.1133	-3.69537	-0.22342
65.6588	-3.69537	0.27567
65.2043	-3.69537	1.33196
64.7498	-3.69537	4.77813
64.2944	-3.6954	-163562
63.8399	-3.69539	-9.00493
63.3854	-3.69539	-5.85633
62.9309	-3.69539	-4.87829
62.4764	-3.69538	-4.46699
62.0219	-3.69538	-4.17884
61.5674	-3.69538	-4.03549
61.1129	-3.69537	-3.9651
60.6583	-3.69537	-3.86428
60.2038	-3.69537	-3.71017
59.7493	-3.69536	-3.59735
59.294	-3.6954	-3.5458
58.8395	-3.69539	-3.57757
58.385	-3.69539	-3.53322
57.9304	-3.69539	-3.47746
57.4759	-3.69538	-3.43238
57.0214	-3.69538	-3.37128
56.5669	-3.69538	-3.34108
56.1124	-3.69537	-3.2748
55.6579	-3.69537	-3.24896
55.2034	-3.69537	-3.20647
54.7489	-3.69536	-3.14234
54.2935	-3.6954	-3.10534
53.839	-3.69539	-3.11291
53.3845	-3.69539	-3.03703
52.93	-3.69539	-3.00955
52.4755	-3.69538	-3.01298
52.021	-3.69538	-2.98805
51.5665	-3.69538	-2.95568
51.1119	-3.69537	-2.92986
50.6574	-3.69537	-2.91485
50.2029	-3.69537	-2.86459
49.7476	-3.6954	-2.81095
49.2931	-3.69539	-2.80659
48.8385	-3.69539	-2.80936
48.384	-3.69539	-2.83952
47.9295	-3.69538	-2.82796
47.475	-3.69538	-2.80428
47.0205	-3.69538	-2.77084
46.566	-3.69537	-2.7225
46.1115	-3.69537	-2.68494
45.657	-3.69537	-2.67349
45.2025	-3.69537	-2.64823
44.7471	-3.6954	-2.68294
44.2926	-3.69539	-2.66379
43.8381	-3.69539	-2.65391
43.3836	-3.69539	-2.65121
42.9291	-3.69538	-2.66449
42.4746	-3.69538	-2.65268
42.02	-3.69538	-2.64349
41.5655	-3.69537	-2.63524
41.111	-3.69537	-2.65568
40.6565	-3.69537	-2.65978
40.202	-3.69536	-2.66309
39.7467	-3.6954	-2.65673
39.2921	-3.69539	-2.62871
38.8376	-3.69539	-2.64841
38.3831	-3.69539	-2.64592
37.9286	-3.69538	-2.64996
37.4741	-3.69538	-2.65854
37.0196	-3.69538	-2.67512
36.5651	-3.69537	-2.67659
36.1106	-3.69537	-2.65039
35.6561	-3.69537	-2.66408
35.2007	-3.6954	-2.69461
34.7462	-3.6954	-2.68838
34.2917	-3.69539	-2.67293
33.8372	-3.69539	-2.69175
33.3827	-3.69539	-2.66547
32.9282	-3.69538	-2.61327
32.4736	-3.69538	-2.59396
32.0191	-3.69538	-2.60222
31.5646	-3.69537	-2.63543
31.1101	-3.69537	-2.62167
30.6556	-3.69537	-2.59953
30.2003	-3.6954	-2.61625
29.7457	-3.69539	-2.61631
29.2912	-3.69539	-2.61416
28.8367	-3.69539	-2.59051
28.3822	-3.69538	-2.56338
27.9277	-3.69538	-2.58738
27.4732	-3.69538	-2.58634
27.0187	-3.69537	-2.57174
26.5642	-3.69537	-2.55523
26.1096	-3.69537	-2.57496
25.6551	-3.69537	-2.58868
25.1998	-3.6954	-2.58061
24.7453	-3.69539	-2.56953
24.2908	-3.69539	-2.5509
23.8363	-3.69539	-2.53497
23.3818	-3.69538	-2.50992
22.9272	-3.69538	-2.55932
22.4727	-3.69538	-2.59172
22.0182	-3.69537	-2.57723
21.5637	-3.69537	-2.56304
21.1092	-3.69537	-2.5579
20.6547	-3.69536	-2.55658
20.1993	-3.6954	-2.54806
19.7448	-3.69539	-2.57596
19.2903	-3.69539	-2.61197
18.8358	-3.69539	-2.61072
18.3813	-3.69538	-2.5834
17.926	-3.69541	-2.58418
17.4731	-3.69534	-2.57407
17.0203	-3.69527	-2.56465
16.5591	-3.69554	-2.56249
16.1062	-3.69547	-2.56391
15.6534	-3.6954	-2.59235
15.2005	-3.69533	-2.62419
14.7477	-3.69525	-2.6239
14.2865	-3.69553	-2.58451
13.8337	-3.69546	-2.58221
13.3808	-3.69538	-2.57744
12.928	-3.69531	-2.57828
12.4752	-3.69524	-2.57438
12.014	-3.69551	-2.58227
11.5611	-3.69544	-2.57353
11.1083	-3.69537	-2.55311
10.6554	-3.69529	-2.54326
10.2026	-3.69522	-2.53621
9.74141	-3.6955	-2.55393
9.28857	-3.69542	-2.5555
8.83573	-3.69535	-2.54446
8.38289	-3.69528	-2.55882
7.92169	-3.69555	-2.56233
7.46885	-3.69548	-2.55355
7.01601	-3.69541	-2.54979
6.56317	-3.69533	-2.56196
6.11033	-3.69526	-2.55784
5.64914	-3.69554	-2.57096
5.1963	-3.69546	-2.55209
4.74346	-3.69539	-2.53805
4.29062	-3.69532	-2.54872
3.83778	-3.69524	-2.56777
3.37658	-3.69552	-2.56856
2.92374	-3.69545	-2.55851
2.4709	-3.69537	-2.55518
2.01806	-3.6953	-2.5522
1.56522	-3.69523	-2.51726
1.10403	-3.6955	-2.50533
0.65119	-3.69543	-2.5027
0.19835	-3.69536	-2.53446
-0.25449	-3.69528	-2.52368
-0.70733	-3.69521	-2.51594
-1.16853	-3.69549	-2.52735
-1.62137	-3.69541	-2.5392
-2.07421	-3.69534	-2.52723
-2.52705	-3.69527	-2.50497
-2.98824	-3.69554	-2.50308
-3.44108	-3.69547	-2.53422
-3.89392	-3.6954	-2.53175
-4.34676	-3.69533	-2.5327
-4.7996	-3.69525	-2.53081
-5.2608	-3.69553	-2.54408
-5.71364	-3.69546	-2.55436
-6.16648	-3.69538	-2.53149
-6.61932	-3.69531	-2.53961
-7.07216	-3.69524	-2.56015
-7.53335	-3.69551	-2.55913
-7.98619	-3.69544	-2.55998
-8.43903	-3.69537	-2.54725
-8.89187	-3.69529	-2.55665
-9.34471	-3.69522	-2.57941
-9.80591	-3.6955	-2.58917
-10.2587	-3.69542	-2.60804
-10.7116	-3.69535	-2.58478
-11.1644	-3.69528	-2.60709
-11.6256	-3.69555	-2.65598
-12.0785	-3.69548	-2.64089
-12.5313	-3.69541	-2.62934
-12.9841	-3.69533	-2.60505
-13.437	-3.69526	-2.62853
-13.8982	-3.69554	-2.62635
-14.351	-3.69546	-2.61158
-14.8039	-3.69539	-2.61314
-15.2567	-3.69532	-2.61182
-15.7095	-3.69524	-2.61439
-16.1707	-3.69552	-2.61387
-16.6236	-3.69545	-2.60296
-17.0764	-3.69537	-2.62777
-17.5293	-3.6953	-2.65498
-17.9821	-3.69523	-2.63996
-18.4433	-3.6955	-2.64208
-18.8961	-3.69543	-2.6413
-19.349	-3.69536	-2.69333
-19.8018	-3.69528	-2.67945
-20.2547	-3.69521	-2.69283
-20.7158	-3.69549	-2.69401
-21.1687	-3.69541	-2.70738
-21.6215	-3.69534	-2.71192
-22.0744	-3.69527	-2.71222
-22.5356	-3.69554	-2.69881
-22.9884	-3.69547	-2.72782
-23.4412	-3.6954	-2.73
-23.8941	-3.69533	-2.73116
-24.3469	-3.69525	-2.72941
-24.8081	-3.69553	-2.72944
-25.261	-3.69546	-2.7146
-25.7138	-3.69538	-2.71115
-26.1666	-3.69531	-2.70966
-26.6195	-3.69524	-2.72628
-27.0807	-3.69551	-2.72792
-27.5335	-3.69544	-2.74083
-27.9864	-3.69537	-2.73743
-28.4392	-3.69529	-2.75064
-28.892	-3.69522	-2.76743
-29.3532	-3.6955	-2.7814
-29.8061	-3.69542	-2.79143
-30.2589	-3.69535	-2.82307
-30.7117	-3.69528	-2.86845
-31.1729	-3.69555	-2.89556
-31.6258	-3.69548	-2.94369
-32.0786	-3.69541	-3.02985
-32.5315	-3.69533	-3.12646
-32.9843	-3.69526	-3.22598
-33.4455	-3.69554	-3.40491
-33.8983	-3.69546	-3.61323
-34.3512	-3.69539	-3.95984
-34.804	-3.69532	-4.48247
-35.2569	-3.69524	-5.13721
-35.718	-3.69552	-6.56528
-36.1709	-3.69545	-10.4771
-36.6237	-3.69537	-35.5662
-37.0766	-3.6953	15.0287
-37.5294	-3.69523	5.29926
-37.9906	-3.6955	2.84577
-38.4434	-3.69543	1.73435
-38.8963	-3.69536	1.13864
-39.3491	-3.69528	0.75073
-39.802	-3.69521	0.4846
-40.2632	-3.69549	0.29722
-40.716	-3.69541	0.16377
-41.1688	-3.69534	0.05809
-41.6217	-3.69527	-0.02387
-42.0829	-3.69554	-0.08814
-42.5357	-3.69547	-0.13906
-42.9885	-3.6954	-0.18059
-43.4414	-3.69533	-0.21604
-43.8942	-3.69525	-0.24859
-44.3554	-3.69553	-0.27518
-44.8083	-3.69546	-0.29813
-45.2611	-3.69538	-0.31851
-45.7139	-3.69531	-0.33956
-46.1668	-3.69524	-0.3603
-46.628	-3.69551	-0.38268
-47.0808	-3.69544	-0.40453
-47.5337	-3.69537	-0.42463
-47.9865	-3.69529	-0.44466
-48.4393	-3.69522	-0.465
-48.9005	-3.6955	-0.48579
-49.3534	-3.69542	-0.50961
-49.8062	-3.69535	-0.53131
-50.2591	-3.69528	-0.55002
-50.7203	-3.69555	-0.56584
-51.1731	-3.69548	-0.56915
-51.6259	-3.69541	73.519
-52.0788	-3.69533	-0.70319
-52.5316	-3.69526	-0.71221
-52.9928	-3.69554	-0.69089
-53.4457	-3.69546	-0.69579
-53.8985	-3.69539	-0.71074
-54.3513	-3.69532	-0.73245
-54.8042	-3.69524	-0.75293
-55.2654	-3.69552	-0.77064
-55.7182	-3.69545	-0.79087
-56.1711	-3.69537	-0.80611
-56.6239	-3.6953	-0.8077
-57.0767	-3.69523	-0.82309
-57.5379	-3.6955	-0.84123
-57.9908	-3.69543	-0.85312
-58.4436	-3.69536	-0.86644
-58.8964	-3.69528	-0.8876
-59.3493	-3.69521	-0.90648
-59.8105	-3.69549	-0.92511
-60.2633	-3.69541	-0.9391
-60.7162	-3.69534	-0.95364
-61.169	-3.69527	-0.96792
-61.6302	-3.69554	-0.9853
-62.083	-3.69547	-1.00268
-62.5359	-3.6954	-1.02224
-62.9887	-3.69533	-1.04059
-63.4415	-3.69525	-1.0485
-63.9027	-3.69553	-1.0718
-64.3556	-3.69546	-1.09013
-64.8084	-3.69538	-1.10346
-65.2613	-3.69531	-1.12485
-65.7141	-3.69524	-1.13535
-66.1753	-3.69551	-1.14884
-66.6281	-3.69544	-1.1653
-67.081	-3.69537	-1.18177
-67.5338	-3.69529	-1.19762
-67.9867	-3.69522	-1.21303
-68.4479	-3.6955	-1.23049
-68.9007	-3.69542	-1.24654
-69.3535	-3.69535	-1.26111
-69.8064	-3.69528	-1.27861
-70.2676	-3.69555	-1.29039
-70.7204	-3.69548	-1.3046
-71.1732	-3.69541	-1.32643
-71.6261	-3.69533	-1.35293
-72.0789	-3.69526	-1.38595
-72.5401	-3.69554	-1.41934
-72.993	-3.69546	-1.46321
-73.4458	-3.69539	-1.51025
-73.8987	-3.69532	-1.56851
-74.3515	-3.69524	-1.64841
-74.8127	-3.69552	-1.77165
-75.2655	-3.69545	-1.95869
-75.7184	-3.69537	-2.30636
-76.1712	-3.6953	-3.00445
-76.624	-3.69523	-4.63441
-77.0852	-3.6955	-14.2586
-77.5381	-3.69543	11.0226
-77.9909	-3.69536	3.93414
-78.4438	-3.69528	2.33457
-78.8966	-3.69521	1.67884
-79.3578	-3.69549	1.33091
-79.8106	-3.69541	1.13748
-80.2635	-3.69534	1.0328
-80.7163	-3.69527	0.97254
-81.1775	-3.69554	0.94627
-81.6304	-3.69547	0.93314
-82.0832	-3.6954	0.91481
-82.536	-3.69533	0.88442
-82.9889	-3.69525	0.90017
-83.4501	-3.69553	0.90639
-83.9029	-3.69546	0.89333
-84.3557	-3.69538	0.87949
-84.8086	-3.69531	0.86591
-85.2614	-3.69524	0.84525
-85.7226	-3.69551	0.82891
-86.1755	-3.69544	0.80423
-86.6283	-3.69537	0.82968
-87.0811	-3.69529	0.84131
-87.534	-3.69522	0.79624
-87.9952	-3.6955	0.76145
-88.448	-3.69542	0.70102
-88.9009	-3.69535	0.66689
-89.3537	-3.69528	0.62472
-89.8149	-3.69555	0.57435
-90.2677	-3.69548	0.54815
-90.7206	-3.69541	0.48522
-91.1734	-3.69533	0.44315
-91.6262	-3.69526	0.41335
-92.0874	-3.69554	0.38186
-92.5403	-3.69546	0.35406
-92.9931	-3.69539	0.32646
-93.446	-3.69532	0.29665
-93.8988	-3.69524	0.25991
-94.36	-3.69552	0.23507
-94.8128	-3.69545	0.23234
-95.2657	-3.69537	0.2204
-95.7185	-3.6953	0.21123
-96.1714	-3.69523	0.20029
-96.6325	-3.6955	0.18538
-97.0854	-3.69543	0.17488
-97.5382	-3.69536	0.17565
-97.9911	-3.69528	0.17711
-98.4439	-3.69521	0.18138
-98.9051	-3.69549	0.18228
-99.358	-3.69541	0.17937
-99.8108	-3.69534	0.17672
-100.264	-3.69527	0.17165
-100.725	-3.69554	0.15984
-101.178	-3.69547	0.15144
-101.63	-3.6954	0.13739
-102.083	-3.69533	0.13138
-102.536	-3.69525	0.13217
-102.997	-3.69553	0.11899
-103.45	-3.69546	0.10959
-103.903	-3.69538	0.09812
-104.356	-3.69531	0.08488
-104.809	-3.69524	0.06446
-105.27	-3.69551	0.05184
-105.723	-3.69544	0.03216
-106.176	-3.69537	0.01061
-106.628	-3.69529	-0.00141
106.344	-3.49563	-0.03191
105.889	-3.49563	-0.01085
105.435	-3.49563	0.00018414
104.98	-3.49563	0.05676
104.526	-3.49563	0.05757
104.071	-3.49563	0.08329
103.616	-3.49563	0.08444
103.162	-3.49563	0.07182
102.707	-3.49563	0.07337
102.253	-3.49563	0.07134
101.798	-3.49563	0.07197
101.343	-3.49563	0.10842
100.889	-3.49563	0.13199
100.434	-3.49563	0.19661
99.9796	-3.49563	0.27461
99.525	-3.49563	0.33914
99.0705	-3.49563	0.44639
98.6159	-3.49563	0.62299
98.1613	-3.49563	0.90898
97.7067	-3.49563	1.5332
97.2521	-3.49563	3.27511
96.7975	-3.49563	19.2555
96.3429	-3.49563	-9.85807
95.8883	-3.49563	-4.94692
95.4337	-3.49563	-3.68529
94.9792	-3.49563	-3.14035
94.5246	-3.49563	-2.8361
94.07	-3.49563	-2.67775
93.6154	-3.49563	-2.5729
93.1608	-3.49563	-2.48829
92.7062	-3.49563	-2.41095
92.2516	-3.49563	-2.34028
91.797	-3.49563	-2.2874
91.3424	-3.49563	-2.24779
90.8879	-3.49563	-2.2155
90.4333	-3.49563	-2.17647
89.9787	-3.49563	-2.14601
89.5241	-3.49563	-2.11132
89.0695	-3.49563	-2.10351
88.6149	-3.49563	-2.075
88.1603	-3.49563	-2.04107
87.7057	-3.49563	-2.00679
87.2511	-3.49563	-1.98606
86.7965	-3.49563	-1.94051
86.342	-3.49563	-1.93114
85.8874	-3.49563	-1.9153
85.4328	-3.49563	-1.9752
84.9782	-3.49563	-2.34753
84.5236	-3.49563	-2.12425
84.069	-3.49563	-1.88526
83.6144	-3.49563	-1.89581
83.1598	-3.49563	-2.56616
82.7052	-3.49563	0.70825
82.2506	-3.49563	0.31753
81.796	-3.49563	-1.41108
81.3414	-3.49563	-1.49967
80.8869	-3.49563	-1.50825
80.4323	-3.49563	-1.48257
79.9777	-3.49563	-1.44152
79.5232	-3.49563	-1.47945
79.0686	-3.49563	-1.59442
78.614	-3.49563	-1.71238
78.1594	-3.49563	-1.70863
77.7048	-3.49563	-1.63468
77.2502	-3.49563	-1.56487
76.7956	-3.49563	-1.57018
76.3407	-3.49564	-1.5818
75.8862	-3.49564	-1.57188
75.4316	-3.49564	-1.52333
74.9771	-3.49563	-1.48448
74.5226	-3.49563	-1.47556
74.0681	-3.49563	-1.48194
73.6136	-3.49562	-1.45494
73.1591	-3.49562	-1.44051
72.7046	-3.49562	-1.43483
72.2501	-3.49561	-1.40706
71.7947	-3.49565	-1.36922
71.3402	-3.49564	-1.32011
70.8857	-3.49564	-1.30314
70.4312	-3.49564	-1.26629
69.9767	-3.49563	-1.28964
69.5222	-3.49563	-1.283
69.0677	-3.49563	-1.24544
68.6131	-3.49562	-1.23179
68.1586	-3.49562	-1.22698
67.7041	-3.49562	-1.21446
67.2496	-3.49561	-1.18871
66.7943	-3.49564	-1.15286
66.3397	-3.49564	-1.13503
65.8852	-3.49564	-1.11007
65.4307	-3.49563	-1.10669
64.9762	-3.49563	-1.09934
64.5217	-3.49563	-1.06768
64.0672	-3.49563	-1.02542
63.6127	-3.49562	-1.00276
63.1582	-3.49562	-0.98314
62.7037	-3.49562	-0.97637
62.2483	-3.49565	-0.96702
61.7938	-3.49564	-0.91196
61.3393	-3.49564	-0.83542
60.8848	-3.49564	-0.72448
60.4303	-3.49563	-0.54246
59.9758	-3.49563	-0.34285
59.5213	-3.49563	0.0305
59.0667	-3.49562	0.79971
58.6122	-3.49562	2.62741
58.1577	-3.49562	11.8844
57.7032	-3.49561	-14.3036
57.2479	-3.49565	-6.56476
56.7933	-3.49564	-4.96334
56.3388	-3.49564	-4.33256
55.8843	-3.49564	-4.07715
55.4298	-3.49563	-3.88696
54.9753	-3.49563	-3.72968
54.5208	-3.49563	-3.59849
54.0663	-3.49562	-3.48272
[truncated: 35,412 more rows]

## Sheet: Fig3b
E (mV nm^-1)	P_2D (pC m^-1)
0.45459	0.0668
0.90918	0.05461
1.36377	0.05421
1.81836	0.05995
2.27294	0.07108
2.72753	0.0832
3.18212	0.09377
3.63671	0.10298
4.0913	0.1143
4.54589	0.12486
5.00048	0.13556
5.45507	0.14566
5.90965	0.15508
6.36424	0.16428
6.81883	0.17344
7.27342	0.18193
7.72801	0.18789
8.1826	0.19402
8.63719	0.19966
9.09178	0.20558
9.54636	0.21168
10.0009	0.21869
10.4555	0.22479
10.9101	0.23191
11.3647	0.23822
11.8193	0.24311
12.2739	0.24872
12.7285	0.25543
13.1831	0.26273
13.6377	0.27199
14.0922	0.27949
14.5468	0.28689
15.0014	0.29537
15.456	0.30422
15.9106	0.31293
16.3652	0.32137
16.8198	0.32865
17.2744	0.33636
17.729	0.34241
18.1836	0.34866
18.6381	0.35644
19.0927	0.36322
19.5473	0.37153
20.0019	0.38135
20.4565	0.38932
20.9111	0.39764
21.3657	0.40745
21.8203	0.41783
22.2749	0.422
22.7294	0.43027
23.184	0.43466
23.6386	0.44338
24.0932	0.44949
24.5478	0.45424
25.0024	0.46227
25.457	0.4671
25.9116	0.47029
26.3662	0.47395
26.8207	0.47401
27.2753	0.47742
27.7299	0.48427
28.1845	0.48818
28.6391	0.48799
29.0937	0.48815
29.5483	0.48981
30.0029	0.49347
30.4575	0.50326
30.912	0.51103
31.3666	0.51495
31.8212	0.51915
32.2758	0.52744
32.7304	0.53622
33.185	0.54485
33.6396	0.54945
34.0942	0.55165
34.5487	0.54952
35.0033	0.5498
35.4579	0.54713
35.9125	0.55195
36.3671	0.55192
36.8217	0.55174
37.2763	0.5542
37.7309	0.55644
38.1855	0.56384
38.64	0.56628
39.0946	0.57123
39.5492	0.57605
40.0038	0.57878
40.4584	0.58399
40.913	0.59175
41.3676	0.59172
41.8222	0.59441
42.2767	0.60574
42.7313	0.60839
43.1859	0.61101
43.6405	0.61381
44.0951	0.61421
44.5497	0.61423
45.0043	0.61428
45.4589	0.61388
45.9135	0.61711
46.368	0.61411
46.8226	0.61415
47.2772	0.61397
47.7318	0.61411
48.1864	0.61401
48.641	0.61697
49.0956	0.61407
49.5502	0.6111
50.0048	0.61137
50.4594	0.61712
50.9139	0.61707
51.3685	0.61389
51.8231	0.61424
52.2777	0.61394
52.7323	0.61707
53.1869	0.61686
53.6415	0.617
54.0961	0.61696
54.5506	0.61687
55.0052	0.61687
55.4598	0.61403
55.9144	0.61401
56.369	0.61424
56.8236	0.61418
57.2782	0.61396
57.7328	0.61719
58.1874	0.61979
58.642	0.61997
59.0965	0.62578
59.5511	0.62882
60.0057	0.63183
60.4603	0.63507
60.9149	0.63489
61.3695	0.63508
61.8241	0.63502
62.2787	0.63797
62.7332	0.63505
63.1878	0.63808
63.6424	0.63495
64.097	0.63517
64.5516	0.638
65.0062	0.63819
65.4608	0.63489
65.9154	0.63488
66.37	0.63211
66.8246	0.6318
67.2791	0.63181
67.7337	0.62879
68.1883	0.63838
68.6429	0.64113
69.0975	0.63824
69.5521	0.64447
70.0067	0.64428
70.4613	0.64782
70.9159	0.64753
71.3704	0.64774
71.825	0.64744
72.2796	0.6473
72.7342	0.65092
73.1888	0.65388
73.6434	0.64774
74.098	0.64761
74.5526	0.64435
75.0071	0.64411
75.4617	0.64427
75.9163	0.64775
76.3709	0.6505
76.8255	0.64419
77.2801	0.64761
77.7347	0.65452
78.1893	0.65745
78.6439	0.65088
79.0984	0.65068
79.553	0.65419
80.0076	0.65714
80.4622	0.65724
80.9168	0.66053
81.3714	0.6576
81.826	0.65422
82.2806	0.65733
82.7352	0.65076
83.1897	0.64738
83.6443	0.64745
84.0989	0.64109
84.5535	0.64452
85.0081	0.64422
85.4627	0.64436
85.9173	0.64776
86.3719	0.64416
86.8264	0.6441
87.281	0.64458
87.7356	0.64444
88.1902	0.6507
88.6448	0.65054
89.0994	0.65071
89.554	0.64435
90.0086	0.64766
90.4632	0.64735
90.9177	0.64435
91.3723	0.64429
91.8269	0.64777
92.2815	0.64731
92.7361	0.64736
93.1907	0.64752
93.6453	0.64773
94.0999	0.65392
94.5545	0.65388
95.0091	0.65403
95.4636	0.65094
95.9182	0.6506
96.3728	0.65409
96.8274	0.65053
97.282	0.65071
97.7366	0.64796
98.1912	0.65372
98.6458	0.65377
99.1004	0.65721
99.5549	0.65753
100.01	0.65422
100.464	0.65385
100.919	0.65716
101.373	0.65709
101.828	0.65409
102.282	0.65407
102.737	0.65419
103.192	0.65397
103.646	0.6506
104.101	0.64766
104.555	0.64729
105.01	0.64746
105.465	0.65408
105.919	0.65378
106.374	0.64736
106.374	0.65376
105.919	0.64109
105.465	0.62308
105.01	0.59993
104.555	0.5865
104.101	0.56637
103.646	0.54969
103.192	0.53806
102.737	0.53181
102.282	0.51907
101.828	0.51109
101.373	0.49904
100.919	0.48449
100.464	0.47388
100.01	0.4656
99.5549	0.45902
99.1004	0.44793
98.6458	0.43603
98.1912	0.43015
97.7366	0.42195
97.282	0.41252
96.8274	0.4
96.3728	0.39285
95.9182	0.387
95.4636	0.38033
95.0091	0.37064
94.5545	0.36318
94.0999	0.35732
93.6453	0.34878
93.1907	0.34061
92.7361	0.33444
92.2815	0.32787
91.8269	0.31747
91.3723	0.30995
90.9177	0.30338
90.4632	0.29657
90.0086	0.28939
89.554	0.28004
89.0994	0.27188
88.6448	0.26421
88.1902	0.257
87.7356	0.24917
87.281	0.24043
86.8264	0.23262
86.3719	0.22475
85.9173	0.21651
85.4627	0.20823
85.0081	0.20089
84.5535	0.19311
84.0989	0.18578
83.6443	0.17742
83.1897	0.16891
82.7352	0.16086
82.2806	0.15288
81.826	0.1456
81.3714	0.13804
80.9168	0.1297
80.4622	0.12196
80.0076	0.11427
79.553	0.10656
79.0984	0.09843
78.6439	0.09047
78.1893	0.08297
77.7347	0.07592
77.2801	0.06882
76.8255	0.06177
76.3709	0.05469
75.9163	0.0482
75.4617	0.0439
75.0071	0.04424
74.5526	0.05161
74.098	0.0717
73.6434	0.08693
73.1888	0.1641
72.7342	-0.08093
72.2796	-0.04041
71.825	-0.0423
71.3704	-0.04833
70.9159	-0.05469
70.4613	-0.05966
70.0067	-0.06756
69.5521	-0.07296
69.0975	-0.07896
68.6429	-0.08451
68.1883	-0.09158
67.7337	-0.09797
67.2791	-0.10336
66.8246	-0.10836
66.37	-0.11444
65.9154	-0.12202
65.4608	-0.13015
65.0062	-0.13612
64.5516	-0.1422
64.097	-0.15024
63.6424	-0.15538
63.1878	-0.16096
62.7332	-0.16957
62.2787	-0.17616
61.8241	-0.18081
61.3695	-0.19111
60.9149	-0.204
60.4603	-0.21021
60.0057	-0.21752
59.5511	-0.23303
59.0965	-0.25388
58.642	-0.26682
58.1874	-0.2764
57.7328	-0.28291
57.2782	-0.29706
56.8236	-0.31131
56.369	-0.31289
55.9144	-0.31131
55.4598	-0.3061
55.0052	-0.31055
54.5506	-0.32769
54.0961	-0.3352
53.6415	-0.32768
53.1869	-0.32366
52.7323	-0.3311
52.2777	-0.32849
51.8231	-0.3261
51.3685	-0.32942
50.9139	-0.33704
50.4594	-0.34679
50.0048	-0.34414
49.5502	-0.33275
49.0956	-0.32467
48.641	-0.32283
48.1864	-0.32432
47.7318	-0.33025
47.2772	-0.33203
46.8226	-0.32621
46.368	-0.32611
45.9135	-0.34133
45.4589	-0.35928
45.0043	-0.37271
44.5497	-0.39872
44.0951	-0.41781
43.6405	-0.42204
43.1859	-0.43177
42.7313	-0.45259
42.2767	-0.46213
41.8222	-0.48789
41.3676	-0.51109
40.913	-0.52738
40.4584	-0.54934
40.0038	-0.57355
39.5492	-0.61388
39.0946	-0.65706
38.64	-0.67767
38.1855	-0.64403
37.7309	-0.64108
37.2763	-0.65393
36.8217	-0.68134
36.3671	-0.70286
35.9125	-0.69579
35.4579	-0.68466
35.0033	-0.68133
34.5487	-0.68097
34.0942	-0.67781
33.6396	-0.68121
33.185	-0.67762
32.7304	-0.67072
32.2758	-0.68109
31.8212	-0.68854
31.3666	-0.69949
30.912	-0.71102
30.4575	-0.71444
30.0029	-0.71473
29.5483	-0.72252
29.0937	-0.72274
28.6391	-0.73064
28.1845	-0.72645
27.7299	-0.72677
27.2753	-0.72672
26.8207	-0.72266
26.3662	-0.71856
25.9116	-0.71511
25.457	-0.7111
25.0024	-0.71118
24.5478	-0.70703
24.0932	-0.69554
23.6386	-0.68848
23.184	-0.6814
22.7294	-0.68099
22.2749	-0.68114
21.8203	-0.67773
21.3657	-0.67781
20.9111	-0.67781
20.4565	-0.67745
20.0019	-0.67777
19.5473	-0.67789
19.0927	-0.67791
18.6381	-0.67388
18.1836	-0.67072
17.729	-0.67399
17.2744	-0.67759
16.8198	-0.67412
16.3652	-0.67403
15.9106	-0.67057
15.456	-0.66749
15.0014	-0.66381
14.5468	-0.66046
14.0922	-0.66043
13.6377	-0.66058
13.1831	-0.66724
12.7285	-0.67056
12.2739	-0.66378
11.8193	-0.66738
11.3647	-0.67418
10.9101	-0.67763
10.4555	-0.68822
10.0009	-0.69206
9.54636	-0.69958
9.09178	-0.70687
8.63719	-0.7108
8.1826	-0.70687
7.72801	-0.69215
7.27342	-0.67403
6.81883	-0.67417
6.36424	-0.68831
5.90965	-0.70716
5.45507	-0.69541
5.00048	-0.68118
4.54589	-0.66381
4.0913	-0.66751
3.63671	-0.67411
3.18212	-0.68493
2.72753	-0.69182
2.27294	-0.69191
1.81836	-0.69211
1.36377	-0.67418
0.90918	-0.66732
0.45459	-0.64413
0	-0.62279
-0.45459	-0.64423
-0.90918	-0.73493
-1.36377	-0.74702
-1.81836	-0.76001
-2.27294	-0.87749
-2.72753	-0.87153
-3.18212	-0.80199
-3.63671	-0.722
-4.0913	-0.6306
-4.54589	-0.72456
-5.00048	-0.64544
-5.45507	-0.68662
-5.90965	-0.70217
-6.36424	-0.69467
-6.81883	-0.69132
-7.27342	-0.68385
-7.72801	-0.67715
-8.1826	-0.67008
-8.63719	-0.66672
-9.09178	-0.66663
-9.54636	-0.67714
-10.0009	-0.68795
-10.4555	-0.70265
-10.9101	-0.70664
-11.3647	-0.7105
-11.8193	-0.70305
-12.2739	-0.7028
-12.7285	-0.7068
-13.1831	-0.70303
-13.6377	-0.71077
-14.0922	-0.72253
-14.5468	-0.7185
-15.0014	-0.73033
-15.456	-0.74716
-15.9106	-0.74307
-16.3652	-0.72647
-16.8198	-0.73057
-17.2744	-0.73012
-17.729	-0.72661
-18.1836	-0.7143
-18.6381	-0.71461
-19.0927	-0.71427
-19.5473	-0.71051
-20.0019	-0.71848
-20.4565	-0.70682
-20.9111	-0.70666
-21.3657	-0.71058
-21.8203	-0.71829
-22.2749	-0.72661
-22.7294	-0.7263
-23.184	-0.71855
-23.6386	-0.71827
-24.0932	-0.71855
-24.5478	-0.72249
-25.0024	-0.72252
-25.457	-0.7105
-25.9116	-0.70706
-26.3662	-0.71084
-26.8207	-0.71469
-27.2753	-0.71423
-27.7299	-0.71457
-28.1845	-0.71459
-28.6391	-0.71464
-29.0937	-0.71048
-29.5483	-0.70682
-30.0029	-0.71071
-30.4575	-0.71441
-30.912	-0.71067
-31.3666	-0.70664
-31.8212	-0.70322
-32.2758	-0.70307
-32.7304	-0.70683
-33.185	-0.70667
-33.6396	-0.7185
-34.0942	-0.71865
-34.5487	-0.71058
-35.0033	-0.7105
-35.4579	-0.70683
-35.9125	-0.7073
-36.3671	-0.71478
-36.8217	-0.7228
-37.2763	-0.72231
-37.7309	-0.72288
-38.1855	-0.72258
-38.64	-0.71472
-39.0946	-0.7105
-39.5492	-0.71873
-40.0038	-0.71451
-40.4584	-0.70688
-40.913	-0.70288
-41.3676	-0.71467
-41.8222	-0.71844
-42.2767	-0.71842
-42.7313	-0.71051
-43.1859	-0.70335
-43.6405	-0.71071
-44.0951	-0.71469
-44.5497	-0.70655
-45.0043	-0.71845
-45.4589	-0.71853
-45.9135	-0.71449
-46.368	-0.71066
-46.8226	-0.72249
-47.2772	-0.71484
-47.7318	-0.69934
-48.1864	-0.69927
-48.641	-0.69893
-49.0956	-0.70303
-49.5502	-0.7029
-50.0048	-0.69931
-50.4594	-0.71074
-50.9139	-0.71433
-51.3685	-0.71852
-51.8231	-0.71833
-52.2777	-0.71082
-52.7323	-0.71029
-53.1869	-0.70696
-53.6415	-0.70668
-54.0961	-0.70702
-54.5506	-0.71048
-55.0052	-0.72268
-55.4598	-0.71848
-55.9144	-0.71888
-56.369	-0.71058
-56.8236	-0.70687
-57.2782	-0.71459
-57.7328	-0.71048
-58.1874	-0.71067
-58.642	-0.71048
-59.0965	-0.70704
-59.5511	-0.70306
-60.0057	-0.70316
-60.4603	-0.70288
-60.9149	-0.69936
-61.3695	-0.69959
-61.8241	-0.70687
-62.2787	-0.71454
-62.7332	-0.72229
-63.1878	-0.71076
-63.6424	-0.70687
-64.097	-0.71065
-64.5516	-0.7105
-65.0062	-0.71103
-65.4608	-0.71463
-65.9154	-0.71858
-66.37	-0.73044
-66.8246	-0.7265
-67.2791	-0.72277
-67.7337	-0.72635
-68.1883	-0.73464
-68.6429	-0.73037
-69.0975	-0.73079
-69.5521	-0.73089
-70.0067	-0.72249
-70.4613	-0.72631
-70.9159	-0.72639
-71.3704	-0.72646
-71.825	-0.72629
-72.2796	-0.73061
-72.7342	-0.73051
-73.1888	-0.74332
-73.6434	-0.73895
-74.098	-0.74297
-74.5526	-0.76476
-75.0071	-0.76031
-75.4617	-0.75201
-75.9163	-0.73881
-76.3709	-0.73898
-76.8255	-0.74332
-77.2801	-0.7391
-77.7347	-0.73867
-78.1893	-0.73858
-78.6439	-0.75582
-79.0984	-0.74785
-79.553	-0.73888
-80.0076	-0.73455
-80.4622	-0.73877
-80.9168	-0.74355
-81.3714	-0.73933
-81.826	-0.73455
-82.2806	-0.74329
-82.7352	-0.75165
-83.1897	-0.74337
-83.6443	-0.73879
-84.0989	-0.73037
-84.5535	-0.73502
-85.0081	-0.73895
-85.4627	-0.73887
-85.9173	-0.73053
-86.3719	-0.72658
-86.8264	-0.72283
-87.281	-0.72645
-87.7356	-0.73882
-88.1902	-0.73858
-88.6448	-0.73938
-89.0994	-0.73884
-89.554	-0.73882
-90.0086	-0.72632
-90.4632	-0.71896
-90.9177	-0.71076
-91.3723	-0.71095
-91.8269	-0.71836
-92.2815	-0.71858
-92.7361	-0.72251
-93.1907	-0.73059
-93.6453	-0.72637
-94.0999	-0.73065
-94.5545	-0.73056
-95.0091	-0.7307
-95.4636	-0.73091
-95.9182	-0.72667
-96.3728	-0.71854
-96.8274	-0.71877
-97.282	-0.71882
-97.7366	-0.71475
-98.1912	-0.71852
-98.6458	-0.72254
-99.1004	-0.72263
-99.5549	-0.7225
-100.01	-0.72649
-100.464	-0.72257
-100.919	-0.71096
-101.373	-0.70689
-101.828	-0.71075
-102.282	-0.7106
-102.737	-0.70725
-103.192	-0.70314
-103.646	-0.70718
-104.101	-0.70692
-104.555	-0.70357
-105.01	-0.69939
-105.465	-0.69934
-105.919	-0.70698
-106.374	-0.70326
-106.374	-0.7032
-105.919	-0.69956
-105.465	-0.69944
-105.01	-0.69216
-104.555	-0.6774
-104.101	-0.6641
-103.646	-0.66043
-103.192	-0.64768
-102.737	-0.64109
-102.282	-0.62893
-101.828	-0.6169
-101.373	-0.61409
-100.919	-0.6081
-100.464	-0.60012
-100.01	-0.59459
-99.5549	-0.57881
-99.1004	-0.56869
-98.6458	-0.55417
-98.1912	-0.53821
-97.7366	-0.52736
-97.282	-0.52504
-96.8274	-0.51923
-96.3728	-0.5171
-95.9182	-0.5109
-95.4636	-0.49513
-95.0091	-0.49169
-94.5545	-0.49371
-94.0999	-0.49368
-93.6453	-0.48439
-93.1907	-0.47371
-92.7361	-0.46038
-92.2815	-0.45581
-91.8269	-0.45418
-91.3723	-0.44478
-90.9177	-0.4375
-90.4632	-0.42598
-90.0086	-0.41651
-89.554	-0.41265
-89.0994	-0.41246
-88.6448	-0.40377
-88.1902	-0.39748
-87.7356	-0.39143
-87.281	-0.37788
-86.8264	-0.3573
-86.3719	-0.34138
-85.9173	-0.33112
-85.4627	-0.31669
-85.0081	-0.29776
-84.5535	-0.27351
-84.0989	-0.25092
-83.6443	-0.22622
-83.1897	-0.2092
-82.7352	-0.20428
-82.2806	-0.202
-81.826	-0.19718
-81.3714	-0.189
-80.9168	-0.17794
-80.4622	-0.17097
-80.0076	-0.1647
-79.553	-0.15844
-79.0984	-0.15547
-78.6439	-0.15488
-78.1893	-0.15289
-77.7347	-0.15218
-77.2801	-0.14881
-76.8255	-0.14303
-76.3709	-0.13811
-75.9163	-0.13174
-75.4617	-0.12534
-75.0071	-0.11998
-74.5526	-0.11498
-74.098	-0.10908
-73.6434	-0.10225
-73.1888	-0.09503
-72.7342	-0.08768
-72.2796	-0.0805
-71.825	-0.07376
-71.3704	-0.06681
-70.9159	-0.05982
-70.4613	-0.05247
-70.0067	-0.04327
-69.5521	-0.03714
-69.0975	-0.02966
-68.6429	-0.02282
-68.1883	-0.01708
-67.7337	-0.01519
-67.2791	-0.01992
-66.8246	0.06959
-66.37	0.01936
-65.9154	0.02091
-65.4608	0.02666
-65.0062	0.03439
-64.5516	0.04184
-64.097	0.04937
-63.6424	0.05669
-63.1878	0.06218
-62.7332	0.06818
-62.2787	0.07506
-61.8241	0.08232
-61.3695	0.09044
-60.9149	0.09987
-60.4603	0.1098
-60.0057	0.1205
-59.5511	0.13077
-59.0965	0.13958
-58.642	0.14909
-58.1874	0.15826
-57.7328	0.16491
-57.2782	0.16725
-56.8236	0.16594
-56.369	0.16426
-55.9144	0.16183
-55.4598	0.15734
-55.0052	0.15256
-54.5506	0.15028
-54.0961	0.14659
-53.6415	0.14439
-53.1869	0.1479
-52.7323	0.15622
-52.2777	0.16996
-51.8231	0.18492
-51.3685	0.1985
-50.9139	0.2056
-50.4594	0.21583
-50.0048	0.22979
-49.5502	0.24311
-49.0956	0.25643
-48.641	0.26736
-48.1864	0.27704
-47.7318	0.28737
-47.2772	0.28933
-46.8226	0.29258
-46.368	0.29652
-45.9135	0.30215
-45.4589	0.31064
-45.0043	0.33025
-44.5497	0.35052
-44.0951	0.36535
-43.6405	0.37474
-43.1859	0.38462
-42.7313	0.40104
-42.2767	0.41638
-41.8222	0.41929
-41.3676	0.43159
-40.913	0.4448
-40.4584	0.45414
-40.0038	0.4704
-39.5492	0.48465
-39.0946	0.49526
-38.64	0.50689
-38.1855	0.51295
-37.7309	0.51918
-37.2763	0.51693
-36.8217	0.50504
-36.3671	0.50299
-35.9125	0.50897
-35.4579	0.5149
-35.0033	0.52736
-34.5487	0.54019
-34.0942	0.54506
-33.6396	0.5518
-33.185	0.55409
-32.7304	0.55157
-32.2758	0.55204
-31.8212	0.55647
-31.3666	0.55186
-30.912	0.55641
-30.4575	0.56125
-30.0029	0.56112
-29.5483	0.57114
-29.0937	0.56601
-28.6391	0.57111
-28.1845	0.57616
-27.7299	0.57358
-27.2753	0.57374
-26.8207	0.56595
-26.3662	0.55682
-25.9116	0.56125
-25.457	0.56393
-25.0024	0.55626
-24.5478	0.55423
-24.0932	0.5496
-23.6386	0.5404
-23.184	0.54244
-22.7294	0.55417
-22.2749	0.56366
-21.8203	0.56605
-21.3657	0.55411
-20.9111	0.5425
-20.4565	0.54253
-20.0019	0.5496
-19.5473	0.55647
-19.0927	0.55885
-18.6381	0.55417
-18.1836	0.54265
-17.729	0.54272
-17.2744	0.5425
-16.8198	0.54262
-16.3652	0.55641
-15.9106	0.54928
-15.456	0.54262
-15.0014	0.53574
-14.5468	0.53173
-14.0922	0.54049
-13.6377	0.54922
-13.1831	0.55172
-12.7285	0.55629
-12.2739	0.56844
-11.8193	0.55872
-11.3647	0.54695
-10.9101	0.54025
-10.4555	0.5313
-10.0009	0.53586
-9.54636	0.54206
-9.09178	0.55611
-8.63719	0.54902
-8.1826	0.55396
-7.72801	0.53316
-7.27342	0.5289
-6.81883	0.51433
-6.36424	0.58052
-5.90965	0.60703
-5.45507	0.6189
-5.00048	0.63084
-4.54589	0.65326
-4.0913	0.70669
-3.63671	0.66367
-3.18212	0.63787
-2.72753	0.63147
-2.27294	0.63179
-1.81836	0.62873
-1.36377	0.62291
-0.90918	0.6138
-0.45459	0.61132
0	0.60273
0.45459	0.59448
0.90918	0.59713
1.36377	0.59712
1.81836	0.59185
2.27294	0.58906
2.72753	0.58907
3.18212	0.58899
3.63671	0.59462
4.0913	0.59175
4.54589	0.58938
5.00048	0.58906
5.45507	0.58934
5.90965	0.58654
6.36424	0.58154
6.81883	0.57858
7.27342	0.57891
7.72801	0.58148
8.1826	0.57362
8.63719	0.57363
9.09178	0.57622
9.54636	0.57389
10.0009	0.57371
10.4555	0.5713
10.9101	0.57355
11.3647	0.57646
11.8193	0.57628
12.2739	0.57369
12.7285	0.57126
13.1831	0.57378
13.6377	0.57389
14.0922	0.57363
14.5468	0.57366
15.0014	0.56371
15.456	0.56658
15.9106	0.56632
16.3652	0.56862
16.8198	0.56876
17.2744	0.56891
17.729	0.56644
18.1836	0.56632
18.6381	0.56606
19.0927	0.56379
19.5473	0.56399
20.0019	0.56125
20.4565	0.56133
20.9111	0.56359
21.3657	0.56143
21.8203	0.55891
22.2749	0.5564
22.7294	0.55414
23.184	0.55686
23.6386	0.55671
24.0932	0.55648
24.5478	0.55911
25.0024	0.55905
25.457	0.55917
25.9116	0.55674
26.3662	0.5613
26.8207	0.55899
27.2753	0.55899
27.7299	0.55676
28.1845	0.55647
28.6391	0.55879
29.0937	0.55893
29.5483	0.55912
30.0029	0.56125
30.4575	0.5613
30.912	0.56145
31.3666	0.56647
31.8212	0.56868
32.2758	0.56626
32.7304	0.57132
33.185	0.57373
33.6396	0.57882
34.0942	0.57857
34.5487	0.57638
35.0033	0.58123
35.4579	0.58411
35.9125	0.58142
36.3671	0.57872
36.8217	0.57878
37.2763	0.58145
37.7309	0.5812
38.1855	0.58388
38.64	0.58651
39.0946	0.58666
39.5492	0.58934
40.0038	0.59731
40.4584	0.59721
40.913	0.60283
41.3676	0.60551
41.8222	0.60574
42.2767	0.61131
42.7313	0.6143
43.1859	0.61421
43.6405	0.61711
44.0951	0.61693
44.5497	0.6141
45.0043	0.61719
45.4589	0.62004
45.9135	0.61391
46.368	0.61406
46.8226	0.61418
47.2772	0.61411
47.7318	0.61713
48.1864	0.61394
48.641	0.614
49.0956	0.61726
49.5502	0.61686
50.0048	0.617
50.4594	0.61128
50.9139	0.61421
51.3685	0.61427
51.8231	0.61409
52.2777	0.61427
52.7323	0.61693
53.1869	0.61705
53.6415	0.61421
54.0961	0.61403
54.5506	0.61418
55.0052	0.61123
55.4598	0.61115
55.9144	0.61094
56.369	0.61418
56.8236	0.6115
57.2782	0.61114
57.7328	0.61694
58.1874	0.61985
58.642	0.61997
59.0965	0.62287
59.5511	0.6259
60.0057	0.63204
60.4603	0.63503
60.9149	0.63198
61.3695	0.63195
61.8241	0.63473
62.2787	0.63491
62.7332	0.62893
63.1878	0.62593
63.6424	0.61975
64.097	0.62294
64.5516	0.62575
65.0062	0.62003
65.4608	0.61992
65.9154	0.61697
66.37	0.61404
66.8246	0.61411
67.2791	0.61691
67.7337	0.61992
68.1883	0.62003
68.6429	0.62586
69.0975	0.62286
69.5521	0.62563
70.0067	0.62575
70.4613	0.6321
70.9159	0.62873
71.3704	0.62893
71.825	0.62872
72.2796	0.62904
72.7342	0.63508
73.1888	0.6317
73.6434	0.63511
74.098	0.63169
74.5526	0.62566
75.0071	0.6287
75.4617	0.6259
75.9163	0.62296
76.3709	0.62294
76.8255	0.62591
77.2801	0.62582
77.7347	0.62891
78.1893	0.62618
78.6439	0.62891
79.0984	0.62871
79.553	0.6287
80.0076	0.62893
80.4622	0.6318
80.9168	0.62891
81.3714	0.6259
81.826	0.62285
82.2806	0.62278
82.7352	0.62274
83.1897	0.62299
83.6443	0.62259
84.0989	0.6229
84.5535	0.61999
85.0081	0.62018
85.4627	0.62273
85.9173	0.62572
86.3719	0.62928
86.8264	0.62873
87.281	0.62873
87.7356	0.63198
88.1902	0.63197
88.6448	0.6321
89.0994	0.63491
89.554	0.63187
90.0086	0.63184
90.4632	0.63208
90.9177	0.63207
91.3723	0.62272
91.8269	0.62856
92.2815	0.63518
92.7361	0.63488
93.1907	0.63476
93.6453	0.64103
94.0999	0.64131
94.5545	0.64139
95.0091	0.64773
95.4636	0.64453
95.9182	0.64416
96.3728	0.64752
96.8274	0.64782
97.282	0.64741
97.7366	0.63812
98.1912	0.64112
98.6458	0.64774
99.1004	0.64423
99.5549	0.64109
100.01	0.64461
100.464	0.64442
100.919	0.65073
101.373	0.65057
101.828	0.65098
102.282	0.65045
102.737	0.64738
103.192	0.65097
103.646	0.65069
104.101	0.64766
104.555	0.65091
105.01	0.65055
105.465	0.64431
105.919	0.65082
106.374	0.65416
--	--

## Sheet: Fig3c
E (mV nm^-1)	P_2D (pC m^-1)	E (mV nm^-1)	P_2D (pC m^-1)	E (mV nm^-1)	P_2D (pC m^-1)	E (mV nm^-1)	P_2D (pC m^-1)	E (mV nm^-1)	P_2D (pC m^-1)	E (mV nm^-1)	P_2D (pC m^-1)	E (mV nm^-1)	P_2D (pC m^-1)
20.0487	0.20634	37.0883	0.49559	53.7987	0.629	70.5054	0.61727	103.919	0.64147	136.998	0.6815	-167.405	-0.77879
19.7146	0.20372	36.7546	0.49163	53.4612	0.61137	70.1716	0.61107	103.585	0.6414	136.664	0.6743	-167.071	-0.76995
19.3801	0.19944	36.4208	0.48457	53.1274	0.60031	69.8341	0.60002	103.251	0.62887	136.331	0.6543	-166.737	-0.76968
19.0459	0.19467	36.0871	0.47747	52.7937	0.589	69.5003	0.5841	102.917	0.6171	135.997	0.65419	-166.403	-0.74356
18.7118	0.1907	35.7533	0.46377	52.4599	0.56845	69.1666	0.57891	102.58	0.59478	135.663	0.63507	-166.069	-0.73507
18.3777	0.1853	35.4196	0.45418	52.1262	0.55908	68.8328	0.5639	102.246	0.57882	135.329	0.62274	-165.734	-0.72697
18.0435	0.17967	35.0858	0.448	51.7924	0.54971	68.499	0.55418	101.912	0.56853	134.992	0.6112	-165.4	-0.71103
17.7094	0.17399	34.752	0.44212	51.4587	0.53601	68.1653	0.54069	101.579	0.55911	134.658	0.60027	-165.066	-0.71089
17.3753	0.16856	34.4183	0.43622	51.1249	0.52755	67.8315	0.52774	101.245	0.54521	134.324	0.58915	-164.732	-0.71105
17.0411	0.16305	34.0808	0.43322	50.7912	0.51898	67.4978	0.52333	100.911	0.53179	133.991	0.57891	-164.398	-0.7034
16.707	0.15839	33.747	0.42764	50.4536	0.50714	67.164	0.511	100.577	0.52754	133.657	0.57355	-164.064	-0.6957
16.3729	0.15315	33.4132	0.41944	50.1199	0.49555	66.8303	0.50314	100.244	0.52333	133.323	0.56396	-163.729	-0.68839
16.0387	0.14864	33.0795	0.41392	49.7861	0.48807	66.4927	0.49563	99.9098	0.511	132.989	0.54975	-163.396	-0.68135
15.7046	0.14375	32.7457	0.40871	49.4524	0.47734	66.159	0.48463	99.576	0.50707	132.656	0.54519	-163.061	-0.67463
15.3705	0.13885	32.412	0.40631	49.1186	0.47053	65.8252	0.47381	99.2385	0.49564	132.322	0.536	-162.727	-0.67458
15.0363	0.13373	32.0782	0.40125	48.7848	0.46399	65.4915	0.45733	98.9047	0.4883	131.988	0.53175	-162.393	-0.66037
14.7022	0.12899	31.7433	0.39641	48.4511	0.45411	65.1577	0.45106	98.571	0.47751	131.65	0.51923	-162.059	-0.6542
14.3681	0.12361	31.4092	0.39161	48.1174	0.44169	64.824	0.44793	98.2372	0.4774	131.317	0.51102	-161.725	-0.6542
14.0339	0.11804	31.0751	0.3892	47.7836	0.43607	64.4902	0.442	97.9035	0.46732	130.983	0.50316	-161.391	-0.64769
13.6998	0.11238	30.7409	0.38239	47.4498	0.43321	64.1565	0.43888	97.5697	0.46077	130.649	0.49937	-161.056	-0.64096
13.3657	0.1068	30.4068	0.37383	47.1123	0.4275	63.8227	0.43312	97.236	0.44813	130.315	0.49177	-160.723	-0.63506
13.0315	0.10126	30.0727	0.36536	46.7785	0.42478	63.4852	0.42752	96.9022	0.44803	129.982	0.48452	-160.388	-0.62291
12.6974	0.09561	29.7386	0.35941	46.4448	0.4166	63.1514	0.42457	96.5684	0.44187	129.648	0.47727	-160.054	-0.6171
12.3633	0.09006	29.4044	0.35175	46.111	0.41405	62.8177	0.41936	96.2347	0.43336	129.314	0.47397	-159.72	-0.61713
12.0291	0.08448	29.0703	0.34426	45.7773	0.40369	62.4839	0.41682	95.8971	0.43032	128.98	0.46718	-159.386	-0.62274
11.695	0.07887	28.7361	0.33872	45.4435	0.39644	62.1501	0.41142	95.5634	0.42214	128.643	0.46058	-159.052	-0.61718
11.3609	0.0734	28.402	0.33364	45.1098	0.39158	61.8164	0.40382	95.2296	0.41386	128.309	0.45425	-158.718	-0.61721
11.0267	0.06771	28.0679	0.33036	44.776	0.38482	61.4826	0.39639	94.8959	0.40613	127.975	0.4512	-158.383	-0.61717
10.6926	0.06244	27.7338	0.3239	44.4423	0.37809	61.1489	0.38947	94.5621	0.40136	127.642	0.44492	-158.05	-0.61664
10.3585	0.05715	27.3996	0.31747	44.1085	0.37363	60.8151	0.38477	94.2284	0.3965	127.308	0.43595	-157.715	-0.61123
10.0244	0.05196	27.0655	0.31002	43.771	0.36751	60.4814	0.38254	93.8946	0.38938	126.974	0.43008	-157.381	-0.61129
9.69022	0.04692	26.7313	0.3028	43.4372	0.36334	60.1438	0.37583	93.5609	0.38702	126.64	0.42764	-157.047	-0.6058
9.35609	0.04248	26.3972	0.29603	43.1035	0.35552	59.8101	0.36945	93.2271	0.38024	126.307	0.42209	-156.713	-0.59429
9.02195	0.03798	26.0631	0.28948	42.7697	0.34972	59.4763	0.36362	92.8934	0.37596	125.973	0.41669	-156.379	-0.58954
8.68782	0.03332	25.729	0.28693	42.436	0.34778	59.1426	0.35558	92.5558	0.36961	125.639	0.41391	-156.044	-0.59462
8.35369	0.02942	25.3948	0.28063	42.1022	0.34426	58.8088	0.35153	92.2221	0.36744	125.302	0.40632	-155.71	-0.59469
8.01956	0.02716	25.0607	0.27603	41.7685	0.33901	58.4751	0.34611	91.8883	0.36135	124.968	0.40372	-155.376	-0.58401
7.68543	0.02933	24.7266	0.27024	41.4347	0.33041	58.1413	0.34241	91.5546	0.35537	124.634	0.38942	-155.042	-0.56891
7.35129	0.04044	24.3924	0.26582	41.1009	0.3238	57.8076	0.3389	91.2208	0.34982	124.3	0.38478	-154.707	-0.5642
7.01716	0.05987	24.0583	0.25952	40.7672	0.31753	57.4738	0.33215	90.8871	0.34615	123.967	0.38025	-154.374	-0.56392
6.68303	0.47875	23.7242	0.25652	40.4297	0.31003	57.1401	0.32373	90.5533	0.3389	123.633	0.37587	-154.039	-0.55411
6.34852	-0.07372	23.39	0.25158	40.0959	0.30716	56.8025	0.31906	90.2195	0.33203	123.299	0.37153	-153.705	-0.54042
6.01438	-0.02953	23.0559	0.24679	39.7621	0.29995	56.4688	0.31294	89.8858	0.32534	122.965	0.36535	-153.371	-0.5275
5.68025	-0.02543	22.7218	0.24131	39.4284	0.2947	56.135	0.30852	89.5482	0.31899	122.632	0.35738	-153.037	-0.51884
5.34612	-0.02777	22.3876	0.23524	39.0946	0.28944	55.8013	0.30285	89.2145	0.3144	122.298	0.35361	-152.703	-0.51093
5.01199	-0.031	22.0535	0.22955	38.7609	0.28437	55.4675	0.29719	88.8808	0.31006	121.96	0.34614	-152.369	-0.51088
4.67785	-0.03533	21.7194	0.22561	38.4271	0.27944	55.1337	0.28956	88.547	0.30568	121.626	0.33894	-152.034	-0.51067
4.34372	-0.04004	21.3852	0.22017	38.0934	0.27366	54.8	0.28197	88.2132	0.30147	121.293	0.33188	-151.701	-0.49928
4.00959	-0.04377	21.0511	0.2152	37.7596	0.26803	54.4662	0.27719	87.8795	0.29586	120.959	0.32369	-151.366	-0.49539
3.67546	-0.0485	20.717	0.2096	37.4221	0.26376	54.1325	0.27136	87.5457	0.29202	120.625	0.32067	-151.032	-0.48436
3.34132	-0.0541	20.3828	0.20566	37.0883	0.25959	53.7987	0.26581	87.212	0.28558	120.291	0.31602	-150.698	-0.48802
3.00727	-0.05927	20.0487	0.2012	36.7546	0.2555	53.4612	0.26273	86.8782	0.27954	119.958	0.31009	-150.364	-0.48826
2.67314	-0.06391	19.7146	0.19703	36.4208	0.24867	53.1274	0.25644	86.5445	0.2736	119.624	0.30413	-150.03	-0.47739
2.339	-0.06907	19.3801	0.19182	36.0871	0.24138	52.7937	0.25061	86.2069	0.26806	119.29	0.29853	-149.696	-0.47034
2.00487	-0.073	19.0459	0.18632	35.7533	0.23694	52.4599	0.24502	85.8732	0.26272	118.956	0.29334	-149.362	-0.46698
1.6707	-0.07709	18.7118	0.18118	35.4196	0.23111	52.1262	0.24044	85.5394	0.25754	118.619	0.28691	-149.027	-0.46057
1.33657	-0.08251	18.3777	0.17484	35.0858	0.22555	51.7924	0.23353	85.2057	0.24964	118.285	0.28076	-148.693	-0.45741
1.00244	-0.08988	18.0435	0.17035	34.752	0.21946	51.4587	0.22779	84.8719	0.24407	117.951	0.27719	-148.359	-0.43891
0.6683	-0.09485	17.7094	0.16435	34.4183	0.21371	51.1249	0.22174	84.5382	0.23864	117.618	0.27251	-148.025	-0.43304
0.33413	-0.09742	17.3753	0.15918	34.0808	0.20757	50.7912	0.21516	84.2044	0.23272	117.284	0.26375	-147.691	-0.42184
0	-0.09946	17.0411	0.15424	33.747	0.20249	50.4536	0.20965	83.8706	0.22628	116.95	0.25748	-147.357	-0.41391
-0.33414	-0.10355	16.707	0.14998	33.4132	0.1976	50.1199	0.20309	83.5369	0.22094	116.616	0.2535	-147.023	-0.40588
-0.66829	-0.1121	16.3729	0.14505	33.0795	0.19125	49.7861	0.19691	83.2031	0.2144	116.283	0.24766	-146.688	-0.39859
-1.00243	-0.11949	16.0387	0.14003	32.7457	0.18527	49.4524	0.19128	82.8656	0.20758	115.949	0.24223	-146.354	-0.39856
-1.33657	-0.12402	15.7046	0.13542	32.412	0.17914	49.1186	0.18527	82.5319	0.2019	115.611	0.23433	-146.02	-0.39382
-1.67071	-0.12788	15.3705	0.12974	32.0782	0.17344	48.7848	0.17818	82.1981	0.19575	115.278	0.22869	-145.686	-0.37995
-2.00486	-0.13285	15.0363	0.12457	31.7433	0.16814	48.4511	0.1725	81.8643	0.18957	114.944	0.22318	-145.352	-0.36521
-2.339	-0.13762	14.7022	0.11892	31.4092	0.16266	48.1174	0.16724	81.5306	0.18366	114.61	0.21796	-145.018	-0.35335
-2.67314	-0.14525	14.3681	0.11333	31.0751	0.15722	47.7836	0.16195	81.1968	0.17819	114.276	0.21101	-144.684	-0.34783
-3.00728	-0.15375	14.0339	0.10845	30.7409	0.15142	47.4498	0.15571	80.8631	0.17259	113.943	0.20503	-144.349	-0.34394
-3.34142	-0.15516	13.6998	0.10297	30.4068	0.1453	47.1123	0.14929	80.5293	0.16635	113.609	0.19938	-144.015	-0.34046
-3.67556	-0.15936	13.3657	0.09745	30.0727	0.13948	46.7785	0.14278	80.1956	0.16023	113.275	0.1935	-143.681	-0.34237
-4.0097	-0.154	13.0315	0.09182	29.7386	0.13402	46.4448	0.13653	79.8618	0.15385	112.941	0.18788	-143.347	-0.34242
-4.34385	-0.15801	12.6974	0.08615	29.4044	0.12797	46.111	0.13079	79.5243	0.14765	112.608	0.18217	-143.013	-0.33527
-4.67799	-0.17059	12.3633	0.08047	29.0703	0.12252	45.7773	0.12458	79.1905	0.14124	112.27	0.17485	-142.679	-0.32532
-5.01213	-0.17762	12.0291	0.07484	28.7361	0.11656	45.4435	0.11779	78.8568	0.13564	111.936	0.169	-142.345	-0.31129
-5.34628	-0.18106	11.695	0.06919	28.402	0.11081	45.1098	0.11121	78.523	0.13048	111.603	0.16314	-142.01	-0.3042
-5.68042	-0.18016	11.3609	0.06396	28.0679	0.1053	44.776	0.10565	78.1893	0.12475	111.269	0.15717	-141.676	-0.29581
-6.01456	-0.18869	11.0267	0.05851	27.7338	0.09987	44.4423	0.09983	77.8555	0.11892	110.935	0.15104	-141.342	-0.28809
-6.3487	-0.19368	10.6926	0.05355	27.3996	0.09448	44.1085	0.09394	77.5218	0.11314	110.601	0.14468	-141.008	-0.28304
-6.68285	-0.20345	10.3585	0.04894	27.0655	0.08908	43.771	0.08821	77.188	0.10754	110.267	0.13797	-140.674	-0.27362
-7.01699	-0.21271	10.0244	0.04375	26.7313	0.08315	43.4372	0.08235	76.8542	0.102	109.934	0.13242	-140.34	-0.26586
-7.35113	-0.21557	9.69022	0.03942	26.3972	0.07765	43.1035	0.07637	76.5167	0.09698	109.6	0.12669	-140.006	-0.25954
-7.68527	-0.21838	9.35609	0.03513	26.0631	0.07235	42.7697	0.07097	76.183	0.09182	109.266	0.12155	-139.671	-0.25162
-8.01941	-0.22523	9.02195	0.0311	25.729	0.06698	42.436	0.06577	75.8492	0.08626	108.929	0.11612	-139.337	-0.24402
-8.35355	-0.23759	8.68782	0.02748	25.3948	0.06207	42.1022	0.06025	75.5155	0.08078	108.595	0.11027	-139.003	-0.23687
-8.68769	-0.25037	8.35369	0.02705	25.0607	0.0574	41.7685	0.055	75.1817	0.0754	108.261	0.10478	-138.669	-0.23277
-9.02184	-0.26336	8.01956	0.03331	24.7266	0.05238	41.4347	0.05006	74.8479	0.07006	107.927	0.09903	-138.335	-0.23027
-9.35598	-0.27104	7.68543	0.04537	24.3924	0.04704	41.1009	0.04523	74.5142	0.06475	107.594	0.09406	-138.001	-0.22476
-9.69012	-0.27563	7.35129	0.11091	24.0583	0.04241	40.7672	0.04069	74.1804	0.0602	107.26	0.08856	-137.667	-0.22323
-10.0243	-0.28784	7.01716	-0.06361	23.7242	0.03842	40.4297	0.03565	73.8467	0.05647	106.926	0.08326	-137.332	-0.21793
-10.3584	-0.3053	6.68303	-0.02963	23.39	0.03558	40.0959	0.03176	73.5129	0.05373	106.592	0.07808	-136.998	-0.2077
-10.6926	-0.32189	6.34852	-0.02599	23.0559	0.03585	39.7621	0.03036	73.1754	0.05271	106.259	0.07264	-136.664	-0.19812
-11.0267	-0.33685	6.01438	-0.02736	22.7218	0.041	39.4284	0.03071	72.8416	0.05431	105.925	0.06762	-136.33	-0.19007
-11.3608	-0.34392	5.68025	-0.03012	22.3876	0.07725	39.0946	0.03851	72.5079	0.05993	105.587	0.06234	-135.996	-0.18315
-11.695	-0.34394	5.34612	-0.03404	22.0535	0.21551	38.7609	0.05299	72.1741	0.06264	105.254	0.05734	-135.662	-0.17779
-12.0291	-0.3459	5.01199	-0.03854	21.7194	0.44362	38.4271	0.08963	71.8404	0.0614	104.92	0.05357	-135.328	-0.17487
-12.3633	-0.34957	4.67785	-0.04234	21.3852	0.16876	38.0934	-0.07041	71.5066	0.08776	104.586	0.0508	-134.993	-0.16854
-12.6974	-0.35335	4.34372	-0.04633	21.0511	0.10899	37.7596	-0.03021	70.8391	-0.13256	104.252	0.05041	-134.659	-0.16307
-13.0315	-0.35902	4.00959	-0.05179	20.717	-0.13041	37.4221	-0.03021	70.5054	-0.1713	103.919	0.05448	-134.325	-0.15908
-13.3657	-0.36713	3.67546	-0.05725	20.3828	-0.0413	37.0883	-0.03471	70.1716	-0.68476	103.585	0.06527	-133.991	-0.15458
-13.6998	-0.37349	3.34132	-0.06222	20.0487	-0.0359	36.7546	-0.03848	69.8341	-0.15697	103.251	0.08134	-133.657	-0.14863
-14.034	-0.38905	3.00727	-0.0675	19.7146	-0.0369	36.4208	-0.04159	69.5003	-0.06655	102.917	0.09841	-133.323	-0.14184
-14.3681	-0.40361	2.67314	-0.07197	19.3801	-0.0402	36.0871	-0.04575	69.1666	-0.05367	102.58	0.11618	-132.989	-0.13623
-14.7022	-0.41895	2.339	-0.07598	19.0459	-0.04452	35.7533	-0.04975	68.8328	-0.05252	102.246	0.17496	-132.654	-0.13211
-15.0364	-0.43006	2.00487	-0.08047	18.7118	-0.04859	35.4196	-0.05408	68.499	-0.05463	101.912	-0.67262	-132.32	-0.12871
-15.3705	-0.44784	1.6707	-0.08668	18.3777	-0.0528	35.0858	-0.05794	68.1653	-0.05791	101.579	-0.09117	-131.986	-0.12378
-15.7047	-0.46365	1.33657	-0.09243	18.0435	-0.05724	34.752	-0.06239	67.8315	-0.06207	101.245	-0.06114	-131.652	-0.11778
-16.0388	-0.47716	1.00244	-0.09612	17.7094	-0.06199	34.4183	-0.06691	67.4978	-0.0659	100.911	-0.05696	-131.318	-0.11354
-16.3729	-0.49149	0.6683	-0.09874	17.3753	-0.06742	34.0808	-0.0714	67.164	-0.06887	100.577	-0.05704	-130.984	-0.11005
-16.7071	-0.49162	0.33413	-0.10228	17.0411	-0.0725	33.747	-0.07605	66.8303	-0.07354	100.244	-0.05823	-130.65	-0.10597
-17.0413	-0.49542	0	-0.10663	16.707	-0.07758	33.4132	-0.08046	66.4927	-0.07852	99.9098	-0.05983	-130.315	-0.09967
-17.0413	-0.49919	-0.33414	-0.11308	16.3729	-0.08218	33.0795	-0.0852	66.159	-0.08362	99.576	-0.06296	-129.981	-0.09415
-16.7071	-0.49157	-0.66829	-0.12128	16.0387	-0.08786	32.7457	-0.08988	65.8252	-0.0878	99.2385	-0.06695	-129.647	-0.08951
-16.3729	-0.4879	-1.00243	-0.12817	15.7046	-0.09219	32.412	-0.09359	65.4915	-0.09217	98.9047	-0.0715	-129.313	-0.08453
-16.0388	-0.48779	-1.33657	-0.13316	15.3705	-0.09636	32.0782	-0.09772	65.1577	-0.0968	98.571	-0.07692	-128.979	-0.07903
-15.7047	-0.47729	-1.67071	-0.13672	15.0363	-0.10194	31.7433	-0.1029	64.824	-0.10223	98.2372	-0.08161	-128.645	-0.07427
-15.3705	-0.46372	-2.00486	-0.14525	14.7022	-0.10643	31.4092	-0.10798	64.4902	-0.10782	97.9035	-0.08532	-128.311	-0.06898
-15.0364	-0.4447	-2.339	-0.15093	14.3681	-0.1104	31.0751	-0.11406	64.1565	-0.11186	97.5697	-0.08849	-127.976	-0.06272
-14.7022	-0.43009	-2.67314	-0.15416	14.0339	-0.11344	30.7409	-0.11996	63.8227	-0.11691	97.236	-0.09096	-127.642	-0.05683
-14.3681	-0.41905	-3.00728	-0.15481	13.6998	-0.11711	30.4068	-0.12447	63.4852	-0.12332	96.9022	-0.09373	-127.308	-0.05112
-14.034	-0.40608	-3.34142	-0.15451	13.3657	-0.12405	30.0727	-0.12938	63.1514	-0.12689	96.5684	-0.09793	-126.974	-0.046
-13.6998	-0.38684	-3.67556	-0.15818	13.0315	-0.13099	29.7386	-0.13393	62.8177	-0.13096	96.2347	-0.10302	-126.64	-0.0409
-13.3657	-0.37566	-4.0097	-0.16085	12.6974	-0.13677	29.4044	-0.13736	62.4839	-0.1356	95.8971	-0.10728	-126.306	-0.03523
-13.0315	-0.36737	-4.34385	-0.16819	12.3633	-0.13933	29.0703	-0.14182	62.1501	-0.14055	95.5634	-0.11186	-125.972	-0.02986
-12.6974	-0.3631	-4.67799	-0.18005	12.0291	-0.14365	28.7361	-0.14753	61.8164	-0.14465	95.2296	-0.11649	-125.637	-0.02477
-12.3633	-0.35715	-5.01213	-0.19284	11.695	-0.14859	28.402	-0.15376	61.4826	-0.14722	94.8959	-0.12097	-125.303	-0.01987
-12.0291	-0.34954	-5.34628	-0.18567	11.3609	-0.15525	28.0679	-0.15791	61.1489	-0.15234	94.5621	-0.12512	-124.969	-0.01636
-11.695	-0.344	-5.68042	-0.18027	11.0267	-0.16183	27.7338	-0.1643	60.8151	-0.159	94.2284	-0.13045	-124.635	-0.01648
-11.3608	-0.3457	-6.01456	-0.18758	10.6926	-0.16972	27.3996	-0.17066	60.4814	-0.16547	93.8946	-0.13618	-124.301	-0.0211
-11.0267	-0.34768	-6.3487	-0.19668	10.3585	-0.17477	27.0655	-0.17763	60.1438	-0.17338	93.5609	-0.1415	-123.967	-0.07619
-10.6926	-0.3369	-6.68285	-0.20472	10.0244	-0.17873	26.7313	-0.18624	59.8101	-0.17908	93.2271	-0.1465	-123.633	0.03209
-10.3584	-0.32036	-7.01699	-0.21411	9.69022	-0.18414	26.3972	-0.19168	59.4763	-0.1826	92.8934	-0.15234	-123.298	0.0208
-10.0243	-0.30117	-7.35113	-0.21771	9.35609	-0.19278	26.0631	-0.19687	59.1426	-0.18625	92.5558	-0.15642	-122.964	0.02368
-9.69012	-0.28392	-7.68527	-0.22291	9.02195	-0.20176	25.729	-0.20041	58.8088	-0.19109	92.2221	-0.15944	-122.63	0.02915
-9.35598	-0.27333	-8.01941	-0.23742	8.68782	-0.20759	25.3948	-0.20888	58.4751	-0.2006	91.8883	-0.16176	-122.296	0.03511
-9.02184	-0.26777	-8.35355	-0.25619	8.35369	-0.20624	25.0607	-0.22013	58.1413	-0.21153	91.5546	-0.16509	-121.962	0.04125
-8.68769	-0.26028	-8.68769	-0.26768	8.01956	-0.20818	24.7266	-0.22713	57.8076	-0.2224	91.2208	-0.17149	-121.628	0.047
-8.35355	-0.24746	-9.02184	-0.27458	7.68543	-0.21506	24.3924	-0.23435	57.4738	-0.23178	90.8871	-0.18007	-121.294	0.05248
-8.01941	-0.23496	-9.35598	-0.28289	7.35129	-0.22239	24.0583	-0.24668	57.1401	-0.23863	90.5533	-0.19063	-120.959	0.05838
-7.68527	-0.22216	-9.69012	-0.29835	7.01716	-0.23268	23.7242	-0.26363	56.8025	-0.24762	90.2195	-0.19817	-120.625	0.0641
-7.35113	-0.21615	-10.0243	-0.3172	6.68303	-0.24305	23.39	-0.27946	56.4688	-0.25738	89.8858	-0.20619	-120.291	0.06919
-7.01699	-0.2162	-10.3584	-0.33347	6.34852	-0.25639	23.0559	-0.2882	56.135	-0.26474	89.5482	-0.21298	-119.957	0.07469
-6.68285	-0.21337	-10.6926	-0.34033	6.01438	-0.27378	22.7218	-0.29586	55.8013	-0.26914	89.2145	-0.21574	-119.623	0.0807
-6.3487	-0.20347	-11.0267	-0.34579	5.68025	-0.29072	22.3876	-0.30553	55.4675	-0.2794	88.8808	-0.22076	-119.289	0.08655
-6.01456	-0.19789	-11.3608	-0.34963	5.34612	-0.2932	22.0535	-0.31744	55.1337	-0.28678	88.547	-0.23018	-118.955	0.09325
-5.68042	-0.18705	-11.695	-0.34957	5.01199	-0.29192	21.7194	-0.33029	54.8	-0.29192	88.2132	-0.23855	-118.62	0.10072
-5.34628	-0.1767	-12.0291	-0.35521	4.67785	-0.29733	21.3852	-0.34049	54.4662	-0.29443	87.8795	-0.24771	-118.286	0.10854
-5.01213	-0.1801	-12.3633	-0.35707	4.34372	-0.3101	21.0511	-0.34779	54.1325	-0.29449	87.5457	-0.25445	-117.952	0.11714
-4.67799	-0.17852	-12.6974	-0.36304	4.00959	-0.32372	20.717	-0.3573	53.7987	-0.29318	87.212	-0.25642	-117.618	0.12331
-4.34385	-0.16976	-13.0315	-0.36932	3.67546	-0.33693	20.3828	-0.36741	53.4612	-0.30564	86.8782	-0.25735	-117.284	0.12501
-4.0097	-0.15393	-13.3657	-0.38459	3.34132	-0.35346	20.0487	-0.36958	53.1274	-0.3158	86.5445	-0.26359	-116.95	0.12695
-3.67556	-0.15326	-13.6998	-0.39594	3.00727	-0.35935	19.7146	-0.3737	52.7937	-0.32205	86.2069	-0.27239	-116.616	0.13102
-3.34142	-0.1617	-14.034	-0.41107	2.67314	-0.36325	19.3801	-0.37156	52.4599	-0.32693	85.8732	-0.28058	-116.281	0.13591
-3.00728	-0.1571	-14.3681	-0.42165	2.339	-0.36739	19.0459	-0.38241	52.1262	-0.33025	85.5394	-0.28932	-115.947	0.14097
-2.67314	-0.15125	-14.7022	-0.43296	2.00487	-0.38009	18.7118	-0.38697	51.7924	-0.33369	85.2057	-0.29445	-115.613	0.14505
-2.339	-0.14333	-15.0364	-0.45401	1.6707	-0.40108	18.3777	-0.39628	51.4587	-0.3389	84.8719	-0.29999	-115.279	0.14858
-2.00486	-0.13824	-15.3705	-0.46355	1.33657	-0.40625	18.0435	-0.40114	51.1249	-0.34793	84.5382	-0.307	-114.945	0.15352
-1.67071	-0.13258	-15.7047	-0.47721	1.00244	-0.40862	17.7094	-0.40888	50.7912	-0.36731	84.2044	-0.30698	-114.611	0.15755
-1.33657	-0.12741	-16.0388	-0.49151	0.6683	-0.40608	17.3753	-0.41388	50.4536	-0.37814	83.8706	-0.30978	-114.277	0.15994
-1.00243	-0.12309	-16.3729	-0.49153	0.33413	-0.4012	17.0411	-0.42191	50.1199	-0.37364	83.5369	-0.31283	-113.942	0.16266
-0.66829	-0.11776	-16.7071	-0.49531	0	-0.40133	16.707	-0.42192	49.7861	-0.36528	83.2031	-0.31297	-113.608	0.16554
-0.33414	-0.11137	-17.0413	-0.50295	-0.33414	-0.40612	16.3729	-0.41934	49.4524	-0.36516	82.8656	-0.31448	-113.274	0.16723
0	-0.10645	-17.3754	-0.51094	-0.66829	-0.42185	16.0387	-0.41375	49.1186	-0.36737	82.5319	-0.31892	-112.94	0.1664
0.33413	-0.10211	-17.7096	-0.52297	-1.00243	-0.44477	15.7046	-0.40868	48.7848	-0.36134	82.1981	-0.32361	-112.606	0.16477
0.6683	-0.09811	-18.0437	-0.52732	-1.33657	-0.43007	15.3705	-0.40619	48.4511	-0.36958	81.8643	-0.33207	-112.272	0.1618
1.00244	-0.09386	-18.3778	-0.54481	-1.67071	-0.43301	15.0363	-0.40118	48.1174	-0.36952	81.5306	-0.33361	-111.938	0.15946
1.33657	-0.08757	-18.712	-0.55416	-2.00486	-0.4358	14.7022	-0.39891	47.7836	-0.36947	81.1968	-0.33368	-111.603	0.15919
1.6707	-0.08087	-19.0461	-0.56375	-2.339	-0.43576	14.3681	-0.40104	47.4498	-0.38698	80.8631	-0.33886	-111.269	0.16036
2.00487	-0.07634	-19.3802	-0.55872	-2.67314	-0.42723	14.0339	-0.406	47.1123	-0.39398	80.5293	-0.3459	-110.935	0.164
2.339	-0.07236	-19.7144	-0.55891	-3.00728	-0.4358	13.6998	-0.41925	46.7785	-0.38702	80.1956	-0.34612	-110.601	0.16811
2.67314	-0.06749	-20.0485	-0.57884	-3.34142	-0.4477	13.3657	-0.43029	46.4448	-0.39618	79.8618	-0.34598	-110.267	0.17207
3.00727	-0.06284	-20.3827	-0.59979	-3.67556	-0.45695	13.0315	-0.44788	46.111	-0.4138	79.5243	-0.35162	-109.933	0.17678
3.34132	-0.05824	-20.7168	-0.61103	-4.0097	-0.46317	12.6974	-0.45401	45.7773	-0.42199	79.1905	-0.36113	-109.599	0.18121
3.67546	-0.05248	-21.051	-0.61088	-4.34385	-0.45616	12.3633	-0.45105	45.4435	-0.40869	78.8568	-0.36127	-109.264	0.1858
4.00959	-0.04708	-21.3851	-0.62876	-4.67799	-0.58185	12.0291	-0.45738	45.1098	-0.3987	78.523	-0.36545	-108.93	0.19008
4.34372	-0.04322	-21.7192	-0.63489	-5.01213	-0.50525	11.695	-0.44803	44.776	-0.40864	78.1893	-0.37159	-108.596	0.19582
4.67785	-0.03907	-22.0533	-0.62268	-5.34628	-0.49041	11.3609	-0.4476	44.4423	-0.41658	77.8555	-0.36956	-108.262	0.20318
5.01199	-0.03406	-22.3876	-0.62288	-5.68042	-0.50613	11.0267	-0.44782	44.1085	-0.43905	77.5218	-0.36733	-107.928	0.21032
5.34612	-0.03029	-22.7217	-0.63464	-6.01456	-0.51433	10.6926	-0.44804	43.771	-0.46711	77.188	-0.37378	-107.594	0.22019
5.68025	-0.02684	-23.0558	-0.62299	-6.3487	-0.52655	10.3585	-0.44801	43.4372	-0.48451	76.8542	-0.38463	-107.26	0.23357
6.01438	-0.02436	-23.3899	-0.62871	-6.68285	-0.5266	10.0244	-0.45729	43.1035	-0.48082	76.5167	-0.39153	-106.925	0.24964
6.34852	-0.03278	-23.7241	-0.6287	-7.01699	-0.53535	9.69022	-0.46704	42.7697	-0.46052	76.183	-0.39389	-106.591	0.26373
6.68303	-0.07096	-24.0582	-0.62874	-7.35113	-0.54428	9.35609	-0.45414	42.436	-0.44796	75.8492	-0.39396	-106.257	0.27029
7.01716	0.51075	-24.3924	-0.641	-7.68527	-0.55366	9.02195	-0.43615	42.1022	-0.45733	75.5155	-0.40367	-105.923	0.27475
7.35129	0.06367	-24.7265	-0.64764	-8.01941	-0.56811	8.68782	-0.44807	41.7685	-0.47737	75.1817	-0.41934	-105.589	0.27843
7.68543	0.03825	-25.0607	-0.64746	-8.35355	-0.56309	8.35369	-0.47045	41.4347	-0.5069	74.8479	-0.42181	-105.255	0.28439
8.01956	0.02877	-25.3948	-0.64083	-8.68769	-0.58343	8.01956	-0.5231	41.1009	-0.54048	74.5142	-0.41917	-104.921	0.29597
8.35369	0.02742	-25.729	-0.65397	-9.02184	-0.58851	7.68543	-0.56886	40.7672	-0.57888	74.1804	-0.4193	-104.586	0.30857
8.68782	0.02994	-26.0631	-0.67404	-9.35598	-0.5833	7.35129	-0.56374	40.4297	-0.5841	73.8467	-0.41673	-104.252	0.32368
9.02195	0.0339	-26.3972	-0.68096	-9.69012	-0.57819	7.01716	-0.54945	40.0959	-0.58947	73.5129	-0.41123	-103.918	0.34261
9.35609	0.03855	-26.7313	-0.68833	-10.0243	-0.58838	6.68303	-0.54494	39.7621	-0.59472	73.1754	-0.41667	-103.584	0.36338
9.69022	0.04285	-27.0655	-0.69582	-10.3584	-0.61094	6.34852	-0.54948	39.4284	-0.57383	72.8416	-0.43322	-103.25	0.38031
10.0244	0.0475	-27.3997	-0.69559	-10.6926	-0.61689	6.01438	-0.5362	39.0946	-0.56377	72.5079	-0.45742	-102.916	0.39169
10.3585	0.05265	-27.7338	-0.68825	-11.0267	-0.62834	5.68025	-0.54487	38.7609	-0.55916	72.1741	-0.47708	-102.582	0.39163
10.6926	0.05771	-28.068	-0.68086	-11.3608	-0.64088	5.34612	-0.54486	38.4271	-0.54043	71.8404	-0.49541	-102.247	0.38947
11.0267	0.06293	-28.4021	-0.67389	-11.695	-0.64074	5.01199	-0.54489	38.0934	-0.53591	71.5066	-0.51918	-101.913	0.38697
11.3609	0.0681	-28.7362	-0.68139	-12.0291	-0.63454	4.67785	-0.55411	37.7596	-0.54043	71.1729	-0.54056	-101.579	0.39403
11.695	0.07388	-29.0704	-0.68134	-12.3633	-0.63484	4.34372	-0.56878	37.4221	-0.54501	70.8391	-0.54514	-101.245	0.39901
12.0291	0.07954	-29.4045	-0.67374	-12.6974	-0.62837	4.00959	-0.55415	37.0883	-0.55438	70.5054	-0.56383	-100.911	0.39871
12.3633	0.08512	-29.7386	-0.67398	-13.0315	-0.63467	3.67546	-0.54514	36.7546	-0.56877	70.1716	-0.55918	-100.577	0.40341
12.6974	0.09043	-30.0728	-0.68105	-13.3657	-0.65382	3.34132	-0.55427	36.4208	-0.57383	69.8341	-0.56402	-100.243	0.40366
13.0315	0.09618	-30.407	-0.6813	-13.6998	-0.67386	3.00727	-0.54039	36.0871	-0.56877	69.5003	-0.58392	-99.9085	0.40129
13.3657	0.10154	-30.7411	-0.68122	-14.034	-0.68105	2.67314	-0.54935	35.7533	-0.56395	69.1666	-0.60565	-99.5743	0.4038
13.6998	0.10696	-31.0752	-0.68116	-14.3681	-0.68794	2.339	-0.57359	35.4196	-0.57371	68.8328	-0.62301	-99.2402	0.40617
14.0339	0.11235	-31.4094	-0.68869	-14.7022	-0.67406	2.00487	-0.57887	35.0858	-0.58403	68.499	-0.61728	-98.9061	0.40855
14.3681	0.11826	-31.7435	-0.69578	-15.0364	-0.67372	1.6707	-0.59445	34.752	-0.60015	68.1653	-0.63489	-98.572	0.40876
14.7022	0.12387	-32.0776	-0.69568	-15.3705	-0.67403	1.33657	-0.5998	34.4183	-0.6113	67.8315	-0.64146	-98.2378	0.40622
15.0363	0.12896	-32.4118	-0.70326	-15.7047	-0.68117	1.00244	-0.61686	34.0808	-0.61699	67.4978	-0.64133	-97.9037	0.40623
15.3705	0.13394	-32.746	-0.70316	-16.0388	-0.68137	0.6683	-0.64738	33.747	-0.62875	67.164	-0.63516	-97.5695	0.41387
15.7046	0.13888	-33.0801	-0.70327	-16.3729	-0.6809	0.33413	-0.64769	33.4132	-0.6416	66.8303	-0.63511	-97.2353	0.43045
16.0387	0.14374	-33.4142	-0.70301	-16.7071	-0.68824	0	-0.62258	33.0795	-0.64166	66.4927	-0.64128	-96.9012	0.44806
16.3729	0.14896	-33.7484	-0.7109	-17.0413	-0.69578	-0.33414	-0.66729	32.7457	-0.65427	66.159	-0.63526	-96.5671	0.46404
16.707	0.15356	-33.7484	-0.71064	-17.3754	-0.70314	-0.66829	-0.68119	32.412	-0.67407	65.8252	-0.64777	-96.233	0.47367
17.0411	0.15791	-33.4142	-0.70287	-17.7096	-0.70317	-1.00243	-0.67437	32.0782	-0.68133	65.4915	-0.66087	-95.8988	0.47714
17.3753	0.16352	-33.0801	-0.70339	-18.0437	-0.71853	-1.33657	-0.64767	31.7433	-0.67433	65.1577	-0.6743	-95.5647	0.48092
17.7094	0.16944	-32.746	-0.70293	-18.3778	-0.71851	-1.67071	-0.62873	31.4092	-0.66751	64.824	-0.67429	-95.2305	0.49541
18.0435	0.17439	-32.4118	-0.681	-18.712	-0.71051	-2.00486	-0.65397	31.0751	-0.66742	64.4902	-0.68862	-94.8963	0.50696
18.3777	0.17964	-32.0776	-0.67412	-19.0461	-0.69582	-2.339	-0.68117	30.7409	-0.68814	64.1565	-0.68109	-94.5622	0.51875
18.7118	0.18581	-31.7435	-0.6813	-19.3802	-0.69547	-2.67314	-0.63481	30.4068	-0.69586	63.8227	-0.67418	-94.2281	0.53611
19.0459	0.19075	-31.4094	-0.68137	-19.7144	-0.69564	-3.00728	-0.62289	30.0727	-0.70368	63.4852	-0.67422	-93.894	0.54972
19.3801	0.19518	-31.0752	-0.68142	-20.0485	-0.68815	-3.34142	-0.66016	29.7386	-0.70339	63.1514	-0.67433	-93.5598	0.55426
19.7146	0.19947	-30.7411	-0.68111	-20.3827	-0.68837	-3.67556	-0.63435	29.4044	-0.70296	62.8177	-0.67433	-93.2257	0.55419
20.0487	0.20444	-30.407	-0.68826	-20.7168	-0.68864	-4.0097	-0.68719	29.0703	-0.71896	62.4839	-0.67431	-92.8915	0.55903
--	--	-30.0728	-0.68814	-21.051	-0.68826	-4.34385	-0.67916	28.7361	-0.71879	62.1501	-0.67444	-92.5573	0.56889
--	--	-29.7386	-0.68146	-21.3851	-0.68853	-4.67799	-0.63899	28.402	-0.71896	61.8164	-0.68835	-92.2232	0.57893
--	--	-29.4045	-0.66047	-21.7192	-0.68828	-5.01213	-0.64575	28.0679	-0.71107	61.4826	-0.6884	-91.8891	0.56864
--	--	-29.0704	-0.65388	-22.0533	-0.69568	-5.34628	-0.65274	27.7338	-0.71861	61.1489	-0.67413	-91.5549	0.5735
--	--	-28.7362	-0.65416	-22.3876	-0.70303	-5.68042	-0.65333	27.3996	-0.71903	60.8151	-0.66072	-91.2208	0.58418
--	--	-28.4021	-0.64743	-22.7217	-0.71032	-6.01456	-0.64657	27.0655	-0.71903	60.4814	-0.65428	-90.8867	0.59993
--	--	-28.068	-0.64089	-23.0558	-0.70313	-6.3487	-0.63393	26.7313	-0.72685	60.1438	-0.66751	-90.5525	0.61128
--	--	-27.7338	-0.64105	-23.3899	-0.70303	-6.68285	-0.65309	26.3972	-0.72675	59.8101	-0.68148	-90.2184	0.617
--	--	-27.3997	-0.6287	-23.7241	-0.69575	-7.01699	-0.65998	26.0631	-0.72677	59.4763	-0.68861	-89.8843	0.62307
--	--	-27.0655	-0.61708	-24.0582	-0.70305	-7.35113	-0.65983	25.729	-0.73496	59.1426	-0.7109	-89.5501	0.61719
--	--	-26.7313	-0.61123	-24.3924	-0.68858	-7.68527	-0.6735	25.3948	-0.72696	58.8088	-0.719	-89.2159	0.62892
--	--	-26.3972	-0.59441	-24.7265	-0.68142	-8.01941	-0.6875	25.0607	-0.70313	58.4751	-0.7265	-88.8818	0.63489
--	--	-26.0631	-0.60002	-25.0607	-0.68113	-8.35355	-0.69529	24.7266	-0.70343	58.1413	-0.73497	-88.5477	0.64093
--	--	-25.729	-0.58911	-25.3948	-0.68823	-8.68769	-0.69531	24.3924	-0.69597	57.8076	-0.75175	-88.2135	0.64139
--	--	-25.3948	-0.58902	-25.729	-0.69559	-9.02184	-0.69532	24.0583	-0.68837	57.4738	-0.74307	-87.8794	0.64134
--	--	-25.0607	-0.59437	-26.0631	-0.68854	-9.35598	-0.70268	23.7242	-0.69593	57.1401	-0.75175	-87.5453	0.64763
--	--	-24.7265	-0.5891	-26.3972	-0.69543	-9.69012	-0.71032	23.39	-0.68828	56.8025	-0.75143	-87.2111	0.66061
--	--	-24.3924	-0.57355	-26.7313	-0.69565	-10.0243	-0.71035	23.0559	-0.68879	56.4688	-0.76069	-86.8769	0.66059
--	--	-24.0582	-0.57378	-27.0655	-0.69557	-10.3584	-0.70275	22.7218	-0.69611	56.135	-0.76089	-86.5428	0.66072
--	--	-23.7241	-0.55874	-27.3997	-0.70304	-10.6926	-0.71837	22.3876	-0.69583	55.8013	-0.75165	-86.2087	0.66736
--	--	-23.3899	-0.55406	-27.7338	-0.71087	-11.0267	-0.71067	22.0535	-0.70331	55.4675	-0.75161	-85.8745	0.67407
--	--	-23.0558	-0.54953	-28.068	-0.72627	-11.3608	-0.71861	21.7194	-0.71097	55.1337	-0.76007	-85.5404	0.68838
--	--	-22.7217	-0.53145	-28.4021	-0.71074	-11.695	-0.70286	21.3852	-0.7034	54.8	-0.76987	-85.2063	0.68868
--	--	-22.3876	-0.51893	-28.7362	-0.71843	-12.0291	-0.71841	21.0511	-0.71113	54.4662	-0.76977	-84.8721	0.68854
--	--	-22.0533	-0.51906	-29.0704	-0.71901	-12.3633	-0.71829	20.717	-0.71077	54.1325	-0.76967	-84.5379	0.68842
--	--	-21.7192	-0.51508	-29.4045	-0.72648	-12.6974	-0.71881	20.3828	-0.71882	53.7987	-0.76932	-84.2038	0.68827
--	--	-21.3851	-0.49936	-29.7386	-0.71853	-13.0315	-0.71056	20.0487	-0.71869	53.4612	-0.76973	-83.8697	0.68833
--	--	-21.051	-0.48052	-30.0728	-0.72654	-13.3657	-0.69553	19.7146	-0.71903	53.1274	-0.76117	-83.5355	0.69589
--	--	-20.7168	-0.47034	-30.407	-0.73505	-13.6998	-0.6881	19.3801	-0.72675	52.7937	-0.74317	-83.2014	0.6958
--	--	-20.3827	-0.46355	-30.7411	-0.73453	-14.034	-0.69579	19.0459	-0.71075	52.4599	-0.74335	-82.8673	0.69564
--	--	-20.0485	-0.46375	-31.0752	-0.71847	-14.3681	-0.69549	18.7118	-0.71077	52.1262	-0.7516	-82.5331	0.69589
--	--	-19.7144	-0.47028	-31.4094	-0.71054	-14.7022	-0.69559	18.3777	-0.7037	51.7924	-0.73516	-82.1989	0.69578
--	--	-19.3802	-0.46029	-31.7435	-0.71871	-15.0364	-0.6953	18.0435	-0.70338	51.4587	-0.73523	-81.8648	0.68843
--	--	-19.0461	-0.45392	-32.0776	-0.71852	-15.3705	-0.69549	17.7094	-0.70337	51.1249	-0.74301	-81.5307	0.6957
--	--	-18.712	-0.43896	-32.4118	-0.7185	-15.7047	-0.69571	17.3753	-0.69559	50.7912	-0.73491	-81.1965	0.70315
--	--	-18.3778	-0.42194	-32.746	-0.7185	-16.0388	-0.69536	17.0411	-0.69597	50.4536	-0.72663	-80.8624	0.69597
--	--	-18.0437	-0.41115	-33.0801	-0.71848	-16.3729	-0.69536	16.707	-0.69606	50.1199	-0.72687	-80.5283	0.6884
--	--	-17.7096	-0.3988	-33.4142	-0.72655	-16.7071	-0.70286	16.3729	-0.69568	49.7861	-0.72685	-80.1941	0.70329
--	--	-17.3754	-0.39385	-33.7484	-0.73475	-17.0413	-0.71071	16.0387	-0.69564	49.4524	-0.72658	-79.86	0.71107
--	--	-17.0413	-0.38692	-34.0825	-0.73448	-17.3754	-0.7108	15.7046	-0.69577	49.1186	-0.7265	-79.5259	0.7107
--	--	-16.7071	-0.37358	-34.4166	-0.74317	-17.7096	-0.71067	15.3705	-0.68879	48.7848	-0.72703	-79.1917	0.71082
--	--	-16.3729	-0.35715	-34.7508	-0.74303	-18.0437	-0.70308	15.0363	-0.68847	48.4511	-0.71894	-78.8575	0.71883
--	--	-16.0388	-0.34965	-35.0849	-0.73503	-18.3778	-0.71067	14.7022	-0.68126	48.1174	-0.71852	-78.5234	0.72685
--	--	-15.7047	-0.34778	-35.4191	-0.73432	-18.712	-0.71883	14.3681	-0.67447	47.7836	-0.71865	-78.1893	0.71871
--	--	-15.3705	-0.3459	-35.7532	-0.73495	-19.0461	-0.71852	14.0339	-0.68173	47.4498	-0.71064	-77.8551	0.70346
--	--	-15.0364	-0.33873	-36.0874	-0.74321	-19.3802	-0.71842	13.6998	-0.68129	47.1123	-0.71121	-77.521	0.69581
--	--	-14.7022	-0.3319	-36.4215	-0.74311	-19.7144	-0.71854	13.3657	-0.67429	46.7785	-0.70335	-77.1869	0.69575
--	--	-14.3681	-0.31898	-36.7556	-0.73463	-20.0485	-0.73483	13.0315	-0.69555	46.4448	-0.70347	-76.8527	0.69561
--	--	-14.034	-0.29311	-37.0898	-0.74295	-20.3827	-0.73515	12.6974	-0.68899	46.111	-0.69554	-76.5185	0.69592
--	--	-13.6998	-0.27111	-37.4239	-0.75186	-20.7168	-0.72647	12.3633	-0.69603	45.7773	-0.69609	-76.1844	0.68848
--	--	-13.3657	-0.25838	-37.758	-0.75161	-21.051	-0.7264	12.0291	-0.68839	45.4435	-0.69573	-75.8503	0.6884
--	--	-13.0315	-0.25435	-38.0922	-0.76029	-21.3851	-0.73457	11.695	-0.69581	45.1098	-0.69612	-75.5161	0.69551
--	--	-12.6974	-0.25438	-38.4264	-0.74286	-21.7192	-0.74327	11.3609	-0.69581	44.776	-0.69559	-75.182	0.70334
--	--	-12.3633	-0.24751	-38.7605	-0.74309	-22.0533	-0.73496	11.0267	-0.70325	44.4423	-0.68895	-74.8479	0.70323
--	--	-12.0291	-0.23185	-39.0946	-0.74359	-22.3876	-0.74313	10.6926	-0.71063	44.1085	-0.68875	-74.5137	0.70348
--	--	-11.695	-0.21719	-39.4288	-0.74318	-22.7217	-0.73494	10.3585	-0.69573	43.771	-0.68859	-74.1795	0.69603
--	--	-11.3608	-0.20816	-39.7629	-0.74311	-23.0558	-0.72656	10.0244	-0.71077	43.4372	-0.6811	-73.8454	0.6955
--	--	-11.0267	-0.20294	-40.097	-0.73463	-23.3899	-0.73484	9.69022	-0.7189	43.1035	-0.68137	-73.5113	0.68859
--	--	-10.6926	-0.19744	-40.4312	-0.74333	-23.7241	-0.73458	9.35609	-0.71124	42.7697	-0.68157	-73.1771	0.68876
--	--	-10.3584	-0.19388	-40.7654	-0.74331	-24.0582	-0.7347	9.02195	-0.71859	42.436	-0.68093	-72.843	0.6815
--	--	-10.0243	-0.19388	-41.0995	-0.74338	-24.3924	-0.72663	8.68782	-0.71886	42.1022	-0.6883	-72.5089	0.6675
--	--	-9.69012	-0.19158	-41.4336	-0.73493	-24.7265	-0.71848	8.35369	-0.72654	41.7685	-0.69582	-72.1747	0.67437
--	--	-9.35598	-0.18507	-41.7678	-0.74281	-25.0607	-0.72621	8.01956	-0.73511	41.4347	-0.71119	-71.8406	0.66728
--	--	-9.02184	-0.17564	-42.1019	-0.74335	-25.3948	-0.72656	7.68543	-0.72664	41.1009	-0.71127	-71.5064	0.67429
--	--	-8.68769	-0.1697	-42.436	-0.74339	-25.729	-0.72648	7.35129	-0.72687	40.7672	-0.70347	-71.1723	0.67445
--	--	-8.35355	-0.16835	-42.7702	-0.74306	-26.0631	-0.73486	7.01716	-0.73496	40.4297	-0.71124	-70.8381	0.68112
--	--	-8.01941	-0.16083	-43.1043	-0.743	-26.3972	-0.71847	6.68303	-0.73517	40.0959	-0.70334	-70.504	0.68846
--	--	-7.68527	-0.1551	-43.4385	-0.7433	-26.7313	-0.71833	6.34852	-0.72675	39.7621	-0.71119	-70.1699	0.6881
--	--	-7.35113	-0.15263	-43.7726	-0.73513	-27.0655	-0.71869	6.01438	-0.71889	39.4284	-0.71069	-69.8357	0.68843
--	--	-7.01699	-0.14908	-44.1068	-0.73523	-27.3997	-0.7351	5.68025	-0.71886	39.0946	-0.71112	-69.5016	0.68848
--	--	-6.68285	-0.1451	-44.4409	-0.74332	-27.7338	-0.71832	5.34612	-0.71889	38.7609	-0.71082	-69.1674	0.68818
--	--	-6.3487	-0.13829	-44.775	-0.74334	-28.068	-0.71834	5.01199	-0.71863	38.4271	-0.7191	-68.8333	0.6812
--	--	-6.01456	-0.1327	-45.1092	-0.73467	-28.4021	-0.71834	4.67785	-0.71861	38.0934	-0.72725	-68.4991	0.6744
--	--	-5.68042	-0.12742	-45.4433	-0.73486	-28.7362	-0.71894	4.34372	-0.70373	37.7596	-0.7265	-68.165	0.69573
--	--	-5.34628	-0.12328	-45.7775	-0.74329	-29.0704	-0.72683	4.00959	-0.70349	37.4221	-0.73497	-67.8309	0.68868
--	--	-5.01213	-0.1192	-46.1116	-0.74303	-29.4045	-0.7184	3.67546	-0.70316	37.0883	-0.73518	-67.4967	0.68095
--	--	-4.67799	-0.11739	-46.4458	-0.74298	-29.7386	-0.71076	3.34132	-0.70307	36.7546	-0.73511	-67.1626	0.67427
--	--	-4.34385	-0.11418	-46.7799	-0.75155	-30.0728	-0.72675	3.00727	-0.72692	36.4208	-0.74317	-66.8285	0.66748
--	--	-4.0097	-0.10768	-47.114	-0.75154	-30.407	-0.72691	2.67314	-0.711	36.0871	-0.7435	-66.4943	0.67447
--	--	-3.67556	-0.10447	-47.4482	-0.75176	-30.7411	-0.72636	2.339	-0.69608	35.7533	-0.75157	-66.1601	0.68121
--	--	-3.34142	-0.0991	-47.7823	-0.75173	-31.0752	-0.72647	2.00487	-0.7034	35.4196	-0.75191	-65.826	0.67416
--	--	-3.00728	-0.09437	-48.1164	-0.74315	-31.4094	-0.72665	1.6707	-0.69581	35.0858	-0.75189	-65.4918	0.6606
--	--	-2.67314	-0.08756	-48.4506	-0.7515	-31.7435	-0.73491	1.33657	-0.68859	34.752	-0.7434	-65.1577	0.66071
--	--	-2.339	-0.08158	-48.7848	-0.74301	-32.0776	-0.73483	1.00244	-0.65414	34.4183	-0.74323	-64.8236	0.66073
--	--	-2.00486	-0.07507	-49.1189	-0.74338	-32.4118	-0.73463	0.6683	-0.65399	34.0808	-0.74311	-64.4895	0.66705
--	--	-1.67071	-0.07087	-49.453	-0.73452	-32.746	-0.73496	0.33413	-0.66029	33.747	-0.74339	-64.1553	0.67435
--	--	-1.33657	-0.06713	-49.7872	-0.73453	-33.0801	-0.72658	0	-0.68109	33.4132	-0.7349	-63.8212	0.68142
--	--	-1.00243	-0.06216	-50.1213	-0.74291	-33.4142	-0.7268	-0.33414	-0.68818	33.0795	-0.73517	-63.487	0.69598
--	--	-0.66829	-0.05628	-50.4554	-0.73463	-33.7484	-0.73493	-0.66829	-0.70315	32.7457	-0.73517	-63.1529	0.69587
--	--	-0.33414	-0.05047	-50.4554	-0.72693	-34.0825	-0.74357	-1.00243	-0.70307	32.412	-0.73507	-62.8187	0.68837
--	--	0	-0.04682	-50.1213	-0.7433	-34.4166	-0.73452	-1.33657	-0.70318	32.0782	-0.73503	-62.4846	0.67438
--	--	0.33413	-0.04216	-49.7872	-0.73471	-34.7508	-0.73503	-1.67071	-0.68153	31.7433	-0.73486	-62.1504	0.66758
--	--	0.6683	-0.03666	-49.453	-0.73481	-35.0849	-0.73467	-2.00486	-0.6743	31.4092	-0.73513	-61.8163	0.66728
--	--	1.00244	-0.03119	-49.1189	-0.73491	-35.4191	-0.7347	-2.339	-0.69602	31.0751	-0.73478	-61.4822	0.66065
--	--	1.33657	-0.0265	-48.7848	-0.74278	-35.7532	-0.73465	-2.67314	-0.71059	30.7409	-0.7271	-61.148	0.6475
--	--	1.6707	-0.02259	-48.4506	-0.74276	-36.0874	-0.73519	-3.00728	-0.74256	30.4068	-0.71889	-60.8139	0.64127
--	--	2.00487	-0.02037	-48.1164	-0.72633	-36.4215	-0.75155	-3.34142	-0.71028	30.0727	-0.71882	-60.4797	0.64112
--	--	2.339	-0.02051	-47.7823	-0.71102	-36.7556	-0.73498	-3.67556	-0.77779	29.7386	-0.71895	-60.1456	0.6604
--	--	2.67314	-0.08207	-47.4482	-0.71105	-37.0898	-0.73472	-4.0097	-0.86972	29.4044	-0.71909	-59.8115	0.66077
--	--	3.00727	0.07466	-47.114	-0.71069	-37.4239	-0.75165	-4.34385	-0.91769	29.0703	-0.71084	-59.4773	0.66086
--	--	3.34132	0.03442	-46.7799	-0.69544	-37.758	-0.7518	-4.67799	-0.8466	28.7361	-0.71875	-59.1432	0.66751
--	--	3.67546	0.02523	-46.4458	-0.68832	-38.0922	-0.743	-5.01213	-0.7169	28.402	-0.72697	-58.809	0.66054
--	--	4.00959	0.02395	-46.1116	-0.66743	-38.4264	-0.72652	-5.34628	-0.68736	28.0679	-0.72689	-58.4749	0.65379
--	--	4.34372	0.0263	-45.7775	-0.68142	-38.7605	-0.72681	-5.68042	-0.68024	27.7338	-0.7268	-58.1407	0.64753
--	--	4.67785	0.02971	-45.4433	-0.68097	-39.0946	-0.73511	-6.01456	-0.68012	27.3996	-0.71884	-57.8066	0.6604
--	--	5.01199	0.03399	-45.1092	-0.68811	-39.4288	-0.74318	-6.3487	-0.69517	27.0655	-0.71907	-57.4725	0.66038
--	--	5.34612	0.03881	-44.775	-0.68868	-39.7629	-0.74344	-6.68285	-0.68782	26.7313	-0.7189	-57.1383	0.66058
--	--	5.68025	0.04352	-44.4409	-0.66725	-40.097	-0.73456	-7.01699	-0.68746	26.3972	-0.71893	-56.8042	0.65394
--	--	6.01438	0.04824	-44.1068	-0.67422	-40.4312	-0.73488	-7.35113	-0.71802	26.0631	-0.71096	-56.4701	0.64108
--	--	6.34852	0.05341	-43.7726	-0.67405	-40.7654	-0.7346	-7.68527	-0.72627	25.729	-0.71891	-56.1359	0.62903
--	--	6.68303	0.05884	-43.4385	-0.65391	-41.0995	-0.73446	-8.01941	-0.71787	25.3948	-0.71884	-55.8017	0.64129
--	--	7.01716	0.0639	-43.1043	-0.65402	-41.4336	-0.73478	-8.35355	-0.70243	25.0607	-0.71086	-55.4676	0.64782
--	--	7.35129	0.06948	-42.7702	-0.64736	-41.7678	-0.72654	-8.68769	-0.71033	24.7266	-0.71105	-55.1335	0.64732
--	--	7.68543	0.07463	-42.436	-0.63477	-42.1019	-0.7266	-9.02184	-0.71809	24.3924	-0.71114	-54.7993	0.63524
--	--	8.01956	0.08022	-42.1019	-0.61118	-42.436	-0.74301	-9.35598	-0.71839	24.0583	-0.70345	-54.4652	0.63481
--	--	8.35369	0.08595	-41.7678	-0.61119	-42.7702	-0.74315	-9.69012	-0.70312	23.7242	-0.71105	-54.1311	0.62307
--	--	8.68782	0.09172	-41.4336	-0.62299	-43.1043	-0.73498	-10.0243	-0.70273	23.39	-0.719	-53.7969	0.63495
--	--	9.02195	0.09717	-41.0995	-0.61682	-43.4385	-0.74298	-10.3584	-0.7104	23.0559	-0.72679	-53.4627	0.62913
--	--	9.35609	0.10235	-40.7654	-0.61129	-43.7726	-0.73493	-10.6926	-0.71064	22.7218	-0.711	-53.1286	0.62266
--	--	9.69022	0.10807	-40.4312	-0.61719	-44.1068	-0.73455	-11.0267	-0.70288	22.3876	-0.7188	-52.7944	0.61686
--	--	10.0244	0.11352	-40.097	-0.62285	-44.4409	-0.72675	-11.3608	-0.71037	22.0535	-0.71872	-52.4603	0.60569
--	--	10.3585	0.11866	-39.7629	-0.61069	-44.775	-0.73491	-11.695	-0.70267	21.7194	-0.72694	-52.1262	0.59472
--	--	10.6926	0.12382	-39.4288	-0.58913	-45.1092	-0.7265	-12.0291	-0.70297	21.3852	-0.72659	-51.792	0.5893
--	--	11.0267	0.12872	-39.0946	-0.58387	-45.4433	-0.72644	-12.3633	-0.69542	21.0511	-0.72685	-51.4579	0.59986
--	--	11.3609	0.13348	-38.7605	-0.57891	-45.7775	-0.72685	-12.6974	-0.70288	20.717	-0.72687	-51.1238	0.61143
--	--	11.695	0.13827	-38.4264	-0.57362	-46.1116	-0.71866	-13.0315	-0.71067	20.3828	-0.72704	-50.7896	0.61122
--	--	12.0291	0.14342	-38.0922	-0.56843	-46.4458	-0.73498	-13.3657	-0.71096	20.0487	-0.71875	-50.4554	0.60004
--	--	12.3633	0.14829	-37.758	-0.5683	-46.7799	-0.72675	-13.6998	-0.70299	19.7146	-0.71898	-50.1213	0.60557
--	--	12.6974	0.15243	-37.4239	-0.56877	-47.114	-0.72665	-14.034	-0.71067	19.3801	-0.71852	-49.7872	0.61116
--	--	13.0315	0.15689	-37.0898	-0.55409	-47.4482	-0.73492	-14.3681	-0.71069	19.0459	-0.71118	-49.453	0.62309
--	--	13.3657	0.16148	-36.7556	-0.55411	-47.7823	-0.72683	-14.7022	-0.71871	18.7118	-0.71098	-49.1189	0.62283
--	--	13.6998	0.1672	-36.4215	-0.54496	-48.1164	-0.73473	-15.0364	-0.71077	18.3777	-0.70356	-48.7848	0.6111
--	--	14.0339	0.17294	-36.0874	-0.54042	-48.4506	-0.74311	-15.3705	-0.71046	18.0435	-0.70313	-48.4506	0.61111
--	--	14.3681	0.17822	-35.7532	-0.54064	-48.7848	-0.74341	-15.7047	-0.71071	17.7094	-0.71103	-48.1164	0.6114
--	--	14.7022	0.18265	-35.4191	-0.53146	-49.1189	-0.72679	-16.0388	-0.71069	17.3753	-0.70358	-47.7823	0.62301
--	--	15.0363	0.18735	-35.0849	-0.51883	-49.453	-0.72652	-16.3729	-0.71868	17.0411	-0.70322	-47.4482	0.6228
--	--	15.3705	0.19237	-34.7508	-0.49932	-49.7872	-0.74272	-16.7071	-0.7185	16.707	-0.69557	-47.114	0.61128
--	--	15.7046	0.19701	-34.4166	-0.48083	-50.1213	-0.74301	-17.0413	-0.72642	16.3729	-0.6961	-46.7799	0.61117
--	--	16.0387	0.20123	-34.0825	-0.47392	-50.4554	-0.74323	-17.3754	-0.71054	16.0387	-0.68862	-46.4458	0.61719
--	--	16.3729	0.20637	-33.7484	-0.46358	-50.7896	-0.74282	-17.7096	-0.71874	15.7046	-0.68136	-46.1116	0.61707
--	--	16.707	0.21246	-33.4142	-0.45411	-51.1238	-0.74297	-18.0437	-0.72656	15.3705	-0.6744	-45.7775	0.61663
--	--	17.0411	0.21729	-33.0801	-0.43595	-51.4579	-0.73455	-18.3778	-0.7268	15.0363	-0.68124	-45.4433	0.6171
--	--	17.3753	0.22093	-32.746	-0.42735	-51.792	-0.7348	-18.712	-0.72631	14.7022	-0.6744	-45.1092	0.6114
--	--	17.7094	0.22476	-32.4118	-0.41904	-52.1262	-0.73502	-19.0461	-0.73474	14.3681	-0.68156	-44.775	0.61143
--	--	18.0435	0.23113	-32.0776	-0.40871	-52.4603	-0.72645	-19.3802	-0.71881	14.0339	-0.68854	-44.4409	0.6054
--	--	18.3777	0.23696	-31.7435	-0.39875	-52.7944	-0.72682	-19.7144	-0.72645	13.6998	-0.68879	-44.1068	0.60012
--	--	18.7118	0.24311	-31.4094	-0.38007	-53.1286	-0.72655	-20.0485	-0.72676	13.3657	-0.69582	-43.7726	0.6
--	--	19.0459	0.24767	-31.0752	-0.36718	-53.4627	-0.74337	-20.3827	-0.72652	13.0315	-0.69604	-43.4385	0.60012
--	--	19.3801	0.2546	-30.7411	-0.3611	-53.7969	-0.7433	-20.7168	-0.72676	12.6974	-0.7112	-43.1043	0.60567
--	--	19.7146	0.26158	-30.407	-0.35171	-54.1311	-0.74286	-21.051	-0.74305	12.3633	-0.71105	-42.7702	0.6113
--	--	20.0487	0.2681	-30.0728	-0.34609	-54.4652	-0.73467	-21.3851	-0.73466	12.0291	-0.70342	-42.436	0.60556
--	--	20.3828	0.27263	-29.7386	-0.33017	-54.7993	-0.73496	-21.7192	-0.73458	11.695	-0.71082	-42.1019	0.60015
--	--	20.717	0.27712	-29.4045	-0.31888	-55.1335	-0.73483	-22.0533	-0.73465	11.3609	-0.71119	-41.7678	0.60005
--	--	21.0511	0.28188	-29.0704	-0.30407	-55.4676	-0.72678	-22.3876	-0.73484	11.0267	-0.71117	-41.4336	0.59434
--	--	21.3852	0.28571	-28.7362	-0.28428	-55.8017	-0.7348	-22.7217	-0.73465	10.6926	-0.70334	-41.0995	0.59475
--	--	21.7194	0.29064	-28.4021	-0.27128	-56.1359	-0.74334	-23.0558	-0.72654	10.3585	-0.70312	-40.7654	0.59462
--	--	22.0535	0.29595	-28.068	-0.2657	-56.4701	-0.74288	-23.3899	-0.72654	10.0244	-0.70334	-40.4312	0.60006
--	--	22.3876	0.30148	-27.7338	-0.25735	-56.8042	-0.75177	-23.7241	-0.72674	9.69022	-0.7114	-40.097	0.61679
--	--	22.7218	0.30559	-27.3997	-0.24669	-57.1383	-0.75183	-24.0582	-0.71857	9.35609	-0.71105	-39.7629	0.61706
--	--	23.0559	0.30988	-27.0655	-0.23601	-57.4725	-0.74308	-24.3924	-0.71852	9.02195	-0.71089	-39.4288	0.60564
--	--	23.39	0.3176	-26.7313	-0.22162	-57.8066	-0.74321	-24.7265	-0.71852	8.68782	-0.72674	-39.0946	0.58927
--	--	23.7242	0.3238	-26.3972	-0.21023	-58.1407	-0.75155	-25.0607	-0.71848	8.35369	-0.73497	-38.7605	0.56845
--	--	24.0583	0.33027	-26.0631	-0.20373	-58.4749	-0.7606	-25.3948	-0.72656	8.01956	-0.73497	-38.4264	0.56342
--	--	24.3924	0.33891	-25.729	-0.20057	-58.809	-0.76086	-25.729	-0.72678	7.68543	-0.72677	-38.0922	0.5689
--	--	24.7266	0.34605	-25.3948	-0.20112	-59.1432	-0.76925	-26.0631	-0.71861	7.35129	-0.72673	-37.758	0.56379
--	--	25.0607	0.34971	-25.0607	-0.19985	-59.4773	-0.76955	-26.3972	-0.71874	7.01716	-0.72669	-37.4239	0.56875
--	--	25.3948	0.35354	-24.7265	-0.19511	-59.8115	-0.76027	-26.7313	-0.71093	6.68303	-0.73507	-37.0898	0.57863
--	--	25.729	0.36122	-24.3924	-0.19117	-60.1456	-0.76029	-27.0655	-0.71861	6.34852	-0.72675	-36.7556	0.59438
--	--	26.0631	0.36956	-24.0582	-0.18213	-60.4797	-0.75208	-27.3997	-0.71072	6.01438	-0.73474	-36.4215	0.60037
--	--	26.3972	0.37379	-23.7241	-0.17241	-60.8139	-0.75186	-27.7338	-0.71096	5.68025	-0.71891	-36.0874	0.60028
--	--	26.7313	0.38027	-23.3899	-0.16678	-61.148	-0.75176	-28.068	-0.71061	5.34612	-0.71099	-35.7532	0.60002
--	--	27.0655	0.38479	-23.0558	-0.15945	-61.4822	-0.75161	-28.4021	-0.71088	5.01199	-0.71093	-35.4191	0.5944
--	--	27.3996	0.39163	-22.7217	-0.1538	-61.8163	-0.76932	-28.7362	-0.71124	4.67785	-0.70307	-35.0849	0.57893
--	--	27.7338	0.39879	-22.3876	-0.15269	-62.1504	-0.7696	-29.0704	-0.71063	4.34372	-0.70358	-34.7508	0.56393
--	--	28.0679	0.40617	-22.0533	-0.15376	-62.4846	-0.7693	-29.4045	-0.71096	4.00959	-0.69596	-34.4166	0.56376
--	--	28.402	0.41123	-21.7192	-0.15206	-62.8187	-0.76929	-29.7386	-0.71039	3.67546	-0.71877	-34.0825	0.56373
--	--	28.7361	0.41656	-21.3851	-0.14728	-63.1529	-0.76101	-30.0728	-0.71866	3.34132	-0.69565	-33.7484	0.55882
--	--	29.0703	0.41934	-21.051	-0.14243	-63.487	-0.76041	-30.407	-0.72648	3.00727	-0.68842	-33.4142	0.55906
--	--	29.4044	0.4247	-20.7168	-0.13999	-63.8212	-0.75162	-30.7411	-0.71877	2.67314	-0.6674	-33.0801	0.55895
--	--	29.7386	0.42756	-20.3827	-0.13679	-64.1553	-0.76035	-31.0752	-0.71858	2.339	-0.66062	-32.746	0.55899
--	--	30.0727	0.43318	-20.0485	-0.13234	-64.4895	-0.76012	-31.4094	-0.71061	2.00487	-0.66772	-32.4118	0.55873
--	--	30.4068	0.43888	-19.7144	-0.12714	-64.8236	-0.76082	-31.7435	-0.7265	1.6707	-0.64127	-32.0776	0.55436
--	--	30.7409	0.43909	-19.3802	-0.12333	-65.1577	-0.75172	-32.0776	-0.71855	1.33657	-0.64769	-31.7435	0.5543
--	--	31.0751	0.43909	-19.0461	-0.11778	-65.4918	-0.7605	-32.4118	-0.7266	1.00244	-0.65412	-31.4094	0.55882
--	--	31.4092	0.44189	-18.712	-0.11351	-65.826	-0.76008	-32.746	-0.71072	0.6683	-0.68129	-31.0752	0.55894
--	--	31.7433	0.44812	-18.3778	-0.10785	-66.1601	-0.76978	-33.0801	-0.71852	0.33413	-0.67424	-30.7411	0.55873
--	--	32.0782	0.44786	-18.0437	-0.1034	-66.4943	-0.76955	-33.4142	-0.72652	0	-0.68835	-30.407	0.55437
--	--	32.412	0.4541	-17.7096	-0.09872	-66.8285	-0.76943	-33.7484	-0.72653	-0.33414	-0.68128	-30.0728	0.54949
--	--	32.7457	0.45741	-17.3754	-0.09349	-67.1626	-0.75186	-34.0825	-0.74337	-0.66829	-0.70311	-29.7386	0.55426
--	--	33.0795	0.46389	-17.0413	-0.08864	-67.1626	-0.75189	-34.4166	-0.72662	-1.00243	-0.71084	-29.4045	0.55418
--	--	33.4132	0.46726	-16.7071	-0.0827	-66.8285	-0.76967	-34.7508	-0.72654	-1.33657	-0.68835	-29.0704	0.55426
--	--	33.747	0.47033	-16.3729	-0.07833	-66.4943	-0.77895	-35.0849	-0.72687	-1.67071	-0.68846	-28.7362	0.55423
--	--	34.0808	0.47377	-16.0388	-0.07424	-66.1601	-0.75143	-35.4191	-0.73486	-2.00486	-0.70307	-28.4021	0.55883
--	--	34.4183	0.48091	-15.7047	-0.06922	-65.826	-0.74328	-35.7532	-0.73486	-2.339	-0.6884	-28.068	0.56885
--	--	34.752	0.48451	-15.3705	-0.06434	-65.4918	-0.74353	-36.0874	-0.72636	-2.67314	-0.68813	-27.7338	0.57879
--	--	35.0858	0.49921	-15.0364	-0.05932	-65.1577	-0.73502	-36.4215	-0.73493	-3.00728	-0.70282	-27.3997	0.57382
--	--	35.4196	0.50309	-14.7022	-0.05396	-64.8236	-0.72671	-36.7556	-0.74311	-3.34142	-0.62812	-27.0655	0.559
--	--	35.7533	0.50701	-14.3681	-0.04833	-64.4895	-0.72654	-37.0898	-0.72676	-3.67556	-0.59321	-26.7313	0.55455
--	--	36.0871	0.50695	-14.034	-0.04245	-64.1553	-0.71101	-37.4239	-0.74307	-4.0097	-0.63306	-26.3972	0.56381
--	--	36.4208	0.50714	-13.6998	-0.03716	-63.8212	-0.68848	-37.758	-0.74349	-4.34385	-0.63909	-26.0631	0.56379
--	--	36.7546	0.51897	-13.3657	-0.03217	-63.487	-0.68114	-38.0922	-0.74348	-4.67799	-0.7418	-25.729	0.55426
--	--	37.0883	0.51927	-13.0315	-0.02727	-63.1529	-0.68109	-38.4264	-0.72686	-5.01213	-0.726	-25.3948	0.5637
--	--	--	--	-12.6974	-0.02357	-62.8187	-0.68107	-38.7605	-0.72685	-5.34628	-0.7024	-25.0607	0.57878
--	--	--	--	-12.3633	-0.06573	-62.4846	-0.66741	-39.0946	-0.73472	-5.68042	-0.6951	-24.7265	0.57875
--	--	--	--	-12.0291	0.03	-62.1504	-0.66737	-39.4288	-0.74318	-6.01456	-0.70994	-24.3924	0.56857
--	--	--	--	-11.695	-0.24967	-61.8163	-0.66054	-39.7629	-0.74314	-6.3487	-0.71801	-24.0582	0.56869
--	--	--	--	-11.3608	-0.01989	-61.4822	-0.64738	-40.097	-0.7349	-6.68285	-0.71829	-23.7241	0.57378
--	--	--	--	-11.0267	-0.03755	-61.148	-0.64765	-40.4312	-0.74347	-7.01699	-0.70264	-23.3899	0.56867
--	--	--	--	-10.6926	0.10092	-60.8139	-0.65399	-40.7654	-0.74309	-7.35113	-0.70972	-23.0558	0.56873
--	--	--	--	-10.3584	0.04022	-60.4797	-0.64095	-41.0995	-0.76076	-7.68527	-0.70279	-22.7217	0.57362
--	--	--	--	-10.0243	0.03141	-60.1456	-0.62876	-41.4336	-0.75179	-8.01941	-0.69553	-22.3876	0.57359
--	--	--	--	-9.69012	0.03043	-59.8115	-0.62284	-41.7678	-0.75164	-8.35355	-0.70262	-22.0533	0.57878
--	--	--	--	-9.35598	0.03343	-59.4773	-0.61671	-42.1019	-0.74303	-8.68769	-0.70262	-21.7192	0.57861
--	--	--	--	-9.02184	0.03765	-59.1432	-0.61108	-42.436	-0.7606	-9.02184	-0.70279	-21.3851	0.58401
--	--	--	--	-8.68769	0.0422	-58.809	-0.59435	-42.7702	-0.76067	-9.35598	-0.70299	-21.051	0.58374
--	--	--	--	-8.35355	0.04742	-58.4749	-0.5841	-43.1043	-0.7514	-9.69012	-0.71058	-20.7168	0.57884
--	--	--	--	-8.01941	0.05316	-58.1407	-0.57902	-43.4385	-0.75176	-10.0243	-0.71039	-20.3827	0.58401
--	--	--	--	-7.68527	0.05698	-57.8066	-0.58393	-43.7726	-0.74323	-10.3584	-0.71854	-20.0485	0.58373
--	--	--	--	-7.35113	0.0596	-57.4725	-0.57877	-44.1068	-0.73481	-10.6926	-0.71054	-19.7144	0.59451
--	--	--	--	-7.01699	0.06217	-57.1383	-0.58391	-44.4409	-0.74327	-11.0267	-0.7266	-19.3802	0.59993
--	--	--	--	-6.68285	0.06576	-56.8042	-0.59465	-44.775	-0.74303	-11.3608	-0.7265	-19.0461	0.59996
--	--	--	--	-6.3487	0.07208	-56.4701	-0.60006	-45.1092	-0.73503	-11.695	-0.71813	-18.712	0.60005
--	--	--	--	-6.01456	0.0799	-56.1359	-0.58389	-45.4433	-0.73475	-12.0291	-0.70284	-18.3778	0.58927
--	--	--	--	-5.68042	0.08281	-55.8017	-0.55904	-45.7775	-0.72697	-12.3633	-0.71099	-18.0437	0.60002
--	--	--	--	-5.34628	0.08947	-55.4676	-0.54506	-46.1116	-0.7265	-12.6974	-0.71048	-17.7096	0.59463
--	--	--	--	-5.01213	0.09703	-55.1335	-0.51901	-46.4458	-0.72647	-13.0315	-0.71067	-17.3754	0.58389
--	--	--	--	-4.67799	0.1021	-54.7993	-0.50306	-46.7799	-0.73476	-13.3657	-0.70271	-17.0413	0.58909
--	--	--	--	-4.34385	0.11249	-54.4652	-0.49537	-47.114	-0.75186	-13.6998	-0.71071	-16.7071	0.59979
--	--	--	--	-4.0097	0.11897	-54.1311	-0.49936	-47.4482	-0.75167	-14.034	-0.71123	-16.3729	0.58908
--	--	--	--	-3.67556	0.12262	-53.7969	-0.50702	-47.7823	-0.75191	-14.3681	-0.71829	-16.0388	0.5894
--	--	--	--	-3.34142	0.12942	-53.4627	-0.49174	-48.1164	-0.75173	-14.7022	-0.7266	-15.7047	0.59995
--	--	--	--	-3.00728	0.13178	-53.1286	-0.47732	-48.4506	-0.75176	-15.0364	-0.72654	-15.3705	0.59457
--	--	--	--	-2.67314	0.1329	-52.7944	-0.47372	-48.7848	-0.74337	-15.3705	-0.73488	-15.0364	0.59451
--	--	--	--	-2.339	0.13262	-52.4603	-0.46726	-49.1189	-0.74315	-15.7047	-0.73476	-14.7022	0.59482
--	--	--	--	-2.00486	0.13288	-52.1262	-0.4706	-49.453	-0.73493	-16.0388	-0.73427	-14.3681	0.58908
--	--	--	--	-1.67071	0.13457	-51.792	-0.48078	-49.7872	-0.7433	-16.3729	-0.73472	-14.034	0.59422
--	--	--	--	-1.33657	0.13507	-51.4579	-0.48093	-50.1213	-0.7266	-16.7071	-0.735	-13.6998	0.59441
--	--	--	--	-1.00243	0.13828	-51.1238	-0.47754	-50.4554	-0.73511	-17.0413	-0.74305	-13.3657	0.5999
--	--	--	--	-0.66829	0.14252	-50.7896	-0.4808	-50.7896	-0.74301	-17.3754	-0.7435	-13.0315	0.57854
--	--	--	--	-0.33414	0.14499	-50.4554	-0.48433	-51.1238	-0.73521	-17.7096	-0.74304	-12.6974	0.58902
--	--	--	--	0	0.14658	-50.1213	-0.46708	-51.4579	-0.74301	-18.0437	-0.74337	-12.3633	0.58893
--	--	--	--	0.33413	0.15035	-49.7872	-0.44806	-51.792	-0.74335	-18.3778	-0.74297	-12.0291	0.57853
--	--	--	--	0.6683	0.15568	-49.453	-0.43313	-52.1262	-0.74352	-18.712	-0.74307	-11.695	0.5786
--	--	--	--	1.00244	0.16188	-49.1189	-0.42449	-52.4603	-0.73508	-19.0461	-0.73501	-11.3608	0.58367
--	--	--	--	1.33657	0.16858	-48.7848	-0.42453	-52.7944	-0.73518	-19.3802	-0.7266	-11.0267	0.58352
--	--	--	--	1.6707	0.17394	-48.4506	-0.41642	-53.1286	-0.74315	-19.7144	-0.72678	-10.6926	0.57854
--	--	--	--	2.00487	0.17865	-48.1164	-0.40124	-53.4627	-0.76065	-20.0485	-0.73446	-10.3584	0.5734
--	--	--	--	2.339	0.18637	-47.7823	-0.4013	-53.7969	-0.75145	-20.3827	-0.73498	-10.0243	0.57322
--	--	--	--	2.67314	0.19351	-47.4482	-0.39855	-54.1311	-0.74352	-20.7168	-0.73516	-9.69012	0.58367
--	--	--	--	3.00727	0.20185	-47.114	-0.38689	-54.4652	-0.73448	-21.051	-0.73496	-9.35598	0.56334
--	--	--	--	3.34132	0.20967	-46.7799	-0.37371	-54.7993	-0.73468	-21.3851	-0.7348	-9.02184	0.57836
--	--	--	--	3.67546	0.21651	-46.4458	-0.36132	-55.1335	-0.73515	-21.7192	-0.72695	-8.68769	0.57332
--	--	--	--	4.00959	0.22397	-46.1116	-0.35148	-55.4676	-0.73465	-22.0533	-0.72697	-8.35355	0.57322
--	--	--	--	4.34372	0.23121	-45.7775	-0.3387	-55.8017	-0.74322	-22.3876	-0.71877	-8.01941	0.5582
--	--	--	--	4.67785	0.23871	-45.4433	-0.31748	-56.1359	-0.74298	-22.7217	-0.71881	-7.68527	0.57313
--	--	--	--	5.01199	0.2467	-45.1092	-0.3	-56.4701	-0.7519	-23.0558	-0.71839	-7.35113	0.58311
--	--	--	--	5.34612	0.25351	-44.775	-0.28804	-56.8042	-0.74331	-23.3899	-0.72668	-7.01699	0.57272
--	--	--	--	5.68025	0.25848	-44.4409	-0.27826	-57.1383	-0.735	-23.7241	-0.73496	-6.68285	0.59922
--	--	--	--	6.01438	0.2648	-44.1068	-0.26686	-57.4725	-0.73498	-24.0582	-0.71858	-6.3487	0.62193
--	--	--	--	6.34852	0.27146	-43.7726	-0.25349	-57.8066	-0.7348	-24.3924	-0.71867	-6.01456	0.65951
--	--	--	--	6.68303	0.28069	-43.4385	-0.23864	-58.1407	-0.74332	-24.7265	-0.71842	-5.68042	0.7098
--	--	--	--	7.01716	0.28808	-43.1043	-0.22942	-58.4749	-0.7434	-25.0607	-0.72687	-5.34628	0.65989
--	--	--	--	7.35129	0.29332	-42.7702	-0.2209	-58.809	-0.74284	-25.3948	-0.71884	-5.01213	0.72614
--	--	--	--	7.68543	0.29737	-42.436	-0.21155	-59.1432	-0.76027	-25.729	-0.7108	-4.67799	0.7031
--	--	--	--	8.01956	0.30281	-42.1019	-0.2024	-59.4773	-0.76086	-26.0631	-0.7105	-4.34385	0.64725
--	--	--	--	8.35369	0.31288	-41.7678	-0.19808	-59.8115	-0.76046	-26.3972	-0.71105	-4.0097	0.66719
--	--	--	--	8.68782	0.31909	-41.4336	-0.19228	-60.1456	-0.76065	-26.7313	-0.71101	-3.67556	0.66036
--	--	--	--	9.02195	0.32543	-41.0995	-0.18424	-60.4797	-0.75179	-27.0655	-0.71064	-3.34142	0.66733
--	--	--	--	9.35609	0.32875	-40.7654	-0.1772	-60.8139	-0.75165	-27.3997	-0.70299	-3.00728	0.66757
--	--	--	--	9.69022	0.33546	-40.4312	-0.17294	-61.148	-0.75186	-27.7338	-0.70303	-2.67314	0.6672
--	--	--	--	10.0244	0.3443	-40.097	-0.16852	-61.4822	-0.74317	-28.068	-0.71112	-2.339	0.6744
--	--	--	--	10.3585	0.34789	-39.7629	-0.1627	-61.8163	-0.74303	-28.4021	-0.71071	-2.00486	0.66731
--	--	--	--	10.6926	0.35172	-39.4288	-0.15716	-62.1504	-0.75149	-28.7362	-0.70316	-1.67071	0.66757
--	--	--	--	11.0267	0.35546	-39.0946	-0.152	-62.4846	-0.75184	-29.0704	-0.7109	-1.33657	0.64756
--	--	--	--	11.3609	0.36135	-38.7605	-0.14886	-62.8187	-0.75186	-29.4045	-0.71099	-1.00243	0.64094
--	--	--	--	11.695	0.3675	-38.4264	-0.14756	-63.1529	-0.74339	-29.7386	-0.71096	-0.66829	0.64145
--	--	--	--	12.0291	0.37378	-38.0922	-0.14527	-63.487	-0.75171	-30.0728	-0.71837	-0.33414	0.63496
--	--	--	--	12.3633	0.37805	-37.758	-0.1427	-63.8212	-0.75186	-30.407	-0.7186	0	0.62907
--	--	--	--	12.6974	0.38244	-37.4239	-0.13934	-64.1553	-0.75189	-30.7411	-0.72665	0.33413	0.63499
--	--	--	--	13.0315	0.38944	-37.0898	-0.13646	-64.4895	-0.74326	-31.0752	-0.74332	0.6683	0.63489
--	--	--	--	13.3657	0.39642	-36.7556	-0.13258	-64.8236	-0.74288	-31.4094	-0.74337	1.00244	0.64129
--	--	--	--	13.6998	0.40119	-36.4215	-0.12766	-65.1577	-0.74341	-31.7435	-0.73465	1.33657	0.635
--	--	--	--	14.0339	0.40875	-36.0874	-0.12356	-65.4918	-0.76059	-32.0776	-0.7351	1.6707	0.6291
--	--	--	--	14.3681	0.41666	-35.7532	-0.12039	-65.826	-0.76036	-32.4118	-0.73475	2.00487	0.6289
--	--	--	--	14.7022	0.42203	-35.4191	-0.11714	-66.1601	-0.76033	-32.746	-0.727	2.339	0.62916
--	--	--	--	15.0363	0.43032	-35.0849	-0.1129	-66.4943	-0.76008	-33.0801	-0.73496	2.67314	0.62304
--	--	--	--	15.3705	0.43593	-34.7508	-0.10894	-66.8285	-0.76084	-33.4142	-0.7266	3.00727	0.61129
--	--	--	--	15.7046	0.43895	-34.4166	-0.10374	-67.1626	-0.75155	-33.7484	-0.73498	3.34132	0.61123
--	--	--	--	16.0387	0.44493	-34.0825	-0.09843	-67.4967	-0.75186	-34.0825	-0.73506	3.67546	0.6056
--	--	--	--	16.3729	0.4478	-33.7484	-0.09418	-67.8309	-0.75161	-34.4166	-0.7347	4.00959	0.60017
--	--	--	--	16.707	0.45414	-33.4142	-0.0893	-68.165	-0.7606	-34.7508	-0.74288	4.34372	0.60014
--	--	--	--	17.0411	0.46071	-33.0801	-0.08303	-68.4991	-0.76976	-35.0849	-0.74317	4.67785	0.60534
--	--	--	--	17.3753	0.4638	-32.746	-0.0782	-68.8333	-0.75176	-35.4191	-0.74319	5.01199	0.59996
--	--	--	--	17.7094	0.47057	-32.4118	-0.07366	-69.1674	-0.75205	-35.7532	-0.74335	5.34612	0.59459
--	--	--	--	18.0435	0.47394	-32.0776	-0.06908	-69.5016	-0.75161	-36.0874	-0.7349	5.68025	0.59484
--	--	--	--	18.3777	0.47389	-31.7435	-0.06461	-69.8357	-0.75199	-36.4215	-0.73492	6.01438	0.59472
--	--	--	--	18.7118	0.47395	-31.4094	-0.05905	-70.1699	-0.75165	-36.7556	-0.73472	6.34852	0.5945
--	--	--	--	19.0459	0.47406	-31.0752	-0.0531	-70.504	-0.76031	-37.0898	-0.74327	6.68303	0.59468
--	--	--	--	19.3801	0.48085	-30.7411	-0.04731	-70.8381	-0.76031	-37.4239	-0.73463	7.01716	0.59472
--	--	--	--	19.7146	0.48082	-30.407	-0.04197	-71.1723	-0.7606	-37.758	-0.74289	7.35129	0.60024
--	--	--	--	20.0487	0.48466	-30.0728	-0.0368	-71.5064	-0.76043	-38.0922	-0.73528	7.68543	0.59474
--	--	--	--	20.3828	0.48818	-29.7386	-0.03173	-71.8406	-0.76964	-38.4264	-0.73467	8.01956	0.60024
--	--	--	--	20.717	0.49181	-29.4045	-0.02651	-72.1747	-0.77879	-38.7605	-0.73485	8.35369	0.60037
--	--	--	--	21.0511	0.49907	-29.0704	-0.02137	-72.5089	-0.76975	-39.0946	-0.73467	8.68782	0.58939
--	--	--	--	21.3852	0.50315	-28.7362	-0.01755	-72.843	-0.76965	-39.4288	-0.74311	9.02195	0.5894
--	--	--	--	21.7194	0.50718	-28.4021	-0.01377	-73.1771	-0.76034	-39.7629	-0.74332	9.35609	0.58952
--	--	--	--	22.0535	0.51096	-28.068	-0.01161	-73.5113	-0.76965	-40.097	-0.74276	9.69022	0.58413
--	--	--	--	22.3876	0.51082	-27.7338	-0.04413	-73.8454	-0.76958	-40.4312	-0.74298	10.0244	0.58432
--	--	--	--	22.7218	0.51492	-27.3997	0.01818	-74.1795	-0.75215	-40.7654	-0.75183	10.3585	0.584
--	--	--	--	23.0559	0.51909	-27.0655	0.01788	-74.5137	-0.75159	-41.0995	-0.74352	10.6926	0.5841
--	--	--	--	23.39	0.52761	-26.7313	0.01957	-74.8479	-0.75181	-41.4336	-0.73468	11.0267	0.58379
--	--	--	--	23.7242	0.52728	-26.3972	0.02233	-75.182	-0.75183	-41.7678	-0.73468	11.3609	0.5894
--	--	--	--	24.0583	0.53178	-26.0631	0.02681	-75.5161	-0.76084	-42.1019	-0.74321	11.695	0.58937
--	--	--	--	24.3924	0.53606	-25.729	0.03193	-75.8503	-0.76021	-42.436	-0.73475	12.0291	0.58921
--	--	--	--	24.7266	0.54057	-25.3948	0.03716	-76.1844	-0.76041	-42.7702	-0.73496	12.3633	0.5894
--	--	--	--	25.0607	0.54061	-25.0607	0.04276	-76.5185	-0.75193	-43.1043	-0.73472	12.6974	0.58404
--	--	--	--	25.3948	0.54058	-24.7265	0.0482	-76.8527	-0.7518	-43.4385	-0.73478	13.0315	0.5894
--	--	--	--	25.729	0.54058	-24.3924	0.05368	-77.1869	-0.75221	-43.7726	-0.73493	13.3657	0.58913
--	--	--	--	26.0631	0.54506	-24.0582	0.05887	-77.521	-0.74335	-44.1068	-0.73521	13.6998	0.58937
--	--	--	--	26.3972	0.5452	-23.7241	0.06318	-77.8551	-0.74269	-44.4409	-0.74311	14.0339	0.58404
--	--	--	--	26.7313	0.5452	-23.3899	0.06751	-78.1893	-0.73501	-44.775	-0.7348	14.3681	0.58426
--	--	--	--	27.0655	0.54514	-23.0558	0.07188	-78.5234	-0.72684	-45.1092	-0.72666	14.7022	0.58401
--	--	--	--	27.3996	0.54486	-22.7217	0.07593	-78.8575	-0.72687	-45.4433	-0.7266	15.0363	0.58394
--	--	--	--	27.7338	0.54058	-22.3876	0.08012	-79.1917	-0.72666	-45.7775	-0.72662	15.3705	0.58401
--	--	--	--	28.0679	0.5452	-22.0533	0.08613	-79.5259	-0.73482	-46.1116	-0.73496	15.7046	0.58927
--	--	--	--	28.402	0.54506	-21.7192	0.09258	-79.86	-0.74335	-46.4458	-0.73476	16.0387	0.58934
--	--	--	--	28.7361	0.54525	-21.3851	0.09916	-80.1941	-0.74349	-46.7799	-0.73481	16.3729	0.58921
--	--	--	--	29.0703	0.54509	-21.051	0.10578	-80.5283	-0.73501	-47.114	-0.73473	16.707	0.58414
--	--	--	--	29.4044	0.545	-20.7168	0.11353	-80.8624	-0.73496	-47.4482	-0.73521	17.0411	0.5841
--	--	--	--	29.7386	0.54513	-20.3827	0.1218	-81.1965	-0.74335	-47.7823	-0.74308	17.3753	0.57897
--	--	--	--	30.0727	0.5451	-20.0485	0.12994	-81.5307	-0.74313	-48.1164	-0.73493	17.7094	0.57866
--	--	--	--	30.4068	0.54513	-19.7144	0.13819	-81.8648	-0.73473	-48.4506	-0.72676	18.0435	0.57878
--	--	--	--	30.7409	0.54518	-19.3802	0.14861	-82.1989	-0.73475	-48.7848	-0.73472	18.3777	0.58401
--	--	--	--	31.0751	0.54508	-19.0461	0.15602	-82.5331	-0.73499	-49.1189	-0.73486	18.7118	0.579
--	--	--	--	31.4092	0.54514	-18.712	0.15943	-82.8673	-0.74356	-49.453	-0.7349	19.0459	0.58426
--	--	--	--	31.7433	0.54995	-18.3778	0.16428	-83.2014	-0.74349	-49.7872	-0.72667	19.3801	0.58389
--	--	--	--	32.0782	0.54977	-18.0437	0.1699	-83.5355	-0.74306	-50.1213	-0.72647	19.7146	0.58376
--	--	--	--	32.412	0.54483	-17.7096	0.17428	-83.8697	-0.74325	-50.4554	-0.74323	20.0487	0.58414
--	--	--	--	32.7457	0.54514	-17.3754	0.17521	-84.2038	-0.74342	-50.7896	-0.73471	20.3828	0.58407
--	--	--	--	33.0795	0.54972	-17.0413	0.17296	-84.5379	-0.72668	-51.1238	-0.73488	20.717	0.58383
--	--	--	--	33.4132	0.55418	-16.7071	0.16763	-84.8721	-0.71884	-51.4579	-0.7267	21.0511	0.58921
--	--	--	--	33.747	0.55441	-16.3729	0.16268	-85.2063	-0.71057	-51.792	-0.71907	21.3852	0.57912
--	--	--	--	34.0808	0.55432	-16.0388	0.15863	-85.5404	-0.71109	-52.1262	-0.72691	21.7194	0.57887
--	--	--	--	34.4183	0.55906	-15.7047	0.15718	-85.8745	-0.71897	-52.4603	-0.73508	22.0535	0.57903
--	--	--	--	34.752	0.55441	-15.3705	0.15791	-86.2087	-0.71888	-52.7944	-0.72701	22.3876	0.57891
--	--	--	--	35.0858	0.5541	-15.0364	0.15717	-86.5428	-0.71854	-53.1286	-0.74293	22.7218	0.58392
--	--	--	--	35.4196	0.5542	-14.7022	0.15311	-86.8769	-0.71865	-53.4627	-0.7434	23.0559	0.57894
--	--	--	--	35.7533	0.55431	-14.3681	0.14751	-87.2111	-0.71111	-53.7969	-0.74334	23.39	0.57891
--	--	--	--	36.0871	0.55888	-14.034	0.14821	-87.5453	-0.71105	-54.1311	-0.73503	23.7242	0.58407
--	--	--	--	36.4208	0.55917	-13.6998	0.15172	-87.8794	-0.7034	-54.4652	-0.7349	24.0583	0.57903
--	--	--	--	36.7546	0.55922	-13.3657	0.15829	-88.2135	-0.70322	-54.7993	-0.73498	24.3924	0.57882
--	--	--	--	37.0883	0.55899	-13.0315	0.16807	-88.5477	-0.70333	-55.1335	-0.74355	24.7266	0.57884
--	--	--	--	37.4221	0.55906	-12.6974	0.17388	-88.8818	-0.71102	-55.4676	-0.73526	25.0607	0.57882
--	--	--	--	37.7596	0.55913	-12.3633	0.1821	-89.2159	-0.71113	-55.8017	-0.73482	25.3948	0.57872
--	--	--	--	38.0934	0.56365	-12.0291	0.19749	-89.5501	-0.71884	-56.1359	-0.73478	25.729	0.57885
--	--	--	--	38.4271	0.55905	-11.695	0.20949	-89.8843	-0.72685	-56.4701	-0.7437	26.0631	0.57897
--	--	--	--	38.7609	0.56393	-11.3608	0.22382	-90.2184	-0.72698	-56.8042	-0.74346	26.3972	0.57896
--	--	--	--	39.0946	0.56393	-11.0267	0.23863	-90.5525	-0.71881	-57.1383	-0.75184	26.7313	0.57885
--	--	--	--	39.4284	0.55897	-10.6926	0.25052	-90.8867	-0.71861	-57.4725	-0.74331	27.0655	0.58429
--	--	--	--	39.7621	0.55915	-10.3584	0.25233	-91.2208	-0.72659	-57.8066	-0.75155	27.3996	0.58414
--	--	--	--	40.0959	0.55915	-10.0243	0.24201	-91.5549	-0.73508	-58.1407	-0.76083	27.7338	0.58407
--	--	--	--	40.4297	0.55911	-9.69012	0.24113	-91.8891	-0.72694	-58.4749	-0.76043	28.0679	0.58414
--	--	--	--	40.7672	0.56377	-9.35598	0.24658	-92.2232	-0.72703	-58.809	-0.76033	28.402	0.58414
--	--	--	--	41.1009	0.56362	-9.02184	0.24109	-92.5573	-0.71087	-59.1432	-0.75137	28.7361	0.58937
--	--	--	--	41.4347	0.56383	-8.68769	0.23008	-92.8915	-0.71888	-59.4773	-0.76972	29.0703	0.58937
--	--	--	--	41.7685	0.55927	-8.35355	0.2309	-93.2257	-0.71886	-59.8115	-0.76924	29.4044	0.58927
--	--	--	--	42.1022	0.56394	-8.01941	0.26453	-93.5598	-0.71885	-60.1456	-0.76936	29.7386	0.58383
--	--	--	--	42.436	0.56386	-7.68527	0.32354	-93.894	-0.71861	-60.4797	-0.76929	30.0727	0.58414
--	--	--	--	42.7697	0.5637	-7.35113	0.35705	-94.2281	-0.71895	-60.8139	-0.76955	30.4068	0.58401
--	--	--	--	43.1035	0.5592	-7.01699	0.36896	-94.5622	-0.71881	-61.148	-0.77897	30.7409	0.5894
--	--	--	--	43.4372	0.55902	-6.68285	0.36692	-94.8963	-0.71904	-61.4822	-0.7607	31.0751	0.58927
--	--	--	--	43.771	0.56366	-6.3487	0.38646	-95.2305	-0.7265	-61.8163	-0.76035	31.4092	0.59469
--	--	--	--	44.1085	0.56408	-6.01456	0.37086	-95.5647	-0.72666	-62.1504	-0.76972	31.7433	0.58927
--	--	--	--	44.4423	0.564	-5.68042	0.40023	-95.8988	-0.72689	-62.4846	-0.76957	32.0782	0.58912
--	--	--	--	44.776	0.56885	-5.34628	0.38843	-96.233	-0.72661	-62.8187	-0.76081	32.412	0.58924
--	--	--	--	45.1098	0.57359	-5.01213	0.41824	-96.5671	-0.7268	-63.1529	-0.76034	32.7457	0.59463
--	--	--	--	45.4435	0.57368	-4.67799	0.44082	-96.9012	-0.72689	-63.487	-0.76076	33.0795	0.59472
--	--	--	--	45.7773	0.57922	-4.34385	0.47663	-97.2353	-0.7189	-63.8212	-0.76027	33.4132	0.58943
--	--	--	--	46.111	0.57885	-4.0097	0.51422	-97.5695	-0.71894	-64.1553	-0.76062	33.747	0.59435
--	--	--	--	46.4448	0.57897	-3.67556	0.49158	-97.9037	-0.71877	-64.4895	-0.76053	34.0808	0.58946
--	--	--	--	46.7785	0.5839	-3.34142	0.5149	-98.2378	-0.7187	-64.8236	-0.76084	34.4183	0.59482
--	--	--	--	47.1123	0.58918	-3.00728	0.51055	-98.572	-0.72661	-65.1577	-0.75188	34.752	0.59476
--	--	--	--	47.4498	0.58934	-2.67314	0.5191	-98.9061	-0.72696	-65.4918	-0.76059	35.0858	0.58933
--	--	--	--	47.7836	0.5947	-2.339	0.5273	-99.2402	-0.71904	-65.826	-0.76024	35.4196	0.5842
--	--	--	--	48.1174	0.59457	-2.00486	0.51525	-99.5743	-0.71879	-66.1601	-0.76013	35.7533	0.58921
--	--	--	--	48.4511	0.60005	-1.67071	0.51112	-99.9085	-0.71856	-66.4943	-0.75152	36.0871	0.58959
--	--	--	--	48.7848	0.60009	-1.33657	0.51492	-100.243	-0.73511	-66.8285	-0.74332	36.4208	0.5894
--	--	--	--	49.1186	0.60012	-1.00243	0.51912	-100.577	-0.72685	-67.1626	-0.74283	36.7546	0.58924
--	--	--	--	49.4524	0.59993	-0.66829	0.51918	-100.577	-0.72675	-67.4967	-0.75186	37.0883	0.58426
--	--	--	--	49.7861	0.59974	-0.33414	0.52321	-100.243	-0.71109	-67.8309	-0.76075	37.4221	0.58414
--	--	--	--	50.1199	0.59983	0	0.52738	-99.9085	-0.70342	-68.165	-0.75186	37.7596	0.58924
--	--	--	--	50.4536	0.60574	0.33413	0.52761	-99.5743	-0.71104	-68.4991	-0.75213	38.0934	0.58395
--	--	--	--	50.7912	0.60584	0.6683	0.53609	-99.2402	-0.70306	-68.8333	-0.74303	38.4271	0.58417
--	--	--	--	51.1249	0.60554	1.00244	0.53627	-98.9061	-0.71078	-69.1674	-0.73495	38.7609	0.58928
--	--	--	--	51.4587	0.59993	1.33657	0.54049	-98.572	-0.71105	-69.5016	-0.75161	39.0946	0.59463
--	--	--	--	51.7924	0.60029	1.6707	0.54943	-98.2378	-0.70338	-69.8357	-0.75191	39.4284	0.59457
--	--	--	--	52.1262	0.60012	2.00487	0.55446	-97.9037	-0.7031	-70.1699	-0.76957	39.7621	0.58918
--	--	--	--	52.4599	0.60548	2.339	0.54982	-97.5695	-0.69587	-70.504	-0.76964	40.0959	0.58946
--	--	--	--	52.7937	0.60564	2.67314	0.54979	-97.2353	-0.68857	-70.8381	-0.76084	40.4297	0.60031
--	--	--	--	53.1274	0.60571	3.00727	0.54507	-96.9012	-0.67439	-71.1723	-0.76986	40.7672	0.60012
--	--	--	--	53.4612	0.60581	3.34132	0.5541	-96.5671	-0.66722	-71.5064	-0.77877	41.1009	0.60021
--	--	--	--	53.7987	0.60577	3.67546	0.55421	-96.233	-0.65411	-71.8406	-0.77005	41.4347	0.59464
--	--	--	--	--	--	4.00959	0.56872	-95.8988	-0.64748	-72.1747	-0.77846	41.7685	0.60584
--	--	--	--	--	--	4.34372	0.56392	-95.5647	-0.63493	-72.5089	-0.76071	42.1022	0.60558
--	--	--	--	--	--	4.67785	0.564	-95.2305	-0.62892	-72.843	-0.77883	42.436	0.60571
--	--	--	--	--	--	5.01199	0.5638	-94.8963	-0.629	-73.1771	-0.7697	42.7697	0.6113
--	--	--	--	--	--	5.34612	0.55924	-94.5622	-0.61706	-73.5113	-0.76929	43.1035	0.6114
--	--	--	--	--	--	5.68025	0.55416	-94.2281	-0.61714	-73.8454	-0.76951	43.4372	0.61156
--	--	--	--	--	--	6.01438	0.54937	-93.894	-0.61116	-74.1795	-0.76089	43.771	0.61137
--	--	--	--	--	--	6.34852	0.54969	-93.5598	-0.59461	-74.5137	-0.74356	44.1085	0.6172
--	--	--	--	--	--	6.68303	0.54977	-93.2257	-0.58931	-74.8479	-0.75141	44.4423	0.61726
--	--	--	--	--	--	7.01716	0.55438	-92.8915	-0.5841	-75.182	-0.76956	44.776	0.62913
--	--	--	--	--	--	7.35129	0.54964	-92.5573	-0.58414	-75.5161	-0.76083	45.1098	0.62874
--	--	--	--	--	--	7.68543	0.54946	-92.2232	-0.57376	-75.8503	-0.76055	45.4435	0.62893
--	--	--	--	--	--	8.01956	0.55425	-91.8891	-0.55909	-76.1844	-0.76079	45.7773	0.62897
--	--	--	--	--	--	8.35369	0.55449	-91.5549	-0.55895	-76.5185	-0.76078	46.111	0.6414
--	--	--	--	--	--	8.68782	0.55425	-91.2208	-0.55397	-76.8527	-0.75195	46.4448	0.63528
--	--	--	--	--	--	9.02195	0.5587	-90.8867	-0.54517	-77.1869	-0.75195	46.7785	0.63511
--	--	--	--	--	--	9.35609	0.55452	-90.5525	-0.54519	-77.521	-0.75171	47.1123	0.6414
--	--	--	--	--	--	9.69022	0.55909	-90.2184	-0.54531	-77.8551	-0.75169	47.4498	0.63497
--	--	--	--	--	--	10.0244	0.55914	-89.8843	-0.54051	-78.1893	-0.75187	47.7836	0.64147
--	--	--	--	--	--	10.3585	0.56875	-89.5501	-0.53167	-78.5234	-0.74363	48.1174	0.64776
--	--	--	--	--	--	10.6926	0.57361	-89.2159	-0.52736	-78.8575	-0.73478	48.4511	0.65429
--	--	--	--	--	--	11.0267	0.5737	-88.8818	-0.5189	-79.1917	-0.73487	48.7848	0.65419
--	--	--	--	--	--	11.3609	0.56396	-88.5477	-0.51907	-79.5259	-0.74359	49.1186	0.65444
--	--	--	--	--	--	11.695	0.56369	-88.2135	-0.50697	-79.86	-0.74359	49.4524	0.65399
--	--	--	--	--	--	12.0291	0.56378	-87.8794	-0.50721	-80.1941	-0.74353	49.7861	0.65423
--	--	--	--	--	--	12.3633	0.56399	-87.5453	-0.50713	-80.5283	-0.73473	50.1199	0.65408
--	--	--	--	--	--	12.6974	0.56381	-87.2111	-0.50301	-80.8624	-0.74335	50.4536	0.64792
--	--	--	--	--	--	13.0315	0.56381	-86.8769	-0.48423	-81.1965	-0.73508	50.7912	0.64769
--	--	--	--	--	--	13.3657	0.56387	-86.5428	-0.47388	-81.5307	-0.73501	51.1249	0.65412
--	--	--	--	--	--	13.6998	0.56387	-86.2087	-0.4705	-81.8648	-0.74307	51.4587	0.654
--	--	--	--	--	--	14.0339	0.56896	-85.8745	-0.47037	-82.1989	-0.75191	51.7924	0.65419
--	--	--	--	--	--	14.3681	0.56869	-85.5404	-0.46026	-82.5331	-0.7433	52.1262	0.65412
--	--	--	--	--	--	14.7022	0.56847	-85.2063	-0.45107	-82.8673	-0.74377	52.4599	0.65416
--	--	--	--	--	--	15.0363	0.56372	-84.8721	-0.44189	-83.2014	-0.74304	52.7937	0.65423
--	--	--	--	--	--	15.3705	0.5689	-84.5379	-0.43019	-83.5355	-0.74339	53.1274	0.65433
--	--	--	--	--	--	15.7046	0.56393	-84.2038	-0.4217	-83.8697	-0.73483	53.4612	0.65444
--	--	--	--	--	--	16.0387	0.56361	-83.8697	-0.41923	-84.2038	-0.73551	53.7987	0.65415
--	--	--	--	--	--	16.3729	0.56376	-83.5355	-0.42202	-84.5379	-0.73495	54.1325	0.6543
--	--	--	--	--	--	16.707	0.55903	-83.2014	-0.41915	-84.8721	-0.72689	54.4662	0.65415
--	--	--	--	--	--	17.0411	0.55906	-82.8673	-0.41646	-85.2063	-0.72698	54.8	0.64782
--	--	--	--	--	--	17.3753	0.55902	-82.5331	-0.40865	-85.5404	-0.72671	55.1337	0.64772
--	--	--	--	--	--	17.7094	0.55902	-82.1989	-0.4063	-85.8745	-0.72726	55.4675	0.64775
--	--	--	--	--	--	18.0435	0.55903	-81.8648	-0.40123	-86.2087	-0.72675	55.8013	0.64751
--	--	--	--	--	--	18.3777	0.55894	-81.5307	-0.39888	-86.5428	-0.71886	56.135	0.64765
--	--	--	--	--	--	18.7118	0.55446	-81.1965	-0.39626	-86.8769	-0.71861	56.4688	0.6412
--	--	--	--	--	--	19.0459	0.55423	-80.8624	-0.39391	-87.2111	-0.70355	56.8025	0.64772
--	--	--	--	--	--	19.3801	0.55437	-80.5283	-0.38921	-87.5453	-0.70333	57.1401	0.65408
--	--	--	--	--	--	19.7146	0.55917	-80.1941	-0.39157	-87.8794	-0.70349	57.4738	0.64772
--	--	--	--	--	--	20.0487	0.55894	-79.86	-0.38469	-88.2135	-0.70309	57.8076	0.64784
--	--	--	--	--	--	20.3828	0.55908	-79.5259	-0.37805	-88.5477	-0.70347	58.1413	0.6607
--	--	--	--	--	--	20.717	0.55906	-79.1917	-0.36548	-88.8818	-0.71118	58.4751	0.65419
--	--	--	--	--	--	21.0511	0.56382	-78.8575	-0.3516	-89.2159	-0.71895	58.8088	0.6609
--	--	--	--	--	--	21.3852	0.56887	-78.5234	-0.34064	-89.5501	-0.71905	59.1426	0.66092
--	--	--	--	--	--	21.7194	0.56388	-78.1893	-0.3285	-89.8843	-0.72652	59.4763	0.66753
--	--	--	--	--	--	22.0535	0.55897	-77.8551	-0.30977	-90.2184	-0.72692	59.8101	0.66743
--	--	--	--	--	--	22.3876	0.56363	-77.521	-0.29196	-90.5525	-0.73537	60.1438	0.66735
--	--	--	--	--	--	22.7218	0.5689	-77.1869	-0.27477	-90.8867	-0.73506	60.4814	0.66744
--	--	--	--	--	--	23.0559	0.56884	-76.8527	-0.25746	-91.2208	-0.72703	60.8151	0.66774
--	--	--	--	--	--	23.39	0.56378	-76.5185	-0.24313	-91.5549	-0.73466	61.1489	0.67424
--	--	--	--	--	--	23.7242	0.56376	-76.1844	-0.23184	-91.8891	-0.72678	61.4826	0.67447
--	--	--	--	--	--	24.0583	0.56388	-75.8503	-0.22233	-92.2232	-0.71927	61.8164	0.66771
--	--	--	--	--	--	24.3924	0.56393	-75.5161	-0.21504	-92.5573	-0.71115	62.1501	0.66753
--	--	--	--	--	--	24.7266	0.5639	-75.182	-0.20691	-92.8915	-0.7112	62.4839	0.66739
--	--	--	--	--	--	25.0607	0.56378	-74.8479	-0.19699	-93.2257	-0.71106	62.8177	0.66062
--	--	--	--	--	--	25.3948	0.56372	-74.5137	-0.19177	-93.5598	-0.71904	63.1514	0.66747
--	--	--	--	--	--	25.729	0.56376	-74.1795	-0.18793	-93.894	-0.72671	63.4852	0.66743
--	--	--	--	--	--	26.0631	0.56405	-73.8454	-0.18376	-94.2281	-0.71883	63.8227	0.66736
--	--	--	--	--	--	26.3972	0.56384	-73.5113	-0.18073	-94.5622	-0.71883	64.1565	0.66765
--	--	--	--	--	--	26.7313	0.55926	-73.1771	-0.1786	-94.8963	-0.71886	64.4902	0.66732
--	--	--	--	--	--	27.0655	0.55906	-72.843	-0.17379	-95.2305	-0.72682	64.824	0.66764
--	--	--	--	--	--	27.3996	0.55432	-72.5089	-0.16978	-95.5647	-0.74358	65.1577	0.67473
--	--	--	--	--	--	27.7338	0.55408	-72.1747	-0.16469	-95.8988	-0.73527	65.4915	0.6675
--	--	--	--	--	--	28.0679	0.559	-71.8406	-0.16029	-96.233	-0.72682	65.8252	0.67433
--	--	--	--	--	--	28.402	0.54972	-71.5064	-0.15747	-96.5671	-0.72678	66.159	0.66741
--	--	--	--	--	--	28.7361	0.54944	-71.1723	-0.15346	-96.9012	-0.72703	66.4927	0.66747
--	--	--	--	--	--	29.0703	0.54966	-70.8381	-0.15205	-97.2353	-0.72664	66.8303	0.67424
--	--	--	--	--	--	29.4044	0.54958	-70.504	-0.14963	-97.5695	-0.72703	67.164	0.67423
--	--	--	--	--	--	29.7386	0.55438	-70.1699	-0.14431	-97.9037	-0.73481	67.4978	0.67446
--	--	--	--	--	--	30.0727	0.55902	-69.8357	-0.14062	-98.2378	-0.72701	67.8315	0.67435
--	--	--	--	--	--	30.4068	0.55906	-69.5016	-0.13765	-98.572	-0.72685	68.1653	0.66744
--	--	--	--	--	--	30.7409	0.55905	-69.1674	-0.13179	-98.9061	-0.72696	68.499	0.67417
--	--	--	--	--	--	31.0751	0.55461	-68.8333	-0.12544	-99.2402	-0.71904	68.8328	0.66732
--	--	--	--	--	--	31.4092	0.55926	-68.4991	-0.12131	-99.5743	-0.71906	69.1666	0.66084
--	--	--	--	--	--	31.7433	0.55435	-68.165	-0.11884	-99.9085	-0.71852	69.5003	0.65395
--	--	--	--	--	--	32.0782	0.55414	-67.8309	-0.11593	-100.243	-0.73511	69.8341	0.66758
--	--	--	--	--	--	32.412	0.55443	-67.4967	-0.1108	-100.577	-0.73476	70.1716	0.66754
--	--	--	--	--	--	32.7457	0.55438	-67.1626	-0.10558	-100.911	-0.73502	70.5054	0.66764
--	--	--	--	--	--	33.0795	0.55435	-66.8285	-0.10147	-101.245	-0.73525	70.8391	0.66743
--	--	--	--	--	--	33.4132	0.55417	-66.4943	-0.09727	-101.579	-0.7352	71.1729	0.65415
--	--	--	--	--	--	33.747	0.55406	-66.1601	-0.09231	-101.913	-0.73525	71.5066	0.6608
--	--	--	--	--	--	34.0808	0.55444	-65.826	-0.08715	-102.247	-0.73492	71.8404	0.65426
--	--	--	--	--	--	34.4183	0.55438	-65.4918	-0.08191	-102.582	-0.72664	72.1741	0.65455
--	--	--	--	--	--	34.752	0.55431	-65.1577	-0.07561	-102.916	-0.72671	72.5079	0.65392
--	--	--	--	--	--	35.0858	0.55911	-64.8236	-0.06997	-103.25	-0.72708	72.8416	0.65406
--	--	--	--	--	--	35.4196	0.55415	-64.4895	-0.06476	-103.584	-0.73502	73.1754	0.65415
--	--	--	--	--	--	35.7533	0.55423	-64.1553	-0.05966	-103.918	-0.72705	73.5129	0.65427
--	--	--	--	--	--	36.0871	0.55418	-63.8212	-0.05476	-104.252	-0.72645	73.8467	0.65416
--	--	--	--	--	--	36.4208	0.55414	-63.487	-0.04942	-104.586	-0.72701	74.1804	0.6608
--	--	--	--	--	--	36.7546	0.55452	-63.1529	-0.04418	-104.921	-0.72705	74.5142	0.66087
--	--	--	--	--	--	37.0883	0.55438	-62.8187	-0.03928	-105.255	-0.73522	74.8479	0.66112
--	--	--	--	--	--	37.4221	0.55405	-62.4846	-0.03434	-105.589	-0.7269	75.1817	0.6608
--	--	--	--	--	--	37.7596	0.55919	-62.1504	-0.02881	-105.923	-0.71904	75.5155	0.65407
--	--	--	--	--	--	38.0934	0.55441	-61.8163	-0.02347	-106.257	-0.71907	75.8492	0.66747
--	--	--	--	--	--	38.4271	0.56397	-61.4822	-0.0189	-106.591	-0.71888	76.183	0.66776
--	--	--	--	--	--	38.7609	0.56405	-61.148	-0.01455	-106.925	-0.70315	76.5167	0.66747
--	--	--	--	--	--	39.0946	0.56379	-60.8139	-0.0142	-107.26	-0.70342	76.8542	0.66763
--	--	--	--	--	--	39.4284	0.55432	-60.4797	-0.04335	-107.594	-0.70367	77.188	0.67435
--	--	--	--	--	--	39.7621	0.55911	-60.1456	0.05241	-107.928	-0.70349	77.5218	0.67453
--	--	--	--	--	--	40.0959	0.55911	-59.8115	0.02918	-108.262	-0.70333	77.8555	0.6743
--	--	--	--	--	--	40.4297	0.55912	-59.4773	0.0232	-108.596	-0.70338	78.1893	0.67439
--	--	--	--	--	--	40.7672	0.56361	-59.1432	0.02368	-108.93	-0.70337	78.523	0.6673
--	--	--	--	--	--	41.1009	0.5592	-58.809	0.02709	-109.264	-0.70367	78.8568	0.68139
--	--	--	--	--	--	41.4347	0.55912	-58.4749	0.03162	-109.599	-0.71102	79.1905	0.66774
--	--	--	--	--	--	41.7685	0.56393	-58.1407	0.03721	-109.933	-0.71123	79.5243	0.67447
--	--	--	--	--	--	42.1022	0.56389	-57.8066	0.04274	-110.267	-0.71114	79.8618	0.6742
--	--	--	--	--	--	42.436	0.56861	-57.4725	0.04845	-110.601	-0.70351	80.1956	0.66735
--	--	--	--	--	--	42.7697	0.56893	-57.1383	0.05417	-110.935	-0.70313	80.5293	0.6609
--	--	--	--	--	--	43.1035	0.56384	-56.8042	0.05974	-111.269	-0.70331	80.8631	0.66091
--	--	--	--	--	--	43.4372	0.56385	-56.4701	0.0651	-111.603	-0.70355	81.1968	0.66719
--	--	--	--	--	--	43.771	0.56394	-56.1359	0.07128	-111.938	-0.70358	81.5306	0.67416
--	--	--	--	--	--	44.1085	0.56375	-55.8017	0.07584	-112.272	-0.70342	81.8643	0.67437
--	--	--	--	--	--	44.4423	0.5689	-55.4676	0.08051	-112.606	-0.70347	82.1981	0.67474
--	--	--	--	--	--	44.776	0.57368	-55.1335	0.0849	-112.94	-0.70346	82.5319	0.66722
--	--	--	--	--	--	45.1098	0.57365	-54.7993	0.09005	-113.274	-0.69596	82.8656	0.66082
--	--	--	--	--	--	45.4435	0.57391	-54.4652	0.09502	-113.608	-0.69609	83.2031	0.66755
--	--	--	--	--	--	45.7773	0.57884	-54.1311	0.09939	-113.942	-0.68859	83.5369	0.6678
--	--	--	--	--	--	46.111	0.57869	-53.7969	0.10446	-114.277	-0.69585	83.8706	0.66084
--	--	--	--	--	--	46.4448	0.58392	-53.4627	0.10917	-114.611	-0.69609	84.2044	0.66074
--	--	--	--	--	--	46.7785	0.58413	-53.1286	0.11511	-114.945	-0.69627	84.5382	0.66049
--	--	--	--	--	--	47.1123	0.5842	-52.7944	0.12171	-115.279	-0.69568	84.8719	0.66782
--	--	--	--	--	--	47.4498	0.58386	-52.4603	0.12741	-115.613	-0.69594	85.2057	0.66743
--	--	--	--	--	--	47.7836	0.58915	-52.1262	0.13133	-115.947	-0.69603	85.5394	0.6607
--	--	--	--	--	--	48.1174	0.59435	-51.792	0.13855	-116.281	-0.69605	85.8732	0.66758
--	--	--	--	--	--	48.4511	0.60015	-51.4579	0.14726	-116.616	-0.69574	86.2069	0.66076
--	--	--	--	--	--	48.7848	0.60583	-51.1238	0.15346	-116.95	-0.68866	86.5445	0.65415
--	--	--	--	--	--	49.1186	0.60551	-50.7896	0.15947	-117.284	-0.69609	86.8782	0.65427
--	--	--	--	--	--	49.4524	0.60558	-50.4554	0.16642	-117.618	-0.68881	87.212	0.65414
--	--	--	--	--	--	49.7861	0.60558	-50.1213	0.17347	-117.952	-0.68846	87.5457	0.66095
--	--	--	--	--	--	50.1199	0.6113	-49.7872	0.18013	-118.286	-0.68822	87.8795	0.66059
--	--	--	--	--	--	50.4536	0.60542	-49.453	0.18372	-118.62	-0.69592	88.2132	0.65423
--	--	--	--	--	--	50.7912	0.60548	-49.1189	0.18414	-118.955	-0.70353	88.547	0.66074
--	--	--	--	--	--	51.1249	0.60005	-48.7848	0.18472	-119.289	-0.70358	88.8808	0.66762
--	--	--	--	--	--	51.4587	0.6058	-48.4506	0.18367	-119.623	-0.70335	89.2145	0.6674
--	--	--	--	--	--	51.7924	0.60545	-48.1164	0.18314	-119.957	-0.71095	89.5482	0.66751
--	--	--	--	--	--	52.1262	0.60542	-47.7823	0.18115	-120.291	-0.71109	89.8858	0.66751
--	--	--	--	--	--	52.4599	0.6057	-47.4482	0.17866	-120.625	-0.71134	90.2195	0.66761
--	--	--	--	--	--	52.7937	0.6115	-47.114	0.17761	-120.959	-0.71086	90.5533	0.66733
--	--	--	--	--	--	53.1274	0.61127	-46.7799	0.17621	-121.294	-0.71091	90.8871	0.66758
--	--	--	--	--	--	53.4612	0.60552	-46.4458	0.17438	-121.628	-0.71112	91.2208	0.66751
--	--	--	--	--	--	53.7987	0.60583	-46.1116	0.17168	-121.962	-0.71121	91.5546	0.66084
--	--	--	--	--	--	54.1325	0.6114	-45.7775	0.1668	-122.296	-0.71114	91.8883	0.6675
--	--	--	--	--	--	54.4662	0.61156	-45.4433	0.16218	-122.63	-0.71849	92.2221	0.66041
--	--	--	--	--	--	54.8	0.61687	-45.1092	0.16029	-122.964	-0.7189	92.5558	0.66077
--	--	--	--	--	--	55.1337	0.61694	-44.775	0.16189	-123.298	-0.71923	92.8934	0.6674
--	--	--	--	--	--	55.4675	0.61713	-44.4409	0.16478	-123.633	-0.719	93.2271	0.66755
--	--	--	--	--	--	55.8013	0.61713	-44.1068	0.16987	-123.967	-0.71867	93.5609	0.66776
--	--	--	--	--	--	56.135	0.62295	-43.7726	0.17578	-124.301	-0.71839	93.8946	0.66748
--	--	--	--	--	--	56.4688	0.62281	-43.4385	0.18168	-124.635	-0.72704	94.2284	0.67429
--	--	--	--	--	--	56.8025	0.61687	-43.1043	0.18629	-124.969	-0.72694	94.5621	0.67435
--	--	--	--	--	--	57.1401	0.61733	-42.7702	0.19175	-125.303	-0.71905	94.8959	0.68163
--	--	--	--	--	--	57.4738	0.61713	-42.436	0.20243	-125.637	-0.73485	95.2296	0.67446
--	--	--	--	--	--	57.8076	0.61697	-42.1019	0.21658	-125.972	-0.71894	95.5634	0.67436
--	--	--	--	--	--	58.1413	0.61714	-41.7678	0.23107	-126.306	-0.72699	95.8971	0.67414
--	--	--	--	--	--	58.4751	0.617	-41.4336	0.24399	-126.64	-0.72704	96.2347	0.68145
--	--	--	--	--	--	58.8088	0.62315	-41.0995	0.25549	-126.974	-0.71877	96.5684	0.67443
--	--	--	--	--	--	59.1426	0.617	-40.7654	0.26584	-127.308	-0.71923	96.9022	0.66744
--	--	--	--	--	--	59.4763	0.62301	-40.4312	0.27712	-127.642	-0.71891	97.236	0.66755
--	--	--	--	--	--	59.8101	0.62298	-40.097	0.28822	-127.976	-0.72717	97.5697	0.67461
--	--	--	--	--	--	60.1438	0.62883	-39.7629	0.29856	-128.311	-0.72647	97.9035	0.68156
--	--	--	--	--	--	60.4814	0.62873	-39.4288	0.30131	-128.645	-0.73497	98.2372	0.68137
--	--	--	--	--	--	60.8151	0.62864	-39.0946	0.3001	-128.979	-0.72694	98.571	0.66751
--	--	--	--	--	--	61.1489	0.629	-38.7605	0.30283	-129.313	-0.72698	98.9047	0.67425
--	--	--	--	--	--	61.4826	0.62897	-38.4264	0.31144	-129.647	-0.73477	99.2385	0.68162
--	--	--	--	--	--	61.8164	0.63521	-38.0922	0.32211	-129.981	-0.73494	99.576	0.66754
--	--	--	--	--	--	62.1501	0.6349	-37.758	0.33043	-130.315	-0.74364	99.9098	0.67447
--	--	--	--	--	--	62.4839	0.62887	-37.4239	0.33373	-130.65	-0.72712	100.244	0.66742
--	--	--	--	--	--	62.8177	0.6288	-37.0898	0.337	-130.984	-0.72658	100.577	0.67452
--	--	--	--	--	--	63.1514	0.629	-36.7556	0.34235	-131.318	-0.73505	100.911	0.67422
--	--	--	--	--	--	63.4852	0.63496	-36.4215	0.3516	-131.652	-0.73513	101.245	0.66087
--	--	--	--	--	--	63.8227	0.63511	-36.0874	0.3573	-131.986	-0.73522	101.579	0.66742
--	--	--	--	--	--	64.1565	0.62906	-35.7532	0.36534	-132.32	-0.72685	101.912	0.68137
--	--	--	--	--	--	64.4902	0.62914	-35.4191	0.37582	-132.654	-0.73484	102.246	0.67449
--	--	--	--	--	--	64.824	0.62879	-35.0849	0.38698	-132.989	-0.73516	102.58	0.66084
--	--	--	--	--	--	65.1577	0.63462	-34.7508	0.39631	-133.323	-0.73542	102.917	0.66074
--	--	--	--	--	--	65.4915	0.62894	-34.4166	0.41403	-133.657	-0.73545	103.251	0.65395
--	--	--	--	--	--	65.8252	0.63497	-34.0825	0.42459	-133.991	-0.73482	103.585	0.66771
--	--	--	--	--	--	66.159	0.63514	-33.7484	0.43305	-133.991	-0.74339	103.919	0.66076
--	--	--	--	--	--	66.4927	0.63491	-33.4142	0.44483	-133.657	-0.74345	104.252	0.66055
--	--	--	--	--	--	66.8303	0.63504	-33.0801	0.45732	-133.323	-0.73492	104.586	0.66052
--	--	--	--	--	--	67.164	0.63521	-32.746	0.46693	-132.989	-0.71905	104.92	0.66076
--	--	--	--	--	--	67.4978	0.63473	-32.4118	0.48095	-132.654	-0.71107	105.254	0.66066
--	--	--	--	--	--	67.8315	0.63511	-32.0776	0.4917	-132.32	-0.68879	105.587	0.66095
--	--	--	--	--	--	68.1653	0.63493	-31.7435	0.49941	-131.986	-0.68873	105.925	0.6675
--	--	--	--	--	--	68.499	0.62884	-31.4094	0.50697	-131.652	-0.68144	106.259	0.67439
--	--	--	--	--	--	68.8328	0.62884	-31.0752	0.51071	-131.318	-0.68142	106.592	0.68126
--	--	--	--	--	--	69.1666	0.62877	-30.7411	0.51893	-130.984	-0.6887	106.926	0.67423
--	--	--	--	--	--	69.5003	0.62897	-30.407	0.52738	-130.65	-0.6959	107.26	0.68122
--	--	--	--	--	--	69.8341	0.62907	-30.0728	0.53159	-130.315	-0.68127	107.594	0.68144
--	--	--	--	--	--	70.1716	0.62914	-29.7386	0.53608	-129.981	-0.68144	107.927	0.67423
--	--	--	--	--	--	70.5054	0.6288	-29.4045	0.54476	-129.647	-0.68862	108.261	0.6743
--	--	--	--	--	--	--	--	-29.0704	0.54493	-129.313	-0.69592	108.595	0.67431
--	--	--	--	--	--	--	--	-28.7362	0.54052	-128.979	-0.68159	108.929	0.68137
--	--	--	--	--	--	--	--	-28.4021	0.54484	-128.645	-0.67457	109.266	0.67438
--	--	--	--	--	--	--	--	-28.068	0.5404	-128.311	-0.66072	109.6	0.66761
--	--	--	--	--	--	--	--	-27.7338	0.54496	-127.976	-0.65433	109.934	0.66766
--	--	--	--	--	--	--	--	-27.3997	0.54945	-127.642	-0.63519	110.267	0.66771
--	--	--	--	--	--	--	--	-27.0655	0.54951	-127.308	-0.62317	110.601	0.6742
--	--	--	--	--	--	--	--	-26.7313	0.5496	-126.974	-0.62297	110.935	0.67446
--	--	--	--	--	--	--	--	-26.3972	0.54035	-126.64	-0.61715	111.269	0.67439
--	--	--	--	--	--	--	--	-26.0631	0.53617	-126.306	-0.61704	111.603	0.66766
--	--	--	--	--	--	--	--	-25.729	0.53175	-125.972	-0.61117	111.936	0.6676
--	--	--	--	--	--	--	--	-25.3948	0.53176	-125.637	-0.61134	112.27	0.66745
--	--	--	--	--	--	--	--	-25.0607	0.52724	-125.303	-0.6002	112.608	0.66748
--	--	--	--	--	--	--	--	-24.7265	0.52325	-124.969	-0.61124	112.941	0.6743
--	--	--	--	--	--	--	--	-24.3924	0.52311	-124.635	-0.61681	113.275	0.66751
--	--	--	--	--	--	--	--	-24.0582	0.52722	-124.301	-0.59468	113.609	0.67424
--	--	--	--	--	--	--	--	-23.7241	0.52738	-123.967	-0.5945	113.943	0.67431
--	--	--	--	--	--	--	--	-23.3899	0.5273	-123.633	-0.59477	114.276	0.6743
--	--	--	--	--	--	--	--	-23.0558	0.536	-123.298	-0.58924	114.61	0.68132
--	--	--	--	--	--	--	--	-22.7217	0.54055	-122.964	-0.5735	114.944	0.68134
--	--	--	--	--	--	--	--	-22.3876	0.54037	-122.63	-0.57376	115.278	0.68849
--	--	--	--	--	--	--	--	-22.0533	0.54508	-122.296	-0.56383	115.611	0.68167
--	--	--	--	--	--	--	--	-21.7192	0.545	-121.962	-0.56401	115.949	0.68135
--	--	--	--	--	--	--	--	-21.3851	0.54508	-121.628	-0.5687	116.283	0.68875
--	--	--	--	--	--	--	--	-21.051	0.54948	-121.294	-0.56392	116.616	0.6814
--	--	--	--	--	--	--	--	-20.7168	0.55417	-120.959	-0.5544	116.95	0.67452
--	--	--	--	--	--	--	--	-20.3827	0.56393	-120.625	-0.54528	117.284	0.67453
--	--	--	--	--	--	--	--	-20.0485	0.56384	-120.291	-0.54491	117.618	0.68154
--	--	--	--	--	--	--	--	-19.7144	0.56402	-119.957	-0.5362	117.951	0.67407
--	--	--	--	--	--	--	--	-19.3802	0.55873	-119.623	-0.51912	118.285	0.67427
--	--	--	--	--	--	--	--	-19.0461	0.5589	-119.289	-0.51504	118.619	0.6742
--	--	--	--	--	--	--	--	-18.712	0.55888	-118.955	-0.50707	118.956	0.6675
--	--	--	--	--	--	--	--	-18.3778	0.55885	-118.62	-0.49947	119.29	0.67433
--	--	--	--	--	--	--	--	-18.0437	0.54945	-118.286	-0.4919	119.624	0.67401
--	--	--	--	--	--	--	--	-17.7096	0.54954	-117.952	-0.48472	119.958	0.67427
--	--	--	--	--	--	--	--	-17.3754	0.54057	-117.618	-0.47726	120.291	0.67443
--	--	--	--	--	--	--	--	-17.0413	0.53614	-117.284	-0.46713	120.625	0.67439
--	--	--	--	--	--	--	--	-16.7071	0.53595	-116.95	-0.4543	120.959	0.674
--	--	--	--	--	--	--	--	-16.3729	0.54046	-116.616	-0.44803	121.293	0.67443
--	--	--	--	--	--	--	--	-16.0388	0.54026	-116.281	-0.43613	121.626	0.67443
--	--	--	--	--	--	--	--	-15.7047	0.54017	-115.947	-0.42739	121.96	0.67439
--	--	--	--	--	--	--	--	-15.3705	0.54476	-115.613	-0.42204	122.298	0.6741
--	--	--	--	--	--	--	--	-15.0364	0.54969	-115.279	-0.41392	122.632	0.67439
--	--	--	--	--	--	--	--	-14.7022	0.54943	-114.945	-0.40621	122.965	0.6743
--	--	--	--	--	--	--	--	-14.3681	0.55402	-114.611	-0.40619	123.299	0.67467
--	--	--	--	--	--	--	--	-14.034	0.56342	-114.277	-0.39879	123.633	0.67415
--	--	--	--	--	--	--	--	-13.6998	0.55893	-113.942	-0.39646	123.967	0.67436
--	--	--	--	--	--	--	--	-13.3657	0.55888	-113.608	-0.39175	124.3	0.67458
--	--	--	--	--	--	--	--	-13.0315	0.55405	-113.274	-0.38027	124.634	0.67449
--	--	--	--	--	--	--	--	-12.6974	0.55414	-112.94	-0.37374	124.968	0.6742
--	--	--	--	--	--	--	--	-12.3633	0.54458	-112.606	-0.36944	125.302	0.67413
--	--	--	--	--	--	--	--	-12.0291	0.54936	-112.272	-0.36748	125.639	0.67464
--	--	--	--	--	--	--	--	-11.695	0.56369	-111.938	-0.36135	125.973	0.68865
--	--	--	--	--	--	--	--	-11.3608	0.56833	-111.603	-0.3535	126.307	0.68098
--	--	--	--	--	--	--	--	-11.0267	0.56342	-111.269	-0.34239	126.64	0.67446
--	--	--	--	--	--	--	--	-10.6926	0.5539	-110.935	-0.33034	126.974	0.67443
--	--	--	--	--	--	--	--	-10.3584	0.54905	-110.601	-0.31901	127.308	0.67458
--	--	--	--	--	--	--	--	-10.0243	0.54896	-110.267	-0.31745	127.642	0.67446
--	--	--	--	--	--	--	--	-9.69012	0.56838	-109.933	-0.31287	127.975	0.674
--	--	--	--	--	--	--	--	-9.35598	0.55857	-109.599	-0.30697	128.309	0.67443
--	--	--	--	--	--	--	--	-9.02184	0.58859	-109.264	-0.29861	128.643	0.67438
--	--	--	--	--	--	--	--	-8.68769	0.58342	-108.93	-0.28686	128.98	0.6745
--	--	--	--	--	--	--	--	-8.35355	0.56806	-108.596	-0.276	129.314	0.68107
--	--	--	--	--	--	--	--	-8.01941	0.56311	-108.262	-0.26692	129.648	0.67423
--	--	--	--	--	--	--	--	-7.68527	0.57794	-107.928	-0.26263	129.982	0.67432
--	--	--	--	--	--	--	--	-7.35113	0.58356	-107.594	-0.25445	130.315	0.6743
--	--	--	--	--	--	--	--	-7.01699	0.5993	-107.26	-0.2431	130.649	0.68142
--	--	--	--	--	--	--	--	-6.68285	0.58295	-106.925	-0.23267	130.983	0.68107
--	--	--	--	--	--	--	--	-6.3487	0.60448	-106.591	-0.22473	131.317	0.6742
--	--	--	--	--	--	--	--	-6.01456	0.61584	-106.257	-0.21658	131.65	0.67452
--	--	--	--	--	--	--	--	-5.68042	0.61572	-105.923	-0.20964	131.988	0.67452
--	--	--	--	--	--	--	--	-5.34628	0.65239	-105.589	-0.20762	132.322	0.68119
--	--	--	--	--	--	--	--	-5.01213	0.62147	-105.255	-0.20495	132.656	0.67415
--	--	--	--	--	--	--	--	-4.67799	0.64004	-104.921	-0.20054	132.989	0.68141
--	--	--	--	--	--	--	--	-4.34385	0.65349	-104.586	-0.19279	133.323	0.68116
--	--	--	--	--	--	--	--	-4.0097	0.67394	-104.252	-0.18573	133.657	0.68154
--	--	--	--	--	--	--	--	-3.67556	0.62265	-103.918	-0.17961	133.991	0.68859
--	--	--	--	--	--	--	--	-3.34142	0.61083	-103.584	-0.17481	134.324	0.68845
--	--	--	--	--	--	--	--	-3.00728	0.62283	-103.25	-0.16858	134.658	0.68847
--	--	--	--	--	--	--	--	-2.67314	0.62867	-102.916	-0.16353	134.992	0.68109
--	--	--	--	--	--	--	--	-2.339	0.62878	-102.582	-0.15916	135.329	0.68151
--	--	--	--	--	--	--	--	-2.00486	0.62289	-102.247	-0.15562	135.663	0.68134
--	--	--	--	--	--	--	--	-1.67071	0.62873	-101.913	-0.14991	135.997	0.68143
--	--	--	--	--	--	--	--	-1.33657	0.63506	-101.579	-0.14337	136.331	0.68859
--	--	--	--	--	--	--	--	-1.00243	0.62881	-101.245	-0.13914	136.664	0.68859
--	--	--	--	--	--	--	--	-0.66829	0.62873	-100.911	-0.13565	136.998	0.68864
--	--	--	--	--	--	--	--	-0.33414	0.62906	-100.577	-0.131	137.332	0.68119
--	--	--	--	--	--	--	--	0	0.629	-100.243	-0.12748	137.666	0.68139
--	--	--	--	--	--	--	--	0.33413	0.62861	-99.9085	-0.12264	137.999	0.68854
--	--	--	--	--	--	--	--	0.6683	0.61705	-99.5743	-0.11671	138.333	0.68865
--	--	--	--	--	--	--	--	1.00244	0.62265	-99.2402	-0.11113	138.671	0.68151
--	--	--	--	--	--	--	--	1.33657	0.61692	-98.9061	-0.10648	139.004	0.67401
--	--	--	--	--	--	--	--	1.6707	0.61137	-98.572	-0.10057	139.338	0.68138
--	--	--	--	--	--	--	--	2.00487	0.61117	-98.2378	-0.09516	139.672	0.68847
--	--	--	--	--	--	--	--	2.339	0.60549	-97.9037	-0.09001	140.006	0.68892
--	--	--	--	--	--	--	--	2.67314	0.60557	-97.5695	-0.08478	140.339	0.68119
--	--	--	--	--	--	--	--	3.00727	0.60003	-97.2353	-0.07873	140.673	0.68122
--	--	--	--	--	--	--	--	3.34132	0.60009	-96.9012	-0.0733	141.007	0.68835
--	--	--	--	--	--	--	--	3.67546	0.60551	-96.5671	-0.06779	141.341	0.6887
--	--	--	--	--	--	--	--	4.00959	0.6	-96.233	-0.06257	141.674	0.68105
--	--	--	--	--	--	--	--	4.34372	0.59444	-95.8988	-0.0575	142.012	0.68859
--	--	--	--	--	--	--	--	4.67785	0.60035	-95.5647	-0.05223	142.346	0.69598
--	--	--	--	--	--	--	--	5.01199	0.60029	-95.2305	-0.04725	142.679	0.69614
--	--	--	--	--	--	--	--	5.34612	0.59456	-94.8963	-0.04211	143.013	0.69601
--	--	--	--	--	--	--	--	5.68025	0.59446	-94.5622	-0.03663	143.347	0.6882
--	--	--	--	--	--	--	--	6.01438	0.58929	-94.2281	-0.03137	143.681	0.69595
--	--	--	--	--	--	--	--	6.34852	0.58394	-93.894	-0.02627	144.014	0.68862
--	--	--	--	--	--	--	--	6.68303	0.58385	-93.5598	-0.02156	144.348	0.69597
--	--	--	--	--	--	--	--	7.01716	0.57889	-93.2257	-0.01765	144.682	0.70326
--	--	--	--	--	--	--	--	7.35129	0.57875	-92.8915	-0.01581	145.02	0.7034
--	--	--	--	--	--	--	--	7.68543	0.57375	-92.5573	-0.01654	145.353	0.69574
--	--	--	--	--	--	--	--	8.01956	0.57879	-92.2232	-0.03032	145.687	0.696
--	--	--	--	--	--	--	--	8.35369	0.57385	-91.8891	0.06363	146.021	0.70335
--	--	--	--	--	--	--	--	8.68782	0.5738	-91.5549	0.0229	146.355	0.69581
--	--	--	--	--	--	--	--	9.02195	0.57885	-91.2208	0.02313	146.688	0.68865
--	--	--	--	--	--	--	--	9.35609	0.57863	-90.8867	0.02742	147.022	0.70352
--	--	--	--	--	--	--	--	9.69022	0.57878	-90.5525	0.0326	147.356	0.70313
--	--	--	--	--	--	--	--	10.0244	0.57896	-90.2184	0.03771	147.69	0.69595
--	--	--	--	--	--	--	--	10.3585	0.57896	-89.8843	0.04311	148.023	0.68868
--	--	--	--	--	--	--	--	10.6926	0.57884	-89.5501	0.04867	148.361	0.70343
--	--	--	--	--	--	--	--	11.0267	0.56868	-89.2159	0.05517	148.695	0.70324
--	--	--	--	--	--	--	--	11.3609	0.56858	-88.8818	0.06159	149.028	0.70354
--	--	--	--	--	--	--	--	11.695	0.5688	-88.5477	0.06609	149.362	0.70356
--	--	--	--	--	--	--	--	12.0291	0.56396	-88.2135	0.07051	149.696	0.71088
--	--	--	--	--	--	--	--	12.3633	0.56866	-87.8794	0.07563	150.03	0.7111
--	--	--	--	--	--	--	--	12.6974	0.56852	-87.5453	0.0811	150.363	0.7034
--	--	--	--	--	--	--	--	13.0315	0.56883	-87.2111	0.08658	150.697	0.70345
--	--	--	--	--	--	--	--	13.3657	0.56893	-86.8769	0.09183	151.031	0.71081
--	--	--	--	--	--	--	--	13.6998	0.56884	-86.5428	0.09703	151.365	0.71091
--	--	--	--	--	--	--	--	14.0339	0.56387	-86.2087	0.10214	151.702	0.70335
--	--	--	--	--	--	--	--	14.3681	0.56384	-85.8745	0.10932	152.036	0.69604
--	--	--	--	--	--	--	--	14.7022	0.5639	-85.5404	0.11638	152.37	0.7029
--	--	--	--	--	--	--	--	15.0363	0.56388	-85.2063	0.12147	152.703	0.7034
--	--	--	--	--	--	--	--	15.3705	0.56381	-84.8721	0.12692	153.037	0.70348
--	--	--	--	--	--	--	--	15.7046	0.56883	-84.5379	0.13263	153.371	0.69579
--	--	--	--	--	--	--	--	16.0387	0.56877	-84.2038	0.13824	153.705	0.69576
--	--	--	--	--	--	--	--	16.3729	0.5639	-83.8697	0.1466	154.038	0.69587
--	--	--	--	--	--	--	--	16.707	0.55911	-83.5355	0.15526	154.372	0.69592
--	--	--	--	--	--	--	--	17.0411	0.56378	-83.2014	0.16269	154.706	0.69584
--	--	--	--	--	--	--	--	17.3753	0.5639	-82.8673	0.1685	155.044	0.68847
--	--	--	--	--	--	--	--	17.7094	0.56865	-82.5331	0.17299	155.377	0.68865
--	--	--	--	--	--	--	--	18.0435	0.5689	-82.1989	0.17862	155.711	0.70357
--	--	--	--	--	--	--	--	18.3777	0.56868	-81.8648	0.1831	156.045	0.70316
--	--	--	--	--	--	--	--	18.7118	0.56877	-81.5307	0.18635	156.379	0.69574
--	--	--	--	--	--	--	--	19.0459	0.56387	-81.1965	0.18583	156.712	0.6884
--	--	--	--	--	--	--	--	19.3801	0.56369	-80.8624	0.18263	157.046	0.69597
--	--	--	--	--	--	--	--	19.7146	0.56369	-80.5283	0.17719	157.38	0.69578
--	--	--	--	--	--	--	--	20.0487	0.56375	-80.1941	0.17299	157.714	0.68875
--	--	--	--	--	--	--	--	20.3828	0.56893	-79.86	0.17395	158.051	0.68856
--	--	--	--	--	--	--	--	20.717	0.56863	-79.5259	0.17535	158.385	0.6957
--	--	--	--	--	--	--	--	21.0511	0.56369	-79.1917	0.17577	158.719	0.69581
--	--	--	--	--	--	--	--	21.3852	0.56384	-78.8575	0.17668	159.052	0.69608
--	--	--	--	--	--	--	--	21.7194	0.56405	-78.5234	0.1763	159.386	0.68871
--	--	--	--	--	--	--	--	22.0535	0.56884	-78.1893	0.1744	159.72	0.68849
--	--	--	--	--	--	--	--	22.3876	0.56863	-77.8551	0.17215	160.054	0.69584
--	--	--	--	--	--	--	--	22.7218	0.56884	-77.521	0.17114	160.387	0.68867
--	--	--	--	--	--	--	--	23.0559	0.5689	-77.1869	0.17297	160.721	0.68884
--	--	--	--	--	--	--	--	23.39	0.56393	-76.8527	0.17774	161.055	0.68827
--	--	--	--	--	--	--	--	23.7242	0.56399	-76.5185	0.18579	161.392	0.68846
--	--	--	--	--	--	--	--	24.0583	0.5686	-76.1844	0.19584	161.726	0.68873
--	--	--	--	--	--	--	--	24.3924	0.56393	-75.8503	0.20555	162.06	0.68878
--	--	--	--	--	--	--	--	24.7266	0.56411	-75.5161	0.213	162.394	0.68834
--	--	--	--	--	--	--	--	25.0607	0.56411	-75.182	0.21882	162.727	0.69598
--	--	--	--	--	--	--	--	25.3948	0.55917	-74.8479	0.22326	163.061	0.68867
--	--	--	--	--	--	--	--	25.729	0.56393	-74.5137	0.22791	163.395	0.68867
--	--	--	--	--	--	--	--	26.0631	0.55911	-74.1795	0.23438	163.729	0.68832
--	--	--	--	--	--	--	--	26.3972	0.55896	-73.8454	0.24301	164.062	0.69567
--	--	--	--	--	--	--	--	26.7313	0.55882	-73.5113	0.25343	164.396	0.69606
--	--	--	--	--	--	--	--	27.0655	0.55897	-73.1771	0.27254	164.734	0.68857
--	--	--	--	--	--	--	--	27.3996	0.56385	-72.843	0.296	165.067	0.68865
--	--	--	--	--	--	--	--	27.7338	0.55906	-72.5089	0.31754	165.401	0.69584
--	--	--	--	--	--	--	--	28.0679	0.55882	-72.1747	0.33355	165.735	0.69625
--	--	--	--	--	--	--	--	28.402	0.55917	-71.8406	0.3443	166.069	0.68859
--	--	--	--	--	--	--	--	28.7361	0.55912	-71.5064	0.34423	166.403	0.68863
--	--	--	--	--	--	--	--	29.0703	0.55923	-71.1723	0.34625	166.736	0.69584
--	--	--	--	--	--	--	--	29.4044	0.559	-70.8381	0.35544	167.07	0.69578
--	--	--	--	--	--	--	--	29.7386	0.55894	-70.504	0.36131	167.404	0.68868
--	--	--	--	--	--	--	--	30.0727	0.56387	-70.1699	0.36745	167.738	0.69566
--	--	--	--	--	--	--	--	30.4068	0.56902	-69.8357	0.36535	168.075	0.68858
--	--	--	--	--	--	--	--	30.7409	0.5689	-69.5016	0.37166	168.409	0.68828
--	--	--	--	--	--	--	--	31.0751	0.56387	-69.1674	0.38015	168.743	0.68873
--	--	--	--	--	--	--	--	31.4092	0.56367	-68.8333	0.38691	169.076	0.68875
--	--	--	--	--	--	--	--	31.7433	0.56396	-68.4991	0.39403	169.41	0.69582
--	--	--	--	--	--	--	--	32.0782	0.5639	-68.165	0.39396	169.744	0.69558
--	--	--	--	--	--	--	--	32.412	0.56363	-67.8309	0.39394	170.078	0.69604
--	--	--	--	--	--	--	--	32.7457	0.5637	-67.4967	0.39393	170.411	0.69592
--	--	--	--	--	--	--	--	33.0795	0.56385	-67.1626	0.39634	170.411	0.69604
--	--	--	--	--	--	--	--	33.4132	0.56393	-66.8285	0.394	170.078	0.69582
--	--	--	--	--	--	--	--	33.747	0.55905	-66.4943	0.38699	169.744	0.68123
--	--	--	--	--	--	--	--	34.0808	0.5637	-66.1601	0.39388	169.41	0.66745
--	--	--	--	--	--	--	--	34.4183	0.56382	-65.826	0.40383	169.076	0.64789
--	--	--	--	--	--	--	--	34.752	0.56378	-65.4918	0.41657	168.743	0.62919
--	--	--	--	--	--	--	--	35.0858	0.55914	-65.1577	0.44485	168.409	0.61726
--	--	--	--	--	--	--	--	35.4196	0.55923	-64.8236	0.46377	168.075	0.61135
--	--	--	--	--	--	--	--	35.7533	0.56376	-64.4895	0.48425	167.738	0.60015
--	--	--	--	--	--	--	--	36.0871	0.56391	-64.1553	0.49176	167.404	0.5894
--	--	--	--	--	--	--	--	36.4208	0.56393	-63.8212	0.49937	167.07	0.57382
--	--	--	--	--	--	--	--	36.7546	0.56367	-63.487	0.515	166.736	0.56375
--	--	--	--	--	--	--	--	37.0883	0.5639	-63.1529	0.53184	166.403	0.55926
--	--	--	--	--	--	--	--	37.4221	0.56405	-62.8187	0.54954	166.069	0.54502
--	--	--	--	--	--	--	--	37.7596	0.56393	-62.4846	0.55911	165.735	0.53634
--	--	--	--	--	--	--	--	38.0934	0.56401	-62.1504	0.57364	165.401	0.53167
--	--	--	--	--	--	--	--	38.4271	0.56385	-61.8163	0.59447	165.067	0.52767
--	--	--	--	--	--	--	--	38.7609	0.56388	-61.4822	0.60545	164.734	0.51117
--	--	--	--	--	--	--	--	39.0946	0.56393	-61.148	0.61145	164.396	0.50729
--	--	--	--	--	--	--	--	39.4284	0.56393	-60.8139	0.61694	164.062	0.50305
--	--	--	--	--	--	--	--	39.7621	0.56393	-60.4797	0.62278	163.729	0.49558
--	--	--	--	--	--	--	--	40.0959	0.56866	-60.1456	0.6287	163.395	0.49558
--	--	--	--	--	--	--	--	40.4297	0.57384	-59.8115	0.63501	163.061	0.481
--	--	--	--	--	--	--	--	40.7672	0.56399	-59.4773	0.64141	162.727	0.47053
--	--	--	--	--	--	--	--	41.1009	0.56379	-59.1432	0.63497	162.394	0.46727
--	--	--	--	--	--	--	--	41.4347	0.56379	-58.809	0.61714	162.06	0.46404
--	--	--	--	--	--	--	--	41.7685	0.56886	-58.4749	0.60555	161.726	0.4544
--	--	--	--	--	--	--	--	42.1022	0.56874	-58.1407	0.60534	161.392	0.44814
--	--	--	--	--	--	--	--	42.436	0.56877	-57.8066	0.61698	161.055	0.44196
--	--	--	--	--	--	--	--	42.7697	0.56373	-57.4725	0.63466	160.721	0.43907
--	--	--	--	--	--	--	--	43.1035	0.56875	-57.1383	0.64112	160.387	0.43047
--	--	--	--	--	--	--	--	43.4372	0.56884	-56.8042	0.64746	160.054	0.42195
--	--	--	--	--	--	--	--	43.771	0.56854	-56.4701	0.654	159.72	0.41941
--	--	--	--	--	--	--	--	44.1085	0.56872	-56.1359	0.65387	159.386	0.41148
--	--	--	--	--	--	--	--	44.4423	0.56863	-55.8017	0.65406	159.052	0.40893
--	--	--	--	--	--	--	--	44.776	0.57386	-55.4676	0.65387	158.719	0.40389
--	--	--	--	--	--	--	--	45.1098	0.57371	-55.1335	0.6478	158.385	0.39634
--	--	--	--	--	--	--	--	45.4435	0.57903	-54.7993	0.65407	158.051	0.38932
--	--	--	--	--	--	--	--	45.7773	0.58395	-54.4652	0.64741	157.714	0.38496
--	--	--	--	--	--	--	--	46.111	0.58407	-54.1311	0.63483	157.38	0.38046
--	--	--	--	--	--	--	--	46.4448	0.58395	-53.7969	0.62923	157.046	0.37377
--	--	--	--	--	--	--	--	46.7785	0.58395	-53.4627	0.62266	156.712	0.3694
--	--	--	--	--	--	--	--	47.1123	0.58946	-53.1286	0.6228	156.379	0.3655
--	--	--	--	--	--	--	--	47.4498	0.5945	-52.7944	0.61693	156.045	0.36139
--	--	--	--	--	--	--	--	47.7836	0.60564	-52.4603	0.61131	155.711	0.3556
--	--	--	--	--	--	--	--	48.1174	0.61127	-52.1262	0.61133	155.377	0.34982
--	--	--	--	--	--	--	--	48.4511	0.61143	-51.792	0.60538	155.044	0.344
--	--	--	--	--	--	--	--	48.7848	0.6112	-51.4579	0.61103	154.706	0.34061
--	--	--	--	--	--	--	--	49.1186	0.61137	-51.1238	0.61716	154.372	0.33726
--	--	--	--	--	--	--	--	49.4524	0.6113	-50.7896	0.63495	154.038	0.33045
--	--	--	--	--	--	--	--	49.7861	0.61111	-50.4554	0.64124	153.705	0.32707
--	--	--	--	--	--	--	--	50.1199	0.61146	-50.1213	0.6228	153.371	0.32209
--	--	--	--	--	--	--	--	50.4536	0.61127	-49.7872	0.61143	153.037	0.31602
--	--	--	--	--	--	--	--	50.7912	0.61727	-49.453	0.61143	152.703	0.31003
--	--	--	--	--	--	--	--	51.1249	0.61707	-49.1189	0.60568	152.37	0.30568
--	--	--	--	--	--	--	--	51.4587	0.61137	-48.7848	0.60002	152.036	0.29996
--	--	--	--	--	--	--	--	51.7924	0.61694	-48.4506	0.59982	151.702	0.29595
--	--	--	--	--	--	--	--	52.1262	0.61137	-48.1164	0.60018	151.365	0.29079
--	--	--	--	--	--	--	--	52.4599	0.61704	-47.7823	0.60018	151.031	0.28571
--	--	--	--	--	--	--	--	52.7937	0.61697	-47.4482	0.60557	150.697	0.28197
--	--	--	--	--	--	--	--	53.1274	0.61726	-47.114	0.61693	150.363	0.2772
--	--	--	--	--	--	--	--	53.4612	0.6172	-46.7799	0.62286	150.03	0.2738
--	--	--	--	--	--	--	--	53.7987	0.61166	-46.4458	0.62301	149.696	0.26696
--	--	--	--	--	--	--	--	54.1325	0.6113	-46.1116	0.62277	149.362	0.26162
--	--	--	--	--	--	--	--	54.4662	0.61691	-45.7775	0.61693	149.028	0.2565
--	--	--	--	--	--	--	--	54.8	0.61713	-45.4433	0.62867	148.695	0.25151
--	--	--	--	--	--	--	--	55.1337	0.61717	-45.1092	0.64112	148.361	0.24681
--	--	--	--	--	--	--	--	55.4675	0.61714	-44.775	0.6477	148.023	0.24124
--	--	--	--	--	--	--	--	55.8013	0.61717	-44.4409	0.64106	147.69	0.23444
--	--	--	--	--	--	--	--	56.135	0.61693	-44.1068	0.62298	147.356	0.22872
--	--	--	--	--	--	--	--	56.4688	0.61733	-43.7726	0.61707	147.022	0.22319
--	--	--	--	--	--	--	--	56.8025	0.61704	-43.4385	0.61114	146.688	0.21733
--	--	--	--	--	--	--	--	57.1401	0.617	-43.1043	0.60551	146.355	0.21097
--	--	--	--	--	--	--	--	57.4738	0.61714	-42.7702	0.61127	146.021	0.20634
--	--	--	--	--	--	--	--	57.8076	0.61707	-42.436	0.60551	145.687	0.19999
--	--	--	--	--	--	--	--	58.1413	0.61727	-42.1019	0.59457	145.353	0.19409
--	--	--	--	--	--	--	--	58.4751	0.61707	-41.7678	0.59992	145.02	0.18848
--	--	--	--	--	--	--	--	58.8088	0.61697	-41.4336	0.60005	144.682	0.18321
--	--	--	--	--	--	--	--	59.1426	0.62304	-41.0995	0.60001	144.348	0.17718
--	--	--	--	--	--	--	--	59.4763	0.62304	-40.7654	0.61137	144.014	0.17164
--	--	--	--	--	--	--	--	59.8101	0.62295	-40.4312	0.61687	143.681	0.16645
--	--	--	--	--	--	--	--	60.1438	0.6172	-40.097	0.62856	143.347	0.1603
--	--	--	--	--	--	--	--	60.4814	0.62285	-39.7629	0.62878	143.013	0.15426
--	--	--	--	--	--	--	--	60.8151	0.62311	-39.4288	0.62897	142.679	0.14859
--	--	--	--	--	--	--	--	61.1489	0.62907	-39.0946	0.6168	142.346	0.14238
--	--	--	--	--	--	--	--	61.4826	0.62897	-38.7605	0.61137	142.012	0.13648
--	--	--	--	--	--	--	--	61.8164	0.62887	-38.4264	0.60548	141.674	0.13131
--	--	--	--	--	--	--	--	62.1501	0.6291	-38.0922	0.61111	141.341	0.1253
--	--	--	--	--	--	--	--	62.4839	0.63511	-37.758	0.61694	141.007	0.11975
--	--	--	--	--	--	--	--	62.8177	0.6286	-37.4239	0.61091	140.673	0.11364
--	--	--	--	--	--	--	--	63.1514	0.62304	-37.0898	0.61124	140.339	0.10807
--	--	--	--	--	--	--	--	63.4852	0.6287	-36.7556	0.60567	140.006	0.10231
--	--	--	--	--	--	--	--	63.8227	0.62897	-36.4215	0.6057	139.672	0.09673
--	--	--	--	--	--	--	--	64.1565	0.6286	-36.0874	0.59986	139.338	0.09142
--	--	--	--	--	--	--	--	64.4902	0.62297	-35.7532	0.58896	139.004	0.08618
--	--	--	--	--	--	--	--	64.824	0.62297	-35.4191	0.58927	138.671	0.08147
--	--	--	--	--	--	--	--	65.1577	0.62301	-35.0849	0.57884	138.333	0.07651
--	--	--	--	--	--	--	--	65.4915	0.62907	-34.7508	0.58379	137.999	0.0714
--	--	--	--	--	--	--	--	65.8252	0.62893	-34.4166	0.57851	137.666	0.06647
--	--	--	--	--	--	--	--	66.159	0.6289	-34.0825	0.57355	137.332	0.06187
--	--	--	--	--	--	--	--	66.4927	0.62897	-33.7484	0.57371	136.998	0.05799
--	--	--	--	--	--	--	--	66.8303	0.63484	-33.4142	0.57371	136.664	0.05547
--	--	--	--	--	--	--	--	67.164	0.63476	-33.0801	0.58401	136.331	0.05587
--	--	--	--	--	--	--	--	67.4978	0.63496	-32.746	0.58381	135.997	0.0605
--	--	--	--	--	--	--	--	67.8315	0.62876	-32.4118	0.57887	135.663	0.07227
--	--	--	--	--	--	--	--	68.1653	0.629	-32.0776	0.57882	135.329	0.08969
--	--	--	--	--	--	--	--	68.499	0.63508	-31.7435	0.57869	134.992	0.11458
--	--	--	--	--	--	--	--	68.8328	0.62892	-31.4094	0.57371	134.658	0.15391
--	--	--	--	--	--	--	--	69.1666	0.629	-31.0752	0.56866	134.324	0.1868
--	--	--	--	--	--	--	--	69.5003	0.62913	-30.7411	0.56877	133.991	0.40715
--	--	--	--	--	--	--	--	69.8341	0.62901	-30.407	0.55893	133.657	-0.19162
--	--	--	--	--	--	--	--	70.1716	0.6288	-30.0728	0.55913	133.323	-0.0829
--	--	--	--	--	--	--	--	70.5054	0.62896	-29.7386	0.56397	132.989	-0.06988
--	--	--	--	--	--	--	--	70.8391	0.62318	-29.4045	0.56857	132.656	-0.06871
--	--	--	--	--	--	--	--	71.1729	0.62284	-29.0704	0.57383	132.322	-0.06939
--	--	--	--	--	--	--	--	71.5066	0.61714	-28.7362	0.5735	131.988	-0.06969
--	--	--	--	--	--	--	--	71.8404	0.61726	-28.4021	0.5686	131.65	-0.07062
--	--	--	--	--	--	--	--	72.1741	0.62301	-28.068	0.5735	131.317	-0.07189
--	--	--	--	--	--	--	--	72.5079	0.62288	-27.7338	0.57881	130.983	-0.07618
--	--	--	--	--	--	--	--	72.8416	0.62308	-27.3997	0.58893	130.649	-0.08071
--	--	--	--	--	--	--	--	73.1754	0.62308	-27.0655	0.58906	130.315	-0.08424
--	--	--	--	--	--	--	--	73.5129	0.62334	-26.7313	0.5842	129.982	-0.088
--	--	--	--	--	--	--	--	73.8467	0.62298	-26.3972	0.57877	129.648	-0.09273
--	--	--	--	--	--	--	--	74.1804	0.62878	-26.0631	0.58887	129.314	-0.0972
--	--	--	--	--	--	--	--	74.5142	0.62893	-25.729	0.59449	128.98	-0.10098
--	--	--	--	--	--	--	--	74.8479	0.62913	-25.3948	0.59984	128.643	-0.10306
--	--	--	--	--	--	--	--	75.1817	0.62927	-25.0607	0.59996	128.309	-0.10591
--	--	--	--	--	--	--	--	75.5155	0.62871	-24.7265	0.59995	127.975	-0.1111
--	--	--	--	--	--	--	--	75.8492	0.62297	-24.3924	0.59448	127.642	-0.11792
--	--	--	--	--	--	--	--	76.183	0.62917	-24.0582	0.59467	127.308	-0.12374
--	--	--	--	--	--	--	--	76.5167	0.6292	-23.7241	0.5943	126.974	-0.12612
--	--	--	--	--	--	--	--	76.8542	0.62893	-23.3899	0.5945	126.64	-0.12809
--	--	--	--	--	--	--	--	77.188	0.6288	-23.0558	0.59425	126.307	-0.13232
--	--	--	--	--	--	--	--	77.5218	0.62891	-22.7217	0.58906	125.973	-0.13641
--	--	--	--	--	--	--	--	77.8555	0.62877	-22.3876	0.59457	125.639	-0.14148
--	--	--	--	--	--	--	--	78.1893	0.63477	-22.0533	0.58403	125.302	-0.14718
--	--	--	--	--	--	--	--	78.523	0.63504	-21.7192	0.57875	124.968	-0.15343
--	--	--	--	--	--	--	--	78.8568	0.63511	-21.3851	0.57343	124.634	-0.15825
--	--	--	--	--	--	--	--	79.1905	0.6414	-21.051	0.57389	124.3	-0.16217
--	--	--	--	--	--	--	--	79.5243	0.63481	-20.7168	0.58398	123.967	-0.16761
--	--	--	--	--	--	--	--	79.8618	0.63501	-20.3827	0.58394	123.633	-0.17197
--	--	--	--	--	--	--	--	80.1956	0.63511	-20.0485	0.57861	123.299	-0.17576
--	--	--	--	--	--	--	--	80.5293	0.63507	-19.7144	0.57859	122.965	-0.18007
--	--	--	--	--	--	--	--	80.8631	0.63497	-19.3802	0.58386	122.632	-0.18624
--	--	--	--	--	--	--	--	81.1968	0.62305	-19.0461	0.58401	122.298	-0.19223
--	--	--	--	--	--	--	--	81.5306	0.62883	-18.712	0.58359	121.96	-0.1963
--	--	--	--	--	--	--	--	81.8643	0.62896	-18.3778	0.57876	121.626	-0.19988
--	--	--	--	--	--	--	--	82.1981	0.62886	-18.0437	0.57864	121.293	-0.20484
--	--	--	--	--	--	--	--	82.5319	0.62907	-17.7096	0.57359	120.959	-0.20947
--	--	--	--	--	--	--	--	82.8656	0.62897	-17.3754	0.56845	120.625	-0.21431
--	--	--	--	--	--	--	--	83.2031	0.62898	-17.0413	0.56375	120.291	-0.22085
--	--	--	--	--	--	--	--	83.5369	0.63497	-16.7071	0.55909	119.958	-0.22866
--	--	--	--	--	--	--	--	83.8706	0.63501	-16.3729	0.57377	119.624	-0.23508
--	--	--	--	--	--	--	--	84.2044	0.63494	-16.0388	0.56872	119.29	-0.23857
--	--	--	--	--	--	--	--	84.5382	0.63528	-15.7047	0.56845	118.956	-0.24038
--	--	--	--	--	--	--	--	84.8719	0.635	-15.3705	0.57874	118.619	-0.24219
--	--	--	--	--	--	--	--	85.2057	0.63494	-15.0364	0.58396	118.285	-0.24682
--	--	--	--	--	--	--	--	85.5394	0.63495	-14.7022	0.59461	117.951	-0.25142
--	--	--	--	--	--	--	--	85.8732	0.63531	-14.3681	0.58904	117.618	-0.25734
--	--	--	--	--	--	--	--	86.2069	0.635	-14.034	0.59445	117.284	-0.268
--	--	--	--	--	--	--	--	86.5445	0.63531	-13.6998	0.5944	116.95	-0.27829
--	--	--	--	--	--	--	--	86.8782	0.63501	-13.3657	0.58903	116.616	-0.28678
--	--	--	--	--	--	--	--	87.212	0.63535	-13.0315	0.58384	116.283	-0.29441
--	--	--	--	--	--	--	--	87.5457	0.6349	-12.6974	0.5944	115.949	-0.29456
--	--	--	--	--	--	--	--	87.8795	0.6289	-12.3633	0.59981	115.611	-0.29464
--	--	--	--	--	--	--	--	88.2132	0.62914	-12.0291	0.589	115.278	-0.29996
--	--	--	--	--	--	--	--	88.547	0.62914	-11.695	0.59965	114.944	-0.30257
--	--	--	--	--	--	--	--	88.8808	0.62877	-11.3608	0.57832	114.61	-0.3069
--	--	--	--	--	--	--	--	89.2145	0.62869	-11.0267	0.58893	114.276	-0.30993
--	--	--	--	--	--	--	--	89.5482	0.62907	-10.6926	0.59422	113.943	-0.31292
--	--	--	--	--	--	--	--	89.8858	0.62915	-10.3584	0.61095	113.609	-0.31898
--	--	--	--	--	--	--	--	90.2195	0.62857	-10.0243	0.62226	113.275	-0.32687
--	--	--	--	--	--	--	--	90.5533	0.62887	-9.69012	0.62823	112.941	-0.33191
--	--	--	--	--	--	--	--	90.8871	0.62903	-9.35598	0.61094	112.608	-0.33709
--	--	--	--	--	--	--	--	91.2208	0.62918	-9.02184	0.61083	112.27	-0.33719
--	--	--	--	--	--	--	--	91.5546	0.62866	-8.68769	0.59409	111.936	-0.33531
--	--	--	--	--	--	--	--	91.8883	0.62893	-8.35355	0.61051	111.603	-0.33704
--	--	--	--	--	--	--	--	92.2221	0.62897	-8.01941	0.59944	111.269	-0.34427
--	--	--	--	--	--	--	--	92.5558	0.62921	-7.68527	0.61062	110.935	-0.35343
--	--	--	--	--	--	--	--	92.8934	0.629	-7.35113	0.58834	110.601	-0.36121
--	--	--	--	--	--	--	--	93.2271	0.62894	-7.01699	0.62789	110.267	-0.37153
--	--	--	--	--	--	--	--	93.5609	0.62907	-6.68285	0.628	109.934	-0.38699
--	--	--	--	--	--	--	--	93.8946	0.62907	-6.3487	0.64645	109.6	-0.39407
--	--	--	--	--	--	--	--	94.2284	0.62877	-6.01456	0.64632	109.266	-0.39873
--	--	--	--	--	--	--	--	94.5621	0.62907	-5.68042	0.60407	108.929	-0.40112
--	--	--	--	--	--	--	--	94.8959	0.63517	-5.34628	0.59335	108.595	-0.40372
--	--	--	--	--	--	--	--	95.2296	0.64127	-5.01213	0.78689	108.261	-0.40626
--	--	--	--	--	--	--	--	95.5634	0.641	-4.67799	0.67349	107.927	-0.4113
--	--	--	--	--	--	--	--	95.8971	0.64134	-4.34385	0.6601	107.594	-0.41922
--	--	--	--	--	--	--	--	96.2347	0.64115	-4.0097	0.6741	107.26	-0.43035
--	--	--	--	--	--	--	--	96.5684	0.64137	-3.67556	0.66737	106.926	-0.43896
--	--	--	--	--	--	--	--	96.9022	0.63511	-3.34142	0.66738	106.592	-0.4451
--	--	--	--	--	--	--	--	97.236	0.63495	-3.00728	0.65416	106.259	-0.44799
--	--	--	--	--	--	--	--	97.5697	0.64754	-2.67314	0.66055	105.925	-0.44796
--	--	--	--	--	--	--	--	97.9035	0.64792	-2.339	0.66068	105.587	-0.45427
--	--	--	--	--	--	--	--	98.2372	0.64113	-2.00486	0.66065	105.254	-0.45758
--	--	--	--	--	--	--	--	98.571	0.64113	-1.67071	0.66741	104.92	-0.47373
--	--	--	--	--	--	--	--	98.9047	0.63478	-1.33657	0.67442	104.586	-0.49537
--	--	--	--	--	--	--	--	99.2385	0.63488	-1.00243	0.66747	104.252	-0.51916
--	--	--	--	--	--	--	--	99.576	0.63556	-0.66829	0.66086	103.919	-0.53637
--	--	--	--	--	--	--	--	99.9098	0.63522	-0.33414	0.6608	103.585	-0.54508
--	--	--	--	--	--	--	--	100.244	0.6349	0	0.65416	103.251	-0.55454
--	--	--	--	--	--	--	--	100.577	0.63482	0.33413	0.65391	102.917	-0.55912
--	--	--	--	--	--	--	--	100.911	0.63498	0.6683	0.64752	102.58	-0.55438
--	--	--	--	--	--	--	--	101.245	0.64787	1.00244	0.64746	102.246	-0.5451
--	--	--	--	--	--	--	--	101.579	0.63518	1.33657	0.64139	101.912	-0.55438
--	--	--	--	--	--	--	--	101.912	0.62872	1.6707	0.63494	101.579	-0.57392
--	--	--	--	--	--	--	--	102.246	0.63484	2.00487	0.62909	101.245	-0.58423
--	--	--	--	--	--	--	--	102.58	0.63487	2.339	0.62283	100.911	-0.58937
--	--	--	--	--	--	--	--	102.917	0.63512	2.67314	0.62297	100.577	-0.59995
--	--	--	--	--	--	--	--	103.251	0.64137	3.00727	0.62308	100.244	-0.60561
--	--	--	--	--	--	--	--	103.585	0.62869	3.34132	0.6169	99.9098	-0.61714
--	--	--	--	--	--	--	--	103.919	0.62879	3.67546	0.61131	99.576	-0.62893
--	--	--	--	--	--	--	--	--	--	4.00959	0.61137	99.2385	-0.63487
--	--	--	--	--	--	--	--	--	--	4.34372	0.61687	98.9047	-0.65417
--	--	--	--	--	--	--	--	--	--	4.67785	0.61705	98.571	-0.66097
--	--	--	--	--	--	--	--	--	--	5.01199	0.61119	98.2372	-0.64792
--	--	--	--	--	--	--	--	--	--	5.34612	0.61146	97.9035	-0.65401
--	--	--	--	--	--	--	--	--	--	5.68025	0.61729	97.5697	-0.66084
--	--	--	--	--	--	--	--	--	--	6.01438	0.61699	97.236	-0.6609
--	--	--	--	--	--	--	--	--	--	6.34852	0.61707	96.9022	-0.66095
--	--	--	--	--	--	--	--	--	--	6.68303	0.6112	96.5684	-0.68126
--	--	--	--	--	--	--	--	--	--	7.01716	0.60583	96.2347	-0.70342
--	--	--	--	--	--	--	--	--	--	7.35129	0.61713	95.8971	-0.70337
--	--	--	--	--	--	--	--	--	--	7.68543	0.61137	95.5634	-0.70335
--	--	--	--	--	--	--	--	--	--	8.01956	0.61114	95.2296	-0.70357
--	--	--	--	--	--	--	--	--	--	8.35369	0.60564	94.8959	-0.69589
--	--	--	--	--	--	--	--	--	--	8.68782	0.60577	94.5621	-0.68867
--	--	--	--	--	--	--	--	--	--	9.02195	0.60557	94.2284	-0.67402
--	--	--	--	--	--	--	--	--	--	9.35609	0.60561	93.8946	-0.67456
--	--	--	--	--	--	--	--	--	--	9.69022	0.61136	93.5609	-0.66073
--	--	--	--	--	--	--	--	--	--	10.0244	0.60583	93.2271	-0.64757
--	--	--	--	--	--	--	--	--	--	10.3585	0.60564	92.8934	-0.64145
--	--	--	--	--	--	--	--	--	--	10.6926	0.60545	92.5558	-0.64771
--	--	--	--	--	--	--	--	--	--	11.0267	0.60571	92.2221	-0.64767
--	--	--	--	--	--	--	--	--	--	11.3609	0.60028	91.8883	-0.66073
--	--	--	--	--	--	--	--	--	--	11.695	0.60542	91.5546	-0.66091
--	--	--	--	--	--	--	--	--	--	12.0291	0.60552	91.2208	-0.66745
--	--	--	--	--	--	--	--	--	--	12.3633	0.61114	90.8871	-0.67435
--	--	--	--	--	--	--	--	--	--	12.6974	0.61149	90.5533	-0.67441
--	--	--	--	--	--	--	--	--	--	13.0315	0.61117	90.2195	-0.68152
--	--	--	--	--	--	--	--	--	--	13.3657	0.60567	89.8858	-0.67454
--	--	--	--	--	--	--	--	--	--	13.6998	0.60002	89.5482	-0.68857
--	--	--	--	--	--	--	--	--	--	14.0339	0.60031	89.2145	-0.68877
--	--	--	--	--	--	--	--	--	--	14.3681	0.59989	88.8808	-0.68861
--	--	--	--	--	--	--	--	--	--	14.7022	0.59476	88.547	-0.68886
--	--	--	--	--	--	--	--	--	--	15.0363	0.59463	88.2132	-0.68853
--	--	--	--	--	--	--	--	--	--	15.3705	0.60018	87.8795	-0.68859
--	--	--	--	--	--	--	--	--	--	15.7046	0.59469	87.5457	-0.68172
--	--	--	--	--	--	--	--	--	--	16.0387	0.58928	87.212	-0.68153
--	--	--	--	--	--	--	--	--	--	16.3729	0.58946	86.8782	-0.68874
--	--	--	--	--	--	--	--	--	--	16.707	0.58937	86.5445	-0.6959
--	--	--	--	--	--	--	--	--	--	17.0411	0.59472	86.2069	-0.70344
--	--	--	--	--	--	--	--	--	--	17.3753	0.59479	85.8732	-0.70336
--	--	--	--	--	--	--	--	--	--	17.7094	0.58934	85.5394	-0.71118
--	--	--	--	--	--	--	--	--	--	18.0435	0.58921	85.2057	-0.70355
--	--	--	--	--	--	--	--	--	--	18.3777	0.5894	84.8719	-0.70294
--	--	--	--	--	--	--	--	--	--	18.7118	0.58915	84.5382	-0.71886
--	--	--	--	--	--	--	--	--	--	19.0459	0.59475	84.2044	-0.72706
--	--	--	--	--	--	--	--	--	--	19.3801	0.58389	83.8706	-0.72699
--	--	--	--	--	--	--	--	--	--	19.7146	0.5894	83.5369	-0.73483
--	--	--	--	--	--	--	--	--	--	20.0487	0.5893	83.2031	-0.735
--	--	--	--	--	--	--	--	--	--	20.3828	0.58918	82.8656	-0.7352
--	--	--	--	--	--	--	--	--	--	20.717	0.58937	82.5319	-0.7353
--	--	--	--	--	--	--	--	--	--	21.0511	0.58921	82.1981	-0.7348
--	--	--	--	--	--	--	--	--	--	21.3852	0.58946	81.8643	-0.72652
--	--	--	--	--	--	--	--	--	--	21.7194	0.58946	81.5306	-0.7267
--	--	--	--	--	--	--	--	--	--	22.0535	0.58915	81.1968	-0.73531
--	--	--	--	--	--	--	--	--	--	22.3876	0.5894	80.8631	-0.72695
--	--	--	--	--	--	--	--	--	--	22.7218	0.58411	80.5293	-0.7189
--	--	--	--	--	--	--	--	--	--	23.0559	0.5841	80.1956	-0.71112
--	--	--	--	--	--	--	--	--	--	23.39	0.58921	79.8618	-0.70366
--	--	--	--	--	--	--	--	--	--	23.7242	0.5839	79.5243	-0.69585
--	--	--	--	--	--	--	--	--	--	24.0583	0.58408	79.1905	-0.71107
--	--	--	--	--	--	--	--	--	--	24.3924	0.58417	78.8568	-0.71125
--	--	--	--	--	--	--	--	--	--	24.7266	0.58407	78.523	-0.70359
--	--	--	--	--	--	--	--	--	--	25.0607	0.58374	78.1893	-0.71127
--	--	--	--	--	--	--	--	--	--	25.3948	0.5789	77.8555	-0.71109
--	--	--	--	--	--	--	--	--	--	25.729	0.57906	77.5218	-0.71881
--	--	--	--	--	--	--	--	--	--	26.0631	0.57902	77.188	-0.7269
--	--	--	--	--	--	--	--	--	--	26.3972	0.58399	76.8542	-0.72715
--	--	--	--	--	--	--	--	--	--	26.7313	0.57881	76.5167	-0.72665
--	--	--	--	--	--	--	--	--	--	27.0655	0.57888	76.183	-0.73495
--	--	--	--	--	--	--	--	--	--	27.3996	0.57902	75.8492	-0.71907
--	--	--	--	--	--	--	--	--	--	27.7338	0.57888	75.5155	-0.71905
--	--	--	--	--	--	--	--	--	--	28.0679	0.57882	75.1817	-0.71881
--	--	--	--	--	--	--	--	--	--	28.402	0.57881	74.8479	-0.71878
--	--	--	--	--	--	--	--	--	--	28.7361	0.58419	74.5142	-0.7112
--	--	--	--	--	--	--	--	--	--	29.0703	0.58419	74.1804	-0.71111
--	--	--	--	--	--	--	--	--	--	29.4044	0.58426	73.8467	-0.71127
--	--	--	--	--	--	--	--	--	--	29.7386	0.58396	73.5129	-0.71101
--	--	--	--	--	--	--	--	--	--	30.0727	0.58934	73.1754	-0.71107
--	--	--	--	--	--	--	--	--	--	30.4068	0.5893	72.8416	-0.70356
--	--	--	--	--	--	--	--	--	--	30.7409	0.59456	72.5079	-0.70342
--	--	--	--	--	--	--	--	--	--	31.0751	0.59441	72.1741	-0.71089
--	--	--	--	--	--	--	--	--	--	31.4092	0.58943	71.8404	-0.71119
--	--	--	--	--	--	--	--	--	--	31.7433	0.58928	71.5066	-0.71122
--	--	--	--	--	--	--	--	--	--	32.0782	0.58928	71.1729	-0.71095
--	--	--	--	--	--	--	--	--	--	32.412	0.5891	70.8391	-0.72698
--	--	--	--	--	--	--	--	--	--	32.7457	0.59469	70.5054	-0.72698
--	--	--	--	--	--	--	--	--	--	33.0795	0.5947	70.1716	-0.72677
--	--	--	--	--	--	--	--	--	--	33.4132	0.58934	69.8341	-0.72714
--	--	--	--	--	--	--	--	--	--	33.747	0.59452	69.5003	-0.72701
--	--	--	--	--	--	--	--	--	--	34.0808	0.58401	69.1666	-0.71892
--	--	--	--	--	--	--	--	--	--	34.4183	0.58401	68.8328	-0.72694
--	--	--	--	--	--	--	--	--	--	34.752	0.58913	68.499	-0.72694
--	--	--	--	--	--	--	--	--	--	35.0858	0.58925	68.1653	-0.72685
--	--	--	--	--	--	--	--	--	--	35.4196	0.58919	67.8315	-0.72693
--	--	--	--	--	--	--	--	--	--	35.7533	0.58952	67.4978	-0.71859
--	--	--	--	--	--	--	--	--	--	36.0871	0.58937	67.164	-0.71896
--	--	--	--	--	--	--	--	--	--	36.4208	0.58952	66.8303	-0.73527
--	--	--	--	--	--	--	--	--	--	36.7546	0.59448	66.4927	-0.72695
--	--	--	--	--	--	--	--	--	--	37.0883	0.59467	66.159	-0.73476
--	--	--	--	--	--	--	--	--	--	37.4221	0.59473	65.8252	-0.74335
--	--	--	--	--	--	--	--	--	--	37.7596	0.59473	65.4915	-0.74337
--	--	--	--	--	--	--	--	--	--	38.0934	0.59458	65.1577	-0.73538
--	--	--	--	--	--	--	--	--	--	38.4271	0.59479	64.824	-0.72708
--	--	--	--	--	--	--	--	--	--	38.7609	0.59448	64.4902	-0.73501
--	--	--	--	--	--	--	--	--	--	39.0946	0.59456	64.1565	-0.73536
--	--	--	--	--	--	--	--	--	--	39.4284	0.58911	63.8227	-0.73515
--	--	--	--	--	--	--	--	--	--	39.7621	0.58922	63.4852	-0.73503
--	--	--	--	--	--	--	--	--	--	40.0959	0.58925	63.1514	-0.74341
--	--	--	--	--	--	--	--	--	--	40.4297	0.58942	62.8177	-0.74351
--	--	--	--	--	--	--	--	--	--	40.7672	0.5894	62.4839	-0.75225
--	--	--	--	--	--	--	--	--	--	41.1009	0.58906	62.1501	-0.74335
--	--	--	--	--	--	--	--	--	--	41.4347	0.59466	61.8164	-0.73496
--	--	--	--	--	--	--	--	--	--	41.7685	0.60018	61.4826	-0.74349
--	--	--	--	--	--	--	--	--	--	42.1022	0.60561	61.1489	-0.74351
--	--	--	--	--	--	--	--	--	--	42.436	0.60016	60.8151	-0.74356
--	--	--	--	--	--	--	--	--	--	42.7697	0.60552	60.4814	-0.73502
--	--	--	--	--	--	--	--	--	--	43.1035	0.60583	60.1438	-0.73486
--	--	--	--	--	--	--	--	--	--	43.4372	0.60571	59.8101	-0.74301
--	--	--	--	--	--	--	--	--	--	43.771	0.60571	59.4763	-0.74353
--	--	--	--	--	--	--	--	--	--	44.1085	0.60571	59.1426	-0.73511
--	--	--	--	--	--	--	--	--	--	44.4423	0.60552	58.8088	-0.72691
--	--	--	--	--	--	--	--	--	--	44.776	0.61123	58.4751	-0.7266
--	--	--	--	--	--	--	--	--	--	45.1098	0.6173	58.1413	-0.72687
--	--	--	--	--	--	--	--	--	--	45.4435	0.6172	57.8076	-0.72724
--	--	--	--	--	--	--	--	--	--	45.7773	0.62308	57.4738	-0.7189
--	--	--	--	--	--	--	--	--	--	46.111	0.62298	57.1401	-0.71912
--	--	--	--	--	--	--	--	--	--	46.4448	0.62883	56.8025	-0.72704
--	--	--	--	--	--	--	--	--	--	46.7785	0.6288	56.4688	-0.7271
--	--	--	--	--	--	--	--	--	--	47.1123	0.629	56.135	-0.71863
--	--	--	--	--	--	--	--	--	--	47.4498	0.62913	55.8013	-0.72685
--	--	--	--	--	--	--	--	--	--	47.7836	0.6289	55.4675	-0.73496
--	--	--	--	--	--	--	--	--	--	48.1174	0.63497	55.1337	-0.73537
--	--	--	--	--	--	--	--	--	--	48.4511	0.63518	54.8	-0.72685
--	--	--	--	--	--	--	--	--	--	48.7848	0.63514	54.4662	-0.72653
--	--	--	--	--	--	--	--	--	--	49.1186	0.63508	54.1325	-0.72673
--	--	--	--	--	--	--	--	--	--	49.4524	0.64119	53.7987	-0.72685
--	--	--	--	--	--	--	--	--	--	49.7861	0.64147	53.4612	-0.72677
--	--	--	--	--	--	--	--	--	--	50.1199	0.63514	53.1274	-0.73517
--	--	--	--	--	--	--	--	--	--	50.4536	0.64147	52.7937	-0.71883
--	--	--	--	--	--	--	--	--	--	50.7912	0.64775	52.4599	-0.71883
--	--	--	--	--	--	--	--	--	--	51.1249	0.63497	52.1262	-0.71889
--	--	--	--	--	--	--	--	--	--	51.4587	0.63514	51.7924	-0.72685
--	--	--	--	--	--	--	--	--	--	51.7924	0.62907	51.4587	-0.7268
--	--	--	--	--	--	--	--	--	--	52.1262	0.6412	51.1249	-0.7268
--	--	--	--	--	--	--	--	--	--	52.4599	0.63497	50.7912	-0.71135
--	--	--	--	--	--	--	--	--	--	52.7937	0.64116	50.4536	-0.71126
--	--	--	--	--	--	--	--	--	--	53.1274	0.64113	50.1199	-0.71888
--	--	--	--	--	--	--	--	--	--	53.4612	0.63518	49.7861	-0.7191
--	--	--	--	--	--	--	--	--	--	53.7987	0.63491	49.4524	-0.70338
--	--	--	--	--	--	--	--	--	--	54.1325	0.63491	49.1186	-0.70369
--	--	--	--	--	--	--	--	--	--	54.4662	0.64116	48.7848	-0.70313
--	--	--	--	--	--	--	--	--	--	54.8	0.64148	48.4511	-0.70318
--	--	--	--	--	--	--	--	--	--	55.1337	0.64133	48.1174	-0.69624
--	--	--	--	--	--	--	--	--	--	55.4675	0.64127	47.7836	-0.69614
--	--	--	--	--	--	--	--	--	--	55.8013	0.64119	47.4498	-0.69601
--	--	--	--	--	--	--	--	--	--	56.135	0.64147	47.1123	-0.71085
--	--	--	--	--	--	--	--	--	--	56.4688	0.64127	46.7785	-0.71876
--	--	--	--	--	--	--	--	--	--	56.8025	0.63518	46.4448	-0.71919
--	--	--	--	--	--	--	--	--	--	57.1401	0.63504	46.111	-0.71879
--	--	--	--	--	--	--	--	--	--	57.4738	0.63497	45.7773	-0.71111
--	--	--	--	--	--	--	--	--	--	57.8076	0.63521	45.4435	-0.72683
--	--	--	--	--	--	--	--	--	--	58.1413	0.63504	45.1098	-0.72718
--	--	--	--	--	--	--	--	--	--	58.4751	0.63491	44.776	-0.72704
--	--	--	--	--	--	--	--	--	--	58.8088	0.63494	44.4423	-0.72698
--	--	--	--	--	--	--	--	--	--	59.1426	0.64141	44.1085	-0.71881
--	--	--	--	--	--	--	--	--	--	59.4763	0.64134	43.771	-0.71886
--	--	--	--	--	--	--	--	--	--	59.8101	0.64772	43.4372	-0.71915
--	--	--	--	--	--	--	--	--	--	60.1438	0.65402	43.1035	-0.71886
--	--	--	--	--	--	--	--	--	--	60.4814	0.66098	42.7697	-0.71099
--	--	--	--	--	--	--	--	--	--	60.8151	0.66077	42.436	-0.7034
--	--	--	--	--	--	--	--	--	--	61.1489	0.66084	42.1022	-0.70359
--	--	--	--	--	--	--	--	--	--	61.4826	0.66077	41.7685	-0.71123
--	--	--	--	--	--	--	--	--	--	61.8164	0.66084	41.4347	-0.71099
--	--	--	--	--	--	--	--	--	--	62.1501	0.6607	41.1009	-0.71105
--	--	--	--	--	--	--	--	--	--	62.4839	0.65416	40.7672	-0.71881
--	--	--	--	--	--	--	--	--	--	62.8177	0.6473	40.4297	-0.72704
--	--	--	--	--	--	--	--	--	--	63.1514	0.6543	40.0959	-0.73494
--	--	--	--	--	--	--	--	--	--	63.4852	0.65434	39.7621	-0.74371
--	--	--	--	--	--	--	--	--	--	63.8227	0.65415	39.4284	-0.74346
--	--	--	--	--	--	--	--	--	--	64.1565	0.66059	39.0946	-0.74325
--	--	--	--	--	--	--	--	--	--	64.4902	0.65423	38.7609	-0.74339
--	--	--	--	--	--	--	--	--	--	64.824	0.66095	38.4271	-0.75177
--	--	--	--	--	--	--	--	--	--	65.1577	0.66744	38.0934	-0.76079
--	--	--	--	--	--	--	--	--	--	65.4915	0.66069	37.7596	-0.75225
--	--	--	--	--	--	--	--	--	--	65.8252	0.66055	37.4221	-0.75191
--	--	--	--	--	--	--	--	--	--	66.159	0.66067	37.0883	-0.76075
--	--	--	--	--	--	--	--	--	--	66.4927	0.66066	36.7546	-0.75189
--	--	--	--	--	--	--	--	--	--	66.8303	0.6608	36.4208	-0.75246
--	--	--	--	--	--	--	--	--	--	67.164	0.66755	36.0871	-0.75187
--	--	--	--	--	--	--	--	--	--	67.4978	0.66077	35.7533	-0.76061
--	--	--	--	--	--	--	--	--	--	67.8315	0.65409	35.4196	-0.76045
--	--	--	--	--	--	--	--	--	--	68.1653	0.65388	35.0858	-0.76063
--	--	--	--	--	--	--	--	--	--	68.499	0.65409	34.752	-0.76066
--	--	--	--	--	--	--	--	--	--	68.8328	0.66077	34.4183	-0.75213
--	--	--	--	--	--	--	--	--	--	69.1666	0.65392	34.0808	-0.74333
--	--	--	--	--	--	--	--	--	--	69.5003	0.65406	33.747	-0.7434
--	--	--	--	--	--	--	--	--	--	69.8341	0.65385	33.4132	-0.72715
--	--	--	--	--	--	--	--	--	--	70.1716	0.65402	33.0795	-0.72681
--	--	--	--	--	--	--	--	--	--	70.5054	0.65416	32.7457	-0.72683
--	--	--	--	--	--	--	--	--	--	70.8391	0.65406	32.412	-0.71867
--	--	--	--	--	--	--	--	--	--	71.1729	0.65423	32.0782	-0.71138
--	--	--	--	--	--	--	--	--	--	71.5066	0.65395	31.7433	-0.71899
--	--	--	--	--	--	--	--	--	--	71.8404	0.65405	31.4092	-0.71871
--	--	--	--	--	--	--	--	--	--	72.1741	0.65409	31.0751	-0.71101
--	--	--	--	--	--	--	--	--	--	72.5079	0.65423	30.7409	-0.71892
--	--	--	--	--	--	--	--	--	--	72.8416	0.66049	30.4068	-0.71166
--	--	--	--	--	--	--	--	--	--	73.1754	0.65388	30.0727	-0.71105
--	--	--	--	--	--	--	--	--	--	73.5129	0.65413	29.7386	-0.71895
--	--	--	--	--	--	--	--	--	--	73.8467	0.65433	29.4044	-0.7108
--	--	--	--	--	--	--	--	--	--	74.1804	0.66095	29.0703	-0.71121
--	--	--	--	--	--	--	--	--	--	74.5142	0.66736	28.7361	-0.71135
--	--	--	--	--	--	--	--	--	--	74.8479	0.66782	28.402	-0.70334
--	--	--	--	--	--	--	--	--	--	75.1817	0.66769	28.0679	-0.70356
--	--	--	--	--	--	--	--	--	--	75.5155	0.66073	27.7338	-0.70358
--	--	--	--	--	--	--	--	--	--	75.8492	0.66042	27.3996	-0.70381
--	--	--	--	--	--	--	--	--	--	76.183	0.66712	27.0655	-0.70335
--	--	--	--	--	--	--	--	--	--	76.5167	0.6678	26.7313	-0.70358
--	--	--	--	--	--	--	--	--	--	76.8542	0.67431	26.3972	-0.71098
--	--	--	--	--	--	--	--	--	--	77.188	0.66751	26.0631	-0.71123
--	--	--	--	--	--	--	--	--	--	77.5218	0.66719	25.729	-0.71898
--	--	--	--	--	--	--	--	--	--	77.8555	0.66741	25.3948	-0.72697
--	--	--	--	--	--	--	--	--	--	78.1893	0.66756	25.0607	-0.71915
--	--	--	--	--	--	--	--	--	--	78.523	0.66758	24.7266	-0.71863
--	--	--	--	--	--	--	--	--	--	78.8568	0.66737	24.3924	-0.71918
--	--	--	--	--	--	--	--	--	--	79.1905	0.66741	24.0583	-0.71882
--	--	--	--	--	--	--	--	--	--	79.5243	0.66772	23.7242	-0.71108
--	--	--	--	--	--	--	--	--	--	79.8618	0.66091	23.39	-0.69592
--	--	--	--	--	--	--	--	--	--	80.1956	0.65412	23.0559	-0.69612
--	--	--	--	--	--	--	--	--	--	80.5293	0.65423	22.7218	-0.69599
--	--	--	--	--	--	--	--	--	--	80.8631	0.65416	22.3876	-0.69604
--	--	--	--	--	--	--	--	--	--	81.1968	0.65426	22.0535	-0.68869
--	--	--	--	--	--	--	--	--	--	81.5306	0.65395	21.7194	-0.68854
--	--	--	--	--	--	--	--	--	--	81.8643	0.65412	21.3852	-0.68871
--	--	--	--	--	--	--	--	--	--	82.1981	0.65406	21.0511	-0.68871
--	--	--	--	--	--	--	--	--	--	82.5319	0.65427	20.717	-0.6886
--	--	--	--	--	--	--	--	--	--	82.8656	0.6542	20.3828	-0.68848
--	--	--	--	--	--	--	--	--	--	83.2031	0.65399	20.0487	-0.68882
--	--	--	--	--	--	--	--	--	--	83.5369	0.65409	19.7146	-0.68128
--	--	--	--	--	--	--	--	--	--	83.8706	0.65433	19.3801	-0.68154
--	--	--	--	--	--	--	--	--	--	84.2044	0.6543	19.0459	-0.67434
--	--	--	--	--	--	--	--	--	--	84.5382	0.65409	18.7118	-0.6815
--	--	--	--	--	--	--	--	--	--	84.8719	0.65433	18.3777	-0.68147
--	--	--	--	--	--	--	--	--	--	85.2057	0.65406	18.0435	-0.68127
--	--	--	--	--	--	--	--	--	--	85.5394	0.65413	17.7094	-0.67441
--	--	--	--	--	--	--	--	--	--	85.8732	0.66076	17.3753	-0.67417
--	--	--	--	--	--	--	--	--	--	86.2069	0.6543	17.0411	-0.67439
--	--	--	--	--	--	--	--	--	--	86.5445	0.6542	16.707	-0.67435
--	--	--	--	--	--	--	--	--	--	86.8782	0.65437	16.3729	-0.67439
--	--	--	--	--	--	--	--	--	--	87.212	0.66034	16.0387	-0.67478
--	--	--	--	--	--	--	--	--	--	87.5457	0.66073	15.7046	-0.67424
--	--	--	--	--	--	--	--	--	--	87.8795	0.6607	15.3705	-0.67443
--	--	--	--	--	--	--	--	--	--	88.2132	0.66084	15.0363	-0.67451
--	--	--	--	--	--	--	--	--	--	88.547	0.66044	14.7022	-0.68158
--	--	--	--	--	--	--	--	--	--	88.8808	0.66066	14.3681	-0.68865
--	--	--	--	--	--	--	--	--	--	89.2145	0.6744	14.0339	-0.68853
--	--	--	--	--	--	--	--	--	--	89.5482	0.67447	13.6998	-0.68867
--	--	--	--	--	--	--	--	--	--	89.8858	0.66076	13.3657	-0.69622
--	--	--	--	--	--	--	--	--	--	90.2195	0.66059	13.0315	-0.69592
--	--	--	--	--	--	--	--	--	--	90.5533	0.67458	12.6974	-0.70334
--	--	--	--	--	--	--	--	--	--	90.8871	0.6607	12.3633	-0.70307
--	--	--	--	--	--	--	--	--	--	91.2208	0.6607	12.0291	-0.69618
--	--	--	--	--	--	--	--	--	--	91.5546	0.66056	11.695	-0.70358
--	--	--	--	--	--	--	--	--	--	91.8883	0.66084	11.3609	-0.70322
--	--	--	--	--	--	--	--	--	--	92.2221	0.66077	11.0267	-0.71113
--	--	--	--	--	--	--	--	--	--	92.5558	0.66056	10.6926	-0.70334
--	--	--	--	--	--	--	--	--	--	92.8934	0.65413	10.3585	-0.70381
--	--	--	--	--	--	--	--	--	--	93.2271	0.66056	10.0244	-0.7036
--	--	--	--	--	--	--	--	--	--	93.5609	0.66773	9.69022	-0.70336
--	--	--	--	--	--	--	--	--	--	93.8946	0.66737	9.35609	-0.70358
--	--	--	--	--	--	--	--	--	--	94.2284	0.66755	9.02195	-0.70353
--	--	--	--	--	--	--	--	--	--	94.5621	0.66737	8.68782	-0.70342
--	--	--	--	--	--	--	--	--	--	94.8959	0.68146	8.35369	-0.71114
--	--	--	--	--	--	--	--	--	--	95.2296	0.67418	8.01956	-0.70334
--	--	--	--	--	--	--	--	--	--	95.5634	0.6744	7.68543	-0.71091
--	--	--	--	--	--	--	--	--	--	95.8971	0.66743	7.35129	-0.72685
--	--	--	--	--	--	--	--	--	--	96.2347	0.67429	7.01716	-0.71105
--	--	--	--	--	--	--	--	--	--	96.5684	0.67447	6.68303	-0.70343
--	--	--	--	--	--	--	--	--	--	96.9022	0.67417	6.34852	-0.71895
--	--	--	--	--	--	--	--	--	--	97.236	0.66751	6.01438	-0.71886
--	--	--	--	--	--	--	--	--	--	97.5697	0.66743	5.68025	-0.71886
--	--	--	--	--	--	--	--	--	--	97.9035	0.6673	5.34612	-0.71877
--	--	--	--	--	--	--	--	--	--	98.2372	0.66729	5.01199	-0.71115
--	--	--	--	--	--	--	--	--	--	98.571	0.66758	4.67785	-0.711
--	--	--	--	--	--	--	--	--	--	98.9047	0.66772	4.34372	-0.72694
--	--	--	--	--	--	--	--	--	--	99.2385	0.66783	4.00959	-0.72682
--	--	--	--	--	--	--	--	--	--	99.576	0.66715	3.67546	-0.70318
--	--	--	--	--	--	--	--	--	--	99.9098	0.66751	3.34132	-0.7036
--	--	--	--	--	--	--	--	--	--	100.244	0.67449	3.00727	-0.69592
--	--	--	--	--	--	--	--	--	--	100.577	0.67439	2.67314	-0.70351
--	--	--	--	--	--	--	--	--	--	100.911	0.66737	2.339	-0.71109
--	--	--	--	--	--	--	--	--	--	101.245	0.66741	2.00487	-0.71942
--	--	--	--	--	--	--	--	--	--	101.579	0.66755	1.6707	-0.71905
--	--	--	--	--	--	--	--	--	--	101.912	0.66755	1.33657	-0.71897
--	--	--	--	--	--	--	--	--	--	102.246	0.66743	1.00244	-0.71877
--	--	--	--	--	--	--	--	--	--	102.58	0.66727	0.6683	-0.70338
--	--	--	--	--	--	--	--	--	--	102.917	0.66743	0.33413	-0.71089
--	--	--	--	--	--	--	--	--	--	103.251	0.67446	0	-0.7034
--	--	--	--	--	--	--	--	--	--	103.585	0.67425	-0.33414	-0.68868
--	--	--	--	--	--	--	--	--	--	103.919	0.66734	-0.66829	-0.68844
--	--	--	--	--	--	--	--	--	--	104.252	0.66733	-1.00243	-0.70331
--	--	--	--	--	--	--	--	--	--	104.586	0.66769	-1.33657	-0.72694
--	--	--	--	--	--	--	--	--	--	104.92	0.66737	-1.67071	-0.71866
--	--	--	--	--	--	--	--	--	--	105.254	0.66766	-2.00486	-0.72668
--	--	--	--	--	--	--	--	--	--	105.587	0.66741	-2.339	-0.70284
--	--	--	--	--	--	--	--	--	--	105.925	0.66762	-2.67314	-0.67399
--	--	--	--	--	--	--	--	--	--	106.259	0.6744	-3.00728	-0.75958
--	--	--	--	--	--	--	--	--	--	106.592	0.66729	-3.34142	-0.68016
--	--	--	--	--	--	--	--	--	--	106.926	0.66748	-3.67556	-0.60368
--	--	--	--	--	--	--	--	--	--	107.26	0.67433	-4.0097	-0.70845
--	--	--	--	--	--	--	--	--	--	107.594	0.68129	-4.34385	-0.7089
--	--	--	--	--	--	--	--	--	--	107.927	0.67417	-4.67799	-0.71747
--	--	--	--	--	--	--	--	--	--	108.261	0.67431	-5.01213	-0.68009
--	--	--	--	--	--	--	--	--	--	108.595	0.66741	-5.34628	-0.6531
--	--	--	--	--	--	--	--	--	--	108.929	0.67444	-5.68042	-0.68098
--	--	--	--	--	--	--	--	--	--	109.266	0.6742	-6.01456	-0.69483
--	--	--	--	--	--	--	--	--	--	109.6	0.67439	-6.3487	-0.70238
--	--	--	--	--	--	--	--	--	--	109.934	0.67424	-6.68285	-0.69524
--	--	--	--	--	--	--	--	--	--	110.267	0.66768	-7.01699	-0.70282
--	--	--	--	--	--	--	--	--	--	110.601	0.66744	-7.35113	-0.70266
--	--	--	--	--	--	--	--	--	--	110.935	0.6741	-7.68527	-0.68795
--	--	--	--	--	--	--	--	--	--	111.269	0.67451	-8.01941	-0.70277
--	--	--	--	--	--	--	--	--	--	111.603	0.67453	-8.35355	-0.7104
--	--	--	--	--	--	--	--	--	--	111.936	0.66761	-8.68769	-0.71067
--	--	--	--	--	--	--	--	--	--	112.27	0.66713	-9.02184	-0.70307
--	--	--	--	--	--	--	--	--	--	112.608	0.66733	-9.35598	-0.69555
--	--	--	--	--	--	--	--	--	--	112.941	0.6745	-9.69012	-0.69561
--	--	--	--	--	--	--	--	--	--	113.275	0.66736	-10.0243	-0.70313
--	--	--	--	--	--	--	--	--	--	113.609	0.66095	-10.3584	-0.71086
--	--	--	--	--	--	--	--	--	--	113.943	0.66764	-10.6926	-0.71852
--	--	--	--	--	--	--	--	--	--	114.276	0.67439	-11.0267	-0.71819
--	--	--	--	--	--	--	--	--	--	114.61	0.67457	-11.3608	-0.71096
--	--	--	--	--	--	--	--	--	--	114.944	0.67424	-11.695	-0.7108
--	--	--	--	--	--	--	--	--	--	115.278	0.67439	-12.0291	-0.70319
--	--	--	--	--	--	--	--	--	--	115.611	0.6815	-12.3633	-0.71092
--	--	--	--	--	--	--	--	--	--	115.949	0.68132	-12.6974	-0.71876
--	--	--	--	--	--	--	--	--	--	116.283	0.68837	-13.0315	-0.71098
--	--	--	--	--	--	--	--	--	--	116.616	0.68842	-13.3657	-0.71085
--	--	--	--	--	--	--	--	--	--	116.95	0.68135	-13.6998	-0.71852
--	--	--	--	--	--	--	--	--	--	117.284	0.68155	-14.034	-0.72671
--	--	--	--	--	--	--	--	--	--	117.618	0.68134	-14.3681	-0.7268
--	--	--	--	--	--	--	--	--	--	117.951	0.68871	-14.7022	-0.72693
--	--	--	--	--	--	--	--	--	--	118.285	0.68839	-15.0364	-0.72648
--	--	--	--	--	--	--	--	--	--	118.619	0.6812	-15.3705	-0.7264
--	--	--	--	--	--	--	--	--	--	118.956	0.68117	-15.7047	-0.72686
--	--	--	--	--	--	--	--	--	--	119.29	0.6886	-16.0388	-0.72685
--	--	--	--	--	--	--	--	--	--	119.624	0.68834	-16.3729	-0.72695
--	--	--	--	--	--	--	--	--	--	119.958	0.68869	-16.7071	-0.72648
--	--	--	--	--	--	--	--	--	--	120.291	0.68853	-17.0413	-0.72686
--	--	--	--	--	--	--	--	--	--	120.625	0.68859	-17.3754	-0.72704
--	--	--	--	--	--	--	--	--	--	120.959	0.68862	-17.7096	-0.72685
--	--	--	--	--	--	--	--	--	--	121.293	0.6882	-18.0437	-0.72639
--	--	--	--	--	--	--	--	--	--	121.626	0.6885	-18.3778	-0.73502
--	--	--	--	--	--	--	--	--	--	121.96	0.68856	-18.712	-0.73494
--	--	--	--	--	--	--	--	--	--	122.298	0.68863	-19.0461	-0.73468
--	--	--	--	--	--	--	--	--	--	122.632	0.68849	-19.3802	-0.72656
--	--	--	--	--	--	--	--	--	--	122.965	0.68839	-19.7144	-0.7268
--	--	--	--	--	--	--	--	--	--	123.299	0.68819	-20.0485	-0.72693
--	--	--	--	--	--	--	--	--	--	123.633	0.68866	-20.3827	-0.7268
--	--	--	--	--	--	--	--	--	--	123.967	0.68892	-20.7168	-0.72683
--	--	--	--	--	--	--	--	--	--	124.3	0.68876	-21.051	-0.71856
--	--	--	--	--	--	--	--	--	--	124.634	0.68859	-21.3851	-0.7267
--	--	--	--	--	--	--	--	--	--	124.968	0.68839	-21.7192	-0.71904
--	--	--	--	--	--	--	--	--	--	125.302	0.68859	-22.0533	-0.71105
--	--	--	--	--	--	--	--	--	--	125.639	0.68837	-22.3876	-0.71124
--	--	--	--	--	--	--	--	--	--	125.973	0.68827	-22.7217	-0.71861
--	--	--	--	--	--	--	--	--	--	126.307	0.68839	-23.0558	-0.7268
--	--	--	--	--	--	--	--	--	--	126.64	0.68859	-23.3899	-0.72704
--	--	--	--	--	--	--	--	--	--	126.974	0.68867	-23.7241	-0.73495
--	--	--	--	--	--	--	--	--	--	127.308	0.68871	-24.0582	-0.72655
--	--	--	--	--	--	--	--	--	--	127.642	0.68839	-24.3924	-0.7267
--	--	--	--	--	--	--	--	--	--	127.975	0.68855	-24.7265	-0.71879
--	--	--	--	--	--	--	--	--	--	128.309	0.68856	-25.0607	-0.71881
--	--	--	--	--	--	--	--	--	--	128.643	0.68858	-25.3948	-0.711
--	--	--	--	--	--	--	--	--	--	128.98	0.68837	-25.729	-0.71848
--	--	--	--	--	--	--	--	--	--	129.314	0.68806	-26.0631	-0.71888
--	--	--	--	--	--	--	--	--	--	129.648	0.68855	-26.3972	-0.7268
--	--	--	--	--	--	--	--	--	--	129.982	0.68859	-26.7313	-0.72639
--	--	--	--	--	--	--	--	--	--	130.315	0.6885	-27.0655	-0.7267
--	--	--	--	--	--	--	--	--	--	130.649	0.68842	-27.3997	-0.72654
--	--	--	--	--	--	--	--	--	--	130.983	0.68847	-27.7338	-0.75189
--	--	--	--	--	--	--	--	--	--	131.317	0.68839	-28.068	-0.74345
--	--	--	--	--	--	--	--	--	--	131.65	0.68836	-28.4021	-0.73509
--	--	--	--	--	--	--	--	--	--	131.988	0.68842	-28.7362	-0.7267
--	--	--	--	--	--	--	--	--	--	132.322	0.68868	-29.0704	-0.72699
--	--	--	--	--	--	--	--	--	--	132.656	0.68837	-29.4045	-0.73486
--	--	--	--	--	--	--	--	--	--	132.989	0.6885	-29.7386	-0.72678
--	--	--	--	--	--	--	--	--	--	133.323	0.68869	-30.0728	-0.7268
--	--	--	--	--	--	--	--	--	--	133.657	0.69592	-30.407	-0.72703
--	--	--	--	--	--	--	--	--	--	133.991	0.70348	-30.7411	-0.73502
--	--	--	--	--	--	--	--	--	--	134.324	0.69588	-31.0752	-0.73506
--	--	--	--	--	--	--	--	--	--	134.658	0.69574	-31.4094	-0.73495
--	--	--	--	--	--	--	--	--	--	134.992	0.68837	-31.7435	-0.73506
--	--	--	--	--	--	--	--	--	--	135.329	0.6884	-32.0776	-0.7353
--	--	--	--	--	--	--	--	--	--	135.663	0.68851	-32.4118	-0.71854
--	--	--	--	--	--	--	--	--	--	135.997	0.6887	-32.746	-0.71884
--	--	--	--	--	--	--	--	--	--	136.331	0.68862	-33.0801	-0.7189
--	--	--	--	--	--	--	--	--	--	136.664	0.68859	-33.4142	-0.72695
--	--	--	--	--	--	--	--	--	--	136.998	0.6882	-33.7484	-0.72652
--	--	--	--	--	--	--	--	--	--	--	--	-34.0825	-0.73493
--	--	--	--	--	--	--	--	--	--	--	--	-34.4166	-0.75212
--	--	--	--	--	--	--	--	--	--	--	--	-34.7508	-0.75176
--	--	--	--	--	--	--	--	--	--	--	--	-35.0849	-0.75203
--	--	--	--	--	--	--	--	--	--	--	--	-35.4191	-0.74318
--	--	--	--	--	--	--	--	--	--	--	--	-35.7532	-0.74333
--	--	--	--	--	--	--	--	--	--	--	--	-36.0874	-0.74335
--	--	--	--	--	--	--	--	--	--	--	--	-36.4215	-0.74345
--	--	--	--	--	--	--	--	--	--	--	--	-36.7556	-0.74339
--	--	--	--	--	--	--	--	--	--	--	--	-37.0898	-0.73493
--	--	--	--	--	--	--	--	--	--	--	--	-37.4239	-0.73526
--	--	--	--	--	--	--	--	--	--	--	--	-37.758	-0.73502
--	--	--	--	--	--	--	--	--	--	--	--	-38.0922	-0.72683
--	--	--	--	--	--	--	--	--	--	--	--	-38.4264	-0.71883
--	--	--	--	--	--	--	--	--	--	--	--	-38.7605	-0.73486
--	--	--	--	--	--	--	--	--	--	--	--	-39.0946	-0.7349
--	--	--	--	--	--	--	--	--	--	--	--	-39.4288	-0.73495
--	--	--	--	--	--	--	--	--	--	--	--	-39.7629	-0.73498
--	--	--	--	--	--	--	--	--	--	--	--	-40.097	-0.74332
--	--	--	--	--	--	--	--	--	--	--	--	-40.4312	-0.74322
--	--	--	--	--	--	--	--	--	--	--	--	-40.7654	-0.73518
--	--	--	--	--	--	--	--	--	--	--	--	-41.0995	-0.72652
--	--	--	--	--	--	--	--	--	--	--	--	-41.4336	-0.7269
--	--	--	--	--	--	--	--	--	--	--	--	-41.7678	-0.73471
--	--	--	--	--	--	--	--	--	--	--	--	-42.1019	-0.74327
--	--	--	--	--	--	--	--	--	--	--	--	-42.436	-0.74334
--	--	--	--	--	--	--	--	--	--	--	--	-42.7702	-0.74337
--	--	--	--	--	--	--	--	--	--	--	--	-43.1043	-0.74318
--	--	--	--	--	--	--	--	--	--	--	--	-43.4385	-0.74352
--	--	--	--	--	--	--	--	--	--	--	--	-43.7726	-0.74316
--	--	--	--	--	--	--	--	--	--	--	--	-44.1068	-0.73477
--	--	--	--	--	--	--	--	--	--	--	--	-44.4409	-0.73486
--	--	--	--	--	--	--	--	--	--	--	--	-44.775	-0.73503
--	--	--	--	--	--	--	--	--	--	--	--	-45.1092	-0.73502
--	--	--	--	--	--	--	--	--	--	--	--	-45.4433	-0.74329
--	--	--	--	--	--	--	--	--	--	--	--	-45.7775	-0.74322
--	--	--	--	--	--	--	--	--	--	--	--	-46.1116	-0.73526
--	--	--	--	--	--	--	--	--	--	--	--	-46.4458	-0.7352
--	--	--	--	--	--	--	--	--	--	--	--	-46.7799	-0.73497
--	--	--	--	--	--	--	--	--	--	--	--	-47.114	-0.72654
--	--	--	--	--	--	--	--	--	--	--	--	-47.4482	-0.73507
--	--	--	--	--	--	--	--	--	--	--	--	-47.7823	-0.72686
--	--	--	--	--	--	--	--	--	--	--	--	-48.1164	-0.71867
--	--	--	--	--	--	--	--	--	--	--	--	-48.4506	-0.71861
--	--	--	--	--	--	--	--	--	--	--	--	-48.7848	-0.7266
--	--	--	--	--	--	--	--	--	--	--	--	-49.1189	-0.7271
--	--	--	--	--	--	--	--	--	--	--	--	-49.453	-0.72673
--	--	--	--	--	--	--	--	--	--	--	--	-49.7872	-0.72678
--	--	--	--	--	--	--	--	--	--	--	--	-50.1213	-0.73467
--	--	--	--	--	--	--	--	--	--	--	--	-50.4554	-0.74332
--	--	--	--	--	--	--	--	--	--	--	--	-50.7896	-0.74359
--	--	--	--	--	--	--	--	--	--	--	--	-51.1238	-0.74337
--	--	--	--	--	--	--	--	--	--	--	--	-51.4579	-0.7433
--	--	--	--	--	--	--	--	--	--	--	--	-51.792	-0.75188
--	--	--	--	--	--	--	--	--	--	--	--	-52.1262	-0.75212
--	--	--	--	--	--	--	--	--	--	--	--	-52.4603	-0.75186
--	--	--	--	--	--	--	--	--	--	--	--	-52.7944	-0.75193
--	--	--	--	--	--	--	--	--	--	--	--	-53.1286	-0.75164
--	--	--	--	--	--	--	--	--	--	--	--	-53.4627	-0.7521
--	--	--	--	--	--	--	--	--	--	--	--	-53.7969	-0.75152
--	--	--	--	--	--	--	--	--	--	--	--	-54.1311	-0.75155
--	--	--	--	--	--	--	--	--	--	--	--	-54.4652	-0.73476
--	--	--	--	--	--	--	--	--	--	--	--	-54.7993	-0.75199
--	--	--	--	--	--	--	--	--	--	--	--	-55.1335	-0.7519
--	--	--	--	--	--	--	--	--	--	--	--	-55.4676	-0.75157
--	--	--	--	--	--	--	--	--	--	--	--	-55.8017	-0.75183
--	--	--	--	--	--	--	--	--	--	--	--	-56.1359	-0.76057
--	--	--	--	--	--	--	--	--	--	--	--	-56.4701	-0.76978
--	--	--	--	--	--	--	--	--	--	--	--	-56.8042	-0.76967
--	--	--	--	--	--	--	--	--	--	--	--	-57.1383	-0.76052
--	--	--	--	--	--	--	--	--	--	--	--	-57.4725	-0.76953
--	--	--	--	--	--	--	--	--	--	--	--	-57.8066	-0.77901
--	--	--	--	--	--	--	--	--	--	--	--	-58.1407	-0.76083
--	--	--	--	--	--	--	--	--	--	--	--	-58.4749	-0.76029
--	--	--	--	--	--	--	--	--	--	--	--	-58.809	-0.76997
--	--	--	--	--	--	--	--	--	--	--	--	-59.1432	-0.76081
--	--	--	--	--	--	--	--	--	--	--	--	-59.4773	-0.73511
--	--	--	--	--	--	--	--	--	--	--	--	-59.8115	-0.72673
--	--	--	--	--	--	--	--	--	--	--	--	-60.1456	-0.7267
--	--	--	--	--	--	--	--	--	--	--	--	-60.4797	-0.73516
--	--	--	--	--	--	--	--	--	--	--	--	-60.8139	-0.73518
--	--	--	--	--	--	--	--	--	--	--	--	-61.148	-0.74356
--	--	--	--	--	--	--	--	--	--	--	--	-61.4822	-0.7432
--	--	--	--	--	--	--	--	--	--	--	--	-61.8163	-0.74342
--	--	--	--	--	--	--	--	--	--	--	--	-62.1504	-0.73516
--	--	--	--	--	--	--	--	--	--	--	--	-62.4846	-0.735
--	--	--	--	--	--	--	--	--	--	--	--	-62.8187	-0.7432
--	--	--	--	--	--	--	--	--	--	--	--	-63.1529	-0.75231
--	--	--	--	--	--	--	--	--	--	--	--	-63.487	-0.75196
--	--	--	--	--	--	--	--	--	--	--	--	-63.8212	-0.74352
--	--	--	--	--	--	--	--	--	--	--	--	-64.1553	-0.7516
--	--	--	--	--	--	--	--	--	--	--	--	-64.4895	-0.76069
--	--	--	--	--	--	--	--	--	--	--	--	-64.8236	-0.76083
--	--	--	--	--	--	--	--	--	--	--	--	-65.1577	-0.76072
--	--	--	--	--	--	--	--	--	--	--	--	-65.4918	-0.76081
--	--	--	--	--	--	--	--	--	--	--	--	-65.826	-0.76031
--	--	--	--	--	--	--	--	--	--	--	--	-66.1601	-0.76079
--	--	--	--	--	--	--	--	--	--	--	--	-66.4943	-0.75198
--	--	--	--	--	--	--	--	--	--	--	--	-66.8285	-0.75189
--	--	--	--	--	--	--	--	--	--	--	--	-67.1626	-0.76957
--	--	--	--	--	--	--	--	--	--	--	--	-67.4967	-0.76976
--	--	--	--	--	--	--	--	--	--	--	--	-67.8309	-0.76093
--	--	--	--	--	--	--	--	--	--	--	--	-68.165	-0.76064
--	--	--	--	--	--	--	--	--	--	--	--	-68.4991	-0.7606
--	--	--	--	--	--	--	--	--	--	--	--	-68.8333	-0.76059
--	--	--	--	--	--	--	--	--	--	--	--	-69.1674	-0.76064
--	--	--	--	--	--	--	--	--	--	--	--	-69.5016	-0.76922
--	--	--	--	--	--	--	--	--	--	--	--	-69.8357	-0.77869
--	--	--	--	--	--	--	--	--	--	--	--	-70.1699	-0.77864
--	--	--	--	--	--	--	--	--	--	--	--	-70.504	-0.77912
--	--	--	--	--	--	--	--	--	--	--	--	-70.8381	-0.77887
--	--	--	--	--	--	--	--	--	--	--	--	-71.1723	-0.76981
--	--	--	--	--	--	--	--	--	--	--	--	-71.5064	-0.76927
--	--	--	--	--	--	--	--	--	--	--	--	-71.8406	-0.76949
--	--	--	--	--	--	--	--	--	--	--	--	-72.1747	-0.77919
--	--	--	--	--	--	--	--	--	--	--	--	-72.5089	-0.77897
--	--	--	--	--	--	--	--	--	--	--	--	-72.843	-0.76978
--	--	--	--	--	--	--	--	--	--	--	--	-73.1771	-0.76925
--	--	--	--	--	--	--	--	--	--	--	--	-73.5113	-0.76983
--	--	--	--	--	--	--	--	--	--	--	--	-73.8454	-0.76065
--	--	--	--	--	--	--	--	--	--	--	--	-74.1795	-0.76064
--	--	--	--	--	--	--	--	--	--	--	--	-74.5137	-0.76036
--	--	--	--	--	--	--	--	--	--	--	--	-74.8479	-0.76108
--	--	--	--	--	--	--	--	--	--	--	--	-75.182	-0.76979
--	--	--	--	--	--	--	--	--	--	--	--	-75.5161	-0.76096
--	--	--	--	--	--	--	--	--	--	--	--	-75.8503	-0.76059
--	--	--	--	--	--	--	--	--	--	--	--	-76.1844	-0.76067
--	--	--	--	--	--	--	--	--	--	--	--	-76.5185	-0.76089
--	--	--	--	--	--	--	--	--	--	--	--	-76.8527	-0.76082
--	--	--	--	--	--	--	--	--	--	--	--	-77.1869	-0.74358
--	--	--	--	--	--	--	--	--	--	--	--	-77.521	-0.74332
--	--	--	--	--	--	--	--	--	--	--	--	-77.8551	-0.7353
--	--	--	--	--	--	--	--	--	--	--	--	-78.1893	-0.73527
--	--	--	--	--	--	--	--	--	--	--	--	-78.5234	-0.74325
--	--	--	--	--	--	--	--	--	--	--	--	-78.8575	-0.74304
--	--	--	--	--	--	--	--	--	--	--	--	-79.1917	-0.74332
--	--	--	--	--	--	--	--	--	--	--	--	-79.5259	-0.74341
--	--	--	--	--	--	--	--	--	--	--	--	-79.86	-0.75206
--	--	--	--	--	--	--	--	--	--	--	--	-80.1941	-0.75162
--	--	--	--	--	--	--	--	--	--	--	--	-80.5283	-0.76059
--	--	--	--	--	--	--	--	--	--	--	--	-80.8624	-0.76096
--	--	--	--	--	--	--	--	--	--	--	--	-81.1965	-0.75204
--	--	--	--	--	--	--	--	--	--	--	--	-81.5307	-0.75181
--	--	--	--	--	--	--	--	--	--	--	--	-81.8648	-0.75172
--	--	--	--	--	--	--	--	--	--	--	--	-82.1989	-0.75228
--	--	--	--	--	--	--	--	--	--	--	--	-82.5331	-0.74349
--	--	--	--	--	--	--	--	--	--	--	--	-82.8673	-0.74323
--	--	--	--	--	--	--	--	--	--	--	--	-83.2014	-0.74342
--	--	--	--	--	--	--	--	--	--	--	--	-83.5355	-0.7352
--	--	--	--	--	--	--	--	--	--	--	--	-83.8697	-0.73518
--	--	--	--	--	--	--	--	--	--	--	--	-84.2038	-0.73499
--	--	--	--	--	--	--	--	--	--	--	--	-84.5379	-0.74332
--	--	--	--	--	--	--	--	--	--	--	--	-84.8721	-0.74363
--	--	--	--	--	--	--	--	--	--	--	--	-85.2063	-0.73525
--	--	--	--	--	--	--	--	--	--	--	--	-85.5404	-0.7347
--	--	--	--	--	--	--	--	--	--	--	--	-85.8745	-0.73483
--	--	--	--	--	--	--	--	--	--	--	--	-86.2087	-0.71891
--	--	--	--	--	--	--	--	--	--	--	--	-86.5428	-0.7193
--	--	--	--	--	--	--	--	--	--	--	--	-86.8769	-0.71886
--	--	--	--	--	--	--	--	--	--	--	--	-87.2111	-0.72696
--	--	--	--	--	--	--	--	--	--	--	--	-87.5453	-0.72699
--	--	--	--	--	--	--	--	--	--	--	--	-87.8794	-0.72718
--	--	--	--	--	--	--	--	--	--	--	--	-88.2135	-0.72698
--	--	--	--	--	--	--	--	--	--	--	--	-88.5477	-0.73506
--	--	--	--	--	--	--	--	--	--	--	--	-88.8818	-0.7352
--	--	--	--	--	--	--	--	--	--	--	--	-89.2159	-0.7353
--	--	--	--	--	--	--	--	--	--	--	--	-89.5501	-0.72708
--	--	--	--	--	--	--	--	--	--	--	--	-89.8843	-0.73492
--	--	--	--	--	--	--	--	--	--	--	--	-90.2184	-0.74322
--	--	--	--	--	--	--	--	--	--	--	--	-90.5525	-0.74342
--	--	--	--	--	--	--	--	--	--	--	--	-90.8867	-0.73522
--	--	--	--	--	--	--	--	--	--	--	--	-91.2208	-0.73534
--	--	--	--	--	--	--	--	--	--	--	--	-91.5549	-0.73476
--	--	--	--	--	--	--	--	--	--	--	--	-91.8891	-0.7349
--	--	--	--	--	--	--	--	--	--	--	--	-92.2232	-0.73518
--	--	--	--	--	--	--	--	--	--	--	--	-92.5573	-0.73525
--	--	--	--	--	--	--	--	--	--	--	--	-92.8915	-0.72705
--	--	--	--	--	--	--	--	--	--	--	--	-93.2257	-0.72685
--	--	--	--	--	--	--	--	--	--	--	--	-93.5598	-0.7436
--	--	--	--	--	--	--	--	--	--	--	--	-93.894	-0.74349
--	--	--	--	--	--	--	--	--	--	--	--	-94.2281	-0.74356
--	--	--	--	--	--	--	--	--	--	--	--	-94.5622	-0.74318
--	--	--	--	--	--	--	--	--	--	--	--	-94.8963	-0.74356
--	--	--	--	--	--	--	--	--	--	--	--	-95.2305	-0.74363
--	--	--	--	--	--	--	--	--	--	--	--	-95.5647	-0.73511
--	--	--	--	--	--	--	--	--	--	--	--	-95.8988	-0.73539
--	--	--	--	--	--	--	--	--	--	--	--	-96.233	-0.73485
--	--	--	--	--	--	--	--	--	--	--	--	-96.5671	-0.73534
--	--	--	--	--	--	--	--	--	--	--	--	-96.9012	-0.72673
--	--	--	--	--	--	--	--	--	--	--	--	-97.2353	-0.72705
--	--	--	--	--	--	--	--	--	--	--	--	-97.5695	-0.73468
--	--	--	--	--	--	--	--	--	--	--	--	-97.9037	-0.74358
--	--	--	--	--	--	--	--	--	--	--	--	-98.2378	-0.73527
--	--	--	--	--	--	--	--	--	--	--	--	-98.572	-0.73527
--	--	--	--	--	--	--	--	--	--	--	--	-98.9061	-0.72698
--	--	--	--	--	--	--	--	--	--	--	--	-99.2402	-0.72708
--	--	--	--	--	--	--	--	--	--	--	--	-99.5743	-0.72691
--	--	--	--	--	--	--	--	--	--	--	--	-99.9085	-0.7271
--	--	--	--	--	--	--	--	--	--	--	--	-100.243	-0.73501
--	--	--	--	--	--	--	--	--	--	--	--	-100.577	-0.73516
--	--	--	--	--	--	--	--	--	--	--	--	-100.911	-0.73525
--	--	--	--	--	--	--	--	--	--	--	--	-101.245	-0.73527
--	--	--	--	--	--	--	--	--	--	--	--	-101.579	-0.7272
--	--	--	--	--	--	--	--	--	--	--	--	-101.913	-0.7268
--	--	--	--	--	--	--	--	--	--	--	--	-102.247	-0.72708
--	--	--	--	--	--	--	--	--	--	--	--	-102.582	-0.72698
--	--	--	--	--	--	--	--	--	--	--	--	-102.916	-0.71912
--	--	--	--	--	--	--	--	--	--	--	--	-103.25	-0.7186
--	--	--	--	--	--	--	--	--	--	--	--	-103.584	-0.72699
--	--	--	--	--	--	--	--	--	--	--	--	-103.918	-0.72724
--	--	--	--	--	--	--	--	--	--	--	--	-104.252	-0.719
--	--	--	--	--	--	--	--	--	--	--	--	-104.586	-0.72689
--	--	--	--	--	--	--	--	--	--	--	--	-104.921	-0.72671
--	--	--	--	--	--	--	--	--	--	--	--	-105.255	-0.71905
--	--	--	--	--	--	--	--	--	--	--	--	-105.589	-0.71902
--	--	--	--	--	--	--	--	--	--	--	--	-105.923	-0.70331
--	--	--	--	--	--	--	--	--	--	--	--	-106.257	-0.70322
--	--	--	--	--	--	--	--	--	--	--	--	-106.591	-0.71121
--	--	--	--	--	--	--	--	--	--	--	--	-106.925	-0.70376
--	--	--	--	--	--	--	--	--	--	--	--	-107.26	-0.6957
--	--	--	--	--	--	--	--	--	--	--	--	-107.594	-0.70322
--	--	--	--	--	--	--	--	--	--	--	--	-107.928	-0.70373
--	--	--	--	--	--	--	--	--	--	--	--	-108.262	-0.7037
--	--	--	--	--	--	--	--	--	--	--	--	-108.596	-0.6887
--	--	--	--	--	--	--	--	--	--	--	--	-108.93	-0.69596
--	--	--	--	--	--	--	--	--	--	--	--	-109.264	-0.69614
--	--	--	--	--	--	--	--	--	--	--	--	-109.599	-0.71121
--	--	--	--	--	--	--	--	--	--	--	--	-109.933	-0.70352
--	--	--	--	--	--	--	--	--	--	--	--	-110.267	-0.69565
--	--	--	--	--	--	--	--	--	--	--	--	-110.601	-0.6957
--	--	--	--	--	--	--	--	--	--	--	--	-110.935	-0.70371
--	--	--	--	--	--	--	--	--	--	--	--	-111.269	-0.70374
--	--	--	--	--	--	--	--	--	--	--	--	-111.603	-0.70378
--	--	--	--	--	--	--	--	--	--	--	--	-111.938	-0.70342
--	--	--	--	--	--	--	--	--	--	--	--	-112.272	-0.70349
--	--	--	--	--	--	--	--	--	--	--	--	-112.606	-0.70387
--	--	--	--	--	--	--	--	--	--	--	--	-112.94	-0.69612
--	--	--	--	--	--	--	--	--	--	--	--	-113.274	-0.68857
--	--	--	--	--	--	--	--	--	--	--	--	-113.608	-0.69581
--	--	--	--	--	--	--	--	--	--	--	--	-113.942	-0.70346
--	--	--	--	--	--	--	--	--	--	--	--	-114.277	-0.70351
--	--	--	--	--	--	--	--	--	--	--	--	-114.611	-0.69609
--	--	--	--	--	--	--	--	--	--	--	--	-114.945	-0.69585
--	--	--	--	--	--	--	--	--	--	--	--	-115.279	-0.70347
--	--	--	--	--	--	--	--	--	--	--	--	-115.613	-0.7038
--	--	--	--	--	--	--	--	--	--	--	--	-115.947	-0.70353
--	--	--	--	--	--	--	--	--	--	--	--	-116.281	-0.69612
--	--	--	--	--	--	--	--	--	--	--	--	-116.616	-0.69583
--	--	--	--	--	--	--	--	--	--	--	--	-116.95	-0.69567
--	--	--	--	--	--	--	--	--	--	--	--	-117.284	-0.70345
--	--	--	--	--	--	--	--	--	--	--	--	-117.618	-0.69605
--	--	--	--	--	--	--	--	--	--	--	--	-117.952	-0.69585
--	--	--	--	--	--	--	--	--	--	--	--	-118.286	-0.71123
--	--	--	--	--	--	--	--	--	--	--	--	-118.62	-0.70347
--	--	--	--	--	--	--	--	--	--	--	--	-118.955	-0.71127
--	--	--	--	--	--	--	--	--	--	--	--	-119.289	-0.71105
--	--	--	--	--	--	--	--	--	--	--	--	-119.623	-0.71925
--	--	--	--	--	--	--	--	--	--	--	--	-119.957	-0.71907
--	--	--	--	--	--	--	--	--	--	--	--	-120.291	-0.71922
--	--	--	--	--	--	--	--	--	--	--	--	-120.625	-0.71867
--	--	--	--	--	--	--	--	--	--	--	--	-120.959	-0.71909
--	--	--	--	--	--	--	--	--	--	--	--	-121.294	-0.71902
--	--	--	--	--	--	--	--	--	--	--	--	-121.628	-0.71923
--	--	--	--	--	--	--	--	--	--	--	--	-121.962	-0.71852
--	--	--	--	--	--	--	--	--	--	--	--	-122.296	-0.72687
--	--	--	--	--	--	--	--	--	--	--	--	-122.63	-0.71916
--	--	--	--	--	--	--	--	--	--	--	--	-122.964	-0.71942
--	--	--	--	--	--	--	--	--	--	--	--	-123.298	-0.71888
--	--	--	--	--	--	--	--	--	--	--	--	-123.633	-0.73522
--	--	--	--	--	--	--	--	--	--	--	--	-123.967	-0.73515
--	--	--	--	--	--	--	--	--	--	--	--	-124.301	-0.71949
--	--	--	--	--	--	--	--	--	--	--	--	-124.635	-0.72671
--	--	--	--	--	--	--	--	--	--	--	--	-124.969	-0.73501
--	--	--	--	--	--	--	--	--	--	--	--	-125.303	-0.72699
--	--	--	--	--	--	--	--	--	--	--	--	-125.637	-0.73546
--	--	--	--	--	--	--	--	--	--	--	--	-125.972	-0.73505
--	--	--	--	--	--	--	--	--	--	--	--	-126.306	-0.73511
--	--	--	--	--	--	--	--	--	--	--	--	-126.64	-0.73534
--	--	--	--	--	--	--	--	--	--	--	--	-126.974	-0.74325
--	--	--	--	--	--	--	--	--	--	--	--	-127.308	-0.735
--	--	--	--	--	--	--	--	--	--	--	--	-127.642	-0.7352
--	--	--	--	--	--	--	--	--	--	--	--	-127.976	-0.73519
--	--	--	--	--	--	--	--	--	--	--	--	-128.311	-0.72682
--	--	--	--	--	--	--	--	--	--	--	--	-128.645	-0.73501
--	--	--	--	--	--	--	--	--	--	--	--	-128.979	-0.73534
--	--	--	--	--	--	--	--	--	--	--	--	-129.313	-0.7354
--	--	--	--	--	--	--	--	--	--	--	--	-129.647	-0.73515
--	--	--	--	--	--	--	--	--	--	--	--	-129.981	-0.74342
--	--	--	--	--	--	--	--	--	--	--	--	-130.315	-0.74342
--	--	--	--	--	--	--	--	--	--	--	--	-130.65	-0.73544
--	--	--	--	--	--	--	--	--	--	--	--	-130.984	-0.73485
--	--	--	--	--	--	--	--	--	--	--	--	-131.318	-0.75232
--	--	--	--	--	--	--	--	--	--	--	--	-131.652	-0.7437
--	--	--	--	--	--	--	--	--	--	--	--	-131.986	-0.73509
--	--	--	--	--	--	--	--	--	--	--	--	-132.32	-0.73487
--	--	--	--	--	--	--	--	--	--	--	--	-132.654	-0.75213
--	--	--	--	--	--	--	--	--	--	--	--	-132.989	-0.75205
--	--	--	--	--	--	--	--	--	--	--	--	-133.323	-0.73501
--	--	--	--	--	--	--	--	--	--	--	--	-133.657	-0.75199
--	--	--	--	--	--	--	--	--	--	--	--	-133.991	-0.74388
--	--	--	--	--	--	--	--	--	--	--	--	-134.325	-0.7435
--	--	--	--	--	--	--	--	--	--	--	--	-134.659	-0.75215
--	--	--	--	--	--	--	--	--	--	--	--	-134.993	-0.75207
--	--	--	--	--	--	--	--	--	--	--	--	-135.328	-0.75199
--	--	--	--	--	--	--	--	--	--	--	--	-135.662	-0.77892
--	--	--	--	--	--	--	--	--	--	--	--	-135.996	-0.76069
--	--	--	--	--	--	--	--	--	--	--	--	-136.33	-0.76045
--	--	--	--	--	--	--	--	--	--	--	--	-136.664	-0.77845
--	--	--	--	--	--	--	--	--	--	--	--	-136.998	-0.77908
--	--	--	--	--	--	--	--	--	--	--	--	-137.332	-0.77908
--	--	--	--	--	--	--	--	--	--	--	--	-137.667	-0.77912
--	--	--	--	--	--	--	--	--	--	--	--	-138.001	-0.7785
--	--	--	--	--	--	--	--	--	--	--	--	-138.335	-0.78834
--	--	--	--	--	--	--	--	--	--	--	--	-138.669	-0.7884
--	--	--	--	--	--	--	--	--	--	--	--	-139.003	-0.78833
--	--	--	--	--	--	--	--	--	--	--	--	-139.337	-0.78793
--	--	--	--	--	--	--	--	--	--	--	--	-139.671	-0.788
--	--	--	--	--	--	--	--	--	--	--	--	-140.006	-0.78858
--	--	--	--	--	--	--	--	--	--	--	--	-140.34	-0.78813
--	--	--	--	--	--	--	--	--	--	--	--	-140.674	-0.7976
--	--	--	--	--	--	--	--	--	--	--	--	-141.008	-0.80792
--	--	--	--	--	--	--	--	--	--	--	--	-141.342	-0.79807
--	--	--	--	--	--	--	--	--	--	--	--	-141.676	-0.80772
--	--	--	--	--	--	--	--	--	--	--	--	-142.01	-0.80779
--	--	--	--	--	--	--	--	--	--	--	--	-142.345	-0.80747
--	--	--	--	--	--	--	--	--	--	--	--	-142.679	-0.79779
--	--	--	--	--	--	--	--	--	--	--	--	-143.013	-0.80748
--	--	--	--	--	--	--	--	--	--	--	--	-143.347	-0.81772
--	--	--	--	--	--	--	--	--	--	--	--	-143.681	-0.80755
--	--	--	--	--	--	--	--	--	--	--	--	-144.015	-0.79783
--	--	--	--	--	--	--	--	--	--	--	--	-144.349	-0.76925
--	--	--	--	--	--	--	--	--	--	--	--	-144.684	-0.75162
--	--	--	--	--	--	--	--	--	--	--	--	-145.018	-0.75148
--	--	--	--	--	--	--	--	--	--	--	--	-145.352	-0.72655
--	--	--	--	--	--	--	--	--	--	--	--	-145.686	-0.71055
--	--	--	--	--	--	--	--	--	--	--	--	-146.02	-0.71838
--	--	--	--	--	--	--	--	--	--	--	--	-146.354	-0.73476
--	--	--	--	--	--	--	--	--	--	--	--	-146.688	-0.72674
--	--	--	--	--	--	--	--	--	--	--	--	-147.023	-0.73504
--	--	--	--	--	--	--	--	--	--	--	--	-147.357	-0.73473
--	--	--	--	--	--	--	--	--	--	--	--	-147.691	-0.75138
--	--	--	--	--	--	--	--	--	--	--	--	-148.025	-0.74299
--	--	--	--	--	--	--	--	--	--	--	--	-148.359	-0.75165
--	--	--	--	--	--	--	--	--	--	--	--	-148.693	-0.76065
--	--	--	--	--	--	--	--	--	--	--	--	-149.027	-0.77846
--	--	--	--	--	--	--	--	--	--	--	--	-149.362	-0.75187
--	--	--	--	--	--	--	--	--	--	--	--	-149.696	-0.73467
--	--	--	--	--	--	--	--	--	--	--	--	-150.03	-0.74344
--	--	--	--	--	--	--	--	--	--	--	--	-150.364	-0.76027
--	--	--	--	--	--	--	--	--	--	--	--	-150.698	-0.7696
--	--	--	--	--	--	--	--	--	--	--	--	-151.032	-0.74327
--	--	--	--	--	--	--	--	--	--	--	--	-151.366	-0.74331
--	--	--	--	--	--	--	--	--	--	--	--	-151.701	-0.75187
--	--	--	--	--	--	--	--	--	--	--	--	-152.034	-0.76069
--	--	--	--	--	--	--	--	--	--	--	--	-152.369	-0.74325
--	--	--	--	--	--	--	--	--	--	--	--	-152.703	-0.75171
--	--	--	--	--	--	--	--	--	--	--	--	-153.037	-0.74319
--	--	--	--	--	--	--	--	--	--	--	--	-153.371	-0.73492
--	--	--	--	--	--	--	--	--	--	--	--	-153.705	-0.73496
--	--	--	--	--	--	--	--	--	--	--	--	-154.039	-0.72655
--	--	--	--	--	--	--	--	--	--	--	--	-154.374	-0.73496
--	--	--	--	--	--	--	--	--	--	--	--	-154.707	-0.73488
--	--	--	--	--	--	--	--	--	--	--	--	-155.042	-0.73513
--	--	--	--	--	--	--	--	--	--	--	--	-155.376	-0.7349
--	--	--	--	--	--	--	--	--	--	--	--	-155.71	-0.74366
--	--	--	--	--	--	--	--	--	--	--	--	-156.044	-0.74365
--	--	--	--	--	--	--	--	--	--	--	--	-156.379	-0.75201
--	--	--	--	--	--	--	--	--	--	--	--	-156.713	-0.75159
--	--	--	--	--	--	--	--	--	--	--	--	-157.047	-0.76048
--	--	--	--	--	--	--	--	--	--	--	--	-157.381	-0.76084
--	--	--	--	--	--	--	--	--	--	--	--	-157.715	-0.75227
--	--	--	--	--	--	--	--	--	--	--	--	-158.05	-0.76044
--	--	--	--	--	--	--	--	--	--	--	--	-158.383	-0.7605
--	--	--	--	--	--	--	--	--	--	--	--	-158.718	-0.76072
--	--	--	--	--	--	--	--	--	--	--	--	-159.052	-0.76079
[truncated: 414 more rows]

## Sheet: Fig3d
abs_E_max (mV nm^-1)	P_r (pC m^-1)	P_s (pC m^-1)
12.1436	0	0
15.0475	0	0
17.9514	0	0
21.1193	0	0
23.7592	0	0
26.3992	0.00833	0
30.359	0.01666	0.52057
33.2629	0.04789	0.5432
36.1668	0.09162	0.5432
39.5987	0.13743	0.56648
42.2386	0.19782	0.5626
45.6705	0.2228	0.57424
48.3105	0.24571	0.61304
51.4783	0.26653	0.6208
54.6463	0.29568	0.6208
57.8141	0.329	0.6208
60.4541	0.39355	0.62623
63.358	0.48517	0.62856
66.7899	0.53723	0.63244
69.6938	0.58304	0.64408
72.8617	0.62052	0.64796
81.8374	0.64551	0.64796
97.6769	0.64551	0.6468
113.516	0.64551	0.64796
131.996	0.64551	0.64951
147.835	0.64551	0.64835
166.315	0.64551	0.6468
