# Supplementary material for: Electronic ferroelectricity in monolayer graphene moiré superlattices
Source: Nat Commun. 2024 Dec 30;15:10905. doi: 10.1038/s41467-024-55281-z (PMC11685881; doi:10.1038/s41467-024-55281-z)
Supplement: Supplementary file 7 — Source Data Figure 4 [file 41467_2024_55281_MOESM7_ESM.xlsx]

## Sheet: Fig4a
2.2 K		20 K		40 K		60 K		80 K		100 K		120 K		140 K		160 K		180 K		200 K		220 K		240 K		260 K		280 K		300 K
E (mV nm^-1)	P_2D (pC m^-1)	E (mV nm^-1)	P_2D (pC m^-1)	E (mV nm^-1)	P_2D (pC m^-1)	E (mV nm^-1)	P_2D (pC m^-1)	E (mV nm^-1)	P_2D (pC m^-1)	E (mV nm^-1)	P_2D (pC m^-1)	E (mV nm^-1)	P_2D (pC m^-1)	E (mV nm^-1)	P_2D (pC m^-1)	E (mV nm^-1)	P_2D (pC m^-1)	E (mV nm^-1)	P_2D (pC m^-1)	E (mV nm^-1)	P_2D (pC m^-1)	E (mV nm^-1)	P_2D (pC m^-1)	E (mV nm^-1)	P_2D (pC m^-1)	E (mV nm^-1)	P_2D (pC m^-1)	E (mV nm^-1)	P_2D (pC m^-1)	E (mV nm^-1)	P_2D (pC m^-1)
80.4622	0.71902	80.4622	0.71124	80.4622	0.68862	80.4622	0.7036	80.4622	0.66087	80.4622	0.6173	80.4622	0.5692	80.4622	0.52758	79.553	0.47427	80.4622	0.47066	80.4622	0.42484	80.4622	0.40132	80.4622	0.29056	80.4622	0.27122	80.4622	0.21579	80.4622	0.22232
80.0076	0.6962	80.0076	0.68883	80.0076	0.67429	80.0076	0.69636	80.0076	0.64771	80.0076	0.60585	80.0076	0.56382	80.0076	0.51529	79.0985	0.46097	80.0076	0.46407	80.0076	0.41906	80.0076	0.39413	80.0076	0.27822	80.0076	0.26464	80.0076	0.20694	80.0076	0.21644
79.553	0.68126	79.553	0.68166	79.553	0.65399	79.553	0.67461	79.553	0.6415	79.553	0.59454	79.553	0.54056	79.553	0.49963	78.6438	0.45133	79.553	0.44812	79.553	0.40605	79.553	0.3826	79.553	0.26797	79.553	0.25236	79.553	0.19925	79.553	0.20873
79.0985	0.6608	79.0985	0.6611	79.0985	0.64792	79.0985	0.6543	79.0985	0.62333	79.0985	0.57393	79.0985	0.53188	79.0985	0.48461	78.1893	0.43915	79.0985	0.44504	79.0985	0.39407	79.0985	0.36746	79.0985	0.25741	79.0985	0.24306	79.0985	0.19276	79.0985	0.20427
78.6438	0.64772	78.6438	0.64157	78.6438	0.62935	78.6438	0.63516	78.6438	0.60588	78.6438	0.5594	78.6438	0.51934	78.6438	0.47072	77.7348	0.42766	78.6438	0.43347	78.6438	0.38262	78.6438	0.35557	78.6438	0.23952	78.6438	0.23433	78.6438	0.18575	78.6438	0.20554
78.1893	0.63531	78.1893	0.62328	78.1893	0.60059	78.1893	0.62925	78.1893	0.58924	78.1893	0.55469	78.1893	0.51529	78.1893	0.4675	77.2801	0.41956	78.1893	0.41947	78.1893	0.36953	78.1893	0.34243	78.1893	0.23015	78.1893	0.22531	78.1893	0.17954	78.1893	0.20622
77.7348	0.61712	77.7348	0.61719	77.7348	0.6	77.7348	0.61736	77.7348	0.58929	77.7348	0.54067	77.7348	0.49606	77.7348	0.45452	76.8256	0.41157	77.7348	0.40644	77.7348	0.35564	77.7348	0.3335	77.7348	0.22234	77.7348	0.21715	77.7348	0.17513	77.7348	0.20113
77.2801	0.61124	77.2801	0.60016	77.2801	0.58952	77.2801	0.60029	77.2801	0.57405	77.2801	0.53188	77.2801	0.48472	77.2801	0.43929	76.3709	0.40144	77.2801	0.39654	77.2801	0.34627	77.2801	0.32389	77.2801	0.21026	77.2801	0.20816	77.2801	0.17108	77.2801	0.19505
76.8256	0.58949	76.8256	0.57896	76.8256	0.56891	76.8256	0.58937	76.8256	0.55931	76.8256	0.51936	76.8256	0.4739	76.8256	0.42768	75.9164	0.39187	76.8256	0.38685	76.8256	0.33536	76.8256	0.313	76.8256	0.20433	76.8256	0.20349	76.8256	0.16796	76.8256	0.18996
76.3709	0.56911	76.3709	0.56905	76.3709	0.55468	76.3709	0.57397	76.3709	0.54518	76.3709	0.50342	76.3709	0.46726	76.3709	0.41663	75.4617	0.38267	76.3709	0.37822	76.3709	0.32529	76.3709	0.30416	76.3709	0.1939	76.3709	0.19873	76.3709	0.16882	76.3709	0.18628
75.9164	0.55899	75.9164	0.55435	75.9164	0.54977	75.9164	0.56895	75.9164	0.54078	75.9164	0.49593	75.9164	0.45775	75.9164	0.41145	75.0072	0.37375	75.9164	0.36758	75.9164	0.31452	75.9164	0.29338	75.9164	0.18895	75.9164	0.1906	75.9164	0.16848	75.9164	0.18205
75.4617	0.54499	75.4617	0.54525	75.4617	0.53628	75.4617	0.55476	75.4617	0.53201	75.4617	0.48834	75.4617	0.44515	75.4617	0.40139	74.5525	0.36553	75.4617	0.35949	75.4617	0.30566	75.4617	0.28313	75.4617	0.18008	75.4617	0.18677	75.4617	0.16631	75.4617	0.17857
75.0072	0.53203	75.0072	0.52763	75.0072	0.52759	75.0072	0.53637	75.0072	0.51533	75.0072	0.48103	75.0072	0.43637	75.0072	0.39193	74.098	0.35963	75.0072	0.34987	75.0072	0.29468	75.0072	0.27363	75.0072	0.17383	75.0072	0.18308	75.0072	0.1642	75.0072	0.17519
74.5525	0.51939	74.5525	0.51934	74.5525	0.51126	74.5525	0.53201	74.5525	0.50325	74.5525	0.46751	74.5525	0.42779	74.5525	0.38057	73.6433	0.34992	74.5525	0.34073	74.5525	0.28702	74.5525	0.26484	74.5525	0.16676	74.5525	0.17956	74.5525	0.16258	74.5525	0.17339
74.098	0.51113	74.098	0.51115	74.098	0.50347	74.098	0.52762	74.098	0.4956	74.098	0.4576	74.098	0.41664	74.098	0.37189	73.1888	0.34071	74.098	0.33201	74.098	0.27595	74.098	0.25643	74.098	0.1614	74.098	0.17337	74.098	0.16223	74.098	0.1716
73.6433	0.50711	73.6433	0.50347	73.6433	0.49935	73.6433	0.51525	73.6433	0.48838	73.6433	0.44827	73.6433	0.41142	73.6433	0.36345	72.7341	0.33373	73.6433	0.32389	73.6433	0.26792	73.6433	0.24771	73.6433	0.1549	73.6433	0.17063	73.6433	0.16094	73.6433	0.16841
73.1888	0.49928	73.1888	0.4919	73.1888	0.48813	73.1888	0.50314	73.1888	0.47767	73.1888	0.44194	73.1888	0.40146	73.1888	0.35554	72.2796	0.32541	73.1888	0.31602	73.1888	0.25954	73.1888	0.23877	73.1888	0.14997	73.1888	0.16802	73.1888	0.15905	73.1888	0.16543
72.7341	0.48125	72.7341	0.47754	72.7341	0.4707	72.7341	0.49563	72.7341	0.46746	72.7341	0.43316	72.7341	0.3918	72.7341	0.3481	71.8249	0.31922	72.7341	0.30728	72.7341	0.24965	72.7341	0.23031	72.7341	0.14298	72.7341	0.16424	72.7341	0.1556	72.7341	0.16258
72.2796	0.47048	72.2796	0.47065	72.2796	0.46426	72.2796	0.48116	72.2796	0.46065	72.2796	0.42211	72.2796	0.38267	72.2796	0.33733	71.3704	0.31156	72.2796	0.29874	72.2796	0.2413	72.2796	0.22156	72.2796	0.13901	72.2796	0.15985	72.2796	0.15448	72.2796	0.16423
71.8249	0.46723	71.8249	0.46407	71.8249	0.4577	71.8249	0.4777	71.8249	0.45131	71.8249	0.41418	71.8249	0.37619	71.8249	0.3288	70.9159	0.30295	71.8249	0.29065	71.8249	0.23197	71.8249	0.2136	71.8249	0.13316	71.8249	0.15755	71.8249	0.15381	71.8249	0.16252
71.3704	0.4607	71.3704	0.45456	71.3704	0.44801	71.3704	0.46424	71.3704	0.44219	71.3704	0.40637	71.3704	0.36962	71.3704	0.32074	70.4612	0.29477	71.3704	0.28318	71.3704	0.22401	71.3704	0.20493	71.3704	0.12943	71.3704	0.15492	71.3704	0.15166	71.3704	0.15865
70.9159	0.44822	70.9159	0.44209	70.9159	0.43906	70.9159	0.45418	70.9159	0.43332	70.9159	0.40139	70.9159	0.36142	70.9159	0.3101	70.0067	0.28448	70.9159	0.27483	70.9159	0.21653	70.9159	0.19692	70.9159	0.12443	70.9159	0.15199	70.9159	0.15093	70.9159	0.15456
70.4612	0.44212	70.4612	0.43327	70.4612	0.43042	70.4612	0.44803	70.4612	0.42492	70.4612	0.3942	70.4612	0.35169	70.4612	0.30424	69.552	0.27725	70.4612	0.26593	70.4612	0.20893	70.4612	0.18839	70.4612	0.11944	70.4612	0.14952	70.4612	0.14955	70.4612	0.15133
70.0067	0.43618	70.0067	0.42475	70.0067	0.41676	70.0067	0.43601	70.0067	0.41407	70.0067	0.38028	70.0067	0.34076	70.0067	0.29467	69.0975	0.27042	70.0067	0.2565	70.0067	0.19698	70.0067	0.17812	70.0067	0.1121	70.0067	0.14562	70.0067	0.1459	70.0067	0.14924
69.552	0.42482	69.552	0.41947	69.552	0.41143	69.552	0.42489	69.552	0.40896	69.552	0.37172	69.552	0.33213	69.552	0.28697	68.6429	0.26068	69.552	0.24868	69.552	0.19008	69.552	0.17118	69.552	0.10802	69.552	0.14205	69.552	0.14211	69.552	0.14725
69.0975	0.41146	69.0975	0.40636	69.0975	0.40398	69.0975	0.41675	69.0975	0.40137	69.0975	0.36344	69.0975	0.32552	69.0975	0.27839	68.1883	0.25457	69.0975	0.24047	69.0975	0.18163	69.0975	0.16389	69.0975	0.10224	69.0975	0.13843	69.0975	0.13932	69.0975	0.14429
68.6429	0.40387	68.6429	0.39902	68.6429	0.39431	68.6429	0.41418	68.6429	0.39167	68.6429	0.35558	68.6429	0.3192	68.6429	0.2704	67.7337	0.24698	68.6429	0.23282	68.6429	0.17349	68.6429	0.15642	68.6429	0.09785	68.6429	0.13474	68.6429	0.13612	68.6429	0.14267
68.1883	0.39174	68.1883	0.39169	68.1883	0.38491	68.1883	0.40644	68.1883	0.38043	68.1883	0.34811	68.1883	0.31167	68.1883	0.26274	67.2792	0.23876	68.1883	0.2256	68.1883	0.16633	68.1883	0.14897	68.1883	0.0934	68.1883	0.13344	68.1883	0.13284	68.1883	0.14084
67.7337	0.38725	67.7337	0.38052	67.7337	0.37604	67.7337	0.39655	67.7337	0.37385	67.7337	0.34071	67.7337	0.30434	67.7337	0.25449	66.8245	0.23109	67.7337	0.21798	67.7337	0.15797	67.7337	0.14185	67.7337	0.08855	67.7337	0.13073	67.7337	0.13063	67.7337	0.13935
67.2792	0.3804	67.2792	0.37605	67.2792	0.37176	67.2792	0.3849	67.2792	0.36766	67.2792	0.33047	67.2792	0.29333	67.2792	0.24595	66.37	0.22401	67.2792	0.20958	67.2792	0.1507	67.2792	0.13423	67.2792	0.0841	67.2792	0.12738	67.2792	0.12962	67.2792	0.13671
66.8245	0.37174	66.8245	0.36757	66.8245	0.3656	66.8245	0.37813	66.8245	0.36138	66.8245	0.32395	66.8245	0.28566	66.8245	0.23879	65.9153	0.21514	66.8245	0.20193	66.8245	0.14277	66.8245	0.12642	66.8245	0.0802	66.8245	0.12494	66.8245	0.12785	66.8245	0.13532
66.37	0.36342	66.37	0.35954	66.37	0.35556	66.37	0.3697	66.37	0.3517	66.37	0.31762	66.37	0.27726	66.37	0.23028	65.4608	0.20767	66.37	0.19468	66.37	0.13481	66.37	0.11929	66.37	0.07561	66.37	0.12152	66.37	0.12499	66.37	0.13448
65.9153	0.35553	65.9153	0.35155	65.9153	0.34799	65.9153	0.36557	65.9153	0.34074	65.9153	0.31008	65.9153	0.27034	65.9153	0.22176	65.0063	0.20007	65.9153	0.18736	65.9153	0.12745	65.9153	0.11214	65.9153	0.07173	65.9153	0.11843	65.9153	0.12237	65.9153	0.1323
65.4608	0.3499	65.4608	0.34626	65.4608	0.33894	65.4608	0.35364	65.4608	0.33376	65.4608	0.30147	65.4608	0.26378	65.4608	0.21449	64.5516	0.19179	65.4608	0.17916	65.4608	0.11976	65.4608	0.10493	65.4608	0.06799	65.4608	0.11611	65.4608	0.12054	65.4608	0.12995
65.0063	0.3425	65.0063	0.33729	65.0063	0.332	65.0063	0.34439	65.0063	0.32552	65.0063	0.29341	65.0063	0.25558	65.0063	0.20703	64.0971	0.18534	65.0063	0.17167	65.0063	0.11215	65.0063	0.09799	65.0063	0.06457	65.0063	0.1135	65.0063	0.11881	65.0063	0.12791
64.5516	0.33392	64.5516	0.32711	64.5516	0.32721	64.5516	0.33722	64.5516	0.31917	64.5516	0.28439	64.5516	0.24877	64.5516	0.19892	63.6424	0.1778	64.5516	0.1631	64.5516	0.10477	64.5516	0.09129	64.5516	0.0614	64.5516	0.10967	64.5516	0.11714	64.5516	0.12564
64.0971	0.32539	64.0971	0.32228	64.0971	0.31919	64.0971	0.33039	64.0971	0.31139	64.0971	0.27837	64.0971	0.24048	64.0971	0.1902	63.1879	0.16942	64.0971	0.15576	64.0971	0.09744	64.0971	0.08503	64.0971	0.05871	64.0971	0.10656	64.0971	0.11692	64.0971	0.12327
63.6424	0.32068	63.6424	0.31762	63.6424	0.30995	63.6424	0.32552	63.6424	0.30144	63.6424	0.27027	63.6424	0.23115	63.6424	0.18224	62.7332	0.16152	63.6424	0.1479	63.6424	0.0903	63.6424	0.07904	63.6424	0.05629	63.6424	0.10472	63.6424	0.11544	63.6424	0.12039
63.1879	0.31308	63.1879	0.30863	63.1879	0.30012	63.1879	0.31604	63.1879	0.29608	63.1879	0.26164	63.1879	0.22326	63.1879	0.17444	62.2787	0.15392	63.1879	0.1409	63.1879	0.08314	63.1879	0.07352	63.1879	0.05451	63.1879	0.10213	63.1879	0.11366	63.1879	0.11857
62.7332	0.30568	62.7332	0.29999	62.7332	0.29215	62.7332	0.30865	62.7332	0.287	62.7332	0.25351	62.7332	0.21591	62.7332	0.16644	61.824	0.14635	62.7332	0.13345	62.7332	0.07617	62.7332	0.06915	62.7332	0.05337	62.7332	0.09856	62.7332	0.11268	62.7332	0.11735
62.2787	0.29735	62.2787	0.29083	62.2787	0.28693	62.2787	0.29874	62.2787	0.2809	62.2787	0.24686	62.2787	0.20907	62.2787	0.15878	61.3695	0.13891	62.2787	0.12574	62.2787	0.0694	62.2787	0.06662	62.2787	0.05322	62.2787	0.09611	62.2787	0.1119	62.2787	0.11651
61.824	0.28945	61.824	0.28324	61.824	0.28079	61.824	0.29078	61.824	0.27261	61.824	0.24056	61.824	0.20066	61.824	0.15035	60.9148	0.13135	61.824	0.11802	61.824	0.06304	61.824	0.06738	61.824	0.05432	61.824	0.09243	61.824	0.11021	61.824	0.11591
61.3695	0.28203	61.3695	0.27719	61.3695	0.27255	61.3695	0.2845	61.3695	0.26268	61.3695	0.232	61.3695	0.19237	61.3695	0.14186	60.4603	0.12364	61.3695	0.11047	61.3695	0.05707	61.3695	0.07336	61.3695	0.0572	61.3695	0.09001	61.3695	0.10942	61.3695	0.1144
60.9148	0.27487	60.9148	0.27038	60.9148	0.2628	60.9148	0.27608	60.9148	0.25465	60.9148	0.22331	60.9148	0.18479	60.9148	0.13406	60.0057	0.11578	60.9148	0.10313	60.9148	0.05207	60.9148	0.08762	60.9148	0.06394	60.9148	0.08691	60.9148	0.10822	60.9148	0.11364
60.4603	0.26585	60.4603	0.26268	60.4603	0.25462	60.4603	0.2692	60.4603	0.24781	60.4603	0.21459	60.4603	0.17678	60.4603	0.12602	59.5511	0.10807	60.4603	0.09573	60.4603	0.04862	60.4603	0.11375	60.4603	0.07588	60.4603	0.0841	60.4603	0.10589	60.4603	0.11304
60.0057	0.25852	60.0057	0.2526	60.0057	0.24776	60.0057	0.26062	60.0057	0.24055	60.0057	0.20704	60.0057	0.16858	60.0057	0.11829	57.7328	0.07905	60.0057	0.08861	60.0057	0.04796	60.0057	0.16174	60.0057	0.1016	60.0057	0.08118	60.0057	0.10457	60.0057	0.1125
59.5511	0.25063	59.5511	0.24407	59.5511	0.24045	59.5511	0.25255	59.5511	0.23285	59.5511	0.19949	59.5511	0.16112	59.5511	0.11046	57.2782	0.07225	59.5511	0.08143	59.5511	0.0527	59.5511	0.28726	59.5511	0.16164	59.5511	0.07864	59.5511	0.10292	59.5511	0.11206
59.0965	0.24503	59.0965	0.23791	59.0965	0.23286	59.0965	0.24508	59.0965	0.22478	59.0965	0.19185	59.0965	0.15281	59.0965	0.1023	56.8236	0.06578	59.0965	0.07445	57.7328	-0.10176	58.642	-0.23436	58.1874	-0.17602	58.1874	0.07195	58.1874	0.09708	58.1874	0.10698
58.642	0.23533	58.642	0.23041	58.642	0.22408	58.642	0.23792	58.642	0.2159	58.642	0.1833	58.642	0.14502	58.642	0.09449	56.3691	0.0598	58.642	0.06761	57.2782	-0.06924	58.1874	-0.12056	57.7328	-0.10643	57.7328	0.07005	57.7328	0.09412	57.7328	0.1054
58.1874	0.22557	58.1874	0.22331	58.1874	0.2159	58.1874	0.22867	58.1874	0.20771	58.1874	0.17583	58.1874	0.13685	58.1874	0.08662	55.9144	0.05471	58.1874	0.0611	56.8236	-0.06079	57.7328	-0.08815	57.2782	-0.08153	57.2782	0.06827	57.2782	0.09218	57.2782	0.10275
57.7328	0.21875	57.7328	0.21516	57.7328	0.2077	57.7328	0.22104	57.7328	0.20001	57.7328	0.16767	57.7328	0.12951	57.7328	0.07907	55.4599	0.0512	57.7328	0.05507	56.3691	-0.05988	57.2782	-0.07589	56.8236	-0.06984	56.8236	0.06668	56.8236	0.08999	56.8236	0.10127
57.2782	0.21168	57.2782	0.20702	57.2782	0.20003	57.2782	0.21374	57.2782	0.19297	57.2782	0.15999	57.2782	0.12157	57.2782	0.07168	55.0052	0.05108	57.2782	0.05001	55.9144	-0.06205	56.8236	-0.07171	56.3691	-0.06442	56.3691	0.06516	56.3691	0.08818	56.3691	0.1004
56.8236	0.20508	56.8236	0.19822	56.8236	0.19247	56.8236	0.20639	56.8236	0.18478	56.8236	0.15211	56.8236	0.11377	56.8236	0.06461	54.5507	0.05675	56.8236	0.04639	55.4599	-0.06561	56.3691	-0.07111	55.9144	-0.06187	55.9144	0.06357	55.9144	0.08623	55.9144	0.09825
56.3691	0.1964	56.3691	0.19077	56.3691	0.18428	56.3691	0.19821	56.3691	0.17629	56.3691	0.1441	56.3691	0.1058	56.3691	0.0579	54.096	0.07368	56.3691	0.04594	55.0052	-0.06974	55.9144	-0.07242	55.4599	-0.06138	55.4599	0.0633	55.4599	0.08442	55.4599	0.09724
55.9144	0.18689	55.9144	0.18269	55.9144	0.17588	55.9144	0.18959	55.9144	0.16899	55.9144	0.13572	55.9144	0.09774	55.9144	0.05199	53.6415	0.12302	55.9144	0.05301	54.5507	-0.0741	55.4599	-0.07486	55.0052	-0.06202	55.0052	0.06294	55.0052	0.08209	55.0052	0.09653
55.4599	0.17881	55.4599	0.17445	55.4599	0.16817	55.4599	0.18078	55.4599	0.1611	55.4599	0.12797	55.4599	0.09007	55.4599	0.04778	52.7323	-0.22532	55.4599	0.08543	54.096	-0.07866	55.0052	-0.07815	54.5507	-0.06325	54.5507	0.06309	54.5507	0.08038	54.5507	0.09497
55.0052	0.17126	55.0052	0.1669	55.0052	0.1599	55.0052	0.17352	55.0052	0.1528	55.0052	0.12002	55.0052	0.08255	55.0052	0.04643	52.2776	-0.10084	55.0052	0.49858	53.6415	-0.08335	54.5507	-0.0818	54.096	-0.06494	54.096	0.064	54.096	0.07824	54.096	0.09511
54.5507	0.16399	54.5507	0.15875	54.5507	0.15213	54.5507	0.166	54.5507	0.14439	54.5507	0.11198	54.5507	0.0753	54.5507	0.05049	51.8231	-0.07334	54.5507	-0.14177	53.1868	-0.08805	54.096	-0.08587	53.6415	-0.06699	53.6415	0.06861	53.6415	0.07672	53.6415	0.09527
54.096	0.15615	54.096	0.15147	54.096	0.1437	54.096	0.15837	54.096	0.13632	54.096	0.10399	54.096	0.06832	54.096	0.06388	50.0047	-0.06681	54.096	-0.07634	52.7323	-0.09296	53.6415	-0.09027	53.1868	-0.0692	53.1868	0.07688	53.1868	0.0751	53.1868	0.09649
53.6415	0.14796	53.6415	0.14313	53.6415	0.1357	53.6415	0.15006	53.6415	0.12849	53.6415	0.0959	53.6415	0.06138	53.6415	0.10148	49.5502	-0.07066	53.6415	-0.06291	52.2776	-0.09798	53.1868	-0.09485	52.7323	-0.07156	52.7323	0.0923	52.7323	0.07364	52.7323	0.0979
53.1868	0.13976	53.1868	0.13487	53.1868	0.12749	53.1868	0.14189	53.1868	0.12091	53.1868	0.08821	53.1868	0.05474	53.1868	0.23501	49.0956	-0.07495	53.1868	-0.0603	51.8231	-0.10294	52.7323	-0.09946	52.2776	-0.07399	52.2776	0.12234	52.2776	0.07205	52.2776	0.10117
52.7323	0.13193	52.7323	0.12679	52.7323	0.11978	52.7323	0.13344	52.7323	0.11272	52.7323	0.08083	52.7323	0.04908	52.2776	-0.23935	48.641	-0.07991	52.7323	-0.06131	50.0047	-0.12382	52.2776	-0.10404	51.8231	-0.07649	51.8231	0.19157	51.8231	0.07057	51.8231	0.10426
52.2776	0.12433	52.2776	0.11889	52.2776	0.11182	52.2776	0.12555	52.2776	0.10427	52.2776	0.0733	52.2776	0.04449	51.8231	-0.11208	41.3675	-0.17294	52.2776	-0.0641	49.5502	-0.12912	51.8231	-0.10873	50.0047	-0.08677	50.0047	-0.17106	50.0047	0.06209	50.0047	0.14203
51.8231	0.11639	51.8231	0.11086	51.8231	0.1038	51.8231	0.11786	51.8231	0.09618	51.8231	0.06596	51.8231	0.04206	51.3686	-0.0751	40.913	-0.17962	51.8231	-0.06778	49.0956	-0.13447	51.3686	-0.11308	49.5502	-0.08935	49.5502	-0.12593	49.5502	0.06039	49.5502	0.15595
51.3686	0.10828	51.3686	0.10284	51.3686	0.09531	51.3686	0.10954	51.3686	0.08835	51.3686	0.05898	51.3686	0.04418	50.9139	-0.06307	40.4583	-0.18524	51.3686	-0.07174	48.641	-0.13967	50.9139	-0.11755	49.0956	-0.09186	49.0956	-0.10452	49.0956	0.05937	49.0956	0.17479
50.9139	0.09972	50.9139	0.09462	50.9139	0.08718	50.9139	0.10136	50.9139	0.08074	50.9139	0.05274	50.9139	0.05652	50.4594	-0.06144	40.0038	-0.19172	50.9139	-0.07617	41.3675	-0.21793	50.4594	-0.12238	48.641	-0.09452	48.641	-0.09307	48.641	0.05885	48.641	0.2144
50.4594	0.09147	50.4594	0.08637	50.4594	0.07936	50.4594	0.09342	50.4594	0.07309	50.4594	0.04752	50.4594	0.10725	50.0047	-0.06408	39.5491	-0.19751	50.4594	-0.081	40.913	-0.22383	50.0047	-0.1271	41.3675	-0.13413	41.3675	-0.08595	41.3675	-0.07021	36.3671	-0.22053
50.0047	0.08381	50.0047	0.0789	50.0047	0.07176	50.0047	0.08558	50.0047	0.06566	50.0047	0.04416	49.5502	-0.0972	49.5502	-0.06785	39.0946	-0.2043	50.0047	-0.08577	40.4583	-0.22769	49.5502	-0.13149	40.913	-0.13612	40.913	-0.08793	40.913	-0.06741	35.9126	-0.17859
49.5502	0.07631	49.5502	0.07145	49.5502	0.06434	49.5502	0.07767	49.5502	0.05841	49.5502	0.04412	49.0956	-0.06253	49.0956	-0.07173	38.6401	-0.20953	49.5502	-0.09091	40.0038	-0.23183	49.0956	-0.13615	40.4583	-0.13876	40.4583	-0.08982	40.4583	-0.0658	35.4579	-0.15196
49.0956	0.06899	49.0956	0.06389	49.0956	0.05764	49.0956	0.06993	49.0956	0.05188	49.0956	0.05097	48.641	-0.0555	48.641	-0.07566	38.1854	-0.21512	49.0956	-0.09611	39.5491	-0.23512	48.641	-0.14086	40.0038	-0.1411	40.0038	-0.09176	40.0038	-0.06505	35.0034	-0.13522
48.641	0.06156	48.641	0.05654	48.641	0.05212	48.641	0.06254	48.641	0.04645	48.641	0.07071	48.1864	-0.05501	48.1864	-0.07981	37.7309	-0.22083	48.641	-0.10151	39.0946	-0.23945	48.1864	-0.14486	39.5491	-0.14326	39.5491	-0.09362	39.5491	-0.06507	34.5487	-0.12586
48.1864	0.05442	48.1864	0.05012	48.1864	0.04872	48.1864	0.05549	48.1864	0.04268	48.1864	0.14666	47.7319	-0.05702	47.7319	-0.0841	37.2762	-0.2278	48.1864	-0.107	38.6401	-0.24489	47.7319	-0.14919	39.0946	-0.14615	39.0946	-0.09538	39.0946	-0.06542	34.0942	-0.11968
47.7319	0.04878	47.7319	0.04534	47.7319	0.0496	47.7319	0.04936	47.7319	0.04258	47.2772	-0.10252	47.2772	-0.06044	47.2772	-0.08867	36.8217	-0.23354	47.7319	-0.11231	38.1854	-0.24768	47.2772	-0.15341	38.6401	-0.14811	38.6401	-0.09752	38.6401	-0.06599	33.6395	-0.11545
47.2772	0.04563	47.2772	0.04265	47.2772	0.0585	47.2772	0.04455	47.2772	0.0501	46.8227	-0.06192	46.8227	-0.06465	46.8227	-0.09378	36.3671	-0.23948	47.2772	-0.11799	37.7309	-0.25042	46.8227	-0.15745	38.1854	-0.15054	38.1854	-0.09926	38.1854	-0.06699	33.185	-0.11281
46.8227	0.04531	46.8227	0.04684	46.8227	0.06418	46.8227	0.04192	46.8227	0.06932	46.368	-0.05339	46.368	-0.06953	46.368	-0.09919	35.9126	-0.24494	46.8227	-0.12355	37.2762	-0.25432	46.368	-0.16168	37.7309	-0.15227	37.7309	-0.10131	37.7309	-0.06827	32.7304	-0.11089
46.368	0.05304	46.368	0.06009	46.368	0.12422	46.368	0.04569	46.368	0.15728	45.9135	-0.05314	45.9135	-0.07453	45.9135	-0.10458	35.4579	-0.25052	46.368	-0.12921	36.8217	-0.25741	45.9135	-0.16546	37.2762	-0.15441	37.2762	-0.10286	37.2762	-0.06966	32.2758	-0.10997
45.9135	0.06361	45.9135	0.07492	45.0043	-0.22688	45.9135	0.05785	45.9135	-0.44417	45.459	-0.0558	45.459	-0.07982	45.459	-0.11041	35.0034	-0.25638	45.9135	-0.13476	36.3671	-0.26043	45.459	-0.17073	36.8217	-0.15675	36.8217	-0.10485	36.8217	-0.07139	31.8212	-0.10998
45.459	0.11922	45.459	0.52826	44.5498	-0.06953	45.459	0.09885	45.459	-0.08886	45.0043	-0.05997	45.0043	-0.08543	45.0043	-0.11674	34.5487	-0.26155	45.459	-0.14052	35.9126	-0.26457	45.0043	-0.17384	36.3671	-0.1594	36.3671	-0.1069	36.3671	-0.07304	31.3666	-0.11039
44.0951	-0.0829	45.0043	-0.30667	44.0951	-0.0535	44.5498	-0.22457	45.0043	-0.05721	44.5498	-0.0649	44.5498	-0.09141	44.5498	-0.12263	34.0942	-0.268	45.0043	-0.14592	35.4579	-0.26906	44.5498	-0.17806	35.9126	-0.16134	35.9126	-0.1089	35.9126	-0.075	30.912	-0.11055
43.6406	-0.05122	44.5498	-0.07528	43.6406	-0.05295	44.0951	-0.07305	44.5498	-0.05144	44.0951	-0.07004	44.0951	-0.09744	44.0951	-0.12919	33.6395	-0.27358	44.5498	-0.15202	35.0034	-0.2713	44.0951	-0.18206	35.4579	-0.16255	35.4579	-0.11055	35.4579	-0.07688	30.4575	-0.11108
43.1859	-0.04847	44.0951	-0.05081	43.1859	-0.05671	43.6406	-0.05281	44.0951	-0.05247	43.6406	-0.07555	43.6406	-0.10342	43.6406	-0.13562	33.185	-0.27948	44.0951	-0.15829	34.5487	-0.27472	43.6406	-0.18574	35.0034	-0.16459	35.0034	-0.11224	35.0034	-0.07896	30.0029	-0.11204
42.7314	-0.05238	43.6406	-0.04885	42.7314	-0.06176	43.1859	-0.05052	43.6406	-0.056	43.1859	-0.08149	43.1859	-0.10967	43.1859	-0.1421	32.7304	-0.28437	43.6406	-0.1647	34.0942	-0.27828	43.1859	-0.18942	34.5487	-0.16709	34.5487	-0.11404	34.5487	-0.08093	29.5483	-0.11325
42.2767	-0.05694	43.1859	-0.05176	42.2767	-0.06737	42.7314	-0.05311	43.1859	-0.06062	42.7314	-0.08748	42.7314	-0.11575	42.7314	-0.14893	32.2758	-0.29057	43.1859	-0.16931	33.6395	-0.28192	42.7314	-0.19443	34.0942	-0.1693	34.0942	-0.1158	34.0942	-0.08302	29.0937	-0.11439
41.8222	-0.06105	42.7314	-0.05647	41.8222	-0.07327	42.2767	-0.05752	42.7314	-0.06592	42.2767	-0.0939	42.2767	-0.12242	42.2767	-0.15529	31.8212	-0.29332	42.7314	-0.17518	33.185	-0.28428	42.2767	-0.19744	33.6395	-0.17058	33.6395	-0.11793	33.6395	-0.08484	28.6391	-0.11536
41.3675	-0.06714	42.2767	-0.06183	41.3675	-0.07971	41.8222	-0.06307	42.2767	-0.07165	41.8222	-0.10058	41.8222	-0.12891	41.8222	-0.16184	31.3666	-0.3	42.2767	-0.18117	32.7304	-0.28795	41.8222	-0.20115	33.185	-0.17241	33.185	-0.11988	33.185	-0.08686	28.1845	-0.11623
40.913	-0.0736	41.8222	-0.06753	40.913	-0.08601	41.3675	-0.06895	41.8222	-0.07763	41.3675	-0.10681	41.3675	-0.13507	41.3675	-0.16895	30.912	-0.30556	41.8222	-0.1868	32.2758	-0.2918	41.3675	-0.2042	32.7304	-0.17379	32.7304	-0.12164	32.7304	-0.08875	27.7299	-0.1171
40.4583	-0.0794	41.3675	-0.07351	40.4583	-0.09256	40.913	-0.07513	41.3675	-0.08391	40.913	-0.11308	40.913	-0.14115	40.913	-0.17578	30.4575	-0.31148	41.3675	-0.19226	31.8212	-0.29307	40.913	-0.20678	32.2758	-0.17565	32.2758	-0.12349	32.2758	-0.09084	27.2753	-0.11772
40.0038	-0.08589	40.913	-0.07973	40.0038	-0.0989	40.4583	-0.08128	40.913	-0.09039	40.4583	-0.11971	40.4583	-0.14794	40.4583	-0.18208	30.0029	-0.31428	40.913	-0.19814	31.3666	-0.29586	40.4583	-0.21017	31.8212	-0.17754	31.8212	-0.12515	31.8212	-0.09227	26.8207	-0.11881
39.5491	-0.09296	40.4583	-0.08625	39.5491	-0.10543	40.0038	-0.08774	40.4583	-0.09683	40.0038	-0.12619	40.0038	-0.15455	40.0038	-0.18905	29.5483	-0.32056	40.4583	-0.20366	30.912	-0.29721	40.0038	-0.21362	31.3666	-0.18006	31.3666	-0.12791	31.3666	-0.09511	26.3662	-0.11989
39.0946	-0.09995	40.0038	-0.09245	39.0946	-0.1123	39.5491	-0.09406	40.0038	-0.10312	39.5491	-0.13318	39.5491	-0.16183	39.5491	-0.19518	29.0937	-0.32378	40.0038	-0.21015	30.4575	-0.30117	39.5491	-0.21644	30.912	-0.18149	30.912	-0.12938	30.912	-0.09719	25.9116	-0.12143
38.6401	-0.10713	39.5491	-0.0983	38.6401	-0.11931	39.0946	-0.10055	39.5491	-0.1097	39.0946	-0.13967	39.0946	-0.16854	39.0946	-0.20243	28.6391	-0.32849	39.5491	-0.21577	30.0029	-0.30407	39.0946	-0.21998	30.4575	-0.18352	30.4575	-0.13063	30.4575	-0.09929	25.457	-0.12298
38.1854	-0.11447	39.0946	-0.10494	38.1854	-0.12621	38.6401	-0.10735	39.0946	-0.11592	38.6401	-0.1459	38.6401	-0.1748	38.6401	-0.20827	28.1845	-0.33197	39.0946	-0.2209	29.5483	-0.30554	38.6401	-0.22464	30.0029	-0.1852	30.0029	-0.13283	30.0029	-0.10082	25.0024	-0.12444
37.7309	-0.12132	38.6401	-0.1119	37.7309	-0.13262	38.1854	-0.11395	38.6401	-0.12217	38.1854	-0.15278	38.1854	-0.18111	38.1854	-0.21502	27.7299	-0.33717	38.6401	-0.22539	29.0937	-0.30687	38.1854	-0.22848	29.5483	-0.18614	29.5483	-0.13473	29.5483	-0.10285	24.5478	-0.12644
37.2762	-0.12745	38.1854	-0.1191	37.2762	-0.13946	37.7309	-0.12039	38.1854	-0.12921	37.7309	-0.15948	37.7309	-0.18735	37.7309	-0.22164	27.2753	-0.34244	38.1854	-0.23105	28.6391	-0.30832	37.7309	-0.23009	29.0937	-0.18828	29.0937	-0.1358	29.0937	-0.10437	24.0932	-0.12766
36.8217	-0.13394	37.7309	-0.12622	36.8217	-0.14696	37.2762	-0.12691	37.7309	-0.13598	37.2762	-0.16636	37.2762	-0.19523	37.2762	-0.22782	26.8207	-0.34413	37.7309	-0.23693	28.1845	-0.31136	37.2762	-0.23425	28.6391	-0.18997	28.6391	-0.13811	28.6391	-0.10606	23.6386	-0.12931
36.3671	-0.13916	37.2762	-0.13286	36.3671	-0.15381	36.8217	-0.13368	37.2762	-0.14241	36.8217	-0.17291	36.8217	-0.20243	36.8217	-0.23514	26.3662	-0.34976	37.2762	-0.24215	27.7299	-0.31285	36.8217	-0.23685	28.1845	-0.19098	28.1845	-0.13989	28.1845	-0.10813	23.184	-0.13092
35.9126	-0.14588	36.8217	-0.13971	35.9126	-0.16109	36.3671	-0.14059	36.8217	-0.14965	36.3671	-0.17966	36.3671	-0.2075	36.3671	-0.24317	25.9116	-0.35343	36.8217	-0.24767	27.2753	-0.3143	36.3671	-0.23856	27.7299	-0.19267	27.7299	-0.14173	27.7299	-0.11037	22.7294	-0.13227
35.4579	-0.15458	36.3671	-0.14662	35.4579	-0.16813	35.9126	-0.1476	36.3671	-0.15645	35.9126	-0.18735	35.9126	-0.21508	35.9126	-0.25053	25.457	-0.35746	36.3671	-0.25342	26.8207	-0.31582	35.9126	-0.24203	27.2753	-0.1945	27.2753	-0.1433	27.2753	-0.1123	22.2749	-0.13384
35.0034	-0.16313	35.9126	-0.15349	35.0034	-0.17484	35.4579	-0.15454	35.9126	-0.1635	35.4579	-0.1946	35.4579	-0.22169	35.4579	-0.25748	25.0024	-0.36153	35.9126	-0.25742	26.3662	-0.31719	35.4579	-0.24481	26.8207	-0.19567	26.8207	-0.14488	26.8207	-0.11424	21.8203	-0.13549
34.5487	-0.16853	35.4579	-0.16109	34.5487	-0.18213	35.0034	-0.16142	35.4579	-0.17026	35.0034	-0.20185	35.0034	-0.22864	35.0034	-0.2637	24.5478	-0.36528	35.4579	-0.26252	25.9116	-0.31895	35.0034	-0.24666	26.3662	-0.19682	26.3662	-0.14645	26.3662	-0.11621	21.3657	-0.13697
34.0942	-0.17436	35.0034	-0.16769	34.0942	-0.19016	34.5487	-0.16846	35.0034	-0.17714	34.5487	-0.2082	34.5487	-0.23524	34.5487	-0.27019	24.0932	-0.36733	35.0034	-0.26799	25.457	-0.32068	34.5487	-0.24941	25.9116	-0.19682	25.9116	-0.14782	25.9116	-0.11815	20.9111	-0.13811
33.6395	-0.18316	34.5487	-0.17443	33.6395	-0.19814	34.0942	-0.17584	34.5487	-0.18476	34.0942	-0.21436	34.0942	-0.24304	34.0942	-0.277	23.6386	-0.36739	34.5487	-0.27353	25.0024	-0.32353	34.0942	-0.25233	25.457	-0.19858	25.457	-0.14957	25.457	-0.12012	20.4565	-0.1393
33.185	-0.19066	34.0942	-0.18114	33.185	-0.20578	33.6395	-0.18324	34.0942	-0.19177	33.6395	-0.22239	33.6395	-0.24861	33.6395	-0.28566	23.184	-0.3715	34.0942	-0.277	24.5478	-0.32507	33.6395	-0.25434	25.0024	-0.20044	25.0024	-0.15085	25.0024	-0.12189	20.0019	-0.14024
32.7304	-0.19872	33.6395	-0.18903	32.7304	-0.21373	33.185	-0.19007	33.6395	-0.19933	33.185	-0.2303	33.185	-0.2555	33.185	-0.2919	22.7294	-0.37387	33.6395	-0.28305	24.0932	-0.32524	33.185	-0.25828	24.5478	-0.20228	24.5478	-0.15221	24.5478	-0.12349	19.5473	-0.14175
32.2758	-0.20692	33.185	-0.19699	32.2758	-0.22242	32.7304	-0.19817	33.185	-0.20693	32.7304	-0.23692	32.7304	-0.26261	32.7304	-0.29857	22.2749	-0.38026	33.185	-0.28676	23.6386	-0.32687	32.7304	-0.26029	24.0932	-0.20284	24.0932	-0.15302	24.0932	-0.12541	19.0927	-0.14234
31.8212	-0.21654	32.7304	-0.20433	31.8212	-0.22955	32.2758	-0.20558	32.7304	-0.21371	32.2758	-0.24302	32.2758	-0.2691	32.2758	-0.30562	21.8203	-0.38015	32.7304	-0.29318	23.184	-0.32846	32.2758	-0.26357	23.6386	-0.20483	23.6386	-0.15411	23.6386	-0.12712	18.6381	-0.14361
31.3666	-0.22867	32.2758	-0.2138	31.3666	-0.23867	31.8212	-0.21306	32.2758	-0.2209	31.8212	-0.24964	31.8212	-0.27593	31.8212	-0.31288	21.3657	-0.38034	32.2758	-0.29725	22.7294	-0.33203	31.8212	-0.26558	23.184	-0.2054	23.184	-0.15517	23.184	-0.12877	18.1836	-0.14525
30.912	-0.24215	31.8212	-0.22242	30.912	-0.24674	31.3666	-0.22014	31.8212	-0.22708	31.3666	-0.25846	31.3666	-0.28185	31.3666	-0.31747	20.9111	-0.38467	31.8212	-0.29992	22.2749	-0.33202	31.3666	-0.26789	22.7294	-0.20741	22.7294	-0.15706	22.7294	-0.13035	17.729	-0.1462
30.4575	-0.25454	31.3666	-0.23359	30.4575	-0.25754	30.912	-0.2286	31.3666	-0.23528	30.912	-0.26372	30.912	-0.28945	30.912	-0.32369	20.4565	-0.38257	31.3666	-0.30544	21.8203	-0.33178	30.912	-0.27118	22.2749	-0.20879	22.2749	-0.15821	22.2749	-0.13254	17.2744	-0.14672
30.0029	-0.26803	30.912	-0.24585	30.0029	-0.26701	30.4575	-0.23782	30.912	-0.24219	30.4575	-0.27032	30.4575	-0.29592	30.4575	-0.3303	20.0019	-0.38694	30.912	-0.31294	21.3657	-0.33192	30.4575	-0.27358	21.8203	-0.21075	21.8203	-0.15935	21.8203	-0.13356	16.8198	-0.14784
29.5483	-0.27713	30.4575	-0.2585	29.5483	-0.276	30.0029	-0.24502	30.4575	-0.25051	30.0029	-0.27834	30.0029	-0.30272	30.0029	-0.3372	19.5473	-0.3871	30.4575	-0.31577	20.9111	-0.33202	30.0029	-0.27571	21.3657	-0.21137	21.3657	-0.16094	21.3657	-0.13557	16.3652	-0.14887
29.0937	-0.29328	30.0029	-0.27137	29.0937	-0.28571	29.5483	-0.25256	30.0029	-0.2575	29.5483	-0.28427	29.5483	-0.30702	29.5483	-0.34233	19.0927	-0.39172	30.0029	-0.319	20.4565	-0.3318	29.5483	-0.27814	20.9111	-0.21215	20.9111	-0.16202	20.9111	-0.13698	15.9106	-0.15014
28.6391	-0.31297	29.5483	-0.28314	28.6391	-0.2933	29.0937	-0.26163	29.5483	-0.26478	29.0937	-0.29062	29.0937	-0.31303	29.0937	-0.34779	18.6381	-0.39161	29.5483	-0.32389	20.0019	-0.33173	29.0937	-0.27815	20.4565	-0.21353	20.4565	-0.16293	20.4565	-0.13867	15.456	-0.15121
28.1845	-0.32538	29.0937	-0.2946	28.1845	-0.30151	28.6391	-0.26919	29.0937	-0.27242	28.6391	-0.29722	28.6391	-0.32213	28.6391	-0.35361	18.1836	-0.39389	29.0937	-0.32857	19.5473	-0.33514	28.6391	-0.27942	20.0019	-0.21485	20.0019	-0.16421	20.0019	-0.14047	15.0014	-0.15301
27.7299	-0.33206	28.6391	-0.30412	27.7299	-0.30704	28.1845	-0.27486	28.6391	-0.27834	28.1845	-0.30542	28.1845	-0.32696	28.1845	-0.36129	17.729	-0.39892	28.6391	-0.33365	19.0927	-0.33532	28.1845	-0.28053	19.5473	-0.21628	19.5473	-0.16494	19.5473	-0.14199	14.5468	-0.1537
27.2753	-0.34061	28.1845	-0.316	27.2753	-0.31444	27.7299	-0.283	28.1845	-0.28561	27.7299	-0.31149	27.7299	-0.33543	27.7299	-0.36531	17.2744	-0.40104	28.1845	-0.33693	18.6381	-0.33522	27.7299	-0.28419	19.0927	-0.21781	19.0927	-0.1662	19.0927	-0.14359	14.0922	-0.15448
26.8207	-0.35164	27.7299	-0.32384	26.8207	-0.31907	27.2753	-0.29072	27.7299	-0.29202	27.2753	-0.31895	27.2753	-0.34234	27.2753	-0.36955	16.8198	-0.40361	27.7299	-0.3406	18.1836	-0.33704	27.2753	-0.28683	18.6381	-0.21861	18.6381	-0.16712	18.6381	-0.1445	13.6377	-0.15548
26.3662	-0.35938	27.2753	-0.33364	26.3662	-0.32536	26.8207	-0.29734	27.2753	-0.3	26.8207	-0.32211	26.8207	-0.34783	26.8207	-0.37579	16.3652	-0.40111	27.2753	-0.34244	17.729	-0.34041	26.8207	-0.28907	18.1836	-0.22065	18.1836	-0.16747	18.1836	-0.14618	13.1831	-0.157
25.9116	-0.36133	26.8207	-0.34064	25.9116	-0.33206	26.3662	-0.30418	26.8207	-0.30558	26.3662	-0.3303	26.3662	-0.35167	26.3662	-0.38022	15.9106	-0.40597	26.8207	-0.34596	17.2744	-0.33879	26.3662	-0.28794	17.729	-0.22148	17.729	-0.16886	17.729	-0.14752	12.7285	-0.15745
25.457	-0.36142	26.3662	-0.34438	25.457	-0.33718	25.9116	-0.31011	26.3662	-0.31294	25.9116	-0.3388	25.9116	-0.35736	25.9116	-0.38718	15.456	-0.40873	26.3662	-0.34774	16.8198	-0.33886	25.9116	-0.29041	17.2744	-0.22222	17.2744	-0.17019	17.2744	-0.14842	12.2739	-0.15781
25.0024	-0.36547	25.9116	-0.34991	25.0024	-0.34249	25.457	-0.31753	25.9116	-0.3206	25.457	-0.34421	25.457	-0.36324	25.457	-0.38933	15.0014	-0.41135	25.9116	-0.35153	16.3652	-0.3386	25.457	-0.29326	16.8198	-0.22378	16.8198	-0.17059	16.8198	-0.14978	11.8193	-0.15814
24.5478	-0.36537	25.457	-0.35552	24.5478	-0.3443	25.0024	-0.32219	25.457	-0.32689	25.0024	-0.35351	25.0024	-0.37159	25.0024	-0.39418	14.5468	-0.41382	25.457	-0.35529	15.9106	-0.33524	25.0024	-0.29577	16.3652	-0.22385	16.3652	-0.17103	16.3652	-0.15093	11.3647	-0.15855
24.0932	-0.35758	25.0024	-0.3614	24.0932	-0.34786	24.5478	-0.33199	25.0024	-0.33372	24.5478	-0.35943	24.5478	-0.37579	24.5478	-0.40133	14.0922	-0.41405	25.0024	-0.35933	15.456	-0.33692	24.5478	-0.297	15.9106	-0.22378	15.9106	-0.17155	15.9106	-0.15229	10.9101	-0.15855
23.6386	-0.35743	24.5478	-0.36145	23.6386	-0.35167	24.0932	-0.33901	24.5478	-0.34055	24.0932	-0.36344	24.0932	-0.38231	24.0932	-0.406	13.6377	-0.41386	24.5478	-0.36124	15.0014	-0.33531	24.0932	-0.29846	15.456	-0.22522	15.456	-0.17283	15.456	-0.15443	10.4555	-0.15937
23.184	-0.34607	24.0932	-0.35761	23.184	-0.35371	23.6386	-0.34425	24.0932	-0.34592	23.6386	-0.37156	23.6386	-0.38467	23.6386	-0.40618	13.1831	-0.41673	24.0932	-0.36516	14.5468	-0.33705	23.6386	-0.2999	15.0014	-0.2261	15.0014	-0.17376	15.0014	-0.15553	10.0009	-0.15935
22.7294	-0.34076	23.6386	-0.35556	22.7294	-0.35747	23.184	-0.3479	23.6386	-0.35168	23.184	-0.3803	23.184	-0.39177	23.184	-0.41116	12.7285	-0.41671	23.6386	-0.37164	14.0922	-0.33896	23.184	-0.30239	14.5468	-0.22764	14.5468	-0.17518	14.5468	-0.1563	9.54637	-0.1593
22.2749	-0.3354	23.184	-0.35174	22.2749	-0.36137	22.7294	-0.3536	23.184	-0.3593	22.7294	-0.38474	22.7294	-0.39643	22.7294	-0.41647	12.2739	-0.41914	23.184	-0.37356	13.6377	-0.33869	22.7294	-0.30252	14.0922	-0.22757	14.0922	-0.1766	14.0922	-0.15708	9.09177	-0.16008
21.8203	-0.33215	22.7294	-0.3498	21.8203	-0.36751	22.2749	-0.35939	22.7294	-0.36749	22.2749	-0.38948	22.2749	-0.40385	22.2749	-0.42197	11.8193	-0.41931	22.7294	-0.37363	13.1831	-0.33704	22.2749	-0.30261	13.6377	-0.22775	13.6377	-0.17711	13.6377	-0.15778	8.63718	-0.16094
21.3657	-0.33383	22.2749	-0.34796	21.3657	-0.37383	21.8203	-0.36551	22.2749	-0.37377	21.8203	-0.39629	21.8203	-0.40884	21.8203	-0.42464	11.3647	-0.42461	22.2749	-0.37795	12.7285	-0.33533	21.8203	-0.3026	13.1831	-0.22927	13.1831	-0.17751	13.1831	-0.15814	8.1826	-0.16084
20.9111	-0.33878	21.8203	-0.35183	20.9111	-0.37813	21.3657	-0.37367	21.8203	-0.38024	21.3657	-0.40131	21.3657	-0.41652	21.3657	-0.42764	10.9101	-0.42737	21.8203	-0.3822	12.2739	-0.33694	21.3657	-0.30699	12.7285	-0.22928	12.7285	-0.17846	12.7285	-0.15969	7.72801	-0.16166
20.4565	-0.34971	21.3657	-0.35349	20.4565	-0.38476	20.9111	-0.37801	21.3657	-0.38474	20.9111	-0.40885	20.9111	-0.41654	20.9111	-0.4303	10.4555	-0.42742	21.3657	-0.38479	11.8193	-0.33713	20.9111	-0.30699	12.2739	-0.23168	12.2739	-0.1795	12.2739	-0.16132	7.27341	-0.16209
20.0019	-0.34787	20.9111	-0.35552	20.0019	-0.39401	20.4565	-0.3871	20.9111	-0.39159	20.4565	-0.414	20.4565	-0.42204	20.4565	-0.43015	10.0009	-0.42735	20.9111	-0.38686	11.3647	-0.33866	20.4565	-0.30827	11.8193	-0.2333	11.8193	-0.18098	11.8193	-0.163	6.81884	-0.16166
19.5473	-0.34603	20.4565	-0.35752	19.5473	-0.39899	20.0019	-0.39172	20.4565	-0.40379	20.0019	-0.41932	20.0019	-0.42735	20.0019	-0.43626	9.54637	-0.43326	20.4565	-0.38915	10.9101	-0.33706	20.0019	-0.30966	11.3647	-0.23435	11.3647	-0.1814	11.3647	-0.16452	6.36424	-0.16097
19.0927	-0.3462	20.0019	-0.35958	19.0927	-0.40879	19.5473	-0.39892	20.0019	-0.40881	19.5473	-0.42736	19.5473	-0.43598	19.5473	-0.43897	9.09177	-0.43049	20.0019	-0.39409	10.4555	-0.33891	19.5473	-0.3099	10.9101	-0.23597	10.9101	-0.18248	10.9101	-0.1654	5.90966	-0.15927
18.6381	-0.34985	19.5473	-0.36341	18.6381	-0.4114	19.0927	-0.40623	19.5473	-0.41403	19.0927	-0.43311	19.0927	-0.44206	19.0927	-0.44169	8.63718	-0.43042	19.5473	-0.39381	10.0009	-0.33706	19.0927	-0.31286	10.4555	-0.23769	10.4555	-0.18355	10.4555	-0.16704	5.45507	-0.15848
18.1836	-0.3613	19.0927	-0.36962	18.1836	-0.42193	18.6381	-0.41147	19.0927	-0.42185	18.6381	-0.43602	18.6381	-0.44207	18.6381	-0.44202	8.1826	-0.43611	19.0927	-0.39631	9.54637	-0.3387	18.6381	-0.31281	10.0009	-0.23837	10.0009	-0.18455	10.0009	-0.16877	5.00047	-0.15904
17.729	-0.36554	18.6381	-0.37597	17.729	-0.4362	18.1836	-0.42188	18.6381	-0.4273	18.1836	-0.44198	18.1836	-0.44207	18.1836	-0.44477	7.72801	-0.43572	18.6381	-0.39872	9.09177	-0.34063	18.1836	-0.31431	9.54637	-0.24023	9.54637	-0.18569	9.54637	-0.17053	4.5459	-0.15896
17.2744	-0.37612	18.1836	-0.38251	17.2744	-0.44207	17.729	-0.4304	18.1836	-0.43315	17.729	-0.44786	17.729	-0.44508	17.729	-0.448	7.27341	-0.43287	18.1836	-0.39869	8.63718	-0.3404	17.729	-0.31424	9.09177	-0.24112	9.09177	-0.18715	9.09177	-0.1719	4.0913	-0.15964
16.8198	-0.3848	17.729	-0.39157	16.8198	-0.44789	17.2744	-0.43594	17.729	-0.43909	17.2744	-0.45437	17.2744	-0.45107	17.2744	-0.44804	6.81884	-0.43586	17.729	-0.40141	8.1826	-0.34038	17.2744	-0.31414	8.63718	-0.24283	8.63718	-0.1872	8.63718	-0.17373	3.63671	-0.16008
16.3652	-0.40118	17.2744	-0.40141	16.3652	-0.45753	16.8198	-0.44198	17.2744	-0.44802	16.8198	-0.45734	16.8198	-0.45753	16.8198	-0.44782	6.36424	-0.43599	17.2744	-0.40112	7.72801	-0.33879	16.8198	-0.31569	8.1826	-0.24481	8.1826	-0.18833	8.1826	-0.17463	3.18212	-0.16094
15.9106	-0.4276	16.8198	-0.41142	15.9106	-0.46719	16.3652	-0.45413	16.8198	-0.45416	16.3652	-0.46069	16.3652	-0.46068	16.3652	-0.44781	5.90966	-0.43613	16.8198	-0.40354	7.27341	-0.33853	16.3652	-0.31728	7.72801	-0.24565	7.72801	-0.1894	7.72801	-0.17518	2.72753	-0.16214
15.456	-0.4389	16.3652	-0.42776	15.456	-0.47764	15.9106	-0.46066	16.3652	-0.46053	15.9106	-0.46704	15.9106	-0.46044	15.9106	-0.44809	5.45507	-0.43883	16.3652	-0.40358	6.81884	-0.34041	15.9106	-0.31726	7.27341	-0.24573	7.27341	-0.19054	7.27341	-0.17613	2.27294	-0.1638
15.0014	-0.43899	15.9106	-0.43317	15.0014	-0.48446	15.456	-0.47056	15.9106	-0.4639	15.456	-0.47748	15.456	-0.46727	15.456	-0.44781	5.00047	-0.439	15.9106	-0.40857	6.36424	-0.34063	15.456	-0.31884	6.81884	-0.24854	6.81884	-0.19216	6.81884	-0.17748	1.81835	-0.16449
14.5468	-0.45422	15.456	-0.44196	14.5468	-0.49571	15.0014	-0.47389	15.456	-0.4705	15.0014	-0.47763	15.0014	-0.47054	15.0014	-0.44786	4.5459	-0.43883	15.456	-0.40869	5.90966	-0.34048	15.0014	-0.32041	6.36424	-0.24838	6.36424	-0.19215	6.36424	-0.17845	1.36377	-0.16535
14.0922	-0.47397	15.0014	-0.45756	14.0922	-0.50341	14.5468	-0.4811	15.0014	-0.47732	14.5468	-0.47734	14.5468	-0.47372	14.5468	-0.45115	4.0913	-0.43901	15.0014	-0.40611	5.45507	-0.3388	14.5468	-0.3187	5.90966	-0.24928	5.90966	-0.1933	5.90966	-0.17853	0.90918	-0.16717
13.6377	-0.4811	14.5468	-0.47761	13.6377	-0.51484	14.0922	-0.49191	14.5468	-0.48448	14.0922	-0.4775	14.0922	-0.47757	14.0922	-0.44809	3.63671	-0.44205	14.5468	-0.40866	5.00047	-0.34049	14.0922	-0.3189	5.45507	-0.2494	5.45507	-0.19438	5.45507	-0.17992	0.45459	-0.16784
13.1831	-0.5033	14.0922	-0.48801	13.1831	-0.5319	13.6377	-0.49556	14.0922	-0.49184	13.6377	-0.48419	13.6377	-0.48838	13.6377	-0.45099	3.18212	-0.44168	14.0922	-0.40855	4.5459	-0.3387	13.6377	-0.32039	5.00047	-0.25128	5.00047	-0.19614	5.00047	-0.18036	0	-0.16836
12.7285	-0.52328	13.6377	-0.49946	12.7285	-0.53634	13.1831	-0.503	13.6377	-0.48797	13.1831	-0.49558	13.1831	-0.48802	13.1831	-0.45093	2.72753	-0.44496	13.6377	-0.41134	4.0913	-0.34061	13.1831	-0.32035	4.5459	-0.25128	4.5459	-0.19741	4.5459	-0.18106	-0.45459	-0.16959
12.2739	-0.54969	13.1831	-0.51487	12.2739	-0.54526	12.7285	-0.51503	13.1831	-0.49556	12.7285	-0.49542	12.7285	-0.48476	12.7285	-0.45117	2.27294	-0.44173	13.1831	-0.41116	3.63671	-0.34235	12.7285	-0.32201	4.0913	-0.25229	4.0913	-0.19855	4.0913	-0.18145	-0.90919	-0.17139
11.8193	-0.56399	12.7285	-0.53184	11.8193	-0.54953	12.2739	-0.52346	12.7285	-0.50703	12.2739	-0.49162	12.2739	-0.48455	12.2739	-0.45421	1.81835	-0.44475	12.7285	-0.4087	3.18212	-0.34212	12.2739	-0.32231	3.63671	-0.25319	3.63671	-0.19919	3.63671	-0.18142	-1.36378	-0.17106
11.3647	-0.56384	12.2739	-0.55	11.3647	-0.55455	11.8193	-0.53177	12.2739	-0.51132	11.8193	-0.49928	11.8193	-0.49561	11.8193	-0.45418	1.36377	-0.44806	12.2739	-0.40631	2.72753	-0.34595	11.8193	-0.32354	3.18212	-0.25314	3.18212	-0.20105	3.18212	-0.18249	-1.81838	-0.1715
10.9101	-0.56399	11.8193	-0.5639	10.9101	-0.55914	11.3647	-0.53194	11.8193	-0.51121	11.3647	-0.50677	11.3647	-0.50339	11.3647	-0.45422	0.90918	-0.44473	11.8193	-0.40589	2.27294	-0.34781	11.3647	-0.32365	2.72753	-0.25326	2.72753	-0.2023	2.72753	-0.18261	-2.27297	-0.1723
10.4555	-0.56387	11.3647	-0.56899	10.4555	-0.55898	10.9101	-0.53601	11.3647	-0.51103	10.9101	-0.51099	10.9101	-0.50323	10.9101	-0.45409	0.45459	-0.44205	11.3647	-0.40612	1.81835	-0.34769	10.9101	-0.32371	2.27294	-0.25434	2.27294	-0.20293	2.27294	-0.18346	-2.72757	-0.17278
10.0009	-0.57392	10.9101	-0.57385	10.0009	-0.57365	10.4555	-0.54944	10.9101	-0.51917	10.4555	-0.51114	10.4555	-0.49908	10.4555	-0.45439	0	-0.44186	10.9101	-0.40629	1.36377	-0.34584	10.4555	-0.32356	1.81835	-0.25629	1.81835	-0.2029	1.81835	-0.18401	-3.18216	-0.17333
9.54637	-0.57895	10.4555	-0.56868	9.54637	-0.57904	10.0009	-0.55908	10.4555	-0.52738	10.0009	-0.50311	10.0009	-0.49549	10.0009	-0.45113	-0.45459	-0.44207	10.4555	-0.40853	0.90918	-0.34597	10.0009	-0.32356	1.36377	-0.25629	1.36377	-0.20423	1.36377	-0.18404	-3.63667	-0.17566
9.09177	-0.584	10.0009	-0.57388	9.09177	-0.57902	9.54637	-0.55438	10.0009	-0.53177	9.54637	-0.51114	9.54637	-0.50341	9.54637	-0.44783	-0.90919	-0.44811	10.0009	-0.41117	0.45459	-0.34571	9.54637	-0.32695	0.90918	-0.25629	0.90918	-0.20477	0.90918	-0.1845	-4.09127	-0.17563
8.63718	-0.60022	9.54637	-0.58419	8.63718	-0.57904	9.09177	-0.55916	9.54637	-0.53183	9.09177	-0.51081	9.09177	-0.5032	9.09177	-0.45122	-1.36378	-0.44758	9.54637	-0.41147	0	-0.34404	9.09177	-0.32682	0.45459	-0.25827	0.45459	-0.20616	0.45459	-0.18505	-4.54586	-0.17457
8.1826	-0.61127	9.09177	-0.58934	8.1826	-0.58943	8.63718	-0.56884	9.09177	-0.53161	8.63718	-0.51908	8.63718	-0.50712	8.63718	-0.45095	-1.81838	-0.44794	9.09177	-0.40851	-0.45459	-0.34961	8.63718	-0.32693	0	-0.2581	0	-0.20681	0	-0.1852	-5.00046	-0.17466
7.72801	-0.60023	8.63718	-0.60045	7.72801	-0.5894	8.1826	-0.57397	8.63718	-0.54054	8.1826	-0.52746	8.1826	-0.51116	8.1826	-0.45428	-2.27297	-0.44756	8.63718	-0.40633	-0.90919	-0.35141	8.1826	-0.32549	-0.45459	-0.26028	-0.45459	-0.2088	-0.45459	-0.18723	-5.45505	-0.17472
7.27341	-0.59469	8.1826	-0.6002	7.27341	-0.59484	7.72801	-0.5688	8.1826	-0.55429	7.72801	-0.52756	7.72801	-0.51087	7.72801	-0.45405	-2.72757	-0.44789	8.1826	-0.41374	-1.36378	-0.34782	7.72801	-0.32669	-0.90919	-0.26146	-0.90919	-0.20933	-0.90919	-0.18883	-5.90965	-0.1751
6.81884	-0.61137	7.72801	-0.59482	6.81884	-0.59445	7.27341	-0.57889	7.72801	-0.55438	7.27341	-0.53165	7.27341	-0.50735	7.27341	-0.45403	-3.18216	-0.44794	7.72801	-0.41103	-1.81838	-0.34581	7.27341	-0.32855	-1.36378	-0.26039	-1.36378	-0.20943	-1.36378	-0.18876	-6.36424	-0.17513
6.36424	-0.62915	7.27341	-0.60568	6.36424	-0.60001	6.81884	-0.58912	7.27341	-0.54055	6.81884	-0.53187	6.81884	-0.51513	6.81884	-0.45746	-3.63667	-0.45093	7.27341	-0.41409	-2.27297	-0.34942	6.81884	-0.33032	-1.81838	-0.26033	-1.81838	-0.20934	-1.81838	-0.18774	-6.81884	-0.1746
5.90966	-0.66051	6.81884	-0.61721	5.90966	-0.61108	6.36424	-0.58939	6.81884	-0.54946	6.36424	-0.52738	6.36424	-0.51491	6.36424	-0.45422	-4.09127	-0.45734	6.81884	-0.41123	-2.72757	-0.35142	6.36424	-0.33012	-2.27297	-0.26142	-2.27297	-0.21011	-2.27297	-0.18673	-7.27301	-0.17557
5.45507	-0.6744	6.36424	-0.62316	5.45507	-0.61721	5.90966	-0.5895	6.36424	-0.5592	5.90966	-0.52307	5.90966	-0.51484	5.90966	-0.45406	-4.54586	-0.46696	6.36424	-0.41383	-3.18216	-0.35349	5.90966	-0.33168	-2.72757	-0.26138	-2.72757	-0.2094	-2.72757	-0.18661	-7.72836	-0.17466
5.00047	-0.6817	5.90966	-0.63514	5.00047	-0.62309	5.45507	-0.58399	5.90966	-0.56375	5.45507	-0.53157	5.45507	-0.51505	5.45507	-0.45118	-5.00046	-0.4737	5.90966	-0.41673	-3.63667	-0.35343	5.45507	-0.33349	-3.18216	-0.26128	-3.18216	-0.21001	-3.18216	-0.18661	-8.18287	-0.17458
4.5459	-0.68133	5.45507	-0.64154	4.5459	-0.61714	5.00047	-0.58943	5.45507	-0.56411	5.00047	-0.54514	5.00047	-0.51494	5.00047	-0.45116	-5.45505	-0.4737	5.45507	-0.41647	-4.09127	-0.35725	5.00047	-0.33011	-3.63667	-0.26238	-3.63667	-0.21001	-3.63667	-0.18661	-8.63738	-0.17407
4.0913	-0.69607	5.00047	-0.64136	4.0913	-0.62317	4.5459	-0.59462	5.00047	-0.55411	4.5459	-0.54085	4.5459	-0.5071	4.5459	-0.45119	-5.90965	-0.48381	5.00047	-0.41379	-4.54586	-0.35711	4.5459	-0.33186	-4.09127	-0.26344	-4.09127	-0.2115	-4.09127	-0.18825	-9.09189	-0.17478
3.63671	-0.71091	4.5459	-0.64795	3.63671	-0.62902	4.0913	-0.59478	4.5459	-0.55912	4.0913	-0.52744	4.0913	-0.5071	4.0913	-0.45419	-6.36424	-0.48419	4.5459	-0.41374	-5.00046	-0.35717	4.0913	-0.33355	-4.54586	-0.26335	-4.54586	-0.21133	-4.54586	-0.18768	-9.5464	-0.1741
3.18212	-0.7034	4.0913	-0.65416	3.18212	-0.629	3.63671	-0.60014	4.0913	-0.56366	3.63671	-0.52778	3.63671	-0.50686	3.63671	-0.45092	-6.81884	-0.48422	4.0913	-0.41392	-5.45505	-0.36133	3.63671	-0.33515	-5.00046	-0.26464	-5.00046	-0.21202	-5.00046	-0.18708	-10.0009	-0.17367
2.72753	-0.71107	3.63671	-0.66077	2.72753	-0.6287	3.18212	-0.59989	3.63671	-0.56884	3.18212	-0.54043	3.18212	-0.50696	3.18212	-0.45433	-7.27301	-0.48754	3.63671	-0.41394	-5.90965	-0.36317	3.18212	-0.33515	-5.45505	-0.26461	-5.45505	-0.21285	-5.45505	-0.18714	-10.4554	-0.17281
2.27294	-0.69577	3.18212	-0.6608	2.27294	-0.64129	2.72753	-0.60015	3.18212	-0.57343	2.72753	-0.53205	2.72753	-0.50332	2.72753	-0.44799	-7.72836	-0.48795	3.18212	-0.41615	-6.36424	-0.36502	2.72753	-0.33362	-5.90965	-0.26441	-5.90965	-0.21288	-5.90965	-0.18617	-10.9099	-0.17278
1.81835	-0.69567	2.72753	-0.66101	1.81835	-0.63506	2.27294	-0.6057	2.72753	-0.54981	2.27294	-0.54054	2.27294	-0.4954	2.27294	-0.44484	-8.18287	-0.48817	2.72753	-0.41909	-6.81884	-0.36737	2.27294	-0.33511	-6.36424	-0.26441	-6.36424	-0.2134	-6.36424	-0.18499	-11.3644	-0.17279
1.36377	-0.68859	2.27294	-0.66106	1.36377	-0.62301	1.81835	-0.61146	2.27294	-0.56386	1.81835	-0.55433	1.81835	-0.5032	1.81835	-0.44504	-8.63738	-0.48779	2.27294	-0.41664	-7.27301	-0.36919	1.81835	-0.33348	-6.81884	-0.26545	-6.81884	-0.21414	-6.81884	-0.18395	-11.819	-0.17373
0.90918	-0.6672	1.81835	-0.66098	0.90918	-0.62896	1.36377	-0.6109	1.81835	-0.58963	1.36377	-0.54972	1.36377	-0.51128	1.36377	-0.43866	-9.09189	-0.48437	1.81835	-0.41385	-7.72836	-0.36914	1.36377	-0.33177	-7.27301	-0.26665	-7.27301	-0.21484	-7.27301	-0.18453	-12.2743	-0.17279
0.45459	-0.68121	1.36377	-0.66733	0.45459	-0.6414	0.90918	-0.58916	1.36377	-0.58407	0.90918	-0.52334	0.90918	-0.50311	0.90918	-0.43619	-9.5464	-0.48071	1.36377	-0.41392	-8.18287	-0.36931	0.90918	-0.33347	-7.72836	-0.26573	-7.72836	-0.21484	-7.72836	-0.18392	-12.7288	-0.17327
0	-0.70325	0.90918	-0.66781	0	-0.64117	0.45459	-0.59972	0.90918	-0.5499	0.45459	-0.52314	0.45459	-0.48825	0.45459	-0.43315	-10.0009	-0.48418	0.90918	-0.41392	-8.63738	-0.36908	0.45459	-0.33528	-8.18287	-0.26554	-8.18287	-0.21424	-8.18287	-0.1845	-13.1833	-0.17379
-0.45459	-0.71077	0.45459	-0.68155	-0.45459	-0.62301	0	-0.61119	0.45459	-0.53159	0	-0.54944	0	-0.47424	0	-0.43023	-10.4554	-0.48802	0.45459	-0.40855	-9.09189	-0.37122	0	-0.3334	-8.63738	-0.2654	-8.63738	-0.21424	-8.63738	-0.18555	-13.6378	-0.17324
-0.90919	-0.73504	0	-0.67493	-0.90919	-0.6287	-0.45459	-0.59989	0	-0.57382	-0.45459	-0.51919	-0.45459	-0.48496	-0.45459	-0.42752	-10.9099	-0.48817	0	-0.40614	-9.5464	-0.37582	-0.45459	-0.33681	-9.09189	-0.2678	-9.09189	-0.21555	-9.09189	-0.18602	-14.0923	-0.17371
-1.36378	-0.73517	-0.45459	-0.68881	-1.36378	-0.62906	-0.90919	-0.59986	-0.45459	-0.57861	-0.90919	-0.53156	-0.90919	-0.48431	-0.90919	-0.43022	-11.3644	-0.48795	-0.45459	-0.41376	-10.0009	-0.37336	-0.90919	-0.33881	-9.5464	-0.26672	-9.5464	-0.21634	-9.5464	-0.18661	-14.5469	-0.17469
-1.81838	-0.76962	-0.90919	-0.6885	-1.81838	-0.61696	-1.36378	-0.58413	-0.90919	-0.51917	-1.36378	-0.51483	-1.36378	-0.48789	-1.36378	-0.42724	-11.819	-0.4807	-0.90919	-0.41381	-10.4554	-0.37568	-1.36378	-0.33868	-10.0009	-0.26649	-10.0009	-0.21495	-10.0009	-0.1872	-15.0014	-0.1746
-2.27297	-0.76056	-1.36378	-0.68865	-2.27297	-0.60571	-1.81838	-0.54957	-1.36378	-0.51893	-1.81838	-0.47757	-1.81838	-0.48456	-1.81838	-0.42199	-12.2743	-0.48084	-1.36378	-0.41121	-10.9099	-0.3755	-1.81838	-0.33861	-10.4554	-0.2644	-10.4554	-0.21634	-10.4554	-0.18831	-15.4559	-0.17516
-2.72757	-0.92126	-1.81838	-0.71142	-2.72757	-0.61696	-2.27297	-0.54514	-1.81838	-0.53618	-2.27297	-0.45726	-2.27297	-0.46735	-2.27297	-0.42465	-12.7288	-0.48414	-1.81838	-0.4087	-11.3644	-0.37787	-2.27297	-0.33868	-10.9099	-0.26562	-10.9099	-0.21637	-10.9099	-0.18876	-15.9104	-0.17598
-3.18216	-0.93413	-2.27297	-0.71886	-3.18216	-0.58407	-2.72757	-0.54965	-2.27297	-0.536	-2.72757	-0.46704	-2.72757	-0.44501	-2.72757	-0.42458	-13.1833	-0.48798	-2.27297	-0.40586	-11.819	-0.37562	-2.72757	-0.34023	-11.3644	-0.26661	-11.3644	-0.21771	-11.3644	-0.18937	-16.3649	-0.17646
-3.63667	-1.00597	-2.72757	-0.72681	-3.63667	-0.64738	-3.18216	-0.5275	-2.72757	-0.51088	-3.18216	-0.47745	-3.18216	-0.45115	-3.18216	-0.4248	-13.6378	-0.48474	-2.72757	-0.40865	-12.2743	-0.37566	-3.18216	-0.3421	-11.819	-0.26667	-11.819	-0.21774	-11.819	-0.19045	-16.8194	-0.17802
-4.09127	-1.00458	-3.18216	-0.76946	-4.09127	-0.56838	-3.63667	-0.53161	-3.18216	-0.47742	-3.63667	-0.46696	-3.63667	-0.46711	-3.63667	-0.43	-14.0923	-0.48066	-3.18216	-0.40853	-12.7288	-0.37584	-3.63667	-0.34049	-12.2743	-0.26658	-12.2743	-0.21854	-12.2743	-0.19048	-17.2748	-0.17839
-4.54586	-0.8053	-3.63667	-0.76015	-4.54586	-0.58308	-4.09127	-0.59955	-3.63667	-0.49899	-4.09127	-0.53593	-4.09127	-0.47728	-4.09127	-0.44482	-14.5469	-0.47726	-3.63667	-0.40855	-13.1833	-0.37799	-4.09127	-0.34224	-12.7288	-0.26548	-12.7288	-0.21851	-12.7288	-0.19103	-17.7293	-0.17848
-5.00046	-0.63973	-4.09127	-0.70273	-5.00046	-0.80642	-4.54586	-0.6947	-4.09127	-0.58369	-4.54586	-0.59954	-4.54586	-0.51464	-4.54586	-0.46027	-15.0014	-0.47733	-4.09127	-0.41131	-13.6378	-0.37998	-4.54586	-0.34022	-13.1833	-0.26572	-13.1833	-0.21917	-13.1833	-0.19153	-18.1838	-0.17894
-5.45505	-0.64655	-4.54586	-0.7869	-5.45505	-0.89511	-5.00046	-0.7022	-4.54586	-0.61088	-5.00046	-0.60493	-5.00046	-0.56345	-5.00046	-0.47369	-15.4559	-0.48048	-4.54586	-0.41392	-14.0923	-0.38023	-5.00046	-0.34037	-13.6378	-0.26558	-13.6378	-0.21928	-13.6378	-0.19276	-18.6383	-0.17989
-5.90965	-0.71767	-5.00046	-0.82648	-5.90965	-0.71028	-5.45505	-0.64063	-5.00046	-0.74194	-5.45505	-0.6228	-5.45505	-0.58348	-5.45505	-0.48441	-15.9104	-0.48444	-5.00046	-0.41365	-14.5469	-0.37781	-5.45505	-0.34201	-14.0923	-0.26671	-14.0923	-0.21916	-14.0923	-0.19276	-19.0928	-0.17937
-6.36424	-0.72599	-5.45505	-0.74212	-6.36424	-0.59956	-5.90965	-0.62222	-5.45505	-0.62229	-5.90965	-0.6342	-5.90965	-0.57867	-5.90965	-0.49497	-16.3649	-0.48433	-5.45505	-0.41374	-15.0014	-0.37544	-5.90965	-0.34566	-14.5469	-0.26558	-14.5469	-0.21994	-14.5469	-0.19374	-19.5473	-0.17958
-6.81884	-0.76002	-5.90965	-0.69527	-6.81884	-0.5786	-6.36424	-0.61664	-5.90965	-0.56315	-6.36424	-0.6282	-6.36424	-0.58858	-6.36424	-0.49883	-16.8194	-0.48074	-5.90965	-0.41379	-15.4559	-0.3758	-6.36424	-0.34591	-15.0014	-0.26779	-15.0014	-0.21994	-15.0014	-0.19431	-20.0018	-0.1794
-7.27301	-0.78752	-6.36424	-0.75131	-7.27301	-0.654	-6.81884	-0.63439	-6.36424	-0.60516	-6.81884	-0.64705	-6.81884	-0.59996	-6.81884	-0.49886	-17.2748	-0.47736	-6.36424	-0.4111	-15.9104	-0.37562	-6.81884	-0.34753	-15.4559	-0.26777	-15.4559	-0.22068	-15.4559	-0.19442	-20.4563	-0.1789
-7.72836	-0.82763	-6.81884	-0.71048	-7.72836	-0.68835	-7.27301	-0.62859	-6.81884	-0.69612	-7.27301	-0.63444	-7.27301	-0.6	-7.27301	-0.50266	-17.7293	-0.48055	-6.81884	-0.41112	-16.3649	-0.37767	-7.27301	-0.35146	-15.9104	-0.269	-15.9104	-0.22069	-15.9104	-0.19496	-20.9108	-0.17801
-8.18287	-0.80721	-7.27301	-0.67401	-8.18287	-0.68806	-7.72836	-0.6111	-7.27301	-0.71841	-7.72836	-0.61116	-7.72836	-0.6058	-7.72836	-0.50274	-18.1838	-0.48427	-7.27301	-0.41363	-16.8194	-0.37787	-7.72836	-0.35139	-16.3649	-0.26877	-16.3649	-0.22001	-16.3649	-0.1956	-21.3654	-0.17715
-8.63738	-0.71852	-7.72836	-0.6605	-8.63738	-0.65407	-8.18287	-0.61683	-7.72836	-0.65418	-8.18287	-0.61111	-8.18287	-0.58877	-8.18287	-0.51473	-18.6383	-0.48095	-7.72836	-0.41374	-17.2748	-0.3757	-8.18287	-0.35142	-16.8194	-0.2689	-16.8194	-0.21994	-16.8194	-0.19679	-21.8199	-0.17601
-9.09189	-0.69541	-8.18287	-0.68082	-9.09189	-0.65383	-8.63738	-0.64147	-8.18287	-0.62853	-8.63738	-0.64707	-8.63738	-0.5731	-8.63738	-0.51476	-19.0928	-0.47701	-8.18287	-0.41123	-17.7293	-0.37558	-8.63738	-0.35127	-17.2748	-0.27011	-17.2748	-0.22065	-17.2748	-0.19735	-22.2752	-0.17469
-9.5464	-0.71833	-8.63738	-0.70289	-9.5464	-0.65373	-9.09189	-0.63435	-8.63738	-0.6345	-9.09189	-0.62252	-9.09189	-0.57319	-9.09189	-0.50325	-19.5473	-0.4772	-8.63738	-0.40868	-18.1838	-0.37562	-9.09189	-0.35122	-17.7293	-0.26997	-17.7293	-0.22083	-17.7293	-0.19732	-22.7297	-0.17416
-10.0009	-0.74268	-9.09189	-0.72654	-10.0009	-0.63484	-9.5464	-0.62844	-9.09189	-0.62262	-9.5464	-0.59441	-9.5464	-0.55898	-9.5464	-0.49898	-20.0018	-0.47409	-9.09189	-0.40851	-18.6383	-0.37548	-9.5464	-0.35317	-18.1838	-0.26977	-18.1838	-0.2199	-18.1838	-0.19679	-23.1842	-0.17321
-10.4554	-0.76048	-9.5464	-0.69577	-10.4554	-0.66046	-10.0009	-0.62872	-9.5464	-0.64147	-10.0009	-0.5838	-10.0009	-0.55431	-10.0009	-0.50266	-20.4563	-0.48097	-9.5464	-0.40844	-19.0928	-0.37564	-10.0009	-0.35323	-18.6383	-0.27114	-18.6383	-0.21843	-18.6383	-0.19613	-23.6388	-0.17287
-10.9099	-0.77869	-10.0009	-0.69551	-10.9099	-0.67408	-10.4554	-0.62313	-10.0009	-0.66045	-10.4554	-0.58902	-10.4554	-0.56363	-10.4554	-0.51484	-20.9108	-0.47759	-10.0009	-0.40848	-19.5473	-0.37568	-10.4554	-0.35336	-19.0928	-0.27113	-19.0928	-0.21858	-19.0928	-0.19497	-24.0933	-0.17287
-11.3644	-0.76924	-10.4554	-0.70307	-11.3644	-0.67439	-10.9099	-0.61087	-10.4554	-0.66045	-10.9099	-0.59476	-10.9099	-0.58379	-10.9099	-0.51901	-21.3654	-0.47701	-10.4554	-0.40848	-20.0018	-0.37338	-10.9099	-0.35332	-19.5473	-0.27094	-19.5473	-0.21927	-19.5473	-0.19506	-24.5478	-0.17278
-11.819	-0.74315	-10.9099	-0.69576	-11.819	-0.65379	-11.3644	-0.61664	-10.9099	-0.64139	-11.3644	-0.58912	-11.3644	-0.5945	-11.3644	-0.51488	-21.8199	-0.47381	-10.9099	-0.40853	-20.4563	-0.37353	-11.3644	-0.35317	-20.0018	-0.27229	-20.0018	-0.21917	-20.0018	-0.19394	-25.0023	-0.17193
-12.2743	-0.73521	-11.3644	-0.69565	-12.2743	-0.64143	-11.819	-0.64737	-11.3644	-0.6289	-11.819	-0.59973	-11.819	-0.6002	-11.819	-0.50321	-22.2752	-0.47416	-11.3644	-0.40597	-20.9108	-0.3755	-11.819	-0.35513	-20.4563	-0.2734	-20.4563	-0.22076	-20.4563	-0.19323	-25.4568	-0.17151
-12.7288	-0.74337	-11.819	-0.70342	-12.7288	-0.6478	-12.2743	-0.6475	-11.819	-0.65399	-12.2743	-0.62273	-12.2743	-0.57867	-12.2743	-0.5029	-22.7297	-0.47726	-11.819	-0.40344	-21.3654	-0.37795	-12.2743	-0.35311	-20.9108	-0.27341	-20.9108	-0.22068	-20.9108	-0.19256	-25.9113	-0.17185
-13.1833	-0.75169	-12.2743	-0.71089	-13.1833	-0.64789	-12.7288	-0.61685	-12.2743	-0.64765	-12.7288	-0.61722	-12.7288	-0.54942	-12.7288	-0.51123	-23.1842	-0.47756	-12.2743	-0.40603	-21.8199	-0.37791	-12.7288	-0.35513	-21.3654	-0.27345	-21.3654	-0.22072	-21.3654	-0.19276	-26.3658	-0.17272
-13.6378	-0.76029	-12.7288	-0.70344	-13.6378	-0.65399	-13.1833	-0.6055	-12.7288	-0.64748	-13.1833	-0.58915	-13.1833	-0.54051	-13.1833	-0.51512	-23.6388	-0.47755	-12.7288	-0.40874	-22.2752	-0.37572	-13.1833	-0.35509	-21.8199	-0.27336	-21.8199	-0.22147	-21.8199	-0.19333	-26.8203	-0.17376
-14.0923	-0.76034	-13.1833	-0.69552	-14.0923	-0.6538	-13.6378	-0.629	-13.1833	-0.62893	-13.6378	-0.56847	-13.6378	-0.56342	-13.6378	-0.51085	-24.0933	-0.47371	-13.1833	-0.40103	-22.7297	-0.37577	-13.6378	-0.35505	-22.2752	-0.27335	-22.2752	-0.22215	-22.2752	-0.1938	-27.2757	-0.17466
-14.5469	-0.75188	-13.6378	-0.69582	-14.5469	-0.66751	-14.0923	-0.62923	-13.6378	-0.62855	-14.0923	-0.56857	-14.0923	-0.56853	-14.0923	-0.4992	-24.5478	-0.47397	-13.6378	-0.39613	-23.1842	-0.37554	-14.0923	-0.35519	-22.7297	-0.27577	-22.7297	-0.22309	-22.7297	-0.19435	-27.7302	-0.17557
-15.0014	-0.74318	-14.0923	-0.69563	-15.0014	-0.65394	-14.5469	-0.61106	-14.0923	-0.64748	-14.5469	-0.58357	-14.5469	-0.56405	-14.5469	-0.49504	-25.0023	-0.47753	-14.0923	-0.39626	-23.6388	-0.37783	-14.5469	-0.3553	-23.1842	-0.27451	-23.1842	-0.22298	-23.1842	-0.19564	-28.1847	-0.1761
-15.4559	-0.75191	-14.5469	-0.69596	-15.4559	-0.65366	-15.0014	-0.62269	-14.5469	-0.64103	-15.0014	-0.61145	-15.0014	-0.55856	-15.0014	-0.50697	-25.4568	-0.47726	-14.5469	-0.39595	-24.0933	-0.37759	-15.0014	-0.35513	-23.6388	-0.27449	-23.6388	-0.22455	-23.6388	-0.1962	-28.6392	-0.177
-15.9104	-0.73492	-15.0014	-0.70336	-15.9104	-0.64134	-15.4559	-0.61684	-15.0014	-0.62304	-15.4559	-0.58376	-15.4559	-0.53608	-15.4559	-0.51073	-25.9113	-0.481	-15.0014	-0.39836	-24.5478	-0.37791	-15.4559	-0.35536	-24.0933	-0.27562	-24.0933	-0.22532	-24.0933	-0.19732	-29.0937	-0.17802
-16.3649	-0.73507	-15.4559	-0.69601	-16.3649	-0.64736	-15.9104	-0.61694	-15.4559	-0.61689	-15.9104	-0.5639	-15.9104	-0.54034	-15.9104	-0.49912	-26.3658	-0.47752	-15.4559	-0.39861	-25.0023	-0.37789	-15.9104	-0.35509	-24.5478	-0.2757	-24.5478	-0.22599	-24.5478	-0.19856	-29.5482	-0.17799
-16.8194	-0.74306	-15.9104	-0.69581	-16.8194	-0.66075	-16.3649	-0.61118	-15.9104	-0.6288	-16.3649	-0.56851	-16.3649	-0.54935	-16.3649	-0.49143	-26.8203	-0.47377	-15.9104	-0.39624	-25.4568	-0.38227	-16.3649	-0.35528	-25.0023	-0.27695	-25.0023	-0.22678	-25.0023	-0.19852	-30.0027	-0.17888
-17.2748	-0.74332	-16.3649	-0.6959	-17.2748	-0.66075	-16.8194	-0.61692	-16.3649	-0.64738	-16.8194	-0.59526	-16.8194	-0.55386	-16.8194	-0.49542	-27.2757	-0.47381	-16.3649	-0.39395	-25.9113	-0.38241	-16.8194	-0.35714	-25.4568	-0.27548	-25.4568	-0.22856	-25.4568	-0.19919	-30.4572	-0.17897
-17.7293	-0.74316	-16.8194	-0.69579	-17.7293	-0.64787	-17.2748	-0.62282	-16.8194	-0.63519	-17.2748	-0.58938	-17.2748	-0.55455	-17.2748	-0.50714	-27.7302	-0.47759	-16.8194	-0.39617	-26.3658	-0.38466	-17.2748	-0.35713	-25.9113	-0.27455	-25.9113	-0.22836	-25.9113	-0.20045	-30.9118	-0.17946
-18.1838	-0.74311	-17.2748	-0.6956	-18.1838	-0.64789	-17.7293	-0.61735	-17.2748	-0.62301	-17.7293	-0.56378	-17.7293	-0.54972	-17.7293	-0.50686	-28.1847	-0.48067	-17.2748	-0.40095	-26.8203	-0.38219	-17.7293	-0.35722	-26.3658	-0.27441	-26.3658	-0.22686	-26.3658	-0.20092	-31.3663	-0.17946
-18.6383	-0.76044	-17.7293	-0.69592	-18.6383	-0.64739	-18.1838	-0.61096	-17.7293	-0.61745	-18.1838	-0.55902	-18.1838	-0.54037	-18.1838	-0.49566	-28.6392	-0.47781	-17.7293	-0.40116	-27.2757	-0.38249	-18.1838	-0.35912	-26.8203	-0.27455	-26.8203	-0.22764	-26.8203	-0.20099	-31.8216	-0.17986
-19.0928	-0.76015	-18.1838	-0.69571	-19.0928	-0.66096	-18.6383	-0.61695	-18.1838	-0.63491	-18.6383	-0.57875	-18.6383	-0.5407	-18.6383	-0.49539	-29.0937	-0.47717	-18.1838	-0.39869	-27.7302	-0.38433	-18.6383	-0.35699	-27.2757	-0.27699	-27.2757	-0.22764	-27.2757	-0.20162	-32.2761	-0.17937
-19.5473	-0.75157	-18.6383	-0.69596	-19.5473	-0.66722	-19.0928	-0.62889	-18.6383	-0.64133	-19.0928	-0.58934	-19.0928	-0.54073	-19.0928	-0.50282	-29.5482	-0.47695	-18.6383	-0.39629	-28.1847	-0.38445	-19.0928	-0.35722	-27.7302	-0.27565	-27.7302	-0.22932	-27.7302	-0.20158	-32.7306	-0.18146
-20.0018	-0.74347	-19.0928	-0.71101	-20.0018	-0.64787	-19.5473	-0.62312	-19.0928	-0.63532	-19.5473	-0.58937	-19.5473	-0.54484	-19.5473	-0.50323	-30.0027	-0.48074	-19.0928	-0.39625	-28.6392	-0.38702	-19.5473	-0.35693	-28.1847	-0.27575	-28.1847	-0.22924	-28.1847	-0.2022	-33.1852	-0.18148
-20.4563	-0.73502	-19.5473	-0.70349	-20.4563	-0.64781	-20.0018	-0.61106	-19.5473	-0.61726	-20.0018	-0.57349	-20.0018	-0.54965	-20.0018	-0.50301	-30.4572	-0.481	-19.5473	-0.39865	-29.0937	-0.38692	-20.0018	-0.35713	-28.6392	-0.27572	-28.6392	-0.22917	-28.6392	-0.2035	-33.6397	-0.18152
-20.9108	-0.73507	-20.0018	-0.6883	-20.9108	-0.65436	-20.4563	-0.61108	-20.0018	-0.61708	-20.4563	-0.56396	-20.4563	-0.54945	-20.4563	-0.49186	-32.2761	-0.48074	-20.0018	-0.3985	-29.5482	-0.38441	-20.4563	-0.3593	-29.0937	-0.27678	-29.0937	-0.22928	-29.0937	-0.20413	-34.0942	-0.18102
-21.3654	-0.7517	-20.4563	-0.69579	-21.3654	-0.65398	-20.9108	-0.62879	-20.4563	-0.64113	-20.9108	-0.57367	-20.9108	-0.54054	-20.9108	-0.49539	-32.7306	-0.48081	-20.4563	-0.40103	-30.0027	-0.38466	-20.9108	-0.35691	-29.5482	-0.277	-29.5482	-0.22923	-29.5482	-0.20421	-34.5487	-0.18088
-21.8199	-0.76068	-20.9108	-0.70349	-21.8199	-0.64151	-21.3654	-0.62913	-20.9108	-0.64768	-21.3654	-0.58902	-21.3654	-0.54073	-21.3654	-0.49558	-33.1852	-0.48096	-20.9108	-0.39859	-30.4572	-0.38669	-21.3654	-0.35718	-30.0027	-0.27694	-30.0027	-0.23078	-30.0027	-0.20413	-35.0032	-0.18088
-22.2752	-0.75186	-21.3654	-0.71061	-22.2752	-0.64741	-21.8199	-0.61714	-21.3654	-0.63504	-21.8199	-0.58937	-21.8199	-0.53608	-21.8199	-0.49945	-33.6397	-0.48074	-21.3654	-0.39869	-32.2761	-0.38673	-21.8199	-0.35701	-30.4572	-0.27688	-30.4572	-0.23167	-30.4572	-0.20484	-35.4577	-0.18051
-22.7297	-0.74328	-21.8199	-0.68848	-22.7297	-0.65402	-22.2752	-0.61737	-21.8199	-0.6112	-22.2752	-0.57353	-22.2752	-0.54063	-22.2752	-0.49191	-34.0942	-0.4843	-21.8199	-0.40387	-32.7306	-0.38673	-22.2752	-0.35715	-30.9118	-0.27698	-30.9118	-0.23075	-30.9118	-0.20421	-35.9122	-0.18045
-23.1842	-0.73522	-22.2752	-0.68855	-23.1842	-0.66742	-22.7297	-0.62868	-22.2752	-0.62259	-22.7297	-0.56381	-22.7297	-0.55472	-22.7297	-0.4921	-34.5487	-0.4842	-22.2752	-0.40355	-33.1852	-0.38243	-22.7297	-0.35541	-31.3663	-0.27919	-31.3663	-0.2309	-31.3663	-0.20484	-36.3667	-0.17985
-23.6388	-0.74316	-22.7297	-0.70363	-23.6388	-0.65385	-23.1842	-0.62903	-22.7297	-0.63511	-23.1842	-0.56884	-23.1842	-0.55448	-23.1842	-0.49148	-35.0032	-0.4844	-22.7297	-0.40365	-33.6397	-0.38225	-23.1842	-0.35328	-31.8216	-0.27924	-31.8216	-0.22928	-31.8216	-0.20614	-36.8221	-0.17942
-24.0933	-0.76972	-23.1842	-0.70322	-24.0933	-0.64122	-23.6388	-0.61724	-23.1842	-0.641	-23.6388	-0.58354	-23.6388	-0.54484	-23.6388	-0.49542	-35.4577	-0.4811	-23.1842	-0.4037	-34.0942	-0.38011	-23.6388	-0.3514	-32.2761	-0.27935	-32.2761	-0.23083	-32.2761	-0.20417	-37.2766	-0.17906
-24.5478	-0.75193	-23.6388	-0.68864	-24.5478	-0.64749	-24.0933	-0.62271	-23.6388	-0.62301	-24.0933	-0.58392	-24.0933	-0.53178	-24.0933	-0.49931	-35.9122	-0.48088	-23.6388	-0.40346	-34.5487	-0.38039	-24.0933	-0.34939	-32.7306	-0.28173	-32.7306	-0.2316	-32.7306	-0.20473	-37.7311	-0.17886
-25.0023	-0.73502	-24.0933	-0.68817	-25.0023	-0.66063	-24.5478	-0.6227	-24.0933	-0.62289	-24.5478	-0.57897	-24.5478	-0.53167	-24.5478	-0.4992	-36.3667	-0.48427	-24.0933	-0.40608	-35.0032	-0.37999	-24.5478	-0.35123	-33.1852	-0.28165	-33.1852	-0.23089	-33.1852	-0.20474	-38.1856	-0.17943
-25.4568	-0.73476	-24.5478	-0.70331	-25.4568	-0.65415	-25.0023	-0.61085	-24.5478	-0.62289	-25.0023	-0.57361	-25.0023	-0.5358	-25.0023	-0.4955	-36.8221	-0.48088	-24.5478	-0.40381	-35.4577	-0.37574	-25.0023	-0.35332	-33.6397	-0.28157	-33.6397	-0.23082	-33.6397	-0.2042	-38.6401	-0.18054
-25.9113	-0.75196	-25.0023	-0.71116	-25.9113	-0.66088	-25.4568	-0.61692	-25.0023	-0.6352	-25.4568	-0.56854	-25.4568	-0.54978	-25.4568	-0.49167	-37.2766	-0.47705	-25.0023	-0.40595	-35.9122	-0.37582	-25.4568	-0.35323	-34.0942	-0.28038	-34.0942	-0.23089	-34.0942	-0.20356	-39.0946	-0.18002
-26.3658	-0.74337	-25.4568	-0.69601	-26.3658	-0.65423	-25.9113	-0.6227	-25.4568	-0.62887	-25.9113	-0.57404	-25.9113	-0.54044	-25.9113	-0.49172	-37.7311	-0.48409	-25.4568	-0.40612	-36.3667	-0.37359	-25.9113	-0.34954	-34.5487	-0.2804	-34.5487	-0.23082	-34.5487	-0.20221	-39.5491	-0.17894
-26.8203	-0.74338	-25.9113	-0.68859	-26.8203	-0.65415	-26.3658	-0.62301	-25.9113	-0.63493	-26.3658	-0.57857	-26.3658	-0.536	-26.3658	-0.49501	-38.1856	-0.48453	-25.9113	-0.40636	-36.8221	-0.37347	-26.3658	-0.34776	-35.0032	-0.28284	-35.0032	-0.23164	-35.0032	-0.20221	-40.0037	-0.17847
-27.2757	-0.75193	-26.3658	-0.69592	-27.2757	-0.66077	-26.8203	-0.61106	-26.3658	-0.62289	-26.8203	-0.57863	-26.8203	-0.52755	-26.8203	-0.4954	-38.6401	-0.48795	-26.3658	-0.40608	-37.2766	-0.3737	-26.8203	-0.34956	-35.4577	-0.28287	-35.4577	-0.23171	-35.4577	-0.20168	-40.4582	-0.17709
-27.7302	-0.74333	-26.8203	-0.70335	-27.7302	-0.65389	-27.2757	-0.61713	-26.8203	-0.62254	-27.2757	-0.57418	-27.2757	-0.52733	-27.2757	-0.49206	-39.0946	-0.48799	-26.8203	-0.40612	-37.7311	-0.37574	-27.2757	-0.35338	-35.9122	-0.28397	-35.9122	-0.23172	-35.9122	-0.20227	-40.9127	-0.17658
-28.1847	-0.74329	-27.2757	-0.69612	-28.1847	-0.64769	-27.7302	-0.629	-27.2757	-0.63485	-27.7302	-0.57355	-27.7302	-0.5273	-27.7302	-0.48766	-39.5491	-0.48828	-27.2757	-0.40363	-38.1856	-0.3756	-27.7302	-0.35541	-36.3667	-0.28293	-36.3667	-0.23318	-36.3667	-0.20344	-41.3672	-0.17706
-28.6392	-0.7521	-27.7302	-0.69581	-28.6392	-0.64739	-28.1847	-0.61714	-27.7302	-0.6289	-28.1847	-0.57358	-28.1847	-0.53147	-28.1847	-0.49153	-40.0037	-0.48419	-27.7302	-0.40608	-38.6401	-0.37363	-28.1847	-0.35336	-36.8221	-0.28286	-36.8221	-0.23337	-36.8221	-0.20283	-41.8225	-0.17655
-29.0937	-0.74327	-28.1847	-0.69561	-29.0937	-0.65405	-28.6392	-0.61106	-28.1847	-0.62291	-28.6392	-0.579	-28.6392	-0.53646	-28.6392	-0.49185	-40.4582	-0.48079	-28.1847	-0.40374	-39.0946	-0.37365	-28.6392	-0.35161	-37.2766	-0.28406	-37.2766	-0.23325	-37.2766	-0.20231	-42.2771	-0.17552
-29.5482	-0.7435	-28.6392	-0.69596	-29.5482	-0.66753	-29.0937	-0.61681	-28.6392	-0.61676	-29.0937	-0.57367	-29.0937	-0.53184	-29.0937	-0.48789	-40.9127	-0.48427	-28.6392	-0.40361	-39.5491	-0.37152	-29.0937	-0.35152	-37.7311	-0.28791	-37.7311	-0.23242	-37.7311	-0.2015	-42.7316	-0.17375
-30.0027	-0.75186	-29.0937	-0.71075	-30.0027	-0.65409	-29.5482	-0.62922	-29.0937	-0.63489	-29.5482	-0.57869	-29.5482	-0.51896	-29.5482	-0.48821	-41.3672	-0.48427	-29.0937	-0.40606	-40.0037	-0.37363	-29.5482	-0.35129	-38.1856	-0.28775	-38.1856	-0.23255	-38.1856	-0.2003	-43.1861	-0.17245
-30.4572	-0.74327	-29.5482	-0.69594	-30.4572	-0.64743	-30.0027	-0.61714	-29.5482	-0.62895	-30.0027	-0.57894	-30.0027	-0.52341	-30.0027	-0.48436	-41.8225	-0.4811	-29.5482	-0.40374	-40.4582	-0.37367	-30.0027	-0.35334	-38.6401	-0.2867	-38.6401	-0.23246	-38.6401	-0.20031	-43.6406	-0.17233
-30.9118	-0.75201	-30.0027	-0.69601	-30.9118	-0.65424	-30.4572	-0.61136	-30.0027	-0.62301	-30.4572	-0.58411	-30.4572	-0.52752	-30.4572	-0.48776	-42.2771	-0.48071	-30.0027	-0.4012	-40.9127	-0.37365	-30.4572	-0.35528	-39.0946	-0.28787	-39.0946	-0.23326	-39.0946	-0.20045	-44.0951	-0.17278
-31.3663	-0.7516	-30.4572	-0.71105	-31.3663	-0.66772	-30.9118	-0.6229	-30.4572	-0.62251	-30.9118	-0.58407	-30.9118	-0.52744	-30.9118	-0.48797	-42.7316	-0.48066	-30.4572	-0.40344	-41.3672	-0.37374	-30.9118	-0.35325	-39.5491	-0.28911	-39.5491	-0.23338	-39.5491	-0.20041	-44.5496	-0.17197
-31.8216	-0.75188	-30.9118	-0.70327	-31.8216	-0.66049	-31.3663	-0.62322	-30.9118	-0.62266	-31.3663	-0.56848	-31.3663	-0.52303	-31.3663	-0.48779	-43.1861	-0.48089	-30.9118	-0.40365	-41.8225	-0.3755	-31.3663	-0.35347	-40.0037	-0.28912	-40.0037	-0.23325	-40.0037	-0.20034	-45.0041	-0.17151
-32.2761	-0.7433	-31.3663	-0.6887	-32.2761	-0.66105	-31.8216	-0.61734	-31.3663	-0.62867	-31.8216	-0.57316	-31.8216	-0.51869	-31.8216	-0.4881	-43.6406	-0.48138	-31.3663	-0.40608	-42.2771	-0.3734	-31.8216	-0.35148	-40.4582	-0.2903	-40.4582	-0.23413	-40.4582	-0.20161	-45.4586	-0.17136
-32.7306	-0.74332	-31.8216	-0.69608	-32.7306	-0.6675	-32.2761	-0.61684	-31.8216	-0.62301	-32.2761	-0.57374	-32.2761	-0.52733	-32.2761	-0.48802	-44.0951	-0.47731	-31.8216	-0.40357	-42.7316	-0.3738	-32.2761	-0.35321	-40.9127	-0.29042	-40.9127	-0.23517	-40.9127	-0.20221	-45.9131	-0.17142
-33.1852	-0.74322	-32.2761	-0.69595	-33.1852	-0.65408	-32.7306	-0.61137	-32.2761	-0.61689	-32.7306	-0.56854	-32.7306	-0.51934	-32.7306	-0.48795	-44.5496	-0.47409	-32.2761	-0.40387	-43.1861	-0.37343	-32.7306	-0.3533	-41.3672	-0.29042	-41.3672	-0.23494	-41.3672	-0.20287	-46.3676	-0.17197
-33.6397	-0.7349	-32.7306	-0.6957	-33.6397	-0.6475	-33.1852	-0.62269	-32.7306	-0.62271	-33.1852	-0.56848	-33.1852	-0.52311	-33.1852	-0.48457	-45.0041	-0.47084	-32.7306	-0.40344	-43.6406	-0.37154	-33.1852	-0.3533	-41.8225	-0.29029	-41.8225	-0.23497	-41.8225	-0.20354	-46.823	-0.17187
-34.0942	-0.73516	-33.1852	-0.70353	-34.0942	-0.66751	-33.6397	-0.61724	-33.1852	-0.62311	-33.6397	-0.57383	-33.6397	-0.52327	-33.6397	-0.48449	-45.4586	-0.47055	-33.1852	-0.40357	-44.0951	-0.37158	-33.6397	-0.35319	-42.2771	-0.29184	-42.2771	-0.23484	-42.2771	-0.2029	-47.2775	-0.17188
-34.5487	-0.74323	-33.6397	-0.6885	-34.5487	-0.6679	-34.0942	-0.61107	-33.6397	-0.62281	-34.0942	-0.58417	-34.0942	-0.52364	-34.0942	-0.48837	-45.9131	-0.46695	-33.6397	-0.40393	-44.5496	-0.37139	-34.0942	-0.35522	-42.7316	-0.29312	-42.7316	-0.23583	-42.7316	-0.20283	-47.732	-0.17188
-35.0032	-0.73485	-34.0942	-0.68836	-35.0032	-0.66026	-34.5487	-0.61167	-34.0942	-0.62895	-34.5487	-0.5686	-34.5487	-0.52755	-34.5487	-0.48844	-46.3676	-0.46403	-34.0942	-0.40353	-45.0041	-0.37367	-34.5487	-0.35517	-43.1861	-0.29157	-43.1861	-0.23679	-43.1861	-0.20346	-48.1865	-0.17148
-35.4577	-0.74319	-34.5487	-0.69572	-35.4577	-0.64752	-35.0032	-0.62291	-34.5487	-0.62266	-35.0032	-0.56399	-35.0032	-0.5315	-35.0032	-0.48426	-46.823	-0.46041	-34.5487	-0.40391	-45.4586	-0.36922	-35.0032	-0.35524	-43.6406	-0.29154	-43.6406	-0.23664	-43.6406	-0.20424	-48.641	-0.17238
-35.9122	-0.73498	-35.0032	-0.69592	-35.9122	-0.66068	-35.4577	-0.61725	-35.0032	-0.62304	-35.4577	-0.56358	-35.4577	-0.5233	-35.4577	-0.48818	-47.2775	-0.45768	-35.0032	-0.40387	-45.9131	-0.36722	-35.4577	-0.35528	-44.0951	-0.29169	-44.0951	-0.23663	-44.0951	-0.20477	-49.0956	-0.17226
-36.3667	-0.72706	-35.4577	-0.68852	-36.3667	-0.65424	-35.9122	-0.61714	-35.4577	-0.62301	-35.9122	-0.57367	-35.9122	-0.5152	-35.9122	-0.48829	-47.732	-0.45714	-35.4577	-0.40368	-46.3676	-0.36943	-35.9122	-0.35509	-44.5496	-0.29434	-44.5496	-0.23761	-44.5496	-0.20532	-49.5501	-0.17231
-36.8221	-0.72656	-35.9122	-0.6883	-36.8221	-0.65428	-36.3667	-0.62301	-35.9122	-0.62289	-36.3667	-0.5789	-36.3667	-0.51915	-36.3667	-0.49164	-48.1865	-0.45729	-35.9122	-0.40606	-46.823	-0.36948	-36.3667	-0.35897	-45.0041	-0.29573	-45.0041	-0.23841	-45.0041	-0.20542	-50.0046	-0.17229
-37.2766	-0.72688	-36.3667	-0.6881	-37.2766	-0.66075	-36.8221	-0.62248	-36.3667	-0.62309	-36.8221	-0.56917	-36.8221	-0.52333	-36.8221	-0.48824	-48.641	-0.45746	-36.3667	-0.40614	-47.2775	-0.36729	-36.8221	-0.36115	-45.4586	-0.2942	-45.4586	-0.23849	-45.4586	-0.20538	-50.4591	-0.17233
-37.7311	-0.7349	-36.8221	-0.69595	-37.7311	-0.66078	-37.2766	-0.61702	-36.8221	-0.61704	-37.2766	-0.55932	-37.2766	-0.52341	-37.2766	-0.48436	-49.0956	-0.45743	-36.8221	-0.40344	-47.732	-0.36943	-37.2766	-0.35909	-45.9131	-0.29444	-45.9131	-0.23762	-45.9131	-0.20538	-50.9136	-0.17236
-38.1856	-0.73521	-37.2766	-0.69588	-38.1856	-0.66096	-37.7311	-0.61684	-37.2766	-0.62299	-37.7311	-0.56384	-37.7311	-0.52778	-37.7311	-0.4847	-49.5501	-0.45435	-37.2766	-0.40357	-48.1865	-0.36933	-37.7311	-0.35915	-46.3676	-0.29415	-46.3676	-0.23744	-46.3676	-0.20545	-51.3689	-0.17323
-38.6401	-0.73467	-37.7311	-0.68859	-38.6401	-0.66075	-38.1856	-0.629	-37.7311	-0.62264	-38.1856	-0.56857	-38.1856	-0.52339	-38.1856	-0.488	-50.0046	-0.45115	-37.7311	-0.4062	-48.641	-0.36718	-38.1856	-0.35695	-46.823	-0.29537	-46.823	-0.23749	-46.823	-0.20686	-51.8235	-0.17275
-39.0946	-0.73525	-38.1856	-0.6883	-39.0946	-0.65372	-38.6401	-0.61703	-38.1856	-0.62293	-38.6401	-0.56892	-38.6401	-0.51904	-38.6401	-0.48454	-50.4591	-0.45414	-38.1856	-0.40595	-49.0956	-0.36941	-38.6401	-0.36121	-47.2775	-0.29835	-47.2775	-0.2386	-47.2775	-0.20675	-52.278	-0.1737
-39.5491	-0.73498	-38.6401	-0.6961	-39.5491	-0.65388	-39.0946	-0.61125	-38.6401	-0.62261	-39.0946	-0.56848	-39.0946	-0.51476	-39.0946	-0.48108	-50.9136	-0.45433	-38.6401	-0.4087	-49.5501	-0.36937	-39.0946	-0.36533	-47.732	-0.29838	-47.732	-0.2384	-47.732	-0.20678	-52.7325	-0.17373
-40.0037	-0.73517	-39.0946	-0.69562	-40.0037	-0.66056	-39.5491	-0.62291	-39.0946	-0.62289	-39.5491	-0.5637	-39.5491	-0.51479	-39.5491	-0.48077	-51.3689	-0.45426	-39.0946	-0.4087	-50.0046	-0.36733	-39.5491	-0.36496	-48.1865	-0.29567	-48.1865	-0.23837	-48.1865	-0.20735	-53.187	-0.17598
-40.4582	-0.73495	-39.5491	-0.6887	-40.4582	-0.65436	-40.0037	-0.62304	-39.5491	-0.62326	-40.0037	-0.56923	-40.0037	-0.51484	-40.0037	-0.48451	-51.8235	-0.45416	-39.5491	-0.40616	-50.4591	-0.36718	-40.0037	-0.36302	-48.641	-0.29715	-48.641	-0.23742	-48.641	-0.20738	-53.6415	-0.17745
-40.9127	-0.72647	-40.0037	-0.69582	-40.9127	-0.65437	-40.4582	-0.61703	-40.0037	-0.62882	-40.4582	-0.5639	-40.4582	-0.51482	-40.4582	-0.48467	-52.278	-0.44806	-40.0037	-0.40631	-50.9136	-0.36526	-40.4582	-0.36332	-49.0956	-0.29823	-49.0956	-0.23757	-49.0956	-0.20866	-54.096	-0.17847
-41.3672	-0.73483	-40.4582	-0.69595	-41.3672	-0.65388	-40.9127	-0.62278	-40.4582	-0.62309	-40.9127	-0.56877	-40.9127	-0.51882	-40.9127	-0.48462	-52.7325	-0.45093	-40.4582	-0.40859	-51.3689	-0.36533	-40.9127	-0.36311	-49.5501	-0.29974	-49.5501	-0.23845	-49.5501	-0.20944	-54.5505	-0.18001
-41.8225	-0.72686	-40.9127	-0.68877	-41.8225	-0.66057	-41.3672	-0.62272	-40.9127	-0.61708	-41.3672	-0.56402	-41.3672	-0.5149	-41.3672	-0.48457	-53.187	-0.45423	-40.9127	-0.40874	-51.8235	-0.36513	-41.3672	-0.36512	-50.0046	-0.29979	-50.0046	-0.23836	-50.0046	-0.21007	-55.005	-0.18039
-42.2771	-0.7268	-41.3672	-0.68859	-42.2771	-0.66075	-41.8225	-0.62344	-41.3672	-0.62318	-41.8225	-0.55911	-41.8225	-0.51514	-41.8225	-0.48428	-53.6415	-0.4544	-41.3672	-0.41125	-52.278	-0.36749	-41.8225	-0.36511	-50.4591	-0.2982	-50.4591	-0.23857	-50.4591	-0.21072	-55.4595	-0.18135
-42.7316	-0.72708	-41.8225	-0.68864	-42.7316	-0.65417	-42.2771	-0.6229	-41.8225	-0.62855	-42.2771	-0.56393	-42.2771	-0.51476	-42.2771	-0.48433	-54.096	-0.45091	-41.8225	-0.41132	-52.7325	-0.36752	-42.2771	-0.365	-50.9136	-0.29831	-50.9136	-0.23858	-50.9136	-0.21136	-55.9141	-0.18199
-43.1861	-0.73478	-42.2771	-0.69571	-43.1861	-0.66077	-42.7316	-0.62919	-42.2771	-0.62895	-42.7316	-0.56884	-42.7316	-0.51082	-42.7316	-0.48818	-54.5505	-0.44803	-42.2771	-0.41132	-53.187	-0.36498	-42.7316	-0.36738	-51.3689	-0.29837	-51.3689	-0.23837	-51.3689	-0.2115	-56.3694	-0.18247
-43.6406	-0.73504	-42.7316	-0.69599	-43.6406	-0.66076	-43.1861	-0.62904	-42.7316	-0.61696	-43.1861	-0.56358	-43.1861	-0.5071	-43.1861	-0.48423	-55.005	-0.44491	-42.7316	-0.40855	-53.6415	-0.36729	-43.1861	-0.36722	-51.8235	-0.29975	-51.8235	-0.24025	-51.8235	-0.21213	-56.8239	-0.18398
-44.0951	-0.74325	-43.1861	-0.68857	-44.0951	-0.65424	-43.6406	-0.62281	-43.1861	-0.62296	-43.6406	-0.56881	-43.6406	-0.50295	-43.6406	-0.48433	-55.4595	-0.45105	-43.1861	-0.40874	-54.096	-0.36745	-43.6406	-0.36701	-52.278	-0.29992	-52.278	-0.24105	-52.278	-0.21204	-57.2784	-0.18502
-44.5496	-0.73515	-43.6406	-0.68877	-44.5496	-0.66046	-44.0951	-0.62903	-43.6406	-0.62296	-44.0951	-0.56892	-44.0951	-0.51074	-44.0951	-0.48462	-55.9141	-0.45136	-43.6406	-0.41149	-54.5505	-0.36933	-44.0951	-0.36924	-52.7325	-0.29978	-52.7325	-0.24199	-52.7325	-0.21282	-57.7329	-0.18608
-45.0041	-0.73496	-44.0951	-0.69562	-45.0041	-0.66079	-44.5496	-0.6288	-44.0951	-0.62859	-44.5496	-0.56842	-44.5496	-0.51918	-44.5496	-0.48787	-56.3694	-0.4478	-44.0951	-0.41114	-55.005	-0.36941	-44.5496	-0.36921	-53.187	-0.29829	-53.187	-0.24203	-53.187	-0.21351	-58.1874	-0.18659
-45.4586	-0.72678	-44.5496	-0.69575	-45.4586	-0.66048	-45.0041	-0.629	-44.5496	-0.61694	-45.0041	-0.56893	-45.0041	-0.51088	-45.0041	-0.49185	-56.8239	-0.44482	-44.5496	-0.41385	-55.4595	-0.36921	-45.0041	-0.36919	-53.6415	-0.29831	-53.6415	-0.24107	-53.6415	-0.21339	-58.642	-0.18663
-45.9131	-0.7268	-45.0041	-0.69617	-45.9131	-0.66085	-45.4586	-0.62267	-45.0041	-0.61684	-45.4586	-0.56857	-45.4586	-0.50689	-45.4586	-0.49177	-57.2784	-0.44789	-45.0041	-0.41107	-55.9141	-0.37117	-45.4586	-0.37156	-54.096	-0.29837	-54.096	-0.24112	-54.096	-0.21351	-59.0965	-0.18661
-46.3676	-0.72671	-45.4586	-0.68832	-46.3676	-0.66058	-45.9131	-0.62911	-45.4586	-0.62934	-45.9131	-0.57358	-45.9131	-0.50318	-45.9131	-0.49151	-57.7329	-0.44787	-45.4586	-0.40864	-56.3694	-0.37151	-45.9131	-0.37125	-54.5505	-0.29705	-54.5505	-0.24203	-54.5505	-0.21201	-59.551	-0.18604
-46.823	-0.72686	-45.9131	-0.6885	-46.823	-0.6605	-46.3676	-0.62868	-45.9131	-0.63504	-46.3676	-0.58398	-46.3676	-0.51093	-46.3676	-0.49185	-58.1874	-0.44803	-45.9131	-0.40612	-56.8239	-0.37337	-46.3676	-0.37351	-55.005	-0.2955	-55.005	-0.24189	-55.005	-0.21201	-60.0055	-0.18617
-47.2775	-0.74316	-46.3676	-0.69575	-47.2775	-0.66773	-46.823	-0.6169	-46.3676	-0.62306	-46.823	-0.5837	-46.823	-0.51069	-46.823	-0.49531	-58.642	-0.44796	-46.3676	-0.40625	-57.2784	-0.37335	-46.823	-0.37335	-55.4595	-0.29568	-55.4595	-0.24117	-55.4595	-0.21274	-60.46	-0.18558
-47.732	-0.73521	-46.823	-0.69592	-47.732	-0.66059	-47.2775	-0.61682	-46.823	-0.61691	-47.2775	-0.5786	-47.2775	-0.51509	-47.2775	-0.49914	-59.0965	-0.44782	-46.823	-0.40866	-57.7329	-0.3758	-47.2775	-0.37566	-55.9141	-0.29567	-55.9141	-0.24098	-55.9141	-0.21204	-60.9145	-0.18604
-48.1865	-0.73492	-47.2775	-0.68875	-48.1865	-0.66088	-47.732	-0.62899	-47.2775	-0.62313	-47.732	-0.57888	-47.732	-0.51096	-47.732	-0.50342	-59.551	-0.44811	-47.2775	-0.41399	-58.1874	-0.37568	-47.732	-0.37588	-56.3694	-0.29705	-56.3694	-0.24194	-56.3694	-0.21148	-61.3698	-0.18714
-48.641	-0.72678	-47.732	-0.69577	-48.641	-0.66059	-48.1865	-0.6289	-47.732	-0.63469	-48.1865	-0.5837	-48.1865	-0.51101	-48.1865	-0.5029	-60.0055	-0.45115	-47.732	-0.41156	-58.642	-0.37561	-48.1865	-0.3776	-56.8239	-0.29829	-56.8239	-0.24395	-56.8239	-0.21206	-61.8244	-0.18775
-49.0956	-0.73511	-48.1865	-0.69582	-49.0956	-0.66076	-48.641	-0.61702	-48.1865	-0.62874	-48.641	-0.58911	-48.641	-0.51093	-48.641	-0.49561	-60.46	-0.44787	-48.1865	-0.41129	-59.0965	-0.37351	-48.641	-0.38014	-57.2784	-0.29681	-57.2784	-0.24288	-57.2784	-0.21068	-62.2789	-0.18825
-49.5501	-0.72675	-48.641	-0.69601	-49.5501	-0.66076	-49.0956	-0.61705	-48.641	-0.61161	-49.0956	-0.57891	-49.0956	-0.51114	-49.0956	-0.49525	-60.9145	-0.45115	-48.641	-0.40885	-59.551	-0.37606	-49.0956	-0.38017	-57.7329	-0.2983	-57.7329	-0.24292	-57.7329	-0.21	-62.7334	-0.18875
-50.0046	-0.72685	-49.0956	-0.6961	-50.0046	-0.66085	-49.5501	-0.61694	-49.0956	-0.61713	-49.5501	-0.57851	-49.5501	-0.5109	-49.5501	-0.49939	-61.3698	-0.45081	-49.0956	-0.40625	-60.0055	-0.37574	-49.5501	-0.37783	-58.1874	-0.29973	-58.1874	-0.24279	-58.1874	-0.21008	-63.1879	-0.1893
-50.4591	-0.73502	-49.5501	-0.69604	-50.4591	-0.66067	-50.0046	-0.62268	-49.5501	-0.63529	-50.0046	-0.58389	-50.0046	-0.50689	-50.0046	-0.50323	-61.8244	-0.45103	-49.5501	-0.41098	-60.46	-0.37568	-50.0046	-0.37778	-58.642	-0.30118	-58.642	-0.24388	-58.642	-0.21076	-63.6424	-0.18941
-50.9136	-0.75194	-50.0046	-0.70351	-50.9136	-0.6608	-50.4591	-0.61715	-50.0046	-0.63493	-50.4591	-0.57878	-50.4591	-0.5071	-50.4591	-0.50288	-62.2789	-0.44815	-50.0046	-0.4114	-60.9145	-0.37582	-50.4591	-0.3756	-59.0965	-0.30098	-59.0965	-0.24478	-59.0965	-0.21132	-64.0969	-0.18984
-51.3689	-0.74296	-50.4591	-0.69595	-51.3689	-0.66068	-50.9136	-0.62278	-50.4591	-0.62309	-50.9136	-0.57844	-50.9136	-0.51133	-50.9136	-0.50301	-62.7334	-0.45096	-50.4591	-0.40874	-61.3698	-0.37553	-50.9136	-0.37549	-59.551	-0.30121	-59.551	-0.24551	-59.551	-0.21069	-64.5514	-0.1898
-51.8235	-0.72688	-50.9136	-0.6961	-51.8235	-0.66077	-51.3689	-0.61727	-50.9136	-0.61161	-51.3689	-0.57383	-51.3689	-0.51514	-51.3689	-0.49566	-63.1879	-0.45113	-50.9136	-0.40863	-61.8244	-0.37588	-51.3689	-0.378	-60.0055	-0.30241	-60.0055	-0.2447	-60.0055	-0.21001	-65.0059	-0.18987
-52.278	-0.71874	-51.3689	-0.69612	-52.278	-0.667	-51.8235	-0.61692	-51.3689	-0.61716	-51.8235	-0.57389	-51.8235	-0.51471	-51.8235	-0.49945	-63.6424	-0.45122	-51.3689	-0.40622	-62.2789	-0.37774	-51.8235	-0.37777	-60.46	-0.30266	-60.46	-0.24552	-60.46	-0.21	-65.4604	-0.1904
-52.7325	-0.73481	-51.8235	-0.69612	-52.7325	-0.66058	-52.278	-0.62291	-51.8235	-0.63499	-52.278	-0.57392	-52.278	-0.51085	-52.278	-0.49942	-64.0969	-0.45093	-51.8235	-0.40359	-62.7334	-0.37785	-52.278	-0.37558	-60.9145	-0.30402	-60.9145	-0.24557	-60.9145	-0.21072	-65.915	-0.18988
-53.187	-0.74319	-52.278	-0.70321	-53.187	-0.66751	-52.7325	-0.61712	-52.278	-0.6289	-52.7325	-0.56892	-52.7325	-0.507	-52.7325	-0.50275	-64.5514	-0.45085	-52.278	-0.40361	-63.1879	-0.38007	-52.7325	-0.37563	-61.3698	-0.30386	-61.3698	-0.24658	-61.3698	-0.21143	-66.3703	-0.18982
-53.6415	-0.73507	-52.7325	-0.69582	-53.6415	-0.66773	-53.187	-0.61714	-52.7325	-0.61132	-53.187	-0.56387	-53.187	-0.50718	-53.187	-0.49553	-65.0059	-0.45117	-52.7325	-0.40868	-63.6424	-0.37795	-53.187	-0.37551	-61.8244	-0.30282	-61.8244	-0.24738	-61.8244	-0.21136	-66.8248	-0.18986
-54.096	-0.7349	-53.187	-0.69628	-54.096	-0.6675	-53.6415	-0.61704	-53.187	-0.61721	-53.6415	-0.56887	-53.6415	-0.51136	-53.6415	-0.49558	-65.4604	-0.45088	-53.187	-0.40364	-64.0969	-0.37572	-53.6415	-0.37786	-62.2789	-0.304	-62.2789	-0.24738	-62.2789	-0.21137	-67.2793	-0.18924
-54.5505	-0.72676	-53.6415	-0.70344	-54.5505	-0.66087	-54.096	-0.62889	-53.6415	-0.62245	-54.096	-0.57392	-54.096	-0.51074	-54.096	-0.49522	-65.915	-0.45113	-53.6415	-0.40361	-64.5514	-0.37558	-54.096	-0.37803	-62.7334	-0.30676	-62.7334	-0.24742	-62.7334	-0.21148	-67.7338	-0.1888
-55.005	-0.74301	-54.096	-0.69588	-55.005	-0.6607	-54.5505	-0.62258	-54.096	-0.629	-54.5505	-0.5637	-54.5505	-0.51522	-54.5505	-0.49567	-66.3703	-0.45734	-54.096	-0.39869	-65.0059	-0.3779	-54.5505	-0.37574	-63.1879	-0.30822	-63.1879	-0.24836	-63.1879	-0.21143	-68.1883	-0.18938
-55.4595	-0.74327	-54.5505	-0.69577	-55.4595	-0.66761	-55.005	-0.61137	-54.5505	-0.61698	-55.005	-0.56393	-55.005	-0.51509	-55.005	-0.49892	-66.8248	-0.45376	-54.5505	-0.40094	-65.4604	-0.37545	-55.005	-0.37354	-63.6424	-0.30661	-63.6424	-0.25031	-63.6424	-0.21133	-68.6429	-0.19049
-55.9141	-0.74327	-55.005	-0.69582	-55.9141	-0.66106	-55.4595	-0.61683	-55.005	-0.61738	-55.4595	-0.559	-55.4595	-0.51471	-55.4595	-0.49194	-67.2793	-0.45406	-55.005	-0.40616	-65.915	-0.37814	-55.4595	-0.37131	-64.0969	-0.30684	-64.0969	-0.25032	-64.0969	-0.21271	-69.0974	-0.1915
-56.3694	-0.7435	-55.4595	-0.70308	-56.3694	-0.6677	-55.9141	-0.62313	-55.4595	-0.61691	-55.9141	-0.56904	-55.9141	-0.50657	-55.9141	-0.48794	-67.7338	-0.45421	-55.4595	-0.40659	-66.3703	-0.37822	-55.9141	-0.37334	-64.5514	-0.30804	-64.5514	-0.24934	-64.5514	-0.21355	-69.5519	-0.19325
-56.8239	-0.75191	-55.9141	-0.69567	-56.8239	-0.6744	-56.3694	-0.61668	-55.9141	-0.62237	-56.3694	-0.56917	-56.3694	-0.51112	-56.3694	-0.49174	-68.1883	-0.45408	-55.9141	-0.40621	-66.8248	-0.37776	-56.3694	-0.37327	-65.0059	-0.30838	-65.0059	-0.25046	-65.0059	-0.21278	-70.0064	-0.1938
-57.2784	-0.74338	-56.3694	-0.69592	-57.2784	-0.66763	-56.8239	-0.61139	-56.3694	-0.62307	-56.8239	-0.5688	-56.8239	-0.51515	-56.8239	-0.49561	-68.6429	-0.45461	-56.3694	-0.40354	-67.2793	-0.37994	-56.8239	-0.37563	-65.4604	-0.30968	-65.4604	-0.25028	-65.4604	-0.2127	-70.4576	-0.19487
-57.7329	-0.74337	-56.8239	-0.70381	-57.7329	-0.66098	-57.2784	-0.61715	-56.8239	-0.61105	-57.2784	-0.56384	-57.2784	-0.51077	-57.2784	-0.49511	-69.0974	-0.45393	-56.8239	-0.4039	-67.7338	-0.37994	-57.2784	-0.37546	-65.915	-0.30968	-65.915	-0.2512	-65.915	-0.21277	-70.9188	-0.19256
-58.1874	-0.73513	-57.2784	-0.70331	-58.1874	-0.67441	-57.7329	-0.61713	-57.2784	-0.60595	-57.7329	-0.56431	-57.7329	-0.51515	-57.7329	-0.49185	-69.5519	-0.45408	-57.2784	-0.40875	-68.1883	-0.3822	-57.7329	-0.37326	-66.3703	-0.30972	-66.3703	-0.25232	-66.3703	-0.21213	-71.3716	-0.193
-58.642	-0.74293	-57.7329	-0.70321	-58.642	-0.66761	-58.1874	-0.61116	-57.7329	-0.61134	-58.1874	-0.56854	-58.1874	-0.51885	-58.1874	-0.48786	-70.0064	-0.45081	-57.7329	-0.40864	-68.6429	-0.38225	-58.1874	-0.37356	-66.8248	-0.30954	-66.8248	-0.25028	-66.8248	-0.21213	-71.8244	-0.19491
-59.0965	-0.73513	-58.1874	-0.71101	-59.0965	-0.66078	-58.642	-0.61714	-58.1874	-0.61137	-58.642	-0.56884	-58.642	-0.51476	-58.642	-0.4918	-70.4576	-0.45095	-58.1874	-0.40875	-69.0974	-0.38242	-58.642	-0.37351	-67.2793	-0.30947	-67.2793	-0.25035	-67.2793	-0.21277	-72.2773	-0.19558
-59.551	-0.72675	-58.642	-0.70349	-59.551	-0.66751	-59.0965	-0.61106	-58.642	-0.60561	-59.0965	-0.56859	-59.0965	-0.51484	-59.0965	-0.49194	-70.9188	-0.451	-58.642	-0.40614	-69.5519	-0.38012	-59.0965	-0.37351	-67.7338	-0.30968	-67.7338	-0.25028	-67.7338	-0.21264	-72.7301	-0.19553
-60.0055	-0.72695	-59.0965	-0.70374	-60.0055	-0.6746	-59.551	-0.61706	-59.0965	-0.59998	-59.551	-0.56387	-59.551	-0.51498	-59.551	-0.49185	-71.3716	-0.45085	-59.0965	-0.40885	-70.0064	-0.37986	-59.551	-0.37582	-68.1883	-0.30956	-68.1883	-0.25127	-68.1883	-0.21274	-73.1913	-0.1949
-60.46	-0.73472	-59.551	-0.70334	-60.46	-0.66035	-60.0055	-0.62901	-59.551	-0.61145	-60.0055	-0.56331	-60.0055	-0.51515	-60.0055	-0.48818	-71.8244	-0.44811	-59.551	-0.40652	-70.4576	-0.37775	-60.0055	-0.3736	-68.6429	-0.30802	-68.6429	-0.2523	-68.6429	-0.2135	-73.6442	-0.19608
-60.9145	-0.7435	-60.0055	-0.70319	-60.9145	-0.66058	-60.46	-0.6168	-60.0055	-0.6113	-60.46	-0.57321	-60.46	-0.51484	-60.46	-0.48794	-72.2773	-0.44762	-60.0055	-0.40866	-70.9188	-0.37569	-60.46	-0.37136	-69.0974	-0.308	-69.0974	-0.25226	-69.0974	-0.21342	-74.097	-0.19725
-61.3698	-0.72654	-60.46	-0.70332	-61.3698	-0.66752	-60.9145	-0.61148	-60.46	-0.61723	-60.9145	-0.57389	-60.9145	-0.51932	-60.9145	-0.49172	-72.7301	-0.45091	-60.46	-0.40866	-71.3716	-0.3757	-60.9145	-0.37139	-69.5519	-0.30827	-69.5519	-0.25122	-69.5519	-0.21413	-74.5498	-0.19799
-61.8244	-0.73487	-60.9145	-0.70336	-61.8244	-0.68183	-61.3698	-0.61724	-60.9145	-0.61121	-61.3698	-0.56842	-61.3698	-0.51904	-61.3698	-0.49558	-73.1913	-0.45113	-60.9145	-0.40884	-71.8244	-0.37585	-61.3698	-0.3733	-70.0064	-0.30679	-70.0064	-0.2512	-70.0064	-0.21555	-75.011	-0.19865
-62.2789	-0.75206	-61.3698	-0.71105	-62.2789	-0.66078	-61.8244	-0.62303	-61.3698	-0.60573	-61.8244	-0.56393	-61.8244	-0.51487	-61.8244	-0.49903	-73.6442	-0.45085	-61.3698	-0.40843	-72.2773	-0.37561	-61.8244	-0.37532	-70.4576	-0.30783	-70.4576	-0.25141	-70.4576	-0.21573	-75.4639	-0.19979
-62.7334	-0.75179	-61.8244	-0.71089	-62.7334	-0.65388	-62.2789	-0.61691	-61.8244	-0.61091	-62.2789	-0.56414	-62.2789	-0.51895	-62.2789	-0.49561	-74.097	-0.45132	-61.8244	-0.40872	-72.7301	-0.37578	-62.2789	-0.37806	-70.9188	-0.30532	-70.9188	-0.25145	-70.9188	-0.21473	-75.9167	-0.20106
-63.1879	-0.72685	-62.2789	-0.70332	-63.1879	-0.66751	-62.7334	-0.61733	-62.2789	-0.61134	-62.7334	-0.57358	-62.7334	-0.51921	-62.7334	-0.49565	-74.5498	-0.45091	-62.2789	-0.40621	-73.1913	-0.37808	-62.7334	-0.3756	-71.3716	-0.30501	-71.3716	-0.25224	-71.3716	-0.21618	-76.3696	-0.20156
-63.6424	-0.73502	-62.7334	-0.69626	-63.6424	-0.68132	-63.1879	-0.61704	-62.7334	-0.61137	-63.1879	-0.57389	-63.1879	-0.51517	-63.1879	-0.49517	-75.011	-0.44806	-62.7334	-0.4112	-73.6442	-0.37776	-63.1879	-0.37348	-71.8244	-0.30684	-71.8244	-0.25316	-71.8244	-0.21844	-76.8224	-0.20151
-64.0969	-0.72687	-63.1879	-0.69601	-64.0969	-0.6676	-63.6424	-0.6166	-63.1879	-0.61112	-63.6424	-0.57358	-63.6424	-0.51484	-63.6424	-0.49936	-75.4639	-0.45105	-63.1879	-0.41138	-74.097	-0.37986	-63.6424	-0.37598	-72.2773	-0.30696	-72.2773	-0.25399	-72.2773	-0.21919	-77.2836	-0.20232
-64.5514	-0.74318	-63.6424	-0.7034	-64.5514	-0.66028	-64.0969	-0.62335	-63.6424	-0.61149	-64.0969	-0.56878	-64.0969	-0.51918	-64.0969	-0.49943	-75.9167	-0.45413	-63.6424	-0.41129	-74.5498	-0.38016	-64.0969	-0.37357	-72.7301	-0.3052	-72.7301	-0.25637	-72.7301	-0.21995	-77.7364	-0.20357
-65.0059	-0.74329	-64.0969	-0.70321	-65.0059	-0.66721	-64.5514	-0.6229	-64.0969	-0.61694	-64.5514	-0.57385	-64.5514	-0.51904	-64.5514	-0.49525	-76.3696	-0.45408	-64.0969	-0.40866	-75.011	-0.378	-64.5514	-0.37563	-73.1913	-0.30368	-73.1913	-0.25839	-73.1913	-0.22133	-78.1893	-0.20479
-65.4604	-0.76061	-64.5514	-0.70355	-65.4604	-0.67461	-65.0059	-0.61738	-64.5514	-0.6117	-65.0059	-0.56896	-65.0059	-0.51921	-65.0059	-0.49185	-76.8224	-0.45424	-64.5514	-0.40886	-75.4639	-0.37559	-65.0059	-0.37592	-73.6442	-0.30365	-73.6442	-0.25821	-73.6442	-0.22346	-78.6421	-0.20666
-65.915	-0.76955	-65.0059	-0.70336	-65.915	-0.66068	-65.4604	-0.61692	-65.0059	-0.61134	-65.4604	-0.57346	-65.4604	-0.51889	-65.4604	-0.49156	-77.2836	-0.45406	-65.0059	-0.40868	-75.9167	-0.37805	-65.4604	-0.37571	-74.097	-0.30553	-74.097	-0.25901	-74.097	-0.22458	-79.0949	-0.20781
-66.3703	-0.76047	-65.4604	-0.7034	-66.3703	-0.66075	-65.915	-0.623	-65.4604	-0.61137	-65.915	-0.57884	-65.915	-0.51504	-65.915	-0.49558	-77.7364	-0.45744	-65.4604	-0.41132	-76.3696	-0.38023	-65.915	-0.37329	-74.5498	-0.30548	-74.5498	-0.25909	-74.5498	-0.22453	-79.5561	-0.20855
-66.8248	-0.73502	-65.915	-0.71112	-66.8248	-0.6742	-66.3703	-0.62269	-65.915	-0.61713	-66.3703	-0.57881	-66.3703	-0.51506	-66.3703	-0.49194	-78.1893	-0.45718	-65.915	-0.41181	-76.8224	-0.37785	-66.3703	-0.37337	-75.011	-0.30532	-75.011	-0.26041	-75.011	-0.22526	-80.009	-0.21019
-67.2793	-0.75159	-66.3703	-0.7034	-67.2793	-0.6746	-66.8248	-0.61711	-66.3703	-0.61114	-66.8248	-0.57395	-66.8248	-0.51487	-66.8248	-0.49153	-78.6421	-0.45432	-66.3703	-0.41403	-77.2836	-0.38251	-66.8248	-0.37153	-75.4639	-0.30528	-75.4639	-0.26137	-75.4639	-0.22515	-80.4618	-0.21071
-67.7338	-0.76086	-66.8248	-0.71919	-67.7338	-0.66732	-67.2793	-0.62304	-66.8248	-0.61168	-67.2793	-0.57362	-67.2793	-0.51523	-67.2793	-0.488	-79.0949	-0.45428	-66.8248	-0.40861	-77.7364	-0.38262	-67.2793	-0.37141	-75.9167	-0.30716	-75.9167	-0.26334	-75.9167	-0.22498	-80.4618	-0.21275
-68.1883	-0.76053	-67.2793	-0.71105	-68.1883	-0.66076	-67.7338	-0.62881	-67.2793	-0.61112	-67.7338	-0.57906	-67.7338	-0.51523	-67.7338	-0.49162	-80.4618	-0.35735	-67.2793	-0.41144	-78.1893	-0.38228	-67.7338	-0.37136	-76.3696	-0.307	-76.3696	-0.26347	-76.3696	-0.22366	-80.009	-0.19792
-68.6429	-0.73502	-67.7338	-0.71111	-68.6429	-0.67429	-68.1883	-0.6292	-67.7338	-0.61736	-68.1883	-0.57906	-68.1883	-0.51504	-68.1883	-0.49185	-80.009	-0.3501	-67.7338	-0.41362	-78.6421	-0.38263	-68.1883	-0.37371	-76.8224	-0.30654	-76.8224	-0.26442	-76.8224	-0.22226	-79.5561	-0.19098
-69.0974	-0.74373	-68.1883	-0.71886	-69.0974	-0.66741	-68.6429	-0.6227	-68.1883	-0.61149	-68.6429	-0.57878	-68.6429	-0.51109	-68.6429	-0.49194	-79.5561	-0.34791	-68.1883	-0.41389	-79.0949	-0.38465	-68.6429	-0.37351	-77.2836	-0.30797	-77.2836	-0.26456	-77.2836	-0.22294	-79.0949	-0.18819
-69.5519	-0.7522	-68.6429	-0.71109	-69.5519	-0.66057	-69.0974	-0.62312	-68.6429	-0.61137	-69.0974	-0.5789	-69.0974	-0.51117	-69.0974	-0.49153	-79.0949	-0.34589	-68.6429	-0.41386	-80.4618	-0.34229	-69.0974	-0.36907	-77.7364	-0.30949	-77.7364	-0.26594	-77.7364	-0.22458	-78.6421	-0.18508
-70.0064	-0.7696	-69.0974	-0.71084	-70.0064	-0.66077	-69.5519	-0.62281	-69.0974	-0.61183	-69.5519	-0.57865	-69.5519	-0.50713	-69.5519	-0.48807	-78.6421	-0.34413	-69.0974	-0.41392	-80.009	-0.33519	-69.5519	-0.36926	-78.1893	-0.31004	-78.1893	-0.26678	-78.1893	-0.22532	-78.1893	-0.18145
-70.4576	-0.7436	-69.5519	-0.71078	-70.4576	-0.66751	-70.0064	-0.62302	-69.5519	-0.61149	-70.0064	-0.57905	-70.0064	-0.51107	-70.0064	-0.49532	-78.1893	-0.3406	-69.5519	-0.41106	-79.5561	-0.32839	-70.0064	-0.36937	-78.6421	-0.30979	-78.6421	-0.26783	-78.6421	-0.22435	-77.7364	-0.17703
-70.9188	-0.73482	-70.0064	-0.71105	-70.9188	-0.66761	-70.4576	-0.629	-70.0064	-0.61145	-70.4576	-0.57859	-70.4576	-0.51128	-70.4576	-0.4913	-77.7364	-0.33709	-70.0064	-0.41147	-79.0949	-0.3235	-70.4576	-0.37116	-79.0949	-0.30966	-79.0949	-0.26754	-79.0949	-0.22206	-77.2836	-0.17426
-71.3716	-0.74337	-70.4576	-0.71137	-71.3716	-0.66772	-70.9188	-0.62348	-70.4576	-0.61149	-70.9188	-0.57407	-70.9188	-0.51093	-70.9188	-0.49536	-77.2836	-0.33375	-70.4576	-0.41398	-78.6421	-0.31893	-70.9188	-0.37141	-80.4618	-0.2573	-80.4618	-0.23837	-80.4618	-0.24037	-75.4639	-0.15891
-71.8244	-0.75197	-70.9188	-0.70329	-71.8244	-0.66096	-71.3716	-0.623	-70.9188	-0.61676	-71.3716	-0.57361	-71.3716	-0.5031	-71.3716	-0.49559	-76.8224	-0.32858	-70.9188	-0.41356	-78.1893	-0.31437	-71.3716	-0.37156	-80.009	-0.24378	-80.009	-0.22681	-80.009	-0.22755	-75.011	-0.15633
-72.2773	-0.76063	-71.3716	-0.70329	-72.2773	-0.67419	-71.8244	-0.62259	-71.3716	-0.61708	-71.8244	-0.57373	-71.8244	-0.50368	-71.8244	-0.49172	-76.3696	-0.32209	-71.3716	-0.41637	-77.7364	-0.31263	-71.8244	-0.37136	-79.5561	-0.23409	-79.5561	-0.21781	-79.5561	-0.21908	-74.5498	-0.1537
-72.7301	-0.75177	-71.8244	-0.71866	-72.7301	-0.67429	-72.2773	-0.62279	-71.8244	-0.61107	-72.2773	-0.57346	-72.2773	-0.50729	-72.2773	-0.49213	-75.9167	-0.31894	-71.8244	-0.41111	-77.2836	-0.30832	-72.2773	-0.36963	-79.0949	-0.22451	-79.0949	-0.21134	-79.0949	-0.21548	-74.097	-0.1501
-73.1913	-0.74305	-72.2773	-0.7111	-73.1913	-0.67439	-72.7301	-0.62289	-72.2773	-0.61159	-72.7301	-0.56878	-72.7301	-0.50288	-72.7301	-0.4917	-75.4639	-0.31445	-72.2773	-0.41411	-76.8224	-0.30261	-72.7301	-0.37374	-78.6421	-0.21996	-78.6421	-0.20612	-78.6421	-0.21209	-73.6442	-0.14682
-73.6442	-0.75161	-72.7301	-0.71137	-73.6442	-0.67451	-73.1913	-0.62334	-72.7301	-0.61132	-73.1913	-0.57416	-73.1913	-0.51077	-73.1913	-0.49902	-75.011	-0.31001	-72.7301	-0.41148	-76.3696	-0.29697	-73.1913	-0.37551	-78.1893	-0.21484	-78.1893	-0.20096	-78.1893	-0.20944	-73.1913	-0.14549
-74.097	-0.7696	-73.1913	-0.71105	-74.097	-0.6675	-73.6442	-0.62279	-73.1913	-0.61131	-73.6442	-0.57343	-73.6442	-0.51107	-73.6442	-0.49556	-74.5498	-0.30267	-73.1913	-0.4165	-75.9167	-0.29443	-73.6442	-0.37583	-77.7364	-0.2094	-77.7364	-0.19675	-77.7364	-0.20735	-72.7301	-0.14198
-74.5498	-0.7692	-73.6442	-0.71089	-74.5498	-0.66752	-74.097	-0.62301	-73.6442	-0.61121	-74.097	-0.57358	-74.097	-0.51098	-74.097	-0.49558	-74.097	-0.29855	-73.6442	-0.4165	-75.4639	-0.28804	-74.097	-0.37791	-77.2836	-0.20354	-77.2836	-0.19048	-77.2836	-0.20613	-72.2773	-0.14043
-75.011	-0.76045	-74.097	-0.7189	-75.011	-0.6746	-74.5498	-0.62302	-74.097	-0.61099	-74.5498	-0.57386	-74.5498	-0.50708	-74.5498	-0.49188	-73.6442	-0.29334	-74.097	-0.4192	-75.011	-0.28297	-74.5498	-0.3756	-76.8224	-0.19801	-76.8224	-0.18822	-76.8224	-0.20474	-71.8244	-0.13921
-75.4639	-0.75185	-74.5498	-0.7189	-75.4639	-0.6677	-75.011	-0.623	-74.5498	-0.61156	-75.011	-0.57339	-75.011	-0.50721	-75.011	-0.4958	-73.1913	-0.28805	-74.5498	-0.41383	-74.5498	-0.27823	-75.011	-0.37574	-76.3696	-0.19219	-76.3696	-0.18558	-76.3696	-0.2035	-71.3716	-0.13719
-75.9167	-0.76039	-75.011	-0.72696	-75.9167	-0.67419	-75.4639	-0.62269	-75.011	-0.61112	-75.4639	-0.56414	-75.4639	-0.50678	-75.4639	-0.49182	-72.7301	-0.28425	-75.011	-0.41392	-74.097	-0.27463	-75.4639	-0.37768	-75.9167	-0.18725	-75.9167	-0.18193	-75.9167	-0.20155	-70.9188	-0.13379
-76.3696	-0.74317	-75.4639	-0.71848	-76.3696	-0.67461	-75.9167	-0.62312	-75.4639	-0.61139	-75.9167	-0.56381	-75.9167	-0.50673	-75.9167	-0.49179	-72.2773	-0.2794	-75.4639	-0.41418	-73.6442	-0.26891	-75.9167	-0.37759	-75.4639	-0.18242	-75.4639	-0.18094	-75.4639	-0.19912	-70.4576	-0.13277
-76.8224	-0.76061	-75.9167	-0.71871	-76.8224	-0.68143	-76.3696	-0.62889	-75.9167	-0.61137	-76.3696	-0.56393	-76.3696	-0.50689	-76.3696	-0.49561	-71.8244	-0.27368	-75.9167	-0.41364	-73.1913	-0.26463	-76.3696	-0.3824	-75.011	-0.17748	-75.011	-0.17997	-75.011	-0.19792	-70.0064	-0.12989
-77.2836	-0.76096	-76.3696	-0.71897	-77.2836	-0.6745	-76.8224	-0.62321	-76.3696	-0.61162	-76.8224	-0.56869	-76.8224	-0.50713	-76.8224	-0.49542	-71.3716	-0.268	-76.3696	-0.41398	-72.7301	-0.25832	-76.8224	-0.38228	-74.5498	-0.17335	-74.5498	-0.17705	-74.5498	-0.19496	-69.5519	-0.12728
-77.7364	-0.76095	-76.8224	-0.71919	-77.7364	-0.6745	-77.2836	-0.62291	-76.8224	-0.61187	-77.2836	-0.56396	-77.2836	-0.50713	-77.2836	-0.49146	-70.9188	-0.26489	-76.8224	-0.41411	-72.2773	-0.25532	-77.2836	-0.37987	-74.097	-0.16828	-74.097	-0.17515	-74.097	-0.19327	-69.0974	-0.12437
-78.1893	-0.76955	-77.2836	-0.7188	-78.1893	-0.68121	-77.7364	-0.623	-77.2836	-0.61675	-77.7364	-0.56348	-77.7364	-0.50309	-77.7364	-0.49198	-70.4576	-0.25854	-77.2836	-0.41386	-71.8244	-0.25056	-77.7364	-0.37566	-73.6442	-0.16412	-73.6442	-0.17505	-73.6442	-0.19159	-68.6429	-0.12208
-78.6421	-0.76043	-77.7364	-0.72681	-78.6421	-0.67451	-78.1893	-0.62899	-77.7364	-0.61739	-78.1893	-0.5636	-78.1893	-0.5032	-78.1893	-0.49162	-70.0064	-0.25245	-77.7364	-0.41933	-71.3716	-0.24578	-78.1893	-0.37777	-73.1913	-0.15897	-73.1913	-0.17286	-73.1913	-0.18986	-68.1883	-0.11915
-79.0949	-0.75193	-78.1893	-0.72689	-79.0949	-0.6744	-78.6421	-0.623	-78.1893	-0.62298	-78.6421	-0.56363	-78.6421	-0.50347	-78.6421	-0.49189	-69.5519	-0.24864	-78.1893	-0.41943	-70.9188	-0.2385	-78.6421	-0.37955	-72.7301	-0.15443	-72.7301	-0.17237	-72.7301	-0.18931	-67.7338	-0.11705
-79.5561	-0.76986	-78.6421	-0.71905	-79.5561	-0.68163	-79.0949	-0.623	-78.6421	-0.6172	-79.0949	-0.5689	-79.0949	-0.50301	-79.0949	-0.49535	-69.0974	-0.24399	-78.6421	-0.41929	-70.4576	-0.23343	-79.0949	-0.38008	-72.2773	-0.14989	-72.2773	-0.17053	-72.2773	-0.18771	-67.2793	-0.11517
-80.009	-0.76056	-79.0949	-0.72664	-80.009	-0.6745	-79.5561	-0.62248	-79.0949	-0.61713	-79.5561	-0.56857	-79.5561	-0.50705	-79.5561	-0.49906	-68.6429	-0.23774	-79.0949	-0.41894	-70.0064	-0.22692	-79.5561	-0.37563	-71.8244	-0.14586	-71.8244	-0.16883	-71.8244	-0.18505	-66.8248	-0.11319
-80.4618	-0.76068	-79.5561	-0.72658	-80.4618	-0.67451	-80.009	-0.62865	-79.5561	-0.61701	-80.009	-0.56917	-80.009	-0.50705	-80.009	-0.49933	-68.1883	-0.23193	-79.5561	-0.41907	-69.5519	-0.22305	-80.009	-0.3756	-71.3716	-0.14196	-71.3716	-0.16667	-71.3716	-0.18407	-66.3703	-0.11075
-80.4618	-0.68873	-80.009	-0.72685	-80.4618	-0.59474	-80.4618	-0.62858	-80.009	-0.61713	-80.4618	-0.5737	-80.4618	-0.51112	-80.4618	-0.49517	-67.7338	-0.22705	-80.009	-0.41682	-69.0974	-0.21719	-80.4618	-0.37581	-70.9188	-0.13896	-70.9188	-0.16525	-70.9188	-0.18346	-65.915	-0.11051
-80.009	-0.70349	-80.4618	-0.71101	-80.009	-0.57908	-80.4618	-0.5361	-80.4618	-0.61682	-80.4618	-0.4671	-80.4618	-0.43322	-80.4618	-0.37815	-67.2793	-0.22091	-80.4618	-0.41959	-68.6429	-0.21152	-80.4618	-0.31574	-70.4576	-0.13439	-70.4576	-0.16366	-70.4576	-0.18151	-65.4604	-0.1094
-79.5561	-0.68873	-80.4618	-0.67448	-79.5561	-0.56877	-80.009	-0.52329	-80.4618	-0.49944	-80.009	-0.45761	-80.009	-0.42481	-80.009	-0.36971	-66.8248	-0.21508	-80.4618	-0.3826	-68.1883	-0.20552	-80.009	-0.30826	-70.0064	-0.12858	-70.0064	-0.16055	-70.0064	-0.18036	-65.0059	-0.10818
-79.0949	-0.68829	-80.009	-0.66751	-79.0949	-0.56891	-79.5561	-0.51487	-80.009	-0.48802	-79.5561	-0.45421	-79.5561	-0.42486	-79.5561	-0.36764	-66.3703	-0.20951	-80.009	-0.37157	-67.7338	-0.19984	-79.5561	-0.30396	-69.5519	-0.12442	-69.5519	-0.15943	-69.5519	-0.1794	-64.5514	-0.10659
-78.6421	-0.67445	-79.5561	-0.65442	-78.6421	-0.56877	-79.0949	-0.51924	-79.5561	-0.48435	-79.0949	-0.45406	-79.0949	-0.42212	-79.0949	-0.36762	-65.915	-0.20436	-79.5561	-0.36958	-67.2793	-0.19456	-79.0949	-0.30122	-69.0974	-0.12032	-69.0974	-0.15776	-69.0974	-0.17807	-64.0969	-0.10483
-78.1893	-0.65442	-79.0949	-0.64769	-78.1893	-0.5642	-78.6421	-0.51928	-79.0949	-0.48818	-78.6421	-0.44799	-78.6421	-0.41933	-78.6421	-0.36546	-65.4604	-0.19939	-79.0949	-0.36551	-66.8248	-0.18887	-78.6421	-0.29571	-68.6429	-0.11585	-68.6429	-0.15485	-68.6429	-0.17647	-63.6424	-0.10351
-77.7364	-0.62928	-78.6421	-0.63514	-77.7364	-0.55453	-78.1893	-0.52303	-78.6421	-0.48451	-78.1893	-0.44806	-78.1893	-0.41914	-78.1893	-0.36313	-65.0059	-0.19345	-78.6421	-0.3632	-66.3703	-0.18254	-78.1893	-0.29179	-68.1883	-0.11165	-68.1883	-0.1526	-68.1883	-0.17549	-63.1879	-0.10203
-77.2836	-0.61151	-78.1893	-0.629	-77.2836	-0.55442	-77.7364	-0.51505	-78.1893	-0.4847	-77.7364	-0.44502	-77.7364	-0.41383	-77.7364	-0.35932	-64.5514	-0.1868	-78.1893	-0.35734	-65.915	-0.17811	-77.7364	-0.28795	-67.7338	-0.10726	-67.7338	-0.15047	-67.7338	-0.17419	-62.7334	-0.1002
-76.8224	-0.59994	-77.7364	-0.61156	-76.8224	-0.54063	-77.2836	-0.51087	-77.7364	-0.48463	-77.2836	-0.44198	-77.2836	-0.41403	-77.2836	-0.35735	-64.0969	-0.18056	-77.7364	-0.35343	-65.4604	-0.17152	-77.2836	-0.2841	-67.2793	-0.10302	-67.2793	-0.14805	-67.2793	-0.17286	-62.2789	-0.09818
-76.3696	-0.60012	-77.2836	-0.6	-76.3696	-0.54082	-76.8224	-0.50721	-77.2836	-0.48079	-76.8224	-0.43885	-76.8224	-0.40884	-76.8224	-0.35562	-63.6424	-0.17481	-77.2836	-0.34778	-65.0059	-0.16502	-76.8224	-0.27815	-66.8248	-0.0991	-66.8248	-0.14649	-66.8248	-0.17053	-61.8244	-0.09734
-75.9167	-0.60568	-76.8224	-0.58934	-75.9167	-0.53603	-76.3696	-0.50696	-76.8224	-0.47749	-76.3696	-0.43597	-76.3696	-0.40392	-76.3696	-0.35375	-63.1879	-0.16935	-76.8224	-0.34251	-64.5514	-0.15904	-76.3696	-0.27473	-66.3703	-0.09511	-66.3703	-0.14418	-66.3703	-0.16923	-61.3698	-0.09591
-75.4639	-0.60041	-76.3696	-0.57891	-75.4639	-0.53192	-75.9167	-0.5031	-76.3696	-0.47056	-75.9167	-0.43036	-75.9167	-0.39894	-75.9167	-0.34777	-62.7334	-0.16264	-76.3696	-0.33879	-64.0969	-0.1527	-75.9167	-0.27127	-65.915	-0.09122	-65.915	-0.14205	-65.915	-0.16833	-60.9145	-0.09397
-75.011	-0.57875	-75.9167	-0.57902	-75.011	-0.52351	-75.4639	-0.49556	-75.9167	-0.46733	-75.4639	-0.42216	-75.4639	-0.39411	-75.4639	-0.34408	-62.2789	-0.156	-75.9167	-0.33343	-63.6424	-0.14681	-75.4639	-0.26571	-65.4604	-0.08752	-65.4604	-0.13988	-65.4604	-0.16704	-60.46	-0.09159
-74.5498	-0.56865	-75.4639	-0.57388	-74.5498	-0.51536	-75.011	-0.49564	-75.4639	-0.46063	-75.011	-0.41917	-75.011	-0.38933	-75.011	-0.33884	-61.8244	-0.14957	-75.4639	-0.32693	-63.1879	-0.14084	-75.011	-0.26356	-65.0059	-0.08397	-65.0059	-0.13842	-65.0059	-0.16532	-60.0055	-0.09058
-74.097	-0.55911	-75.011	-0.56391	-74.097	-0.51093	-74.5498	-0.48822	-75.011	-0.45725	-74.5498	-0.41397	-74.5498	-0.38454	-74.5498	-0.33206	-61.3698	-0.14332	-75.011	-0.3221	-62.7334	-0.13475	-74.5498	-0.25828	-64.5514	-0.08067	-64.5514	-0.13579	-64.5514	-0.16454	-59.551	-0.08932
-73.6442	-0.54986	-74.5498	-0.55434	-73.6442	-0.49941	-74.097	-0.48072	-74.5498	-0.45434	-74.097	-0.4062	-74.097	-0.38032	-74.097	-0.32882	-60.9145	-0.13678	-74.5498	-0.31755	-62.2789	-0.12892	-74.097	-0.25335	-64.0969	-0.07758	-64.0969	-0.13443	-64.0969	-0.16247	-59.0965	-0.08743
-73.1913	-0.54057	-74.097	-0.54511	-73.1913	-0.49196	-73.6442	-0.47745	-74.097	-0.44789	-73.6442	-0.40133	-73.6442	-0.37362	-73.6442	-0.32207	-60.46	-0.12994	-74.097	-0.31001	-61.8244	-0.12238	-73.6442	-0.24857	-63.6424	-0.07508	-63.6424	-0.13168	-63.6424	-0.16131	-58.642	-0.08639
-72.7301	-0.54066	-73.6442	-0.54092	-72.7301	-0.48467	-73.1913	-0.47062	-73.6442	-0.44189	-73.1913	-0.39649	-73.1913	-0.3653	-73.1913	-0.3173	-59.0965	-0.1097	-73.6442	-0.30544	-61.3698	-0.11583	-73.1913	-0.2439	-63.1879	-0.07314	-63.1879	-0.12909	-63.1879	-0.1593	-58.1874	-0.08564
-72.2773	-0.53631	-73.1913	-0.5319	-72.2773	-0.48093	-72.7301	-0.46075	-73.1913	-0.439	-72.7301	-0.38913	-72.7301	-0.36155	-72.7301	-0.31299	-58.642	-0.10281	-73.1913	-0.2984	-60.9145	-0.10964	-72.7301	-0.24036	-62.7334	-0.07209	-62.7334	-0.1271	-62.7334	-0.15704	-57.7329	-0.08455
-71.8244	-0.54066	-72.7301	-0.51911	-71.8244	-0.47052	-72.2773	-0.45436	-72.7301	-0.43022	-72.2773	-0.38249	-72.2773	-0.35567	-72.2773	-0.30557	-58.1874	-0.09583	-72.7301	-0.29452	-60.46	-0.10307	-72.2773	-0.236	-62.2789	-0.0725	-62.2789	-0.12512	-62.2789	-0.15557	-57.2784	-0.08409
-71.3716	-0.52311	-72.2773	-0.51508	-71.3716	-0.46399	-71.8244	-0.44811	-72.2773	-0.42476	-71.8244	-0.37592	-71.8244	-0.34975	-71.8244	-0.3001	-57.7329	-0.08879	-72.2773	-0.28927	-59.0965	-0.08433	-71.8244	-0.23171	-61.8244	-0.07552	-61.8244	-0.12348	-61.8244	-0.15477	-56.8239	-0.08308
-70.9188	-0.51495	-71.8244	-0.51125	-70.9188	-0.45102	-71.3716	-0.44186	-71.8244	-0.41398	-71.3716	-0.36959	-71.3716	-0.34402	-71.3716	-0.29595	-57.2784	-0.08189	-71.8244	-0.28428	-58.642	-0.07846	-71.3716	-0.22535	-61.3698	-0.0837	-61.3698	-0.12122	-61.3698	-0.15299	-56.3694	-0.08195
-70.4576	-0.51506	-71.3716	-0.50705	-70.4576	-0.44491	-70.9188	-0.43317	-71.3716	-0.40866	-70.9188	-0.36331	-70.9188	-0.33537	-70.9188	-0.28929	-55.4595	-0.05706	-71.3716	-0.27824	-58.1874	-0.07252	-70.9188	-0.22076	-60.9145	-0.10221	-60.9145	-0.11839	-60.9145	-0.15188	-55.9141	-0.08063
-70.0064	-0.50726	-70.9188	-0.49555	-70.0064	-0.43598	-70.4576	-0.42478	-70.9188	-0.40385	-70.4576	-0.35546	-70.4576	-0.32871	-70.4576	-0.2843	-54.5505	-0.05778	-70.9188	-0.27235	-57.7329	-0.06708	-70.4576	-0.21574	-60.46	-0.15136	-60.46	-0.1168	-60.46	-0.15158	-55.4595	-0.07926
-69.5519	-0.4919	-70.4576	-0.48472	-69.5519	-0.43026	-70.0064	-0.41403	-70.4576	-0.39631	-70.0064	-0.34233	-70.0064	-0.32058	-70.0064	-0.27593	-54.096	-0.0983	-70.4576	-0.26784	-57.2784	-0.06224	-70.0064	-0.20951	-59.0965	0.24178	-59.0965	-0.1103	-59.0965	-0.14749	-54.096	-0.07289
-69.0974	-0.47398	-70.0064	-0.4774	-69.0974	-0.41925	-69.5519	-0.40632	-70.0064	-0.38251	-69.5519	-0.33878	-69.5519	-0.31286	-69.5519	-0.27241	-53.6415	0.26177	-70.0064	-0.2605	-55.4595	-0.09829	-69.5519	-0.20483	-58.642	0.17167	-58.642	-0.1087	-58.642	-0.14617	-53.6415	-0.07005
-68.6429	-0.46373	-69.5519	-0.47067	-68.6429	-0.4064	-69.0974	-0.39654	-69.5519	-0.37811	-69.0974	-0.33194	-69.0974	-0.307	-69.0974	-0.26808	-52.278	0.08443	-69.5519	-0.25426	-54.5505	0.17825	-69.0974	-0.1986	-58.1874	0.16361	-58.1874	-0.10636	-58.1874	-0.14415	-53.187	-0.06812
-68.1883	-0.46382	-69.0974	-0.4639	-68.1883	-0.39649	-68.6429	-0.38926	-69.0974	-0.36952	-68.6429	-0.3238	-68.6429	-0.30421	-68.6429	-0.26267	-51.3689	0.27724	-69.0974	-0.24854	-54.096	0.15618	-68.6429	-0.19279	-57.7329	0.19186	-57.7329	-0.1037	-57.7329	-0.14172	-52.7325	-0.06632
-67.7338	-0.45407	-68.6429	-0.45124	-67.7338	-0.39175	-68.1883	-0.38035	-68.6429	-0.36136	-68.1883	-0.31749	-68.1883	-0.29722	-68.1883	-0.25747	-50.4591	-0.29229	-68.6429	-0.24307	-53.6415	0.34243	-68.1883	-0.18831	-57.2784	0.27819	-57.2784	-0.10098	-57.2784	-0.13986	-52.278	-0.06466
-67.2793	-0.44492	-68.1883	-0.44192	-67.2793	-0.37803	-67.7338	-0.36955	-68.1883	-0.35357	-67.7338	-0.30998	-67.7338	-0.29065	-67.7338	-0.25249	-50.0046	-0.14391	-68.1883	-0.23684	-52.278	-0.14553	-67.7338	-0.18202	-55.4595	-0.27424	-55.4595	-0.09133	-55.4595	-0.13088	-50.4591	-0.05881
-66.8248	-0.42456	-67.7338	-0.43311	-66.8248	-0.36541	-67.2793	-0.36142	-67.7338	-0.34246	-67.2793	-0.30281	-67.2793	-0.28436	-67.2793	-0.2468	-49.5501	-0.09327	-67.7338	-0.23179	-51.3689	0.16107	-67.2793	-0.17754	-55.005	-0.21528	-55.005	-0.08935	-55.005	-0.12858	-50.0046	-0.05788
-66.3703	-0.40881	-67.2793	-0.42481	-66.3703	-0.35549	-66.8248	-0.35345	-67.2793	-0.33715	-66.8248	-0.29592	-66.8248	-0.27715	-66.8248	-0.24214	-48.641	-0.06214	-67.2793	-0.22547	-50.9136	0.08166	-66.8248	-0.17201	-54.5505	-0.19835	-54.5505	-0.08664	-54.5505	-0.12635	-49.5501	-0.05738
-65.915	-0.4038	-66.8248	-0.41132	-65.915	-0.34605	-66.3703	-0.34222	-66.8248	-0.32863	-66.3703	-0.29068	-66.3703	-0.27134	-66.3703	-0.2361	-48.1865	-0.09132	-66.8248	-0.21864	-50.4591	0.06822	-66.3703	-0.16675	-54.096	-0.21265	-54.096	-0.08291	-54.096	-0.1239	-49.0956	-0.05734
-65.4604	-0.39646	-66.3703	-0.39396	-65.4604	-0.33539	-65.915	-0.33365	-66.3703	-0.32054	-65.915	-0.28301	-65.915	-0.26474	-65.915	-0.23034	-47.2775	0.09127	-66.3703	-0.21369	-50.0046	0.06737	-65.915	-0.16052	-53.6415	-0.30163	-53.6415	-0.07947	-53.6415	-0.12164	-48.641	-0.05777
-65.0059	-0.38475	-65.915	-0.38246	-65.0059	-0.32711	-65.4604	-0.32706	-65.915	-0.31295	-65.4604	-0.27479	-65.4604	-0.25844	-65.4604	-0.22469	-46.823	0.06787	-65.915	-0.20686	-49.0956	0.07574	-65.4604	-0.15515	-52.278	0.18217	-52.278	-0.06784	-52.278	-0.11623	-47.2775	-0.06262
-64.5514	-0.37153	-65.4604	-0.37373	-64.5514	-0.31597	-65.0059	-0.31594	-65.4604	-0.3056	-65.0059	-0.26805	-65.0059	-0.2534	-65.0059	-0.21861	-46.3676	0.06664	-65.4604	-0.20112	-48.641	0.08162	-65.0059	-0.14915	-51.8235	0.12008	-51.8235	-0.06448	-51.8235	-0.11462	-46.823	-0.06659
-64.0969	-0.36536	-65.0059	-0.36543	-64.0969	-0.30278	-64.5514	-0.30705	-65.0059	-0.29727	-64.5514	-0.26156	-64.5514	-0.24591	-64.5514	-0.21371	-45.4586	0.07702	-65.0059	-0.19458	-48.1865	0.08775	-64.5514	-0.143	-51.3689	0.09426	-51.3689	-0.06114	-51.3689	-0.11243	-46.3676	-0.07637
-63.6424	-0.34971	-64.5514	-0.35351	-63.6424	-0.29202	-64.0969	-0.29861	-64.5514	-0.28939	-64.0969	-0.25547	-64.0969	-0.23953	-64.0969	-0.20828	-45.0041	0.08359	-64.5514	-0.18841	-47.732	0.09405	-64.0969	-0.13732	-50.9136	0.08167	-50.9136	-0.05795	-50.9136	-0.1105	-45.9131	-0.0942
-63.1879	-0.32705	-64.0969	-0.3406	-63.1879	-0.28074	-63.6424	-0.28941	-64.0969	-0.28192	-63.6424	-0.24869	-63.6424	-0.23437	-63.6424	-0.20176	-44.5496	0.09055	-64.0969	-0.1826	-47.2775	0.10087	-63.6424	-0.13148	-50.4591	0.07545	-50.4591	-0.05513	-50.4591	-0.10777	-45.4586	-0.12885
-62.7334	-0.30285	-63.6424	-0.32371	-62.7334	-0.27134	-63.1879	-0.28073	-63.6424	-0.27486	-63.1879	-0.24221	-63.1879	-0.22711	-63.1879	-0.19635	-44.0951	0.09746	-63.6424	-0.17616	-46.823	0.10752	-63.1879	-0.1257	-50.0046	0.07276	-50.0046	-0.05275	-50.0046	-0.10556	-45.0041	-0.21834
-62.2789	-0.28818	-63.1879	-0.30853	-62.2789	-0.26168	-62.7334	-0.2725	-63.1879	-0.26806	-62.7334	-0.23516	-62.7334	-0.2209	-62.7334	-0.19004	-43.6406	0.10463	-63.1879	-0.17022	-45.9131	0.12105	-62.7334	-0.11947	-49.0956	0.07174	-49.0956	-0.04971	-49.0956	-0.10141	-43.1861	0.17187
-61.8244	-0.26922	-62.7334	-0.29329	-61.8244	-0.25148	-62.2789	-0.26377	-62.7334	-0.25942	-62.2789	-0.22858	-62.2789	-0.21448	-62.2789	-0.1837	-43.1861	0.11142	-62.7334	-0.16385	-45.4586	0.12797	-62.2789	-0.11385	-48.641	0.07214	-48.641	-0.05028	-48.641	-0.09911	-42.7316	0.12346
-61.3698	-0.24963	-62.2789	-0.27708	-61.3698	-0.24231	-61.8244	-0.25551	-62.2789	-0.25252	-61.8244	-0.22245	-61.8244	-0.20764	-61.8244	-0.1777	-42.7316	0.11892	-62.2789	-0.15749	-45.0041	0.13505	-61.8244	-0.10778	-48.1865	0.07308	-48.1865	-0.05367	-48.1865	-0.09679	-42.2771	0.09984
-60.9145	-0.23786	-61.8244	-0.26383	-60.9145	-0.23521	-61.3698	-0.24774	-61.8244	-0.24684	-61.3698	-0.21651	-61.3698	-0.2012	-61.3698	-0.17116	-42.2771	0.12574	-61.8244	-0.15129	-44.5496	0.14215	-61.3698	-0.1016	-47.732	0.07447	-47.732	-0.0636	-47.732	-0.0948	-41.8225	0.08515
-60.46	-0.23195	-61.3698	-0.25059	-60.46	-0.22867	-60.9145	-0.24048	-61.3698	-0.23952	-60.9145	-0.21024	-60.9145	-0.19576	-60.9145	-0.16555	-41.8225	0.13316	-61.3698	-0.14425	-44.0951	0.14889	-60.9145	-0.09567	-47.2775	0.076	-47.2775	-0.0922	-47.2775	-0.09263	-41.3672	0.07441
-60.0055	-0.22707	-60.9145	-0.24043	-60.0055	-0.22166	-60.46	-0.23276	-60.9145	-0.23276	-60.46	-0.20437	-60.46	-0.18891	-60.46	-0.15906	-41.3672	0.14065	-60.9145	-0.13814	-43.6406	0.15528	-60.46	-0.0899	-46.823	0.07771	-46.823	-0.20778	-46.823	-0.09057	-40.9127	0.06678
-59.551	-0.22097	-60.46	-0.23363	-59.551	-0.21517	-60.0055	-0.22629	-60.46	-0.22714	-60.0055	-0.19752	-60.0055	-0.18318	-60.0055	-0.15203	-40.9127	0.14794	-60.46	-0.13182	-43.1861	0.16185	-60.0055	-0.08409	-45.9131	0.08187	-45.9131	0.16816	-45.9131	-0.08688	-40.0037	0.05841
-59.0965	-0.21309	-60.0055	-0.22548	-59.0965	-0.20892	-59.551	-0.22021	-60.0055	-0.2209	-59.551	-0.19121	-59.551	-0.17679	-59.551	-0.14525	-40.4582	0.15499	-60.0055	-0.1255	-42.7316	0.1685	-59.551	-0.07832	-45.4586	0.08411	-45.4586	0.10603	-45.4586	-0.08525	-39.5491	0.05612
-58.642	-0.20503	-59.551	-0.21945	-58.642	-0.2037	-59.0965	-0.21445	-59.551	-0.21438	-59.0965	-0.1847	-59.0965	-0.17022	-59.0965	-0.1388	-40.0037	0.16188	-59.551	-0.11879	-42.2771	0.17573	-59.0965	-0.07309	-45.0041	0.08634	-45.0041	0.08498	-45.0041	-0.08415	-39.0946	0.05492
-58.1874	-0.20121	-59.0965	-0.21233	-58.1874	-0.19819	-58.642	-0.20826	-59.0965	-0.20762	-58.642	-0.17813	-58.642	-0.16389	-58.642	-0.13204	-39.5491	0.16848	-59.0965	-0.11227	-41.8225	0.18163	-58.642	-0.06829	-44.5496	0.08854	-44.5496	0.07536	-44.5496	-0.08363	-38.6401	0.05475
-57.7329	-0.19879	-58.642	-0.20694	-57.7329	-0.19291	-58.1874	-0.2031	-58.642	-0.20179	-58.1874	-0.17207	-58.1874	-0.15714	-58.1874	-0.12473	-30.4572	0.29184	-58.642	-0.10573	-41.3672	0.18845	-58.1874	-0.06414	-44.0951	0.09089	-44.0951	0.07061	-44.0951	-0.08343	-38.1856	0.05533
-57.2784	-0.19408	-58.1874	-0.2019	-57.2784	-0.18741	-57.7329	-0.19645	-58.1874	-0.19574	-57.7329	-0.16556	-57.7329	-0.15067	-57.7329	-0.118	-30.0027	0.29866	-58.1874	-0.09916	-40.9127	0.19465	-57.7329	-0.06146	-43.6406	0.09322	-43.6406	0.06887	-43.6406	-0.08408	-37.7311	0.05645
-56.8239	-0.18685	-57.7329	-0.19697	-56.8239	-0.18218	-57.2784	-0.19117	-57.7329	-0.1896	-57.2784	-0.15906	-57.2784	-0.14401	-57.2784	-0.11082	-29.5482	0.30285	-57.7329	-0.09287	-40.4582	0.20117	-57.2784	-0.06169	-43.1861	0.09567	-43.1861	0.06877	-43.1861	-0.0856	-37.2766	0.05775
-56.3694	-0.18012	-57.2784	-0.19172	-56.3694	-0.1767	-56.8239	-0.18579	-57.2784	-0.18317	-56.8239	-0.15309	-56.8239	-0.13703	-56.8239	-0.10345	-29.0937	0.30708	-57.2784	-0.08643	-40.0037	0.20687	-56.8239	-0.06958	-42.7316	0.09826	-42.7316	0.06948	-42.7316	-0.08818	-36.8221	0.05936
-55.9141	-0.17723	-56.8239	-0.18682	-55.9141	-0.17161	-56.3694	-0.18019	-56.8239	-0.17718	-56.3694	-0.14625	-56.3694	-0.12999	-56.3694	-0.09625	-28.6392	0.31004	-56.8239	-0.08008	-30.9118	0.30415	-56.3694	-0.10338	-42.2771	0.10099	-42.2771	0.07109	-42.2771	-0.09257	-36.3667	0.06118
-55.4595	-0.1712	-56.3694	-0.18174	-55.4595	-0.16687	-55.9141	-0.1744	-56.3694	-0.17124	-55.9141	-0.13971	-55.9141	-0.12337	-55.9141	-0.08878	-28.1847	0.31452	-56.3694	-0.07383	-30.4572	0.30708	-55.9141	-0.41337	-41.8225	0.10352	-41.8225	0.07317	-41.8225	-0.10017	-35.9122	0.06303
-55.005	-0.16594	-55.9141	-0.17723	-55.005	-0.16228	-55.4595	-0.16853	-55.9141	-0.1647	-55.4595	-0.13259	-55.4595	-0.11633	-55.4595	-0.08131	-27.7302	0.31912	-55.9141	-0.06781	-30.0027	0.31137	-55.4595	0.27856	-41.3672	0.10621	-41.3672	0.07527	-41.3672	-0.11495	-35.4577	0.06517
-54.5505	-0.16226	-55.4595	-0.17159	-54.5505	-0.15644	-55.005	-0.16302	-55.4595	-0.15867	-55.005	-0.12574	-55.005	-0.1093	-55.005	-0.07384	-27.2757	0.32391	-55.4595	-0.06189	-29.5482	0.31292	-55.005	0.19638	-40.9127	0.10891	-40.9127	0.07758	-40.9127	-0.13723	-35.0032	0.06718
-54.096	-0.15759	-55.005	-0.16642	-54.096	-0.15103	-54.5505	-0.15717	-55.005	-0.15238	-54.5505	-0.11842	-54.5505	-0.10214	-54.5505	-0.0667	-26.8203	0.33045	-55.005	-0.05633	-29.0937	0.31605	-54.5505	0.35874	-40.4582	0.11169	-40.4582	0.08007	-40.4582	-0.17347	-34.5487	0.06934
-53.6415	-0.15279	-54.5505	-0.16148	-53.6415	-0.14566	-54.096	-0.15134	-54.5505	-0.14632	-54.096	-0.11156	-54.096	-0.09487	-54.096	-0.05991	-26.3658	0.3354	-54.5505	-0.05129	-28.6392	0.32052	-53.6415	-0.24074	-40.0037	0.1146	-40.0037	0.08283	-40.0037	-0.25634	-34.0942	0.07152
-53.187	-0.14894	-54.096	-0.15723	-53.187	-0.14005	-53.6415	-0.14566	-54.096	-0.14	-53.6415	-0.10423	-53.6415	-0.08764	-53.6415	-0.05378	-25.9113	0.33891	-54.096	-0.04734	-28.1847	0.32044	-53.187	-0.26062	-30.9118	0.16939	-30.9118	0.13847	-30.9118	0.19786	-25.0023	0.10258
-52.7325	-0.14531	-53.6415	-0.15319	-52.7325	-0.13372	-53.187	-0.13945	-53.6415	-0.13313	-53.187	-0.09698	-53.187	-0.08041	-53.187	-0.04951	-25.4568	0.33893	-53.6415	-0.04573	-27.7302	0.32539	-52.278	0.13222	-30.4572	0.17201	-30.4572	0.14055	-30.4572	0.15087	-24.5478	0.10439
-52.278	-0.1409	-53.187	-0.14894	-52.278	-0.12748	-52.7325	-0.1329	-53.187	-0.12619	-52.7325	-0.08969	-52.7325	-0.07311	-52.7325	-0.05097	-25.0023	0.33898	-53.187	-0.05058	-27.2757	0.32693	-51.8235	0.08208	-30.0027	0.17421	-30.0027	0.14303	-30.0027	0.12689	-24.0933	0.10607
-51.8235	-0.13512	-52.7325	-0.14401	-51.8235	-0.12042	-52.278	-0.1262	-52.7325	-0.11954	-52.278	-0.08213	-52.278	-0.06601	-52.278	-0.08655	-24.5478	0.34612	-52.7325	-0.08168	-26.8203	0.33027	-51.3689	0.0712	-29.5482	0.17662	-29.5482	0.14426	-29.5482	0.11348	-23.6388	0.10743
-51.3689	-0.12952	-52.278	-0.13912	-51.3689	-0.11292	-51.8235	-0.11911	-52.278	-0.11194	-51.8235	-0.0746	-51.8235	-0.05892	-51.8235	0.17804	-24.0933	0.35177	-52.278	-0.46215	-26.3658	0.33206	-50.9136	0.07021	-29.0937	0.1781	-29.0937	0.14684	-29.0937	0.10602	-23.1842	0.10943
-50.9136	-0.12266	-51.8235	-0.13347	-50.9136	-0.10497	-51.3689	-0.11175	-51.8235	-0.10458	-51.3689	-0.0671	-51.3689	-0.05207	-51.3689	0.0573	-23.6388	0.35364	-51.8235	0.4553	-25.9113	0.33374	-50.4591	0.07302	-28.6392	0.18049	-28.6392	0.14891	-28.6392	0.10155	-22.7297	0.11132
-50.4591	-0.11489	-51.3689	-0.12645	-50.4591	-0.09697	-50.9136	-0.10424	-51.3689	-0.09703	-50.9136	-0.05959	-50.9136	-0.04575	-50.9136	0.05582	-23.1842	0.3556	-50.9136	-0.57827	-25.4568	0.33546	-50.0046	0.07761	-28.1847	0.18306	-28.1847	0.1513	-28.1847	0.09943	-22.2752	0.11267
-50.0046	-0.10668	-50.9136	-0.1189	-50.0046	-0.08918	-50.4591	-0.0964	-50.9136	-0.08943	-50.4591	-0.05213	-50.4591	-0.04032	-50.4591	0.07241	-22.7297	0.35764	-50.4591	0.32903	-25.0023	0.33543	-49.5501	0.08295	-27.7302	0.18626	-27.7302	0.1534	-27.7302	0.09825	-21.8199	0.11398
-49.5501	-0.09878	-50.4591	-0.11102	-49.5501	-0.08123	-50.0046	-0.08883	-50.4591	-0.08201	-50.0046	-0.04511	-50.0046	-0.03752	-50.0046	0.10571	-22.2752	0.35747	-50.0046	0.08554	-24.5478	0.33888	-49.0956	0.08895	-27.2757	0.18785	-27.2757	0.15528	-27.2757	0.09777	-21.3654	0.11605
-49.0956	-0.09004	-50.0046	-0.10326	-49.0956	-0.07311	-49.5501	-0.08089	-50.0046	-0.0742	-49.5501	-0.03856	-49.5501	-0.04703	-49.5501	0.175	-21.8199	0.36339	-49.5501	0.05778	-24.0933	0.34057	-48.641	0.09499	-26.8203	0.19002	-26.8203	0.15672	-26.8203	0.09792	-20.9108	0.11796
-48.641	-0.0821	-49.5501	-0.09544	-48.641	-0.06476	-49.0956	-0.0731	-49.5501	-0.0663	-49.0956	-0.03336	-49.0956	-0.47096	-49.0956	0.40684	-21.3654	0.36755	-49.0956	0.0536	-23.6388	0.34235	-48.1865	0.10132	-26.3658	0.19274	-26.3658	0.15861	-26.3658	0.09853	-20.4563	0.11905
-48.1865	-0.07403	-49.0956	-0.08717	-48.1865	-0.05634	-48.641	-0.06509	-49.0956	-0.05836	-48.641	-0.03377	-48.641	0.07513	-48.1865	-0.28179	-20.9108	0.36966	-48.641	0.05595	-23.1842	0.34413	-47.732	0.10764	-25.9113	0.19511	-25.9113	0.15977	-25.9113	0.09944	-20.0018	0.12034
-47.732	-0.06562	-48.641	-0.07913	-47.732	-0.04795	-48.1865	-0.05685	-48.641	-0.05055	-48.1865	-0.09933	-48.1865	0.07384	-47.732	-0.14888	-20.4563	0.37172	-48.1865	0.06063	-22.7297	0.34593	-47.2775	0.11428	-25.4568	0.1969	-25.4568	0.16176	-25.4568	0.10063	-19.5473	0.12123
-47.2775	-0.05711	-48.1865	-0.07081	-47.2775	-0.03963	-47.732	-0.04869	-48.1865	-0.04304	-47.732	0.0792	-47.732	0.14455	-47.2775	-0.09829	-20.0018	0.37161	-47.732	0.06649	-22.2752	0.34417	-46.823	0.12083	-25.0023	0.19918	-25.0023	0.16302	-25.0023	0.10204	-19.0928	0.12239
-46.823	-0.04872	-47.732	-0.06237	-46.823	-0.03097	-47.2775	-0.04077	-47.732	-0.03584	-47.2775	0.0633	-46.823	-0.12651	-46.823	-0.07148	-19.5473	0.37383	-47.2775	0.07255	-21.8199	0.34417	-46.3676	0.12762	-24.5478	0.20054	-24.5478	0.16501	-24.5478	0.10389	-18.6383	0.12324
-46.3676	-0.03975	-47.2775	-0.05366	-46.3676	-0.02443	-46.823	-0.03292	-47.2775	-0.02963	-45.9131	-0.09925	-46.3676	-0.07517	-46.3676	-0.05722	-19.0928	0.37815	-46.823	0.07886	-21.3654	0.34416	-45.9131	0.1339	-24.0933	0.20231	-24.0933	0.16709	-24.0933	0.10573	-18.1838	0.12467
-45.9131	-0.02996	-46.823	-0.04509	-45.9131	-0.03953	-46.3676	-0.02628	-46.823	-0.02976	-45.4586	-0.06681	-45.9131	-0.08593	-45.9131	-0.05667	-18.6383	0.38033	-46.3676	0.08533	-20.9108	0.34598	-45.4586	0.14089	-23.6388	0.20426	-23.6388	0.16929	-23.6388	0.10779	-17.7293	0.12519
-45.4586	-0.02435	-46.3676	-0.03629	-45.4586	0.09091	-45.9131	-0.02989	-46.3676	-0.17264	-45.0041	-0.1562	-45.0041	0.06555	-45.4586	-0.11678	-18.1838	0.38037	-45.9131	0.09193	-20.4563	0.34782	-45.0041	0.1466	-23.1842	0.20618	-23.1842	0.17152	-23.1842	0.10998	-17.2748	0.12594
-45.0041	-0.07325	-45.9131	-0.0276	-45.0041	0.04147	-45.0041	0.04756	-45.9131	0.0576	-44.5496	0.09539	-44.5496	0.04795	-45.0041	0.17481	-17.7293	0.38031	-45.4586	0.09874	-20.0018	0.34777	-44.5496	0.15309	-22.7297	0.20815	-22.7297	0.17245	-22.7297	0.11211	-16.8194	0.12663
-44.5496	0.04729	-45.4586	-0.03115	-44.5496	0.06007	-44.5496	0.06178	-45.4586	0.05939	-44.0951	0.04589	-44.0951	0.04836	-44.5496	0.07018	-17.2748	0.38472	-45.0041	0.10561	-19.5473	0.34595	-44.0951	0.15986	-22.2752	0.20878	-22.2752	0.17386	-22.2752	0.11421	-16.3649	0.12684
-44.0951	0.03397	-44.5496	0.03941	-44.0951	0.17405	-44.0951	0.17584	-45.0041	0.12829	-43.6406	0.04164	-43.6406	0.05323	-44.0951	0.06107	-16.8194	0.38496	-44.5496	0.11234	-19.0928	0.34614	-43.6406	0.16587	-21.8199	0.21084	-21.8199	0.17565	-21.8199	0.11604	-15.9104	0.12639
-43.6406	0.05329	-44.0951	0.03983	-43.6406	-0.19074	-43.6406	-0.18394	-44.5496	-0.41825	-43.1861	0.04539	-43.1861	0.05965	-43.6406	0.06366	-16.3649	0.3871	-44.0951	0.11955	-18.6383	0.34426	-43.1861	0.17203	-21.3654	0.21225	-21.3654	0.1776	-21.3654	0.11838	-15.4559	0.12586
-43.1861	0.15601	-43.6406	0.0729	-43.1861	-0.0536	-43.1861	-0.05469	-44.0951	-0.07556	-42.7316	0.05163	-42.7316	0.06639	-43.1861	0.06962	-15.9104	0.39168	-43.6406	0.12647	-18.1838	0.34775	-42.7316	0.17814	-20.9108	0.21364	-20.9108	0.17858	-20.9108	0.12034	-15.0014	0.12539
-42.7316	-0.20762	-43.1861	0.42633	-42.7316	-0.03325	-42.7316	-0.05201	-43.6406	-0.05211	-42.2771	0.05868	-42.2771	0.07313	-42.7316	0.07664	-15.4559	0.39179	-43.1861	0.13369	-17.7293	0.34793	-42.2771	0.18469	-20.4563	0.21571	-20.4563	0.18051	-20.4563	0.12217	-14.5469	0.12619
-42.2771	-0.05235	-42.7316	-0.10535	-42.2771	0.13412	-42.2771	0.08108	-43.1861	-0.53489	-41.8225	0.06577	-41.8225	0.07992	-42.2771	0.08379	-15.0014	0.38928	-42.7316	0.14066	-17.2748	0.34969	-41.8225	0.19007	-20.0018	0.21646	-20.0018	0.18207	-20.0018	0.12377	-14.0923	0.12615
-41.8225	-0.02172	-42.2771	-0.03784	-41.8225	0.04277	-41.8225	0.04025	-42.7316	0.06109	-41.3672	0.07257	-41.3672	0.08659	-41.8225	0.09071	-14.5469	0.39393	-42.2771	0.14693	-16.8194	0.34777	-41.3672	0.19577	-19.5473	0.21793	-19.5473	0.18356	-19.5473	0.12566	-13.6378	0.12659
-41.3672	0.0883	-41.8225	-0.0457	-41.3672	0.03755	-41.3672	0.03656	-42.2771	0.04023	-40.9127	0.07933	-40.9127	0.09365	-41.3672	0.09788	-14.0923	0.39879	-41.8225	0.15386	-16.3649	0.34976	-40.9127	0.20114	-19.0928	0.22013	-19.0928	0.18513	-19.0928	0.12712	-13.1833	0.12739
-40.9127	0.0358	-41.3672	0.0411	-40.9127	0.03827	-40.9127	0.03897	-41.8225	0.03924	-40.4582	0.08661	-40.4582	0.10074	-40.9127	0.10527	-13.6378	0.39893	-41.3672	0.16033	-15.9104	0.34962	-40.4582	0.20757	-18.6383	0.22083	-18.6383	0.18679	-18.6383	0.12912	-12.7288	0.12813
-40.4582	0.03515	-40.9127	0.03586	-40.4582	0.04384	-40.4582	0.04488	-41.3672	0.04407	-40.0037	0.09423	-40.0037	0.10844	-40.4582	0.11294	-13.1833	0.39408	-40.9127	0.16762	-15.4559	0.35161	-40.0037	0.21298	-18.1838	0.22228	-18.1838	0.18781	-18.1838	0.13142	-12.2743	0.12908
-40.0037	0.03601	-40.4582	0.03512	-40.0037	0.05123	-40.0037	0.05213	-40.9127	0.05087	-39.5491	0.10168	-39.5491	0.11616	-40.0037	0.12017	-12.7288	0.39414	-40.4582	0.17479	-15.0014	0.35167	-39.5491	0.21787	-17.7293	0.22312	-17.7293	0.18885	-17.7293	0.13358	-11.819	0.13016
-39.5491	0.0425	-40.0037	0.0388	-39.5491	0.05907	-39.5491	0.0598	-40.4582	0.05822	-39.0946	0.10916	-39.0946	0.12361	-39.5491	0.12747	-12.2743	0.39158	-40.0037	0.18171	-14.5469	0.35356	-39.0946	0.22323	-17.2748	0.22386	-17.2748	0.19166	-17.2748	0.1358	-11.3644	0.1307
-39.0946	0.05064	-39.5491	0.0458	-39.0946	0.06682	-39.0946	0.06758	-40.0037	0.06549	-38.6401	0.11678	-38.6401	0.13079	-39.0946	0.13482	-11.819	0.40128	-39.5491	0.18789	-14.0923	0.35539	-38.6401	0.22943	-16.8194	0.22535	-16.8194	0.19162	-16.8194	0.13784	-10.9099	0.13043
-38.6401	0.05847	-39.0946	0.05379	-38.6401	0.07447	-38.6401	0.07487	-39.5491	0.07239	-38.1856	0.12428	-38.1856	0.1374	-38.6401	0.1431	-11.3644	0.39878	-39.0946	0.19405	-13.6378	0.35547	-38.1856	0.23515	-16.3649	0.22773	-16.3649	0.19277	-16.3649	0.13994	-10.4554	0.12991
-38.1856	0.06597	-38.6401	0.06184	-38.1856	0.08196	-38.1856	0.08214	-39.0946	0.07972	-37.7311	0.13185	-37.7311	0.14345	-38.1856	0.15038	-10.9099	0.39636	-38.6401	0.19999	-13.1833	0.35356	-37.7311	0.24041	-15.9104	0.22764	-15.9104	0.19446	-15.9104	0.14237	-10.0009	0.12983
-37.7311	0.07323	-38.1856	0.06949	-37.7311	0.08955	-37.7311	0.08981	-38.6401	0.08731	-37.2766	0.13826	-37.2766	0.15066	-37.7311	0.15683	-10.4554	0.39408	-38.1856	0.20697	-12.7288	0.35339	-37.2766	0.24484	-15.4559	0.22857	-15.4559	0.19499	-15.4559	0.14423	-9.5464	0.13013
-37.2766	0.07963	-37.7311	0.07674	-37.2766	0.09747	-37.2766	0.09794	-38.1856	0.09518	-36.8221	0.14439	-36.8221	0.15839	-37.2766	0.16392	-10.0009	0.39402	-37.7311	0.21308	-12.2743	0.35739	-36.8221	0.24851	-15.0014	0.23015	-15.0014	0.19568	-15.0014	0.14584	-9.09189	0.13097
-36.8221	0.08705	-37.2766	0.08394	-36.8221	0.10598	-36.8221	0.10634	-37.7311	0.10277	-36.3667	0.15139	-36.3667	0.16558	-36.8221	0.17036	-9.5464	0.39643	-37.2766	0.22015	-11.819	0.35739	-36.3667	0.25341	-14.5469	0.23087	-14.5469	0.19632	-14.5469	0.14753	-8.63738	0.13171
-36.3667	0.0963	-36.8221	0.09186	-36.3667	0.11449	-36.3667	0.11412	-37.2766	0.11082	-35.9122	0.15875	-35.9122	0.17349	-36.3667	0.17775	-9.09189	0.39893	-36.8221	0.22705	-11.3644	0.35731	-35.9122	0.25743	-14.0923	0.23176	-14.0923	0.19625	-14.0923	0.14882	-8.18287	0.13336
-35.9122	0.10602	-36.3667	0.10093	-35.9122	0.12295	-35.9122	0.12158	-36.8221	0.11847	-35.4577	0.16599	-35.4577	0.17868	-35.9122	0.18584	-8.63738	0.40121	-36.3667	0.23273	-10.9099	0.35937	-35.4577	0.26164	-13.6378	0.23262	-13.6378	0.19624	-13.6378	0.14917	-7.72836	0.13529
-35.4577	0.11451	-35.9122	0.10993	-35.4577	0.13058	-35.4577	0.12873	-36.3667	0.12624	-35.0032	0.17161	-35.0032	0.18325	-35.4577	0.19239	-8.18287	0.40125	-35.9122	0.2387	-10.4554	0.35928	-35.0032	0.26694	-13.1833	0.23434	-13.1833	0.19625	-13.1833	0.15061	-7.27301	0.13612
-35.0032	0.1232	-35.4577	0.11806	-35.0032	0.13682	-35.0032	0.13625	-35.9122	0.13317	-34.5487	0.17633	-34.5487	0.18908	-35.0032	0.19821	-7.72836	0.40372	-35.4577	0.24491	-10.0009	0.35927	-34.5487	0.27016	-12.7288	0.23428	-12.7288	0.1962	-12.7288	0.15193	-6.81884	0.13815
-34.5487	0.13109	-35.0032	0.12605	-34.5487	0.14376	-34.5487	0.14312	-35.4577	0.13972	-34.0942	0.18324	-34.0942	0.19641	-34.5487	0.20441	-7.27301	0.40622	-35.0032	0.25156	-9.5464	0.36134	-34.0942	0.27485	-12.2743	0.23592	-12.2743	0.1962	-12.2743	0.15267	-6.36424	0.13782
-34.0942	0.14003	-34.5487	0.1335	-34.0942	0.15138	-34.0942	0.15	-35.0032	0.14599	-33.6397	0.19178	-33.6397	0.2038	-34.0942	0.21097	-6.81884	0.41142	-34.5487	0.25651	-9.09189	0.36325	-33.6397	0.27938	-11.819	0.23768	-11.819	0.19619	-11.819	0.1541	-5.90965	0.13725
-33.6397	0.14701	-34.0942	0.14154	-33.6397	0.15914	-33.6397	0.15575	-34.5487	0.15278	-33.1852	0.19952	-33.1852	0.21232	-33.6397	0.21878	-6.36424	0.41662	-34.0942	0.26262	-8.63738	0.36319	-33.1852	0.28312	-11.3644	0.23774	-11.3644	0.19562	-11.3644	0.15515	-5.45505	0.13698
-33.1852	0.1539	-33.6397	0.14902	-33.1852	0.16559	-33.1852	0.1619	-34.0942	0.16028	-32.7306	0.20502	-32.7306	0.21729	-33.1852	0.22561	-5.90965	0.42187	-33.6397	0.268	-8.18287	0.36338	-32.7306	0.28692	-10.9099	0.23851	-10.9099	0.19565	-10.9099	0.15561	-5.00046	0.13613
-32.7306	0.16313	-33.1852	0.15644	-32.7306	0.17077	-32.7306	0.16767	-33.6397	0.16685	-32.2761	0.20895	-32.2761	0.22406	-32.7306	0.23197	-5.45505	0.42759	-33.1852	0.27369	-7.72836	0.36541	-32.2761	0.28803	-10.4554	0.23853	-10.4554	0.19572	-10.4554	0.15709	-4.54586	0.13581
-32.2761	0.17209	-32.7306	0.16395	-32.2761	0.1763	-32.2761	0.1744	-33.1852	0.17166	-31.8216	0.21581	-31.8216	0.22958	-32.2761	0.23709	-5.00046	0.43334	-32.7306	0.28077	-7.27301	0.36516	-31.8216	0.29325	-10.0009	0.23857	-10.0009	0.19444	-10.0009	0.15899	-4.09127	0.13525
-31.8216	0.17918	-32.2761	0.17127	-31.8216	0.18067	-31.8216	0.17915	-32.7306	0.17728	-31.3663	0.22323	-31.3663	0.23446	-31.8216	0.24313	-4.54586	0.43894	-32.2761	0.28818	-6.81884	0.36944	-31.3663	0.29728	-9.5464	0.23939	-9.5464	0.19391	-9.5464	0.16052	-3.63667	0.13528
-31.3663	0.18639	-31.8216	0.17772	-31.3663	0.18537	-31.3663	0.18523	-32.2761	0.18371	-30.9118	0.22793	-30.9118	0.24225	-31.3663	0.24962	-4.09127	0.44501	-31.8216	0.28942	-6.36424	0.37165	-30.9118	0.29853	-9.09189	0.24023	-9.09189	0.19449	-9.09189	0.16169	-3.18216	0.13501
-30.9118	0.18847	-31.3663	0.1822	-30.9118	0.18902	-30.9118	0.19072	-31.8216	0.19013	-30.4572	0.23352	-30.4572	0.24967	-30.9118	0.25557	-3.63667	0.44801	-31.3663	0.29725	-5.90965	0.37586	-30.4572	0.30004	-8.63738	0.24206	-8.63738	0.19506	-8.63738	0.1638	-2.72757	0.13504
-30.4572	0.18583	-30.9118	0.18426	-30.4572	0.19237	-30.4572	0.1953	-31.3663	0.19583	-30.0027	0.24047	-30.0027	0.25857	-30.4572	0.26058	-3.18216	0.44794	-30.9118	0.30285	-5.45505	0.38017	-30.0027	0.30411	-8.18287	0.24205	-8.18287	0.19452	-8.18287	0.16499	-2.27297	0.1339
-30.0027	0.17922	-30.4572	0.18479	-30.0027	0.19586	-30.0027	0.2001	-30.9118	0.20314	-29.5482	0.24685	-29.5482	0.26268	-30.0027	0.26704	-2.72757	0.44813	-30.4572	0.31003	-5.00046	0.3826	-29.5482	0.30719	-7.72836	0.24221	-7.72836	0.19447	-7.72836	0.16717	-1.81838	0.13337
-29.5482	0.17585	-30.0027	0.18426	-29.5482	0.19941	-29.5482	0.20568	-30.4572	0.20833	-29.0937	0.25068	-29.0937	0.26489	-29.5482	0.27382	-2.27297	0.44803	-30.0027	0.30993	-4.54586	0.38462	-29.0937	0.31003	-7.27301	0.24288	-7.27301	0.19509	-7.27301	0.16796	-1.36378	0.13366
-29.0937	0.17249	-29.5482	0.18224	-29.0937	0.20311	-29.0937	0.21024	-30.0027	0.21303	-28.6392	0.25746	-28.6392	0.27034	-29.0937	0.27719	-1.81838	0.44811	-29.5482	0.31609	-4.09127	0.38929	-28.6392	0.30993	-6.81884	0.24479	-6.81884	0.1969	-6.81884	0.16924	-0.90919	0.13368
-28.6392	0.1735	-29.0937	0.18118	-28.6392	0.2083	-28.6392	0.21654	-29.5482	0.21952	-28.1847	0.2659	-28.1847	0.27944	-28.6392	0.28438	-1.36378	0.44813	-29.0937	0.31764	-3.63667	0.39168	-28.1847	0.31002	-6.36424	0.24479	-6.36424	0.19683	-6.36424	0.16929	-0.45459	0.13474
-28.1847	0.17816	-28.6392	0.1837	-28.1847	0.21444	-28.1847	0.22022	-29.0937	0.22716	-27.7302	0.27488	-27.7302	0.28816	-28.1847	0.28815	-0.90919	0.44791	-28.6392	0.3238	-3.18216	0.39399	-27.7302	0.31294	-5.90965	0.24571	-5.90965	0.19866	-5.90965	0.17008	0	0.13502
-27.7302	0.18368	-28.1847	0.18905	-27.7302	0.21878	-27.7302	0.22559	-28.6392	0.23276	-27.2757	0.27944	-27.2757	0.29598	-27.7302	0.29736	-0.45459	0.45116	-28.1847	0.32858	-2.72757	0.39627	-27.2757	0.31433	-5.45505	0.2467	-5.45505	0.19918	-5.45505	0.17193	0.45459	0.13762
-27.2757	0.19069	-27.7302	0.19532	-27.2757	0.22637	-27.2757	0.23113	-28.1847	0.23784	-26.8203	0.28076	-26.8203	0.30007	-27.2757	0.30286	0	0.45112	-27.7302	0.33543	-2.27297	0.39638	-26.8203	0.31587	-5.00046	0.24758	-5.00046	0.2011	-5.00046	0.17284	0.90918	0.14052
-26.8203	0.20185	-27.2757	0.20316	-26.8203	0.23614	-26.8203	0.23958	-27.7302	0.24137	-26.3658	0.28815	-26.3658	0.30021	-26.8203	0.30716	0.45459	0.45097	-27.2757	0.34071	-1.81838	0.40126	-26.3658	0.31746	-4.54586	0.24953	-4.54586	0.20228	-4.54586	0.17475	1.36377	0.13991
-26.3658	0.21654	-26.8203	0.2123	-26.3658	0.24594	-26.3658	0.24974	-27.2757	0.24777	-25.9113	0.29723	-25.9113	0.30568	-26.3658	0.31152	0.90918	0.45429	-26.8203	0.34249	-1.36378	0.40127	-25.9113	0.31903	-4.09127	0.25242	-4.09127	0.20359	-4.09127	0.17619	1.81835	0.14081
-25.9113	0.23525	-26.3658	0.22405	-25.9113	0.25251	-25.9113	0.25649	-26.8203	0.25856	-25.4568	0.30859	-25.4568	0.31599	-25.9113	0.31605	1.36377	0.45431	-26.3658	0.3443	-0.90919	0.39886	-25.4568	0.31891	-3.63667	0.25238	-3.63667	0.2043	-3.63667	0.17794	2.27294	0.14052
-25.4568	0.25553	-25.9113	0.23692	-25.4568	0.26064	-25.4568	0.2606	-26.3658	0.267	-25.0023	0.3115	-25.0023	0.32546	-25.4568	0.31908	1.81835	0.45445	-25.9113	0.34796	-0.45459	0.40133	-25.0023	0.31898	-3.18216	0.25335	-3.18216	0.2055	-3.18216	0.17753	2.72753	0.13964
-25.0023	0.2691	-25.4568	0.25162	-25.0023	0.27248	-25.0023	0.26699	-25.9113	0.27029	-24.5478	0.31297	-24.5478	0.33553	-25.0023	0.32874	2.27294	0.45116	-25.4568	0.35357	0	0.40367	-24.5478	0.32061	-2.72757	0.25332	-2.72757	0.20809	-2.72757	0.17907	3.18212	0.13848
-24.5478	0.27257	-25.0023	0.26268	-24.5478	0.28201	-24.5478	0.27717	-25.4568	0.27364	-24.0933	0.3191	-24.0933	0.33899	-24.5478	0.33218	2.72753	0.45411	-25.0023	0.35742	0.45459	0.40369	-24.0933	0.31895	-2.27297	0.25431	-2.27297	0.20882	-2.27297	0.17952	3.63671	0.13852
-24.0933	0.27714	-24.5478	0.27148	-24.0933	0.28813	-24.0933	0.28691	-25.0023	0.28312	-23.6388	0.33036	-23.6388	0.33895	-24.0933	0.33549	3.18212	0.45128	-24.5478	0.3615	0.90918	0.40619	-23.6388	0.32054	-1.81838	0.25446	-1.81838	0.21082	-1.81838	0.18001	4.0913	0.13992
-23.6388	0.28696	-24.0933	0.27846	-23.6388	0.29077	-23.6388	0.29196	-24.5478	0.29204	-23.1842	0.3372	-23.1842	0.33716	-23.6388	0.33726	3.63671	0.44818	-24.0933	0.36338	1.36377	0.40631	-23.1842	0.32053	-1.36378	0.25541	-1.36378	0.21224	-1.36378	0.179	4.5459	0.14083
-23.1842	0.29871	-23.6388	0.28446	-23.1842	0.29737	-23.1842	0.29724	-24.0933	0.29605	-22.7297	0.34067	-22.7297	0.34437	-23.1842	0.34251	4.0913	0.44524	-23.6388	0.3634	1.81835	0.4038	-22.7297	0.32207	-0.90919	0.25637	-0.90919	0.21364	-0.90919	0.17714	5.00047	0.14149
-22.7297	0.30573	-23.1842	0.29339	-22.7297	0.30849	-22.7297	0.30426	-23.6388	0.30286	-22.2752	0.3442	-22.2752	0.35561	-22.7297	0.34792	4.5459	0.44509	-23.1842	0.3653	2.27294	0.4038	-22.2752	0.32208	-0.45459	0.25847	-0.45459	0.215	-0.45459	0.1781	5.45507	0.14174
-22.2752	0.3144	-22.7297	0.30431	-22.2752	0.31919	-22.2752	0.3146	-23.1842	0.31007	-21.8199	0.35188	-21.8199	0.36555	-22.2752	0.35371	5.00047	0.451	-22.7297	0.37168	2.72753	0.40376	-21.8199	0.32369	0	0.25949	0	0.21709	0	0.17799	5.90966	0.14079
-21.8199	0.32046	-22.2752	0.31305	-21.8199	0.32372	-21.8199	0.32219	-22.7297	0.31756	-21.3654	0.3575	-21.3654	0.36746	-21.8199	0.3575	5.45507	0.45441	-22.2752	0.37604	3.18212	0.40381	-21.3654	0.32211	0.45459	0.26173	0.45459	0.21783	0.45459	0.18009	6.36424	0.14024
-21.3654	0.32698	-21.8199	0.31599	-21.3654	0.32877	-21.3654	0.32544	-22.2752	0.3238	-20.9108	0.3655	-20.9108	0.37174	-21.3654	0.35745	5.90966	0.45746	-21.8199	0.37799	3.63671	0.40365	-20.9108	0.32365	0.90918	0.26362	0.90918	0.22164	0.90918	0.18308	6.81884	0.14023
-20.9108	0.32215	-21.3654	0.32385	-20.9108	0.33891	-20.9108	0.33211	-21.8199	0.332	-20.4563	0.37168	-20.4563	0.37613	-20.9108	0.35738	6.36424	0.45756	-21.3654	0.37381	4.0913	0.40365	-20.4563	0.32361	1.36377	0.26357	1.36377	0.22159	1.36377	0.18099	7.27341	0.14113
-20.4563	0.32543	-20.9108	0.32868	-20.4563	0.35161	-20.4563	0.34072	-21.3654	0.34062	-20.0018	0.37596	-20.0018	0.37806	-20.4563	0.36343	6.81884	0.45434	-20.9108	0.37594	4.5459	0.40376	-20.0018	0.33039	1.81835	0.26468	1.81835	0.22153	1.81835	0.18011	7.72801	0.14058
-20.0018	0.33717	-20.4563	0.33897	-20.0018	0.35547	-20.0018	0.34973	-20.9108	0.34612	-19.5473	0.38255	-19.5473	0.38036	-20.0018	0.36964	7.27341	0.46067	-20.4563	0.38024	5.00047	0.40894	-19.5473	0.33019	2.27294	0.2636	2.27294	0.22155	2.27294	0.17901	8.1826	0.14081
-19.5473	0.34788	-20.0018	0.34784	-19.5473	0.35943	-19.5473	0.3574	-20.4563	0.34609	-19.0928	0.3849	-19.0928	0.38946	-19.5473	0.37379	7.72801	0.46076	-20.0018	0.38254	5.45507	0.40626	-19.0928	0.33022	2.72753	0.26472	2.72753	0.22083	2.72753	0.17854	8.63718	0.14114
-19.0928	0.36342	-19.5473	0.35544	-19.0928	0.36944	-19.0928	0.36139	-20.0018	0.35552	-18.6383	0.394	-18.6383	0.39654	-19.0928	0.37379	8.1826	0.46419	-19.5473	0.38716	5.90966	0.40375	-18.6383	0.33205	3.18212	0.26465	3.18212	0.22082	3.18212	0.17901	9.09177	0.14213
-18.6383	0.38246	-19.0928	0.36546	-18.6383	0.38464	-18.6383	0.37378	-19.5473	0.36743	-18.1838	0.40124	-18.1838	0.39888	-18.6383	0.37598	8.63718	0.46389	-19.0928	0.38695	6.36424	0.4063	-18.1838	0.33194	3.63671	0.26463	3.63671	0.22018	3.63671	0.17803	9.54637	0.14207
-18.1838	0.40383	-18.6383	0.38038	-18.1838	0.39403	-18.1838	0.37813	-19.0928	0.37593	-17.7293	0.40131	-17.7293	0.39886	-18.1838	0.37813	9.09177	0.46088	-18.6383	0.38476	6.81884	0.40632	-17.7293	0.33526	4.0913	0.26587	4.0913	0.22227	4.0913	0.17857	10.0009	0.14239
-17.7293	0.41664	-18.1838	0.39411	-17.7293	0.39422	-17.7293	0.38242	-18.6383	0.37377	-17.2748	0.39888	-17.2748	0.40393	-17.7293	0.38488	9.54637	0.46421	-18.1838	0.38463	7.27341	0.40891	-17.2748	0.33531	4.5459	0.26579	4.5459	0.22302	4.5459	0.17805	10.4555	0.14366
-17.2748	0.42739	-17.7293	0.40634	-17.2748	0.40625	-17.2748	0.39168	-18.1838	0.38023	-16.8194	0.40875	-16.8194	0.41134	-17.2748	0.3848	10.0009	0.46409	-17.7293	0.3892	7.72801	0.40648	-16.8194	0.33711	5.00047	0.26577	5.00047	0.22233	5.00047	0.1775	10.9101	0.14461
-16.8194	0.43603	-17.2748	0.41943	-16.8194	0.42204	-16.8194	0.40386	-17.7293	0.39166	-16.3649	0.42765	-16.3649	0.41936	-16.8194	0.38708	10.4555	0.46411	-17.2748	0.39179	8.1826	0.40627	-16.3649	0.33716	5.45507	0.26686	5.45507	0.22232	5.45507	0.17713	11.3647	0.14591
-16.3649	0.44812	-16.8194	0.42738	-16.3649	0.42753	-16.3649	0.41145	-17.2748	0.40133	-15.9104	0.43037	-15.9104	0.41935	-16.3649	0.38701	10.9101	0.46407	-16.8194	0.39408	8.63718	0.40362	-15.9104	0.3389	5.90966	0.26682	5.90966	0.22156	5.90966	0.17662	11.8193	0.14722
-15.9104	0.45425	-16.3649	0.43896	-15.9104	0.43038	-15.9104	0.41142	-16.8194	0.40136	-15.4559	0.4167	-15.4559	0.41142	-15.9104	0.39169	11.3647	0.46415	-16.3649	0.39638	9.09177	0.40633	-15.4559	0.34055	6.36424	0.26582	6.36424	0.2209	6.36424	0.17613	12.2739	0.14784
-15.4559	0.45115	-15.9104	0.44497	-15.4559	0.44173	-15.4559	0.42199	-16.3649	0.40625	-15.0014	0.42194	-15.0014	0.40635	-15.4559	0.39412	11.8193	0.46406	-15.9104	0.3964	9.54637	0.4038	-15.0014	0.34408	6.81884	0.26571	6.81884	0.22006	6.81884	0.17566	12.7285	0.14889
-15.0014	0.46384	-15.4559	0.45115	-15.0014	0.45117	-15.0014	0.43324	-15.9104	0.41151	-14.5469	0.43601	-14.5469	0.40889	-15.0014	0.39167	12.2739	0.46409	-15.4559	0.39632	10.0009	0.40371	-14.5469	0.34414	7.27341	0.26782	7.27341	0.21945	7.27341	0.1766	13.1831	0.15025
-14.5469	0.48092	-15.0014	0.46395	-14.5469	0.45741	-14.5469	0.43896	-15.4559	0.42217	-14.0923	0.44184	-14.0923	0.41149	-14.5469	0.39412	12.7285	0.46409	-15.0014	0.39642	10.4555	0.40382	-14.0923	0.34608	7.72801	0.26794	7.72801	0.21645	7.72801	0.17664	13.6377	0.15055
-14.0923	0.49928	-14.5469	0.47391	-14.0923	0.45746	-14.0923	0.43881	-15.0014	0.42759	-13.6378	0.4332	-13.6378	0.4248	-14.0923	0.39883	13.1831	0.46732	-14.5469	0.39646	10.9101	0.40127	-13.6378	0.34587	8.1826	0.26904	8.1826	0.21503	8.1826	0.17712	14.0922	0.15127
-13.6378	0.49918	-14.0923	0.48809	-13.6378	0.46059	-13.6378	0.44488	-14.5469	0.42466	-13.1833	0.43033	-13.1833	0.43601	-13.6378	0.40128	13.6377	0.46743	-14.0923	0.39638	11.3647	0.40364	-13.1833	0.34414	8.63718	0.26805	8.63718	0.21358	8.63718	0.17659	14.5468	0.1506
-13.1833	0.51509	-13.6378	0.48824	-13.1833	0.48465	-13.1833	0.45733	-14.0923	0.43903	-12.7288	0.43894	-12.7288	0.43597	-13.1833	0.40137	14.0922	0.4671	-13.6378	0.39635	11.8193	0.4038	-12.7288	0.34416	9.09177	0.269	9.09177	0.21291	9.09177	0.17669	15.0014	0.14996
-12.7288	0.51479	-13.1833	0.49182	-12.7288	0.48811	-12.7288	0.46069	-13.6378	0.44815	-12.2743	0.44498	-12.2743	0.43035	-12.7288	0.40137	14.5468	0.47091	-13.1833	0.40125	12.2739	0.39882	-12.2743	0.34407	9.54637	0.26898	9.54637	0.21297	9.54637	0.17714	15.456	0.14918
-12.2743	0.51081	-12.7288	0.49909	-12.2743	0.49169	-12.2743	0.47047	-13.1833	0.44192	-11.819	0.43896	-11.819	0.42186	-12.2743	0.39884	15.0014	0.47077	-12.7288	0.40636	12.7285	0.39414	-11.819	0.34402	10.0009	0.26906	10.0009	0.21293	10.0009	0.1762	15.9106	0.14992
-11.819	0.49925	-12.2743	0.50304	-11.819	0.49543	-11.819	0.47391	-12.7288	0.44803	-11.3644	0.44803	-11.3644	0.41396	-11.819	0.40631	15.456	0.4706	-12.2743	0.40361	13.1831	0.39408	-11.3644	0.34601	10.4555	0.26915	10.4555	0.21297	10.4555	0.17665	16.3652	0.15129
-11.3644	0.5027	-11.819	0.50691	-11.3644	0.49918	-11.3644	0.46718	-12.2743	0.46062	-10.9099	0.46046	-10.9099	0.42478	-11.3644	0.4088	15.9106	0.46738	-11.819	0.40125	13.6377	0.39641	-10.9099	0.34788	10.9101	0.26797	10.9101	0.21294	10.9101	0.17751	16.8198	0.15204
-10.9099	0.52308	-11.3644	0.51087	-10.9099	0.50696	-10.9099	0.48802	-11.819	0.46054	-10.4554	0.47049	-10.4554	0.44486	-10.9099	0.40888	16.3652	0.46726	-11.3644	0.40126	14.0922	0.39647	-10.4554	0.3478	11.3647	0.26785	11.3647	0.21222	11.3647	0.17809	17.2744	0.15344
-10.4554	0.53594	-10.9099	0.50705	-10.4554	0.51914	-10.4554	0.51104	-11.3644	0.46703	-10.0009	0.45404	-10.0009	0.46056	-10.4554	0.4064	16.8198	0.47076	-10.9099	0.40369	14.5468	0.394	-10.0009	0.34772	11.8193	0.26903	11.8193	0.21291	11.8193	0.17905	17.729	0.15378
-10.0009	0.53145	-10.4554	0.51882	-10.0009	0.54054	-10.0009	0.49545	-10.9099	0.47054	-9.5464	0.42753	-9.5464	0.44796	-10.0009	0.40888	17.2744	0.47085	-10.4554	0.40867	15.0014	0.39408	-9.5464	0.34788	12.2739	0.27017	12.2739	0.21289	12.2739	0.17953	18.1836	0.15375
-9.5464	0.54944	-10.0009	0.53594	-9.5464	0.55437	-9.5464	0.4773	-10.4554	0.47067	-9.09189	0.42735	-9.09189	0.43313	-9.5464	0.41387	17.729	0.46737	-10.0009	0.41133	15.456	0.39412	-9.09189	0.34965	12.7285	0.26907	12.7285	0.21287	12.7285	0.17901	18.6381	0.15457
-9.09189	0.56864	-9.5464	0.55417	-9.09189	0.53604	-9.09189	0.4993	-10.0009	0.45738	-8.63738	0.46375	-8.63738	0.41912	-9.09189	0.41936	18.1836	0.4708	-9.5464	0.41392	15.9106	0.3941	-8.63738	0.34961	13.1831	0.26918	13.1831	0.21222	13.1831	0.17951	19.0927	0.15449
-8.63738	0.56338	-9.09189	0.55876	-8.63738	0.50296	-8.63738	0.53153	-9.5464	0.48808	-8.18287	0.50301	-8.18287	0.42749	-8.63738	0.41926	18.6381	0.47069	-9.09189	0.41382	16.3652	0.39404	-8.18287	0.35164	13.6377	0.26788	13.6377	0.21222	13.6377	0.18001	19.5473	0.1548
-8.18287	0.54938	-8.63738	0.54951	-8.18287	0.48457	-8.18287	0.53152	-9.09189	0.50303	-7.72836	0.50304	-7.72836	0.44191	-8.18287	0.4192	19.0927	0.4706	-8.63738	0.41647	16.8198	0.39187	-7.72836	0.35357	14.0922	0.26803	14.0922	0.21225	14.0922	0.17954	20.0019	0.15488
-7.72836	0.58894	-8.18287	0.54036	-7.72836	0.54046	-7.72836	0.50293	-8.63738	0.47036	-7.27301	0.45403	-7.27301	0.4605	-7.72836	0.42214	19.5473	0.46735	-8.18287	0.414	17.2744	0.39171	-7.27301	0.35342	14.5468	0.26691	14.5468	0.21159	14.5468	0.17908	20.4565	0.1545
-7.27301	0.62853	-7.72836	0.55392	-7.27301	0.63484	-7.27301	0.45405	-8.18287	0.46043	-6.81884	0.45091	-6.81884	0.47052	-7.27301	0.43318	20.0019	0.46752	-7.72836	0.4192	17.729	0.38704	-6.81884	0.35349	15.0014	0.26679	15.0014	0.21224	15.0014	0.17853	20.9111	0.15457
-6.81884	0.53126	-7.27301	0.57349	-6.81884	0.67401	-6.81884	0.52291	-7.72836	0.49902	-6.36424	0.49521	-6.36424	0.46384	-6.81884	0.43878	20.4565	0.46731	-7.27301	0.4193	18.1836	0.38708	-6.36424	0.35341	15.456	0.26802	15.456	0.21222	15.456	0.17909	21.3657	0.15345
-6.36424	0.48393	-6.81884	0.54942	-6.36424	0.53128	-6.36424	0.63475	-7.27301	0.51881	-5.90965	0.51481	-5.90965	0.49164	-6.36424	0.44804	20.9111	0.46733	-6.81884	0.42474	18.6381	0.38713	-5.90965	0.35524	15.9106	0.26915	15.9106	0.21155	15.9106	0.17953	21.8203	0.1534
-5.90965	0.45359	-6.36424	0.53134	-5.90965	0.47363	-5.90965	0.61067	-6.81884	0.49527	-5.45505	0.47732	-5.45505	0.56859	-5.90965	0.46057	21.3657	0.47081	-6.36424	0.42728	19.0927	0.38924	-5.45505	0.35731	16.3652	0.27024	16.3652	0.21153	16.3652	0.18109	22.2749	0.1531
-5.45505	0.49854	-5.90965	0.55371	-5.45505	0.51442	-5.45505	0.58868	-6.36424	0.47382	-5.00046	0.53602	-5.00046	0.58406	-5.45505	0.4773	21.8203	0.47065	-5.90965	0.43316	19.5473	0.39162	-5.00046	0.3614	16.8198	0.27132	16.8198	0.21159	16.8198	0.18253	22.7294	0.15345
-5.00046	0.80612	-5.45505	0.58877	-5.00046	0.64691	-5.00046	0.61635	-5.90965	0.54009	-4.54586	0.5638	-4.54586	0.52736	-5.00046	0.48457	22.2749	0.46735	-5.45505	0.439	20.0019	0.39168	-4.54586	0.3653	17.2744	0.27117	17.2744	0.21155	17.2744	0.18258	23.184	0.15345
-3.63667	0.77839	-5.00046	0.49119	-4.54586	0.82737	-4.54586	0.61679	-5.45505	0.51876	-4.09127	0.54496	-4.09127	0.49933	-4.54586	0.48453	22.7294	0.4673	-5.00046	0.43886	20.4565	0.38947	-4.09127	0.36731	17.729	0.27247	17.729	0.21087	17.729	0.18357	23.6386	0.15384
-3.18216	0.65392	-4.54586	0.61088	-4.09127	0.72651	-4.09127	0.58379	-5.00046	0.54029	-3.63667	0.53634	-3.63667	0.51105	-4.09127	0.48827	23.184	0.46739	-4.54586	0.44502	20.9111	0.38939	-3.63667	0.36728	18.1836	0.27253	18.1836	0.21095	18.1836	0.18407	24.0932	0.15381
-2.72757	0.66063	-4.09127	0.7513	-3.63667	0.60001	-3.63667	0.58385	-4.54586	0.59434	-3.18216	0.53581	-3.18216	0.51491	-3.63667	0.49197	23.6386	0.46741	-4.09127	0.44815	21.3657	0.38951	-3.18216	0.36953	18.6381	0.27244	18.6381	0.2109	18.6381	0.18417	24.5478	0.15343
-2.27297	0.65416	-3.63667	0.76058	-3.18216	0.59456	-3.18216	0.59469	-4.09127	0.56863	-2.72757	0.54517	-2.72757	0.51931	-3.18216	0.49547	24.0932	0.46738	-3.63667	0.45107	21.8203	0.38925	-2.72757	0.36941	19.0927	0.27469	19.0927	0.2109	19.0927	0.18518	25.0024	0.15308
-1.81838	0.64776	-3.18216	0.65395	-2.72757	0.60031	-2.72757	0.61134	-3.63667	0.54498	-2.27297	0.55419	-2.27297	0.51931	-2.72757	0.49961	24.5478	0.46072	-3.18216	0.45111	22.2749	0.38945	-2.27297	0.36943	19.5473	0.27598	19.5473	0.21086	19.5473	0.18509	25.457	0.15265
-1.36378	0.64113	-2.72757	0.6292	-2.27297	0.62314	-2.27297	0.60013	-3.18216	0.54982	-1.81838	0.55922	-1.81838	0.51909	-2.27297	0.50323	25.0024	0.46068	-2.72757	0.45758	22.7294	0.38944	-1.81838	0.36745	20.0019	0.27583	20.0019	0.2102	20.0019	0.18517	25.9116	0.15233
-0.90919	0.6412	-2.27297	0.64143	-1.81838	0.62888	-1.81838	0.61696	-2.72757	0.56397	-1.36378	0.55893	-1.36378	0.52341	-1.81838	0.50343	25.457	0.46085	-2.27297	0.45733	23.184	0.39178	-1.36378	0.36541	20.4565	0.27589	20.4565	0.20885	20.4565	0.18566	26.3662	0.15204
-0.45459	0.64134	-1.81838	0.6543	-1.36378	0.64136	-1.36378	0.64134	-2.27297	0.569	-0.90919	0.56406	-0.90919	0.53639	-1.36378	0.50709	25.9116	0.46421	-1.81838	0.45435	23.6386	0.39407	-0.90919	0.36748	20.9111	0.2759	20.9111	0.20888	20.9111	0.18572	26.8207	0.15272
0	0.66762	-1.36378	0.66081	-0.90919	0.65409	-0.90919	0.6412	-1.81838	0.58948	-0.45459	0.57883	-0.45459	0.54526	-0.90919	0.5031	26.3662	0.46421	-1.36378	0.45754	24.0932	0.39414	-0.45459	0.37168	21.3657	0.27702	21.3657	0.20883	21.3657	0.18573	27.2753	0.15303
0.45459	0.66074	-0.90919	0.66076	-0.45459	0.62907	-0.45459	0.64765	-1.36378	0.60611	0	0.58403	0	0.54063	-0.45459	0.51123	26.8207	0.45763	-0.90919	0.45406	24.5478	0.39643	0	0.36758	21.8203	0.27836	21.8203	0.21022	21.8203	0.18512	27.7299	0.15234
0.90918	0.64147	-0.45459	0.66086	0	0.62917	0	0.64786	-0.90919	0.58932	0.45459	0.58415	0.45459	0.54514	0	0.50342	27.2753	0.45762	-0.45459	0.45748	25.0024	0.3964	0.45459	0.37158	22.2749	0.27824	22.2749	0.21083	22.2749	0.18518	28.1845	0.15201
1.36377	0.64765	0	0.65436	0.45459	0.61698	0.45459	0.64146	-0.45459	0.57399	0.90918	0.57397	0.90918	0.54515	0.45459	0.51107	27.7299	0.45453	0	0.45428	25.457	0.39897	0.90918	0.37154	22.7294	0.27827	22.7294	0.21024	22.7294	0.18471	28.6391	0.15164
1.81835	0.66755	0.45459	0.66097	0.90918	0.65385	0.90918	0.65388	0	0.60569	1.36377	0.58424	1.36377	0.54986	0.90918	0.51123	28.1845	0.45451	0.45459	0.4573	25.9116	0.39882	1.36377	0.37165	23.184	0.277	23.184	0.20958	23.184	0.18412	29.0937	0.15095
2.27294	0.68155	0.90918	0.66765	1.36377	0.64146	1.36377	0.64784	0.45459	0.59492	1.81835	0.58934	1.81835	0.53198	1.36377	0.5111	28.6391	0.4544	0.90918	0.45752	26.3662	0.39873	1.81835	0.37168	23.6386	0.27701	23.6386	0.20882	23.6386	0.18464	29.5483	0.14985
2.72753	0.67453	1.36377	0.6676	1.81835	0.63521	1.81835	0.66092	0.90918	0.61137	2.27294	0.5843	2.27294	0.53202	1.81835	0.5112	29.0937	0.45775	1.36377	0.45428	26.8207	0.40144	2.27294	0.37366	24.0932	0.27843	24.0932	0.20822	24.0932	0.18515	30.0029	0.14885
3.18212	0.66755	1.81835	0.65443	2.27294	0.6291	2.27294	0.65398	1.36377	0.60034	2.72753	0.57898	2.72753	0.53635	2.27294	0.5111	29.5483	0.4544	1.81835	0.4543	27.2753	0.39645	2.72753	0.3759	24.5478	0.27941	24.5478	0.20816	24.5478	0.1846	30.4575	0.14688
3.63671	0.6815	2.27294	0.66794	2.72753	0.6351	2.72753	0.63516	1.81835	0.60565	3.18212	0.58411	3.18212	0.54549	2.72753	0.51523	30.0029	0.45437	2.27294	0.4543	27.7299	0.39867	3.18212	0.37595	25.0024	0.28062	25.0024	0.20828	25.0024	0.18469	30.912	0.14489
4.0913	0.6678	2.72753	0.67465	3.18212	0.65411	3.18212	0.6543	2.27294	0.61167	3.63671	0.57894	3.63671	0.5412	3.18212	0.51538	30.4575	0.45442	2.72753	0.4545	28.1845	0.39898	3.63671	0.3738	25.457	0.27954	25.457	0.20812	25.457	0.18408	31.3666	0.14396
4.5459	0.68119	3.18212	0.68164	3.63671	0.64792	3.63671	0.65443	2.72753	0.61154	4.0913	0.57387	4.0913	0.53632	3.63671	0.5113	30.912	0.45438	3.18212	0.45452	28.6391	0.40133	4.0913	0.37581	25.9116	0.28061	25.9116	0.20822	25.9116	0.18412	31.8212	0.14366
5.00047	0.68878	3.63671	0.66765	4.0913	0.65437	4.0913	0.64784	3.18212	0.60575	4.5459	0.57401	4.5459	0.54087	4.0913	0.51528	31.3666	0.45112	3.63671	0.45431	29.0937	0.40117	4.5459	0.37593	26.3662	0.28061	26.3662	0.2069	26.3662	0.18307	32.2758	0.14429
5.45507	0.68862	4.0913	0.68148	4.5459	0.65427	4.5459	0.65424	3.63671	0.60575	5.00047	0.58398	5.00047	0.53623	4.5459	0.51913	31.8212	0.4513	4.0913	0.45449	29.5483	0.40146	5.00047	0.37604	26.8207	0.28309	26.8207	0.20555	26.8207	0.18103	32.7304	0.14522
5.90966	0.69616	4.5459	0.6747	5.00047	0.6608	5.00047	0.66077	4.0913	0.60026	5.45507	0.58952	5.45507	0.53204	5.00047	0.51909	32.2758	0.45129	4.5459	0.45434	30.0029	0.40143	5.45507	0.37584	27.2753	0.28305	27.2753	0.20501	27.2753	0.17914	33.185	0.14558
6.36424	0.69587	5.00047	0.68148	5.45507	0.64141	5.45507	0.6608	4.5459	0.60575	5.90966	0.58426	5.90966	0.53194	5.45507	0.51934	32.7304	0.4513	5.00047	0.45108	30.4575	0.39875	5.90966	0.37368	27.7299	0.28183	27.7299	0.20423	27.7299	0.17909	33.6395	0.1456
6.81884	0.68859	5.45507	0.6887	5.90966	0.64144	5.90966	0.6541	5.00047	0.61144	6.36424	0.57399	6.36424	0.54075	5.90966	0.51512	33.185	0.44828	5.45507	0.45122	30.912	0.40145	6.36424	0.37373	28.1845	0.2818	28.1845	0.20497	28.1845	0.17907	34.0942	0.14521
7.27341	0.68853	5.90966	0.67443	6.36424	0.64144	6.36424	0.64761	5.45507	0.60585	6.81884	0.57383	6.81884	0.54087	6.36424	0.51951	33.6395	0.45452	5.90966	0.45115	31.3666	0.40381	6.81884	0.37366	28.6391	0.28191	28.6391	0.20493	28.6391	0.18009	34.5487	0.14528
7.72801	0.6887	6.36424	0.68884	6.81884	0.64734	6.81884	0.64784	5.90966	0.60581	7.27341	0.57901	7.27341	0.5364	6.81884	0.51525	34.0942	0.45125	6.36424	0.45106	31.8212	0.40628	7.27341	0.37577	29.0937	0.28174	29.0937	0.2062	29.0937	0.18057	35.0034	0.14588
8.1826	0.6889	6.81884	0.6889	7.27341	0.65432	7.27341	0.66085	6.36424	0.60571	7.72801	0.57905	7.72801	0.53188	7.27341	0.51934	34.5487	0.45132	6.81884	0.45128	32.2758	0.40379	7.72801	0.37381	29.5483	0.28077	29.5483	0.20559	29.5483	0.18109	35.4579	0.14654
8.63718	0.68862	7.27341	0.68883	7.72801	0.65419	7.72801	0.65408	6.81884	0.61154	8.1826	0.5788	8.1826	0.52772	7.72801	0.51539	35.0034	0.44528	7.27341	0.44833	32.7304	0.40382	8.1826	0.37374	30.0029	0.2806	30.0029	0.2062	30.0029	0.18107	35.9126	0.14586
9.09177	0.68882	7.72801	0.68156	8.1826	0.63521	8.1826	0.65413	7.27341	0.60582	8.63718	0.57406	8.63718	0.53627	8.1826	0.51514	35.4579	0.44502	7.72801	0.4482	33.185	0.40616	8.63718	0.37572	30.4575	0.2818	30.4575	0.20621	30.4575	0.18101	36.3671	0.14594
9.54637	0.68867	8.1826	0.69576	8.63718	0.64129	8.63718	0.65427	7.72801	0.60022	9.09177	0.57903	9.09177	0.53191	8.63718	0.51527	35.9126	0.4482	8.1826	0.44814	33.6395	0.4064	9.09177	0.37381	30.912	0.28053	30.912	0.20756	30.912	0.18111	36.8217	0.14562
10.0009	0.68893	8.63718	0.68876	9.09177	0.64769	9.09177	0.6544	8.1826	0.60571	9.54637	0.57406	9.54637	0.53646	9.09177	0.51107	36.3671	0.45142	8.63718	0.44817	34.0942	0.40143	9.54637	0.37378	31.3666	0.27931	31.3666	0.20818	31.3666	0.18104	37.2762	0.14522
10.4555	0.68859	9.09177	0.68165	9.54637	0.65437	9.54637	0.64787	8.63718	0.61156	10.0009	0.57905	10.0009	0.53651	9.54637	0.5112	36.8217	0.44806	9.09177	0.44821	34.5487	0.40126	10.0009	0.37591	31.8212	0.27831	31.8212	0.20761	31.8212	0.18152	37.7309	0.14524
10.9101	0.68873	9.54637	0.67461	10.0009	0.64154	10.0009	0.65421	9.09177	0.60015	10.4555	0.56912	10.4555	0.53194	10.0009	0.51135	37.2762	0.44529	9.54637	0.44805	35.0034	0.4063	10.4555	0.37384	32.2758	0.27952	32.2758	0.20751	32.2758	0.18256	38.1854	0.14531
11.3647	0.6887	10.0009	0.68162	10.4555	0.63518	10.4555	0.66069	9.54637	0.60012	10.9101	0.56913	10.9101	0.52759	10.4555	0.51116	37.7309	0.44507	10.0009	0.44818	35.4579	0.40644	10.9101	0.37377	32.7304	0.27698	32.7304	0.20756	32.7304	0.18412	38.6401	0.14431
11.8193	0.6889	10.4555	0.68875	10.9101	0.64143	10.9101	0.66096	10.0009	0.6	11.3647	0.56886	11.3647	0.52772	10.9101	0.51124	38.1854	0.44517	10.4555	0.44529	35.9126	0.40887	11.3647	0.37587	33.185	0.27585	33.185	0.20825	33.185	0.18359	39.0946	0.14301
12.2739	0.68858	10.9101	0.68182	11.3647	0.64769	11.3647	0.66114	10.4555	0.60585	11.8193	0.56909	11.8193	0.53199	11.3647	0.50718	38.6401	0.45143	10.9101	0.44799	36.3671	0.40619	11.8193	0.37596	33.6395	0.27464	33.6395	0.20815	33.6395	0.18467	39.5491	0.14238
12.7285	0.68881	11.3647	0.68154	11.8193	0.64782	11.8193	0.64807	10.9101	0.60592	12.2739	0.56897	12.2739	0.53204	11.8193	0.5071	39.0946	0.45118	11.3647	0.44805	36.8217	0.40644	12.2739	0.37389	34.0942	0.27484	34.0942	0.20886	34.0942	0.18511	40.0038	0.14146
13.1831	0.6885	11.8193	0.68179	12.2739	0.64142	12.2739	0.65429	11.3647	0.60025	12.7285	0.56892	12.7285	0.53201	12.2739	0.5074	39.5491	0.44504	11.8193	0.44831	37.2762	0.40642	12.7285	0.37377	34.5487	0.27366	34.5487	0.20959	34.5487	0.18458	40.4583	0.14145
13.6377	0.68862	12.2739	0.68142	12.7285	0.64151	12.7285	0.66101	11.8193	0.60585	13.1831	0.57399	13.1831	0.52781	12.7285	0.50724	40.0038	0.44533	12.2739	0.44807	37.7309	0.40623	13.1831	0.37592	35.0034	0.27232	35.0034	0.20881	35.0034	0.18467	40.913	0.14177
14.0922	0.68892	12.7285	0.69603	13.1831	0.6411	13.1831	0.66114	12.2739	0.6058	13.6377	0.56898	13.6377	0.52341	13.1831	0.50708	40.4583	0.44519	12.7285	0.44509	38.1854	0.40633	13.6377	0.38039	35.4579	0.26915	35.4579	0.20948	35.4579	0.18469	41.3675	0.14242
14.5468	0.6886	13.1831	0.68895	13.6377	0.64781	13.6377	0.65458	12.7285	0.60041	14.0922	0.56906	14.0922	0.53184	13.6377	0.50717	40.913	0.4484	13.1831	0.44526	38.6401	0.40637	14.0922	0.38033	35.9126	0.26797	35.9126	0.21086	35.9126	0.18465	41.8222	0.14397
15.0014	0.68876	13.6377	0.68873	14.0922	0.64146	14.0922	0.65435	13.1831	0.60038	14.5468	0.56893	14.5468	0.53216	14.0922	0.50725	41.3675	0.45132	13.6377	0.44201	39.0946	0.40647	14.5468	0.3803	36.3671	0.26901	36.3671	0.21079	36.3671	0.18412	42.2767	0.14523
15.456	0.68875	14.0922	0.68863	14.5468	0.64164	14.5468	0.66098	13.6377	0.60032	15.0014	0.56916	15.0014	0.53201	14.5468	0.5074	41.8222	0.44821	14.0922	0.44215	39.5491	0.40365	15.0014	0.37371	36.8217	0.27014	36.8217	0.21022	36.8217	0.18459	42.7314	0.14618
15.9106	0.68165	14.5468	0.68853	15.0014	0.64145	15.0014	0.66077	14.0922	0.60032	15.456	0.56898	15.456	0.52761	15.0014	0.50726	42.2767	0.4483	14.5468	0.43915	40.0038	0.40634	15.456	0.37377	37.2762	0.27014	37.2762	0.20952	37.2762	0.18413	43.1859	0.14683
16.3652	0.6814	15.0014	0.6962	15.456	0.64154	15.456	0.6544	14.5468	0.60034	15.9106	0.56418	15.9106	0.52346	15.456	0.5071	42.7314	0.45129	15.0014	0.43627	40.4583	0.40644	15.9106	0.37369	37.7309	0.26911	37.7309	0.20881	37.7309	0.18362	43.6406	0.14858
16.8198	0.6813	15.456	0.68873	15.9106	0.64797	15.9106	0.66103	15.0014	0.60034	16.3652	0.56888	16.3652	0.52347	15.9106	0.50351	43.1859	0.45431	15.456	0.43612	40.913	0.40625	16.3652	0.37803	38.1854	0.27015	38.1854	0.20947	38.1854	0.18205	44.0951	0.14889
17.2744	0.68878	15.9106	0.68167	16.3652	0.64139	16.3652	0.66069	15.456	0.60019	16.8198	0.56898	16.8198	0.52755	16.3652	0.50323	43.6406	0.45448	15.9106	0.43623	41.3675	0.40619	16.8198	0.37604	38.6401	0.27115	38.6401	0.21018	38.6401	0.18112	44.5498	0.14992
17.729	0.68875	16.3652	0.68154	16.8198	0.64119	16.8198	0.65432	15.9106	0.60597	17.2744	0.56905	17.2744	0.52338	16.8198	0.5074	44.0951	0.45438	16.3652	0.44215	41.8222	0.40897	17.2744	0.37586	39.0946	0.27359	39.0946	0.21159	39.0946	0.18114	45.0043	0.15097
18.1836	0.6817	16.8198	0.68878	17.2744	0.64125	17.2744	0.6543	16.3652	0.60029	17.729	0.56402	17.729	0.52772	17.2744	0.50726	44.5498	0.45103	16.8198	0.44194	42.2767	0.40625	17.729	0.37587	39.5491	0.27358	39.5491	0.21222	39.5491	0.18104	45.459	0.15273
18.6381	0.68859	17.2744	0.68865	17.729	0.64763	17.729	0.65445	16.8198	0.60017	18.1836	0.56411	18.1836	0.5278	17.729	0.50713	45.0043	0.45135	17.2744	0.43613	42.7314	0.40632	18.1836	0.37378	40.0038	0.27359	40.0038	0.21287	40.0038	0.18053	45.9135	0.15452
19.0927	0.68859	17.729	0.68869	18.1836	0.64139	18.1836	0.65432	17.2744	0.60032	18.6381	0.56411	18.6381	0.52777	18.1836	0.50346	45.459	0.45452	17.729	0.43339	43.1859	0.40898	18.6381	0.37599	40.4583	0.27472	40.4583	0.21306	40.4583	0.18008	46.368	0.15637
19.5473	0.68896	18.1836	0.69574	18.6381	0.64134	18.6381	0.6543	17.729	0.60022	19.0927	0.56906	19.0927	0.52782	18.6381	0.50327	45.9135	0.45125	18.1836	0.43618	43.6406	0.40378	19.0927	0.37803	40.913	0.27695	40.913	0.21361	40.913	0.17957	46.8227	0.15746
20.0019	0.68859	18.6381	0.68165	19.0927	0.63511	19.0927	0.65445	18.1836	0.60029	19.5473	0.56884	19.5473	0.52776	19.0927	0.50721	46.368	0.45431	18.6381	0.43904	44.0951	0.40631	19.5473	0.37802	41.3675	0.27823	41.3675	0.21365	41.3675	0.17815	47.2772	0.15866
20.4565	0.68881	19.0927	0.68156	19.5473	0.64791	19.5473	0.66119	18.6381	0.60034	20.0019	0.56896	20.0019	0.5277	19.5473	0.50726	46.8227	0.45441	19.0927	0.44222	44.5498	0.40892	20.0019	0.37603	41.8222	0.27815	41.8222	0.21503	41.8222	0.17761	47.7319	0.15865
20.9111	0.68876	19.5473	0.68162	20.0019	0.64144	20.0019	0.66101	19.0927	0.60022	20.4565	0.56902	20.4565	0.52785	20.0019	0.50726	47.2772	0.45437	19.5473	0.44515	45.0043	0.40876	20.4565	0.37814	42.2767	0.27815	42.2767	0.21433	42.2767	0.17861	48.1864	0.15908
21.3657	0.68887	20.0019	0.68875	20.4565	0.63511	20.4565	0.65426	19.5473	0.60034	20.9111	0.56885	20.9111	0.53199	20.4565	0.49966	47.7319	0.45767	20.0019	0.439	45.459	0.40622	20.9111	0.38019	42.7314	0.27823	42.7314	0.21508	42.7314	0.18013	48.641	0.15903
21.8203	0.69588	20.4565	0.68892	20.9111	0.63531	20.9111	0.65424	20.0019	0.60034	21.3657	0.56904	21.3657	0.53201	20.9111	0.50318	48.1864	0.45442	20.4565	0.43613	45.9135	0.40381	21.3657	0.38024	43.1859	0.27816	43.1859	0.21502	43.1859	0.18106	49.0956	0.16055
22.2749	0.69614	20.9111	0.68869	21.3657	0.64776	21.3657	0.65453	20.4565	0.60042	21.8203	0.569	21.8203	0.53209	21.3657	0.50729	48.641	0.45136	20.9111	0.43926	46.368	0.40391	21.8203	0.3803	43.6406	0.28062	43.6406	0.21495	43.6406	0.18152	49.5502	0.16063
22.7294	0.68866	21.3657	0.68875	21.8203	0.64156	21.8203	0.65437	20.9111	0.60022	22.2749	0.56895	22.2749	0.52783	21.8203	0.5072	49.0956	0.45431	21.3657	0.43915	46.8227	0.40376	22.2749	0.38036	44.0951	0.28064	44.0951	0.21577	44.0951	0.18207	50.0047	0.15981
23.184	0.68172	21.8203	0.68862	22.2749	0.64152	22.2749	0.66098	21.3657	0.60019	22.7294	0.56897	22.7294	0.52777	22.2749	0.49953	49.5502	0.45431	21.8203	0.44202	47.2772	0.40631	22.7294	0.38019	44.5498	0.28065	44.5498	0.21575	44.5498	0.18209	50.4594	0.15938
23.6386	0.68871	22.2749	0.68865	22.7294	0.64789	22.7294	0.66075	21.8203	0.60032	23.184	0.569	23.184	0.52783	22.7294	0.50336	50.0047	0.45776	22.2749	0.43935	47.7319	0.40886	23.184	0.38021	45.0043	0.28062	45.0043	0.21505	45.0043	0.18106	50.9139	0.1602
24.0932	0.68881	22.7294	0.68883	23.184	0.64799	23.184	0.66087	22.2749	0.60051	23.6386	0.56886	23.6386	0.53199	23.184	0.49945	50.4594	0.4576	22.7294	0.44212	48.1864	0.40883	23.6386	0.38478	45.459	0.28182	45.459	0.2151	45.459	0.18106	51.3686	0.16102
24.5478	0.68858	23.184	0.69609	23.6386	0.64782	23.6386	0.66077	22.7294	0.60022	24.0932	0.56884	24.0932	0.52772	23.6386	0.50344	50.9139	0.45754	23.184	0.44212	48.641	0.40626	24.0932	0.38463	45.9135	0.28197	45.9135	0.21499	45.9135	0.18053	51.8231	0.16261
25.0024	0.68875	23.6386	0.68853	24.0932	0.64799	24.0932	0.66066	23.184	0.60046	24.5478	0.56898	24.5478	0.5277	24.0932	0.50713	51.3686	0.45772	23.6386	0.44227	49.0956	0.4063	24.5478	0.38245	46.368	0.28191	46.368	0.2165	46.368	0.18001	52.2776	0.16336
25.457	0.69606	24.0932	0.69614	24.5478	0.65422	24.5478	0.66082	23.6386	0.60019	25.0024	0.56907	25.0024	0.52752	24.5478	0.50351	51.8231	0.45428	24.0932	0.44206	49.5502	0.40633	25.0024	0.38032	46.8227	0.28301	46.8227	0.21645	46.8227	0.18008	52.7323	0.16422
25.9116	0.69607	24.5478	0.68889	25.0024	0.64781	25.0024	0.66794	24.0932	0.60038	25.457	0.56906	25.457	0.52734	25.0024	0.50339	52.2776	0.45743	24.5478	0.44505	50.0047	0.40621	25.457	0.38245	47.2772	0.28194	47.2772	0.2165	47.2772	0.18106	53.1868	0.1646
26.3662	0.68878	25.0024	0.70354	25.457	0.64776	25.457	0.66117	24.5478	0.60012	25.9116	0.56905	25.9116	0.52772	25.457	0.50738	52.7323	0.45772	25.0024	0.44525	50.4594	0.40873	25.9116	0.38477	47.7319	0.28186	47.7319	0.21501	47.7319	0.18154	53.6415	0.16377
26.8207	0.68896	25.457	0.68872	25.9116	0.65422	25.9116	0.66074	25.0024	0.60583	26.3662	0.56899	26.3662	0.53194	25.9116	0.50726	53.1868	0.4608	25.457	0.44517	50.9139	0.40888	26.3662	0.38712	48.1864	0.28182	48.1864	0.21496	48.1864	0.18207	54.096	0.16423
27.2753	0.7035	25.9116	0.70349	26.3662	0.65429	26.3662	0.66749	25.457	0.60015	26.8207	0.57394	26.8207	0.53194	26.3662	0.50336	53.6415	0.45764	25.9116	0.44206	51.3686	0.40881	26.8207	0.38705	48.641	0.28185	48.641	0.21504	48.641	0.18305	54.5507	0.16377
27.7299	0.70359	26.3662	0.70347	26.8207	0.64774	26.8207	0.66754	25.9116	0.60029	27.2753	0.56899	27.2753	0.53218	26.8207	0.50726	54.096	0.4577	26.3662	0.44214	51.8231	0.40872	27.2753	0.38706	49.0956	0.28313	49.0956	0.215	49.0956	0.18256	55.0052	0.16372
28.1845	0.70366	26.8207	0.70345	27.2753	0.6545	27.2753	0.66794	26.3662	0.60595	27.7299	0.56907	27.7299	0.53201	27.2753	0.50326	54.5507	0.4576	26.8207	0.44202	52.2776	0.41141	27.7299	0.38704	49.5502	0.28305	49.5502	0.21506	49.5502	0.18365	55.4599	0.16341
28.6391	0.70359	27.2753	0.69606	27.7299	0.65437	27.7299	0.66761	26.8207	0.60585	28.1845	0.57407	28.1845	0.53201	27.7299	0.5032	55.0052	0.46071	27.2753	0.44202	52.7323	0.40898	28.1845	0.38689	50.0047	0.28302	50.0047	0.21507	50.0047	0.1846	55.9144	0.1642
29.0937	0.69603	27.7299	0.70329	28.1845	0.65419	28.1845	0.66759	27.2753	0.60033	28.6391	0.56907	28.6391	0.53216	28.1845	0.50713	55.4599	0.4577	27.7299	0.44516	53.1868	0.40641	28.6391	0.38926	50.4594	0.28427	50.4594	0.2165	50.4594	0.18512	56.3691	0.165
29.5483	0.70353	28.1845	0.70375	28.6391	0.65422	28.6391	0.6748	27.7299	0.60024	29.0937	0.57389	29.0937	0.53216	28.6391	0.51109	55.9144	0.45763	28.1845	0.44533	53.6415	0.40626	29.0937	0.39177	50.9139	0.2829	50.9139	0.21868	50.9139	0.18569	56.8236	0.165
30.0029	0.70356	28.6391	0.70348	29.0937	0.66116	29.0937	0.67461	28.1845	0.60592	29.5483	0.56898	29.5483	0.53187	29.0937	0.50738	56.3691	0.45759	28.6391	0.44508	54.096	0.40614	29.5483	0.3918	51.3686	0.2845	51.3686	0.21783	51.3686	0.18515	57.2782	0.16588
30.4575	0.69596	29.0937	0.69611	29.5483	0.65416	29.5483	0.66756	28.6391	0.60017	30.0029	0.57403	30.0029	0.53194	29.5483	0.50326	56.8236	0.45772	29.0937	0.44208	54.5507	0.40637	30.0029	0.39166	51.8231	0.28423	51.8231	0.21864	51.8231	0.18617	57.7328	0.16634
30.912	0.69599	29.5483	0.70324	30.0029	0.65437	30.0029	0.67461	29.0937	0.60032	30.4575	0.56912	30.4575	0.53208	30.0029	0.50726	57.2782	0.45763	29.5483	0.44206	55.0052	0.40875	30.4575	0.38941	52.2776	0.28551	52.2776	0.21938	52.2776	0.18677	58.1874	0.168
31.3666	0.69585	30.0029	0.70359	30.4575	0.66103	30.4575	0.67451	29.5483	0.60582	30.912	0.569	30.912	0.53186	30.4575	0.50741	57.7328	0.46078	30.0029	0.44801	55.4599	0.40634	30.912	0.39176	52.7323	0.28553	52.7323	0.2201	52.7323	0.18628	58.642	0.17103
31.8212	0.70356	30.4575	0.7037	30.912	0.66108	30.912	0.67458	30.0029	0.61149	31.3666	0.57411	31.3666	0.53179	30.912	0.50737	58.1874	0.45766	30.4575	0.4482	55.9144	0.40638	31.3666	0.39172	53.1868	0.28685	53.1868	0.22083	53.1868	0.18564	59.0965	0.17247
32.2758	0.70368	30.912	0.70364	31.3666	0.66757	31.3666	0.66759	30.4575	0.60573	31.8212	0.57388	31.8212	0.53196	31.3666	0.50728	58.642	0.46062	30.912	0.44815	56.3691	0.40631	31.8212	0.39161	53.6415	0.28562	53.6415	0.2215	53.6415	0.18624	59.5511	0.1743
32.7304	0.71105	31.3666	0.69604	31.8212	0.6609	31.8212	0.6748	30.912	0.6059	32.2758	0.57401	32.2758	0.53203	31.8212	0.50728	59.0965	0.46078	31.3666	0.44503	56.8236	0.41132	32.2758	0.38941	54.096	0.28428	54.096	0.22159	54.096	0.18623	60.0057	0.17618
33.185	0.70354	31.8212	0.7034	32.2758	0.66069	32.2758	0.67448	31.3666	0.60556	32.7304	0.56881	32.7304	0.53201	32.2758	0.51132	59.5511	0.46082	31.8212	0.44206	57.2782	0.41143	32.7304	0.38697	54.5507	0.28426	54.5507	0.22309	54.5507	0.18623	60.4603	0.17716
33.6395	0.70359	32.2758	0.69605	32.7304	0.66767	32.7304	0.68175	31.8212	0.60594	33.185	0.56906	33.185	0.53203	32.7304	0.5072	60.0057	0.46397	32.2758	0.44219	57.7328	0.40883	33.185	0.38246	55.0052	0.28428	55.0052	0.2238	55.0052	0.18623	60.9148	0.17857
34.0942	0.70359	32.7304	0.70343	33.185	0.66098	33.185	0.68164	32.2758	0.60571	33.6395	0.57401	33.6395	0.53212	33.185	0.50711	60.4603	0.46409	32.7304	0.44204	58.1874	0.40631	33.6395	0.38043	55.4599	0.28431	55.4599	0.2231	55.4599	0.18727	61.3695	0.17854
34.5487	0.70356	33.185	0.70354	33.6395	0.67482	33.6395	0.67415	32.7304	0.60593	34.0942	0.56902	34.0942	0.53192	33.6395	0.50725	60.9148	0.46751	33.185	0.44208	58.642	0.40632	34.0942	0.38036	55.9144	0.28436	55.9144	0.22312	55.9144	0.18665	61.824	0.17812
35.0034	0.7034	33.6395	0.70348	34.0942	0.67439	34.0942	0.67456	33.185	0.6116	34.5487	0.56899	34.5487	0.53193	34.0942	0.51135	61.3695	0.46729	33.6395	0.44214	59.0965	0.40381	34.5487	0.37381	56.3691	0.28552	56.3691	0.22461	56.3691	0.18676	62.2787	0.17811
35.4579	0.71152	34.0942	0.69614	34.5487	0.66764	34.5487	0.68161	33.6395	0.61137	35.0034	0.5687	35.0034	0.53224	34.5487	0.51119	61.824	0.47077	34.0942	0.44207	59.5511	0.40881	35.0034	0.37172	56.8236	0.28565	56.8236	0.22626	56.8236	0.18681	62.7332	0.17759
35.9126	0.7034	34.5487	0.696	35.0034	0.66754	35.0034	0.67467	34.0942	0.60575	35.4579	0.57419	35.4579	0.53212	35.0034	0.50728	62.2787	0.46756	34.5487	0.43906	60.0057	0.41154	35.4579	0.3675	57.2782	0.28553	57.2782	0.22776	57.2782	0.1867	63.1879	0.17802
36.3671	0.70346	35.0034	0.70374	35.4579	0.67477	35.4579	0.68151	34.5487	0.61137	35.9126	0.57387	35.9126	0.53204	35.4579	0.50731	62.7332	0.47074	35.0034	0.43911	60.4603	0.40629	35.9126	0.36958	57.7328	0.28435	57.7328	0.23096	57.7328	0.18783	63.6424	0.1767
36.8217	0.70353	35.4579	0.70349	35.9126	0.67458	35.9126	0.68885	35.0034	0.61728	36.3671	0.57397	36.3671	0.53199	35.9126	0.50726	63.1879	0.46739	35.4579	0.44206	60.9148	0.4063	36.3671	0.36963	58.1874	0.28551	58.1874	0.23102	58.1874	0.18677	64.0971	0.17614
37.2762	0.69611	35.9126	0.69627	36.3671	0.67469	36.3671	0.68864	35.4579	0.61134	36.8217	0.57913	36.8217	0.53657	36.3671	0.51136	63.6424	0.47071	35.9126	0.44521	61.3695	0.41154	36.8217	0.36756	58.642	0.28545	58.642	0.23262	58.642	0.18785	64.5516	0.1775
37.7309	0.70337	36.3671	0.69608	36.8217	0.6677	36.8217	0.6889	35.9126	0.61149	37.2762	0.57903	37.2762	0.5364	36.8217	0.51139	64.0971	0.47071	36.3671	0.44502	61.824	0.41143	37.2762	0.36736	59.0965	0.28687	59.0965	0.23261	59.0965	0.18843	65.0063	0.18112
38.1854	0.70348	36.8217	0.70375	37.2762	0.68174	37.2762	0.68142	36.3671	0.61143	37.7309	0.58442	37.7309	0.53189	37.2762	0.5112	64.5516	0.47088	36.8217	0.44199	62.2787	0.40867	37.7309	0.36744	59.5511	0.28672	59.5511	0.23513	59.5511	0.18892	65.4608	0.18366
38.6401	0.69601	37.2762	0.69606	37.7309	0.67466	37.7309	0.68898	36.8217	0.61158	38.1854	0.57902	38.1854	0.53206	37.7309	0.5035	65.0063	0.47076	37.2762	0.43913	62.7332	0.40898	38.1854	0.36541	60.0057	0.28433	60.0057	0.23604	60.0057	0.18939	65.9153	0.1868
39.0946	0.68881	37.7309	0.69616	38.1854	0.67472	38.1854	0.68879	37.2762	0.61718	38.6401	0.57907	38.6401	0.53216	38.1854	0.50342	65.4608	0.47068	37.7309	0.43906	63.1879	0.41153	38.6401	0.36545	60.4603	0.28552	60.4603	0.23866	60.4603	0.19062	66.37	0.18788
39.5491	0.70353	38.1854	0.70362	38.6401	0.67434	38.6401	0.68893	37.7309	0.61173	39.0946	0.57902	39.0946	0.54073	38.6401	0.50713	65.9153	0.47429	38.1854	0.44213	63.6424	0.41158	39.0946	0.36753	60.9148	0.28664	60.9148	0.23766	60.9148	0.19223	66.8245	0.18837
40.0038	0.7034	38.6401	0.70362	39.0946	0.6815	39.0946	0.68866	38.1854	0.61144	39.5491	0.57911	39.5491	0.53627	39.0946	0.51143	66.37	0.4743	38.6401	0.44212	64.0971	0.41408	39.5491	0.36764	61.3695	0.28808	61.3695	0.23762	61.3695	0.19281	67.2792	0.18902
40.4583	0.69598	39.0946	0.7036	39.5491	0.67445	39.5491	0.68876	38.6401	0.61713	40.0038	0.5843	40.0038	0.53652	39.5491	0.50729	66.8245	0.47072	39.0946	0.43891	64.5516	0.41154	40.0038	0.36751	61.824	0.28932	61.824	0.23775	61.824	0.19403	67.7337	0.18784
40.913	0.69616	39.5491	0.69589	40.0038	0.6745	40.0038	0.68859	39.0946	0.61156	40.4583	0.57894	40.4583	0.53637	40.0038	0.50726	67.2792	0.47077	39.5491	0.43907	65.0063	0.40866	40.4583	0.36528	62.2787	0.2868	62.2787	0.23683	62.2787	0.19398	68.1883	0.1878
41.3675	0.70362	40.0038	0.70348	40.4583	0.68158	40.4583	0.6889	39.5491	0.61729	40.913	0.5843	40.913	0.54065	40.4583	0.50717	67.7337	0.47071	40.0038	0.43921	65.4608	0.41154	40.913	0.36545	62.7332	0.28552	62.7332	0.23598	62.7332	0.19451	68.6429	0.18784
41.8222	0.70354	40.4583	0.7114	40.913	0.68188	40.913	0.68876	40.0038	0.61714	41.3675	0.57909	41.3675	0.53637	40.913	0.50726	68.1883	0.47062	40.4583	0.43892	65.9153	0.41154	41.3675	0.36547	63.1879	0.28667	63.1879	0.23513	63.1879	0.1957	69.0975	0.18781
42.2767	0.69617	40.913	0.70371	41.3675	0.68174	41.3675	0.68881	40.4583	0.62323	41.8222	0.58438	41.8222	0.5408	41.3675	0.5073	68.6429	0.47417	40.913	0.43905	66.37	0.40894	41.8222	0.36539	63.6424	0.28681	63.6424	0.23344	63.6424	0.19561	69.552	0.19
42.7314	0.70346	41.3675	0.69595	41.8222	0.68177	41.8222	0.6887	40.913	0.62916	42.2767	0.58435	42.2767	0.54073	41.8222	0.50741	69.0975	0.4742	41.3675	0.44212	66.8245	0.41157	42.2767	0.36544	64.0971	0.28677	64.0971	0.23271	64.0971	0.1975	70.0067	0.19171
43.1859	0.7034	41.8222	0.70364	42.2767	0.68139	42.2767	0.69605	41.3675	0.61722	42.7314	0.58424	42.7314	0.54534	42.2767	0.50725	69.552	0.47406	41.8222	0.44214	67.2792	0.4115	42.7314	0.36538	64.5516	0.28672	64.5516	0.23512	64.5516	0.19934	70.4612	0.19291
43.6406	0.71121	42.2767	0.71135	42.7314	0.68171	42.7314	0.69614	41.8222	0.62317	43.1859	0.57902	43.1859	0.54084	42.7314	0.5035	70.0067	0.47071	42.2767	0.44204	67.7337	0.41131	43.1859	0.36543	65.0063	0.28557	65.0063	0.23601	65.0063	0.20044	70.9159	0.19181
44.0951	0.71095	42.7314	0.7035	43.1859	0.68153	43.1859	0.69618	42.2767	0.62298	43.6406	0.58952	43.6406	0.54067	43.1859	0.50724	70.4612	0.47782	42.7314	0.44503	68.1883	0.41143	43.6406	0.36341	65.4608	0.28551	65.4608	0.23429	65.4608	0.20051	71.3704	0.19287
44.5498	0.70356	43.1859	0.69596	43.6406	0.67482	43.6406	0.6961	42.7314	0.62916	44.0951	0.58941	44.0951	0.5363	43.6406	0.51132	70.9159	0.47412	43.1859	0.44204	68.6429	0.41666	44.0951	0.36324	65.9153	0.28428	65.9153	0.23429	65.9153	0.20107	71.8249	0.19514
45.0043	0.70385	43.6406	0.71124	44.0951	0.67442	44.0951	0.69614	43.1859	0.62907	44.5498	0.58439	44.5498	0.54527	44.0951	0.51115	71.3704	0.47409	43.6406	0.44495	69.0975	0.41645	44.5498	0.36342	66.37	0.2855	66.37	0.23439	66.37	0.2023	72.2796	0.19741
45.459	0.71115	44.0951	0.71892	44.5498	0.68185	44.5498	0.696	43.6406	0.62329	45.0043	0.58413	45.0043	0.54517	44.5498	0.50725	71.8249	0.47786	44.0951	0.44527	69.552	0.41404	45.0043	0.36547	66.8245	0.28428	66.8245	0.23673	66.8245	0.20237	72.7341	0.19793
45.9135	0.70338	44.5498	0.71105	45.0043	0.68174	45.0043	0.69616	44.0951	0.62323	45.459	0.58411	45.459	0.545	45.0043	0.50747	72.2796	0.47754	44.5498	0.44502	70.0067	0.41404	45.459	0.36531	67.2792	0.28433	67.2792	0.23849	67.2792	0.2017	73.1888	0.20063
46.368	0.70348	45.0043	0.71105	45.459	0.67477	45.459	0.69596	44.5498	0.62916	45.9135	0.59477	45.9135	0.54091	45.459	0.50728	72.7341	0.47752	45.0043	0.44502	70.4612	0.41415	45.9135	0.36342	67.7337	0.28669	67.7337	0.24307	67.7337	0.20168	73.6433	0.20433
46.8227	0.71111	45.459	0.71914	45.9135	0.67453	45.9135	0.69589	45.0043	0.62321	46.368	0.59481	46.368	0.54084	45.9135	0.51127	73.1888	0.47763	45.459	0.44527	70.9159	0.41126	46.368	0.36726	68.1883	0.28797	68.1883	0.24481	68.1883	0.20307	74.098	0.20685
47.2772	0.71106	45.9135	0.71886	46.368	0.68169	46.368	0.69609	45.459	0.62892	46.8227	0.5843	46.8227	0.54517	46.368	0.5155	73.6433	0.47421	45.9135	0.44808	71.3704	0.41398	46.8227	0.36744	68.6429	0.28925	68.6429	0.24487	68.6429	0.20294	74.5525	0.20938
47.7319	0.70337	46.368	0.71121	46.8227	0.68177	46.8227	0.71145	45.9135	0.62918	47.2772	0.58945	47.2772	0.54527	46.8227	0.51524	74.098	0.4742	46.368	0.4481	71.8249	0.41402	47.2772	0.36751	69.0975	0.29194	69.0975	0.24487	69.0975	0.20177	75.0072	0.21283
48.1864	0.70356	46.8227	0.71098	47.2772	0.67474	47.2772	0.71116	46.368	0.62902	47.7319	0.595	47.7319	0.54534	47.2772	0.51512	74.5525	0.47775	46.8227	0.44813	72.2796	0.41667	47.7319	0.36523	69.552	0.29324	69.552	0.24583	69.552	0.1999	75.4617	0.21581
48.641	0.711	47.2772	0.71881	47.7319	0.67453	47.7319	0.69592	46.8227	0.6291	48.1864	0.59488	48.1864	0.54524	47.7319	0.51544	47.2772	0.45437	47.2772	0.44805	72.7341	0.41655	48.1864	0.36331	70.0067	0.29313	70.0067	0.2467	70.0067	0.19862	75.9164	0.21862
49.0956	0.7188	47.7319	0.71897	48.1864	0.68155	48.1864	0.70353	47.2772	0.64158	48.641	0.58967	48.641	0.54531	48.1864	0.51135	47.7319	0.45767	47.7319	0.45141	73.1888	0.41409	48.641	0.36547	70.4612	0.29335	70.4612	0.24769	70.4612	0.20116	76.3709	0.22008
49.5502	0.711	48.1864	0.71121	48.641	0.68895	48.641	0.71122	47.7319	0.63535	49.0956	0.58949	49.0956	0.54559	48.641	0.51101	48.1864	0.45442	48.1864	0.45442	73.6433	0.41401	49.0956	0.36751	70.9159	0.29321	70.9159	0.24742	70.9159	0.19989	76.8256	0.22153
50.0047	0.71095	48.641	0.71928	49.0956	0.68163	49.0956	0.69599	48.1864	0.62905	49.5502	0.59507	49.5502	0.54091	49.0956	0.51934	48.641	0.45136	48.641	0.44794	74.098	0.41664	49.5502	0.36544	71.3704	0.29204	71.3704	0.24866	71.3704	0.20295	77.2801	0.2216
50.4594	0.71883	49.0956	0.71906	49.5502	0.68147	49.5502	0.70367	48.641	0.64144	50.0047	0.59477	50.0047	0.54079	49.5502	0.51948	49.0956	0.45431	49.0956	0.45111	74.5525	0.41666	50.0047	0.36746	71.8249	0.29189	71.8249	0.25061	71.8249	0.20487	77.7348	0.22321
50.9139	0.71906	49.5502	0.71121	50.0047	0.68147	50.0047	0.70345	49.0956	0.64158	50.4594	0.59498	50.4594	0.54989	50.0047	0.5112	49.5502	0.45431	49.5502	0.45128	49.0956	0.4063	50.4594	0.36527	72.2796	0.29061	72.2796	0.25443	72.2796	0.20615	78.1893	0.22535
51.3686	0.71876	50.0047	0.71121	50.4594	0.68859	50.4594	0.70362	49.5502	0.63523	50.9139	0.59494	50.9139	0.54987	50.4594	0.5113	50.0047	0.45776	50.0047	0.45448	49.5502	0.40633	50.9139	0.36952	72.7341	0.29051	72.7341	0.25643	72.7341	0.20631	78.6438	0.22456
51.8231	0.7189	50.4594	0.71895	50.9139	0.68174	50.9139	0.70345	50.0047	0.63523	51.3686	0.60022	51.3686	0.54982	50.9139	0.5074	50.4594	0.4576	50.4594	0.45445	50.0047	0.40621	51.3686	0.36761	73.1888	0.29062	73.1888	0.25724	73.1888	0.20626	79.0985	0.22378
52.2776	0.71893	50.9139	0.71892	51.3686	0.68158	51.3686	0.70358	50.4594	0.63515	51.8231	0.60047	51.8231	0.54517	51.3686	0.51539	50.9139	0.45754	50.9139	0.45125	50.4594	0.40873	51.8231	0.36958	73.6433	0.2895	73.6433	0.25733	73.6433	0.20756	79.553	0.22087
52.7323	0.71899	51.3686	0.71904	51.8231	0.68889	51.8231	0.69596	50.9139	0.64176	52.2776	0.59484	52.2776	0.54533	51.8231	0.51528	51.3686	0.45772	51.3686	0.45116	50.9139	0.40888	52.2776	0.36948	74.098	0.29053	74.098	0.25952	74.098	0.20811	80.0076	0.21648
53.1868	0.71126	51.8231	0.71121	52.2776	0.68147	52.2776	0.7112	51.3686	0.64142	52.7323	0.59496	52.7323	0.54536	52.2776	0.51512	51.8231	0.45428	51.8231	0.45449	51.3686	0.40881	52.7323	0.37151	74.5525	0.29188	74.5525	0.26158	74.5525	0.20811	80.4622	0.21935
53.6415	0.71896	52.2776	0.71909	52.7323	0.68161	52.7323	0.71109	51.8231	0.63533	53.1868	0.60019	53.1868	0.54971	52.7323	0.51512	52.2776	0.45743	52.2776	0.45758	51.8231	0.40872	53.1868	0.37368	51.8231	0.28423	--		--		--
54.096	0.71889	52.7323	0.71116	53.1868	0.68166	53.1868	0.7036	52.2776	0.63511	53.6415	0.6004	53.6415	0.5498	53.1868	0.51135	52.7323	0.45772	52.7323	0.4575	52.2776	0.41141	53.6415	0.37368	52.2776	0.28551	--		--		--
54.5507	0.71889	53.1868	0.71909	53.6415	0.68859	53.6415	0.69594	52.7323	0.64166	54.096	0.60034	54.096	0.54991	53.6415	0.51527	53.1868	0.4608	53.1868	0.45443	52.7323	0.40898	54.096	0.37591	52.7323	0.28553	--		--		--
55.0052	0.71928	53.6415	0.71895	54.096	0.68163	54.096	0.71154	53.1868	0.64134	54.5507	0.60013	54.5507	0.54987	54.096	0.51538	53.6415	0.45764	53.6415	0.45439	53.1868	0.40641	54.5507	0.3759	53.1868	0.28685	--		--		--
55.4599	0.71917	54.096	0.719	54.5507	0.68136	54.5507	0.70355	53.6415	0.63531	55.0052	0.59473	55.0052	0.55451	54.5507	0.51544	54.096	0.4577	54.096	0.45758	53.6415	0.40626	55.0052	0.37375	53.6415	0.28562	--		--		--
55.9144	0.71894	54.5507	0.719	55.0052	0.68876	55.0052	0.69599	54.096	0.63523	55.4599	0.60571	55.4599	0.55455	55.0052	0.51109	54.5507	0.4576	54.5507	0.46088	54.096	0.40614	55.4599	0.37382	54.096	0.28428	--		--		--
56.3691	0.7034	55.0052	0.7114	55.4599	0.68142	55.4599	0.71103	54.5507	0.63519	55.9144	0.6003	55.9144	0.54979	55.4599	0.5113	55.0052	0.46071	55.0052	0.46069	54.5507	0.40637	55.9144	0.37601	54.5507	0.28426	--		--		--
56.8236	0.71892	55.4599	0.71883	55.9144	0.68185	55.9144	0.71909	55.0052	0.64136	56.3691	0.60603	56.3691	0.54979	55.9144	0.51132	55.4599	0.4577	55.4599	0.46082	55.0052	0.40875	56.3691	0.3781	55.0052	0.28428	--		--		--
57.2782	0.72702	55.9144	0.71897	56.3691	0.68144	56.3691	0.70357	55.4599	0.63553	56.8236	0.60592	56.8236	0.55468	56.3691	0.51125	55.9144	0.45763	55.9144	0.45758	55.4599	0.40634	56.8236	0.37815	55.4599	0.28431	--		--		--
57.7328	0.72697	56.3691	0.71894	56.8236	0.68892	56.8236	0.7114	55.9144	0.63523	57.2782	0.60024	57.2782	0.55447	56.8236	0.51546	56.3691	0.45759	56.3691	0.45733	55.9144	0.40638	57.2782	0.37816	55.9144	0.28436	--		--		--
58.1874	0.71909	56.8236	0.71127	57.2782	0.68142	57.2782	0.71132	56.3691	0.64156	57.7328	0.6002	57.7328	0.55443	57.2782	0.51532	56.8236	0.45772	56.8236	0.46069	56.3691	0.40631	57.7328	0.37584	56.3691	0.28552	--		--		--
58.642	0.719	57.2782	0.71906	57.7328	0.68161	57.7328	0.71892	56.8236	0.6415	58.1874	0.60038	58.1874	0.54985	57.7328	0.51933	57.2782	0.45763	57.2782	0.46723	56.8236	0.41132	58.1874	0.37584	56.8236	0.28565	--		--		--
59.0965	0.7188	57.7328	0.71922	58.1874	0.68158	58.1874	0.69611	57.2782	0.6414	58.642	0.60578	58.642	0.55441	58.1874	0.51127	57.7328	0.46078	57.7328	0.4673	57.2782	0.41143	58.642	0.38047	57.2782	0.28553	--		--		--
59.5511	0.71915	58.1874	0.71928	58.642	0.68892	58.642	0.7034	57.7328	0.64166	59.0965	0.60049	59.0965	0.55448	58.642	0.51109	58.1874	0.45766	58.1874	0.46401	57.7328	0.40883	59.0965	0.38032	57.7328	0.28435	--		--		--
60.0057	0.71875	58.642	0.71923	59.0965	0.68166	59.0965	0.71136	58.1874	0.64146	59.5511	0.60028	59.5511	0.56428	59.0965	0.50727	58.642	0.46062	58.642	0.46423	58.1874	0.40631	59.5511	0.37803	58.1874	0.28551	--		--		--
60.4603	0.71903	59.0965	0.71891	59.5511	0.68134	59.5511	0.71102	58.642	0.64142	60.0057	0.60613	60.0057	0.55926	59.5511	0.5154	59.0965	0.46078	59.0965	0.46404	58.642	0.40632	60.0057	0.37599	58.642	0.28545	--		--		--
60.9148	0.71118	59.5511	0.71928	60.0057	0.68857	60.0057	0.70369	59.0965	0.64156	60.4603	0.60038	60.4603	0.55459	60.0057	0.51518	59.5511	0.46082	59.5511	0.47064	59.0965	0.40381	60.4603	0.37813	59.0965	0.28687	--		--		--
61.3695	0.72724	60.0057	0.71892	60.4603	0.68873	60.4603	0.71109	59.5511	0.64129	60.9148	0.60024	60.9148	0.55458	60.4603	0.51138	60.0057	0.46397	60.0057	0.4742	59.5511	0.40881	60.9148	0.37787	59.5511	0.28672	--		--		--
61.824	0.71883	60.4603	0.7192	60.9148	0.68166	60.9148	0.71138	60.0057	0.64152	61.3695	0.60042	61.3695	0.55915	60.9148	0.50724	60.4603	0.46409	60.4603	0.47063	60.0057	0.41154	61.3695	0.37808	60.0057	0.28433	--		--		--
62.2787	0.71909	60.9148	0.719	61.3695	0.6887	61.3695	0.7035	60.4603	0.64769	61.824	0.60026	61.824	0.56426	61.3695	0.5112	60.9148	0.46751	60.9148	0.47065	60.4603	0.40629	61.824	0.37818	60.4603	0.28552	--		--		--
62.7332	0.71101	61.3695	0.71912	61.824	0.68881	61.824	0.70398	60.9148	0.64154	62.2787	0.60607	62.2787	0.56411	61.824	0.51558	61.3695	0.46729	61.3695	0.47077	60.9148	0.4063	62.2787	0.3781	60.9148	0.28664	--		--		--
63.1879	0.71916	61.824	0.71897	62.2787	0.68172	62.2787	0.70362	61.3695	0.64152	62.7332	0.60019	62.7332	0.55459	62.2787	0.51524	61.824	0.47077	61.824	0.47404	61.3695	0.41154	62.7332	0.37606	61.3695	0.28808	--		--		--
63.6424	0.71898	62.2787	0.71915	62.7332	0.68169	62.7332	0.71145	61.824	0.64791	63.1879	0.60036	63.1879	0.55448	62.7332	0.50733	62.2787	0.46756	62.2787	0.47411	61.824	0.41143	63.1879	0.37596	61.824	0.28932	--		--		--
64.0971	0.71097	62.7332	0.71909	63.1879	0.68153	63.1879	0.71109	62.2787	0.64756	63.6424	0.60024	63.6424	0.55927	63.1879	0.51144	62.7332	0.47074	62.7332	0.47416	62.2787	0.40867	63.6424	0.37596	62.2787	0.2868	--		--		--
64.5516	0.71113	63.1879	0.71909	63.6424	0.68876	63.6424	0.70362	62.7332	0.64124	64.0971	0.60571	64.0971	0.56433	63.6424	0.51125	63.1879	0.46739	63.1879	0.47071	62.7332	0.40898	64.0971	0.37605	62.7332	0.28552	--		--		--
65.0063	0.71074	63.6424	0.71888	64.0971	0.68134	64.0971	0.70362	63.1879	0.64806	64.5516	0.60022	64.5516	0.56425	64.0971	0.51115	63.6424	0.47071	63.6424	0.47385	63.1879	0.41153	64.5516	0.37585	63.1879	0.28667	--		--		--
65.4608	0.71895	64.0971	0.71909	64.5516	0.68163	64.5516	0.70371	63.6424	0.64775	65.0063	0.60017	65.0063	0.55948	64.5516	0.51118	64.0971	0.47071	64.0971	0.47405	63.6424	0.41158	65.0063	0.37585	63.6424	0.28681	--		--		--
65.9153	0.7108	64.5516	0.71897	65.0063	0.68158	65.0063	0.71132	64.0971	0.64164	65.4608	0.60015	65.4608	0.55923	65.0063	0.51523	64.5516	0.47088	64.5516	0.4775	64.0971	0.41408	65.4608	0.37382	64.0971	0.28677	--		--		--
66.37	0.71886	65.0063	0.719	65.4608	0.68895	65.4608	0.70389	64.5516	0.64146	65.9153	0.60574	65.9153	0.56422	65.4608	0.51532	65.0063	0.47076	65.0063	0.47756	64.5516	0.41154	65.9153	0.37164	64.5516	0.28672	--		--		--
66.8245	0.7188	65.4608	0.71903	65.9153	0.68147	65.9153	0.70362	65.0063	0.64787	66.37	0.6059	66.37	0.56426	65.9153	0.51523	65.4608	0.47068	65.4608	0.47418	65.0063	0.40866	66.37	0.37584	65.0063	0.28557	--		--		--
67.2792	0.71909	65.9153	0.71928	66.37	0.68856	66.37	0.71134	65.4608	0.64777	66.8245	0.60026	66.8245	0.56398	66.37	0.51514	65.9153	0.47429	65.9153	0.47411	65.4608	0.41154	66.8245	0.3759	65.4608	0.28551	--		--		--
67.7337	0.71105	66.37	0.71886	66.8245	0.68163	66.8245	0.71132	65.9153	0.64808	67.2792	0.60034	67.2792	0.56417	66.8245	0.51941	66.37	0.4743	66.37	0.47762	65.9153	0.41154	67.2792	0.37594	65.9153	0.28428	--		--		--
68.1883	0.71098	66.8245	0.7192	67.2792	0.68153	67.2792	0.70362	66.37	0.64134	67.7337	0.60019	67.7337	0.55934	67.2792	0.51934	66.8245	0.47072	66.8245	0.47758	66.37	0.40894	67.7337	0.37372	66.37	0.2855	--		--		--
68.6429	0.71875	67.2792	0.719	67.7337	0.6815	67.7337	0.7112	66.8245	0.65458	68.1883	0.60599	68.1883	0.56401	67.7337	0.5151	67.2792	0.47077	67.2792	0.47763	66.8245	0.41157	68.1883	0.37597	66.8245	0.28428	--		--		--
69.0975	0.71116	67.7337	0.71903	68.1883	0.68169	68.1883	0.71145	67.2792	0.64773	68.6429	0.60026	68.6429	0.56404	68.1883	0.51524	67.7337	0.47071	67.7337	0.47732	67.2792	0.4115	68.6429	0.37572	67.2792	0.28433	--		--		--
69.552	0.71086	68.1883	0.71906	68.6429	0.68163	68.6429	0.71125	67.7337	0.64802	69.0975	0.60049	69.0975	0.56411	68.6429	0.51518	68.1883	0.47062	68.1883	0.47752	67.7337	0.41131	69.0975	0.37589	67.7337	0.28669	--		--		--
70.0067	0.71113	68.6429	0.719	69.0975	0.68153	69.0975	0.70365	68.1883	0.64785	69.552	0.6003	69.552	0.56393	69.0975	0.51528	68.6429	0.47417	68.6429	0.47777	68.1883	0.41143	69.552	0.37822	68.1883	0.28797	--		--		--
70.4612	0.71886	69.0975	0.71909	69.552	0.68134	69.552	0.70349	68.6429	0.65445	70.0067	0.60594	70.0067	0.56401	69.552	0.51941	69.0975	0.4742	69.0975	0.48109	68.6429	0.41666	70.0067	0.37593	68.6429	0.28925	--		--		--
70.9159	0.71108	69.552	0.71917	70.0067	0.68155	70.0067	0.70349	69.0975	0.66083	70.4612	0.60588	70.4612	0.56419	70.0067	0.51947	69.552	0.47406	69.552	0.47764	69.0975	0.41645	70.4612	0.37818	69.0975	0.29194	--		--		--
71.3704	0.71898	70.0067	0.71892	70.4612	0.68876	70.4612	0.71131	69.552	0.66089	70.9159	0.60019	70.9159	0.55919	70.4612	0.5192	70.0067	0.47071	70.0067	0.47762	69.552	0.41404	70.9159	0.37804	69.552	0.29324	--		--		--
71.8249	0.7271	70.4612	0.71877	70.9159	0.68895	70.9159	0.6961	70.0067	0.6542	71.3704	0.60017	71.3704	0.55936	70.9159	0.51544	70.4612	0.47782	70.4612	0.47411	70.0067	0.41404	71.3704	0.38021	70.0067	0.29313	--		--		--
72.2796	0.71892	70.9159	0.71892	71.3704	0.67437	71.3704	0.70365	70.4612	0.65418	71.8249	0.60592	71.8249	0.56433	71.3704	0.51518	70.9159	0.47412	70.9159	0.47074	70.4612	0.41415	71.8249	0.38491	70.4612	0.29335	--		--		--
72.7341	0.71891	71.3704	0.71113	71.8249	0.68163	71.8249	0.70378	70.9159	0.66117	72.2796	0.60611	72.2796	0.55937	71.8249	0.51524	71.3704	0.47409	71.3704	0.47088	70.9159	0.41126	72.2796	0.38468	70.9159	0.29321	--		--		--
73.1888	0.72689	71.8249	0.71892	72.2796	0.68876	72.2796	0.69631	71.3704	0.65418	72.7341	0.60042	72.7341	0.56407	72.2796	0.51948	71.8249	0.47786	71.8249	0.47069	71.3704	0.41398	72.7341	0.3847	71.3704	0.29204	--		--		--
73.6433	0.71892	72.2796	0.7111	72.7341	0.68895	72.7341	0.70358	71.8249	0.64773	73.1888	0.60032	73.1888	0.55948	72.7341	0.51934	72.2796	0.47754	72.2796	0.4705	71.8249	0.41402	73.1888	0.38482	71.8249	0.29189	--		--		--
74.098	0.71909	72.7341	0.71108	73.1888	0.68887	73.1888	0.70376	72.2796	0.65429	73.6433	0.60574	73.6433	0.55925	73.1888	0.51925	72.7341	0.47752	72.7341	0.47062	72.2796	0.41667	73.6433	0.38938	72.2796	0.29061	--		--		--
74.5525	0.71103	73.1888	0.71897	73.6433	0.68903	73.6433	0.70353	72.7341	0.65443	74.098	0.61156	74.098	0.56429	73.6433	0.51528	73.1888	0.47763	73.1888	0.47072	72.7341	0.41655	74.098	0.39163	72.7341	0.29051	--		--		--
75.0072	0.71889	73.6433	0.719	74.098	0.68861	74.098	0.71138	73.1888	0.66094	74.5525	0.61137	74.5525	0.56411	74.098	0.51516	73.6433	0.47421	73.6433	0.47064	73.1888	0.41409	74.5525	0.3918	73.1888	0.29062	--		--		--
75.4617	0.72705	74.098	0.71892	74.5525	0.68848	74.5525	0.7036	73.6433	0.654	75.0072	0.60042	75.0072	0.5638	74.5525	0.51935	74.098	0.4742	74.098	0.47062	73.6433	0.41401	75.0072	0.39194	73.6433	0.2895	--		--		--
75.9164	0.7268	74.5525	0.71136	75.0072	0.68906	75.0072	0.70358	74.098	0.64769	75.4617	0.60605	75.4617	0.56426	75.0072	0.51953	74.5525	0.47775	74.5525	0.47432	74.098	0.41664	75.4617	0.39404	74.098	0.29053	--		--		--
76.3709	0.70339	75.0072	0.71914	75.4617	0.68884	75.4617	0.70345	74.5525	0.66077	75.9164	0.61767	75.9164	0.56416	75.4617	0.51932	75.0072	0.48109	75.0072	0.47417	74.5525	0.41666	75.9164	0.39405	74.5525	0.29188	--		--		--
76.8256	0.71869	75.4617	0.71909	75.9164	0.68887	75.9164	0.70371	75.0072	0.66115	76.3709	0.61747	76.3709	0.5641	75.9164	0.51932	75.4617	0.48097	75.4617	0.4705	75.0072	0.41943	76.3709	0.39416	75.0072	0.29171	--		--		--
77.2801	0.72708	75.9164	0.71909	76.3709	0.68884	76.3709	0.70345	75.4617	0.66077	76.8256	0.60588	76.8256	0.5645	76.3709	0.51944	75.9164	0.47427	75.9164	0.47077	75.4617	0.41939	76.8256	0.39644	75.4617	0.29061	--		--		--
77.7348	0.72691	76.3709	0.71133	76.8256	0.68897	76.8256	0.70353	75.9164	0.65433	77.2801	0.60556	77.2801	0.56415	76.8256	0.51927	76.3709	0.47751	76.3709	0.47062	75.9164	0.41928	77.2801	0.39409	75.9164	0.29059	--		--		--
78.1893	0.7115	76.8256	0.71906	77.2801	0.69603	77.2801	0.69618	76.3709	0.66083	77.7348	0.61719	77.7348	0.56404	77.2801	0.52362	76.8256	0.48457	76.8256	0.47426	76.3709	0.41934	77.7348	0.39655	76.3709	0.29062	--		--		--
78.6438	0.71896	77.2801	0.71886	77.7348	0.68155	77.7348	0.71127	76.8256	0.66785	78.1893	0.62327	78.1893	0.5642	77.7348	0.52787	77.2801	0.48478	77.2801	0.47425	76.8256	0.41942	78.1893	0.39879	76.8256	0.29321	--		--		--
79.0985	0.7188	77.7348	0.71897	78.1893	0.68865	78.1893	0.70378	77.2801	0.66115	78.6438	0.61733	78.6438	0.56872	78.1893	0.52771	77.7348	0.48854	77.7348	0.4775	77.2801	0.41928	78.6438	0.40122	77.2801	0.2918	--		--		--
79.553	0.71087	78.1893	0.71909	78.6438	0.689	78.6438	0.70365	77.7348	0.66755	79.0985	0.61156	79.0985	0.56397	78.6438	0.51949	78.1893	0.48835	78.1893	0.47411	77.7348	0.41948	79.0985	0.40361	77.7348	0.29194	--		--		--
80.0076	0.71092	78.6438	0.71127	79.0985	0.69595	79.0985	0.71127	78.1893	0.66089	79.553	0.61135	79.553	0.56916	79.0985	0.52743	78.6438	0.48823	78.6438	0.47403	78.1893	0.42216	79.553	0.40397	78.1893	0.29331	--		--		--
80.4622	0.71925	79.0985	0.71919	79.553	0.69619	79.553	0.71131	78.6438	0.66081	80.0076	0.61741	80.0076	0.57389	79.553	0.52784	79.0985	0.49203	79.0985	0.4775	78.6438	0.42489	80.0076	0.40122	78.6438	0.29326	--		--		--
--		79.553	0.71919	80.0076	0.68884	80.0076	0.70347	79.0985	0.66768	80.4622	0.62319	80.4622	0.56903	80.0076	0.53213	79.553	0.49188	79.553	0.47778	79.0985	0.4249	80.4622	0.40369	79.0985	0.2919	--		--		--
--		80.0076	0.71128	80.4622	0.70357	80.4622	0.70362	79.553	0.67469	--		--		80.4622	0.52758	80.0076	0.49202	80.0076	0.47763	79.553	0.42756	--		79.553	0.29171	--		--		--
--		80.4622	0.71143	--		--		80.0076	0.66098	--		--		--		80.4622	0.49574	80.4622	0.47407	80.0076	0.42498	--		80.0076	0.2919	--		--		--
--		--		--		--		80.4622	0.661	--		--		--		--		--		80.4622	0.42489	--		80.4622	0.29076	--		--		--

## Sheet: Fig4b
2.2 K		20 K		40 K		60 K		80 K		100 K		120 K		140 K		160 K		180 K		200 K		220 K		240 K		260 K		280 K		300 K
E (mV nm^-1)	P_2D (pC m^-1)	E (mV nm^-1)	P_2D (pC m^-1)	E (mV nm^-1)	P_2D (pC m^-1)	E (mV nm^-1)	P_2D (pC m^-1)	E (mV nm^-1)	P_2D (pC m^-1)	E (mV nm^-1)	P_2D (pC m^-1)	E (mV nm^-1)	P_2D (pC m^-1)	E (mV nm^-1)	P_2D (pC m^-1)	E (mV nm^-1)	P_2D (pC m^-1)	E (mV nm^-1)	P_2D (pC m^-1)	E (mV nm^-1)	P_2D (pC m^-1)	E (mV nm^-1)	P_2D (pC m^-1)	E (mV nm^-1)	P_2D (pC m^-1)	E (mV nm^-1)	P_2D (pC m^-1)	E (mV nm^-1)	P_2D (pC m^-1)	E (mV nm^-1)	P_2D (pC m^-1)
36.8217	0.64147	36.8217	0.64789	36.8217	0.62922	36.8217	0.62915	36.8217	0.595	36.8217	0.56916	36.8217	0.52792	36.8217	0.47774	36.8217	0.50329	36.8217	0.44513	36.8217	0.36958	36.8217	0.35538	36.8217	0.28546	36.8217	0.21362	36.8217	0.17517	36.8217	0.16391
36.3671	0.63521	36.3671	0.62914	36.3671	0.61744	36.3671	0.61701	36.3671	0.58431	36.3671	0.55915	36.3671	0.5153	36.3671	0.46409	36.3671	0.49201	36.3671	0.43612	36.3671	0.35748	36.3671	0.34416	36.3671	0.2724	36.3671	0.20178	36.3671	0.1622	36.3671	0.15202
35.9126	0.61739	35.9126	0.6058	35.9126	0.60029	35.9126	0.60042	35.9126	0.5642	35.9126	0.54529	35.9126	0.5032	35.9126	0.45448	35.9126	0.47771	35.9126	0.4249	35.9126	0.34786	35.9126	0.33196	35.9126	0.26049	35.9126	0.18996	35.9126	0.15021	35.9126	0.14148
35.4579	0.60031	35.4579	0.58959	35.4579	0.57892	35.4579	0.58413	35.4579	0.55445	35.4579	0.53193	35.4579	0.48836	35.4579	0.44214	35.4579	0.4641	35.4579	0.4142	35.4579	0.3355	35.4579	0.32052	35.4579	0.24304	35.4579	0.1786	35.4579	0.13338	35.4579	0.12643
35.0034	0.58445	35.0034	0.57916	35.0034	0.56426	35.0034	0.57401	35.0034	0.54074	35.0034	0.51908	35.0034	0.48119	35.0034	0.43054	35.0034	0.45437	35.0034	0.40143	35.0034	0.3238	35.0034	0.31139	35.0034	0.23436	35.0034	0.1651	35.0034	0.12523	35.0034	0.11881
34.5487	0.56414	34.5487	0.56411	34.5487	0.54986	34.5487	0.56416	34.5487	0.53196	34.5487	0.50708	34.5487	0.46717	34.5487	0.42225	34.5487	0.44533	34.5487	0.39178	34.5487	0.31284	34.5487	0.30012	34.5487	0.22547	34.5487	0.15262	34.5487	0.11583	34.5487	0.10984
34.0942	0.5452	34.0942	0.54075	34.0942	0.53643	34.0942	0.54526	34.0942	0.5153	34.0942	0.49581	34.0942	0.4544	34.0942	0.40895	34.0942	0.43628	34.0942	0.38039	34.0942	0.30287	34.0942	0.29067	34.0942	0.21499	34.0942	0.14454	34.0942	0.10732	34.0942	0.10157
33.6395	0.53178	33.6395	0.52747	33.6395	0.52344	33.6395	0.53636	33.6395	0.50323	33.6395	0.48478	33.6395	0.44523	33.6395	0.39653	33.6395	0.42226	33.6395	0.36971	33.6395	0.29206	33.6395	0.28199	33.6395	0.20434	33.6395	0.13395	33.6395	0.09917	33.6395	0.09362
33.185	0.51539	33.185	0.51528	33.185	0.51525	33.185	0.52356	33.185	0.4956	33.185	0.47423	33.185	0.43338	33.185	0.3873	33.185	0.4116	33.185	0.35944	33.185	0.28438	33.185	0.27244	33.185	0.19571	33.185	0.12659	33.185	0.0918	33.185	0.08656
32.7304	0.50326	32.7304	0.49946	32.7304	0.49581	32.7304	0.51109	32.7304	0.48105	32.7304	0.46725	32.7304	0.42495	32.7304	0.37821	32.7304	0.40393	32.7304	0.34975	32.7304	0.27358	32.7304	0.2627	32.7304	0.18787	32.7304	0.1184	32.7304	0.0854	32.7304	0.08045
32.2758	0.48836	32.2758	0.49219	32.2758	0.48828	32.2758	0.49579	32.2758	0.47085	32.2758	0.45422	32.2758	0.41421	32.2758	0.36974	32.2758	0.39423	32.2758	0.34074	32.2758	0.26583	32.2758	0.25347	32.2758	0.17957	32.2758	0.11042	32.2758	0.07977	32.2758	0.07552
31.8212	0.4777	31.8212	0.47766	31.8212	0.47772	31.8212	0.4919	31.8212	0.46399	31.8212	0.44518	31.8212	0.40389	31.8212	0.36155	31.8212	0.38479	31.8212	0.32871	31.8212	0.25753	31.8212	0.24673	31.8212	0.17195	31.8212	0.10378	31.8212	0.07604	31.8212	0.07219
31.3666	0.46408	31.3666	0.46735	31.3666	0.46385	31.3666	0.47764	31.3666	0.45437	31.3666	0.43327	31.3666	0.3965	31.3666	0.35165	31.3666	0.37828	31.3666	0.32058	31.3666	0.24862	31.3666	0.23696	31.3666	0.163	31.3666	0.0951	31.3666	0.07339	31.3666	0.07004
30.912	0.45755	30.912	0.46082	30.912	0.45751	30.912	0.46412	30.912	0.44527	30.912	0.42474	30.912	0.38718	30.912	0.34621	30.912	0.36964	30.912	0.31454	30.912	0.2396	30.912	0.22937	30.912	0.15455	30.912	0.08779	30.912	0.0744	30.912	0.07109
30.4575	0.44834	30.4575	0.44815	30.4575	0.44519	30.4575	0.46424	30.4575	0.43908	30.4575	0.41949	30.4575	0.38032	30.4575	0.33727	30.4575	0.36152	30.4575	0.30568	30.4575	0.2319	30.4575	0.22085	30.4575	0.1465	30.4575	0.08088	30.4575	0.08067	30.4575	0.07745
30.0029	0.43893	30.0029	0.43923	30.0029	0.4362	30.0029	0.45127	30.0029	0.42505	30.0029	0.4089	30.0029	0.37178	30.0029	0.32878	30.0029	0.35183	30.0029	0.29863	30.0029	0.22317	30.0029	0.21367	30.0029	0.13879	30.0029	0.07451	30.0029	0.09625	30.0029	0.09604
29.5483	0.42772	29.5483	0.43333	29.5483	0.43047	29.5483	0.44212	29.5483	0.41678	29.5483	0.39901	29.5483	0.36153	29.5483	0.32075	29.5483	0.34435	29.5483	0.28818	29.5483	0.21519	29.5483	0.20561	29.5483	0.13073	29.5483	0.06832	29.5483	0.13237	29.5483	0.15169
29.0937	0.42208	29.0937	0.42498	29.0937	0.41941	29.0937	0.43046	29.0937	0.40903	29.0937	0.3918	29.0937	0.3556	29.0937	0.31157	29.0937	0.33903	29.0937	0.28073	29.0937	0.20699	29.0937	0.19688	29.0937	0.12314	29.0937	0.06298	29.0937	0.23693	29.0937	0.5271
28.6391	0.41675	28.6391	0.41671	28.6391	0.4091	28.6391	0.42778	28.6391	0.39905	28.6391	0.38482	28.6391	0.34805	28.6391	0.30439	28.6391	0.32883	28.6391	0.27257	28.6391	0.19936	28.6391	0.18945	28.6391	0.1153	28.6391	0.0585	28.1845	-0.3293	28.6391	-0.35678
28.1845	0.40394	28.1845	0.40885	28.1845	0.4013	28.1845	0.41409	28.1845	0.38939	28.1845	0.37598	28.1845	0.33903	28.1845	0.29743	28.1845	0.31923	28.1845	0.26594	28.1845	0.19175	28.1845	0.18162	28.1845	0.10782	28.1845	0.05556	27.7299	-0.15229	28.1845	-0.1462
27.7299	0.39893	27.7299	0.3988	27.7299	0.39174	27.7299	0.40387	27.7299	0.38255	27.7299	0.36753	27.7299	0.33044	27.7299	0.29071	27.7299	0.31448	27.7299	0.25748	27.7299	0.18478	27.7299	0.17384	27.7299	0.10005	27.7299	0.05502	27.2753	-0.10571	27.7299	-0.10156
27.2753	0.394	27.2753	0.39187	27.2753	0.38266	27.2753	0.39654	27.2753	0.37393	27.2753	0.35939	27.2753	0.32398	27.2753	0.28328	27.2753	0.30715	27.2753	0.24968	27.2753	0.17673	27.2753	0.16678	27.2753	0.09272	27.2753	0.05937	26.8207	-0.08723	27.2753	-0.08504
26.8207	0.38947	26.8207	0.3826	26.8207	0.37599	26.8207	0.38948	26.8207	0.36766	26.8207	0.3517	26.8207	0.31607	26.8207	0.27388	26.8207	0.30014	26.8207	0.24144	26.8207	0.1694	26.8207	0.15946	26.8207	0.08532	26.8207	0.0758	26.3662	-0.07941	26.8207	-0.07803
26.3662	0.38045	26.3662	0.3761	26.3662	0.36974	26.3662	0.37825	26.3662	0.35937	26.3662	0.34442	26.3662	0.30708	26.3662	0.26589	26.3662	0.29205	26.3662	0.2344	26.3662	0.16106	26.3662	0.15129	26.3662	0.07796	26.3662	0.13828	25.9116	-0.07621	26.3662	-0.07517
25.9116	0.36961	25.9116	0.36955	25.9116	0.35952	25.9116	0.36962	25.9116	0.35185	25.9116	0.33714	25.9116	0.30152	25.9116	0.25962	25.9116	0.28198	25.9116	0.22557	25.9116	0.15312	25.9116	0.14334	25.9116	0.0711	25.457	-0.15477	25.457	-0.07602	25.9116	-0.07466
25.457	0.36353	25.457	0.36153	25.457	0.35174	25.457	0.36347	25.457	0.34249	25.457	0.32715	25.457	0.29469	25.457	0.2517	25.457	0.27493	25.457	0.21876	25.457	0.14599	25.457	0.13595	25.457	0.06453	25.0024	-0.0895	25.0024	-0.07712	25.457	-0.0758
25.0024	0.35957	25.0024	0.35181	25.0024	0.34449	25.0024	0.35753	25.0024	0.33549	25.0024	0.32069	25.0024	0.28687	25.0024	0.24504	25.0024	0.26695	25.0024	0.21033	25.0024	0.13855	25.0024	0.12793	25.0024	0.05829	24.5478	-0.07148	24.5478	-0.07926	25.0024	-0.07766
24.5478	0.34974	24.5478	0.34256	24.5478	0.33385	24.5478	0.34619	24.5478	0.32721	24.5478	0.31456	24.5478	0.27956	24.5478	0.23616	24.5478	0.25952	24.5478	0.20252	24.5478	0.13103	24.5478	0.12036	24.5478	0.05294	24.0932	-0.06525	24.0932	-0.08208	24.5478	-0.08002
24.0932	0.33897	24.0932	0.33554	24.0932	0.32563	24.0932	0.33909	24.0932	0.3191	24.0932	0.30716	24.0932	0.27137	24.0932	0.22962	24.0932	0.25363	24.0932	0.1946	24.0932	0.12314	24.0932	0.11329	24.0932	0.04897	23.6386	-0.06372	23.6386	-0.08485	24.0932	-0.08281
23.6386	0.33371	23.6386	0.32711	23.6386	0.31602	23.6386	0.33211	23.6386	0.31006	23.6386	0.2987	23.6386	0.26378	23.6386	0.2226	23.6386	0.24601	23.6386	0.18738	23.6386	0.11573	23.6386	0.1058	23.6386	0.04777	23.184	-0.06437	23.184	-0.08828	23.6386	-0.08576
23.184	0.32539	23.184	0.31924	23.184	0.31161	23.184	0.32397	23.184	0.30292	23.184	0.29085	23.184	0.25664	23.184	0.21449	23.184	0.23707	23.184	0.18073	23.184	0.10844	23.184	0.09829	23.184	0.05244	22.7294	-0.06621	22.7294	-0.09189	23.184	-0.08899
22.7294	0.31916	22.7294	0.31014	22.7294	0.30426	22.7294	0.31604	22.7294	0.29733	22.7294	0.28323	22.7294	0.24871	22.7294	0.207	22.7294	0.23039	22.7294	0.17299	22.7294	0.10087	22.7294	0.09119	22.7294	0.07438	22.2749	-0.0689	22.2749	-0.09539	22.7294	-0.09186
22.2749	0.30713	22.2749	0.30151	22.2749	0.29479	22.2749	0.30716	22.2749	0.29075	22.2749	0.27722	22.2749	0.24145	22.2749	0.19941	22.2749	0.22257	22.2749	0.16557	22.2749	0.09351	22.2749	0.08433	22.2749	0.22376	21.8203	-0.07202	21.8203	-0.09873	22.2749	-0.09524
21.8203	0.30017	21.8203	0.29467	21.8203	0.28699	21.8203	0.29872	21.8203	0.28194	21.8203	0.26924	21.8203	0.23452	21.8203	0.19236	21.8203	0.21521	21.8203	0.15799	21.8203	0.08626	21.8203	0.07798	21.8203	-0.19107	21.3657	-0.07544	21.3657	-0.10209	21.8203	-0.09819
21.3657	0.29473	21.3657	0.28952	21.3657	0.28083	21.3657	0.29472	21.3657	0.27495	21.3657	0.26271	21.3657	0.2272	21.3657	0.18425	21.3657	0.20831	21.3657	0.14999	21.3657	0.07915	21.3657	0.07288	21.3657	-0.07908	20.9111	-0.07903	20.9111	-0.10552	21.3657	-0.10079
20.9111	0.28695	20.9111	0.28085	20.9111	0.27262	20.9111	0.28827	20.9111	0.26698	20.9111	0.25557	20.9111	0.22034	20.9111	0.17583	20.9111	0.20068	20.9111	0.14249	20.9111	0.07232	20.9111	0.06971	20.9111	-0.05998	20.4565	-0.08258	20.4565	-0.10891	20.9111	-0.10354
20.4565	0.27717	20.4565	0.27269	20.4565	0.26705	20.4565	0.27945	20.4565	0.26061	20.4565	0.24771	20.4565	0.21236	20.4565	0.169	20.4565	0.19299	20.4565	0.13513	20.4565	0.06587	20.4565	0.07061	20.4565	-0.05541	20.0019	-0.08628	20.0019	-0.11209	20.4565	-0.1064
20.0019	0.26926	20.0019	0.26487	20.0019	0.25957	20.0019	0.27257	20.0019	0.25462	20.0019	0.24053	20.0019	0.20375	20.0019	0.16111	20.0019	0.18532	20.0019	0.12722	20.0019	0.06024	20.0019	0.08071	20.0019	-0.05573	19.5473	-0.08997	19.5473	-0.11497	20.0019	-0.10907
19.5473	0.26271	19.5473	0.25856	19.5473	0.25261	19.5473	0.26495	19.5473	0.24776	19.5473	0.23286	19.5473	0.19648	19.5473	0.15392	19.5473	0.17771	19.5473	0.11981	19.5473	0.05578	19.5473	0.11426	19.5473	-0.05816	19.0927	-0.09388	19.0927	-0.11831	19.5473	-0.11171
19.0927	0.25662	19.0927	0.25166	19.0927	0.24604	19.0927	0.25757	19.0927	0.24054	19.0927	0.22553	19.0927	0.18901	19.0927	0.14633	19.0927	0.1708	19.0927	0.11237	19.0927	0.05392	19.0927	0.22001	19.0927	-0.06187	18.6381	-0.09752	18.6381	-0.12142	19.0927	-0.11423
18.6381	0.24783	18.6381	0.24411	18.6381	0.23875	18.6381	0.25166	18.6381	0.23199	18.6381	0.21807	18.6381	0.18167	18.6381	0.13861	18.6381	0.1631	18.6381	0.10481	18.6381	0.05694	17.729	0.32836	18.6381	-0.066	18.1836	-0.10115	18.1836	-0.12423	18.6381	-0.11686
18.1836	0.23881	18.1836	0.23706	18.1836	0.23209	18.1836	0.24496	18.1836	0.22476	18.1836	0.2103	18.1836	0.17446	18.1836	0.13057	18.1836	0.15466	18.1836	0.09746	18.1836	0.06966	17.2744	0.2283	18.1836	-0.07049	17.729	-0.10484	17.729	-0.12736	18.1836	-0.11924
17.729	0.23037	17.729	0.22962	17.729	0.22487	17.729	0.23712	17.729	0.21808	17.729	0.20378	17.729	0.16686	17.729	0.12315	17.729	0.14736	17.729	0.09007	17.729	0.09983	16.8198	0.25139	17.729	-0.07529	17.2744	-0.10856	17.2744	-0.13007	17.729	-0.12172
17.2744	0.22561	17.2744	0.2233	17.2744	0.218	17.2744	0.23039	17.2744	0.21102	17.2744	0.19649	17.2744	0.1591	17.2744	0.11581	17.2744	0.14005	17.2744	0.08255	17.2744	0.16462	15.9106	-0.23283	17.2744	-0.08015	16.8198	-0.11227	16.8198	-0.13275	17.2744	-0.12393
16.8198	0.21805	16.8198	0.21664	16.8198	0.21181	16.8198	0.22328	16.8198	0.2038	16.8198	0.189	16.8198	0.15143	16.8198	0.10796	16.8198	0.13269	16.8198	0.07503	16.3652	-0.26273	15.456	-0.11082	16.8198	-0.08527	16.3652	-0.11561	16.3652	-0.13527	16.8198	-0.12607
16.3652	0.21106	16.3652	0.21036	16.3652	0.20444	16.3652	0.21672	16.3652	0.19643	16.3652	0.18118	16.3652	0.14377	16.3652	0.10045	16.3652	0.12508	16.3652	0.06788	15.9106	-0.10326	15.0014	-0.08271	16.3652	-0.09051	15.9106	-0.11922	15.9106	-0.13813	16.3652	-0.12808
15.9106	0.20382	15.9106	0.20251	15.9106	0.19768	15.9106	0.20973	15.9106	0.18897	15.9106	0.17356	15.9106	0.13598	15.9106	0.09261	15.9106	0.1174	15.9106	0.0609	15.456	-0.07187	14.5468	-0.0741	15.9106	-0.09581	15.456	-0.12253	15.456	-0.13984	15.9106	-0.13044
15.456	0.19694	15.456	0.19584	15.456	0.19019	15.456	0.20251	15.456	0.18222	15.456	0.16642	15.456	0.12824	15.456	0.08518	15.456	0.10974	15.456	0.05413	15.0014	-0.06264	14.0922	-0.07235	15.456	-0.10081	15.0014	-0.12588	15.0014	-0.142	15.456	-0.13195
15.0014	0.19074	15.0014	0.18964	15.0014	0.18432	15.0014	0.19589	15.0014	0.17488	15.0014	0.15954	15.0014	0.12086	15.0014	0.07775	15.0014	0.10222	15.0014	0.04782	14.5468	-0.06078	13.6377	-0.07374	15.0014	-0.10628	14.5468	-0.12883	14.5468	-0.14424	15.0014	-0.13415
14.5468	0.18426	14.5468	0.18274	14.5468	0.17731	14.5468	0.18853	14.5468	0.16725	14.5468	0.15178	14.5468	0.11336	14.5468	0.07053	14.5468	0.09462	14.5468	0.04246	14.0922	-0.06211	13.1831	-0.07671	14.5468	-0.11129	14.0922	-0.13196	14.0922	-0.14581	14.5468	-0.13579
14.0922	0.1768	14.0922	0.17633	14.0922	0.1708	14.0922	0.1822	14.0922	0.16035	14.0922	0.1438	14.0922	0.1055	14.0922	0.06365	14.0922	0.08727	14.0922	0.03895	13.6377	-0.06503	12.7285	-0.08047	14.0922	-0.11667	13.6377	-0.13527	13.6377	-0.14746	14.0922	-0.13664
13.6377	0.17037	13.6377	0.17038	13.6377	0.16356	13.6377	0.17491	13.6377	0.15247	13.6377	0.13625	13.6377	0.09789	13.6377	0.05725	13.6377	0.08015	13.6377	0.03947	13.1831	-0.06871	12.2739	-0.08508	13.6377	-0.12217	13.1831	-0.13785	13.1831	-0.14948	13.6377	-0.13775
13.1831	0.16479	13.1831	0.16396	13.1831	0.15689	13.1831	0.16734	13.1831	0.14532	13.1831	0.12875	13.1831	0.09033	13.1831	0.05136	13.1831	0.07291	13.1831	0.05038	12.7285	-0.0731	11.8193	-0.08991	13.1831	-0.12759	12.7285	-0.14048	12.7285	-0.15084	13.1831	-0.13867
12.7285	0.15838	12.7285	0.15685	12.7285	0.14968	12.7285	0.15996	12.7285	0.13773	12.7285	0.12112	12.7285	0.08279	12.7285	0.0467	12.7285	0.0657	12.7285	0.1134	12.2739	-0.07781	11.3647	-0.09515	12.7285	-0.13251	12.2739	-0.1433	12.2739	-0.15225	12.7285	-0.1396
12.2739	0.15178	12.2739	0.15006	12.2739	0.1432	12.2739	0.15278	12.2739	0.13027	12.2739	0.11332	12.2739	0.07531	12.2739	0.0449	12.2739	0.05883	12.2739	-0.23169	11.8193	-0.08284	10.9101	-0.10037	12.2739	-0.13755	11.8193	-0.14648	11.8193	-0.15375	12.2739	-0.14076
11.8193	0.14507	11.8193	0.14345	11.8193	0.1357	11.8193	0.14604	11.8193	0.12252	11.8193	0.10579	11.8193	0.06798	11.8193	0.04943	11.8193	0.05234	11.8193	-0.06886	11.3647	-0.08808	10.4555	-0.10573	11.8193	-0.14295	11.3647	-0.14947	11.3647	-0.15518	11.8193	-0.14205
11.3647	0.13915	11.3647	0.1371	11.3647	0.12874	11.3647	0.13889	11.3647	0.11495	11.3647	0.09818	11.3647	0.06096	11.3647	0.06464	11.3647	0.04647	11.3647	-0.05124	10.9101	-0.09336	10.0009	-0.11095	11.3647	-0.14817	10.9101	-0.15232	10.9101	-0.157	11.3647	-0.14366
10.9101	0.13325	10.9101	0.13034	10.9101	0.12136	10.9101	0.13161	10.9101	0.10736	10.9101	0.09057	10.9101	0.05407	10.9101	0.08835	10.9101	0.04151	10.9101	-0.04854	10.4555	-0.09888	9.54637	-0.1163	10.9101	-0.15297	10.4555	-0.15556	10.4555	-0.15815	10.9101	-0.14486
10.4555	0.12675	10.4555	0.1232	10.4555	0.11436	10.4555	0.12436	10.4555	0.09983	10.4555	0.08298	10.4555	0.04757	10.4555	0.11788	10.4555	0.03845	10.4555	-0.05024	10.0009	-0.10426	9.09177	-0.12169	10.4555	-0.1578	10.0009	-0.15812	10.0009	-0.15938	10.4555	-0.14646
10.0009	0.11959	10.0009	0.11617	10.0009	0.10687	10.0009	0.11675	10.0009	0.09224	10.0009	0.07534	10.0009	0.04164	9.54637	-0.16585	10.0009	0.04002	10.0009	-0.05352	9.54637	-0.10985	8.63718	-0.12714	10.0009	-0.16251	9.54637	-0.16091	9.54637	-0.16006	10.0009	-0.14784
9.54637	0.11259	9.54637	0.10867	9.54637	0.09954	9.54637	0.10939	9.54637	0.08448	9.54637	0.0679	9.54637	0.03643	9.09177	-0.06675	9.54637	0.05507	9.54637	-0.05737	9.09177	-0.11546	8.1826	-0.13286	9.54637	-0.16747	9.09177	-0.16337	9.09177	-0.16129	9.54637	-0.14885
9.09177	0.10603	9.09177	0.10157	9.09177	0.09187	9.09177	0.10204	9.09177	0.07693	9.09177	0.06076	9.09177	0.0331	8.63718	-0.0506	9.09177	0.16983	9.09177	-0.06154	8.63718	-0.1208	7.72801	-0.13816	9.09177	-0.17187	8.63718	-0.16585	8.63718	-0.16259	9.09177	-0.14941
8.63718	0.09867	8.63718	0.09426	8.63718	0.08438	8.63718	0.0941	8.63718	0.06936	8.63718	0.05403	8.63718	0.03466	8.1826	-0.04775	8.63718	-0.14303	8.63718	-0.06603	8.1826	-0.12671	7.27341	-0.14361	8.63718	-0.17612	8.1826	-0.1684	8.1826	-0.1638	8.63718	-0.1498
8.1826	0.09094	8.1826	0.08674	8.1826	0.07682	8.1826	0.08662	8.1826	0.06214	8.1826	0.04753	8.1826	0.05209	7.72801	-0.04922	8.1826	-0.06308	8.1826	-0.07073	7.72801	-0.1323	6.81884	-0.14954	8.1826	-0.18	7.72801	-0.17149	7.72801	-0.16498	8.1826	-0.15056
7.72801	0.08302	7.72801	0.0791	7.72801	0.06935	7.72801	0.07899	7.72801	0.05536	7.72801	0.04129	7.27341	-0.07546	7.27341	-0.05257	7.72801	-0.0503	7.72801	-0.07554	7.27341	-0.13789	6.36424	-0.15454	7.72801	-0.18407	7.27341	-0.17424	7.27341	-0.16624	7.72801	-0.15056
7.27341	0.07551	7.27341	0.07165	7.27341	0.06198	7.27341	0.07146	7.27341	0.04886	7.27341	0.03586	6.81884	-0.04503	6.81884	-0.05739	7.27341	-0.04809	7.27341	-0.08066	6.81884	-0.14395	5.90966	-0.15985	7.27341	-0.18777	6.81884	-0.17756	6.81884	-0.16798	7.27341	-0.15054
6.81884	0.06735	6.81884	0.06317	6.81884	0.05407	6.81884	0.06312	6.81884	0.04189	6.81884	0.03221	6.36424	-0.04114	6.36424	-0.06161	6.81884	-0.04965	6.81884	-0.08656	6.36424	-0.14921	5.45507	-0.16504	6.81884	-0.19267	6.36424	-0.18001	6.36424	-0.16793	6.81884	-0.15135
6.36424	0.06083	6.36424	0.05676	6.36424	0.04811	6.36424	0.05672	6.36424	0.03702	6.36424	0.03375	5.90966	-0.04189	5.90966	-0.06657	6.36424	-0.05224	6.36424	-0.09145	5.90966	-0.15453	5.00047	-0.17064	6.36424	-0.1962	5.90966	-0.18244	5.90966	-0.16972	6.36424	-0.15091
5.90966	0.05384	5.90966	0.05005	5.90966	0.04166	5.90966	0.05001	5.90966	0.03457	5.90966	0.04707	5.45507	-0.04453	5.45507	-0.07183	5.90966	-0.05581	5.90966	-0.09667	5.45507	-0.16058	4.5459	-0.17565	5.90966	-0.19986	5.45507	-0.18508	5.45507	-0.17014	5.90966	-0.15158
5.45507	0.04717	5.45507	0.04358	5.45507	0.03535	5.45507	0.04359	5.45507	0.03787	5.45507	0.14877	5.00047	-0.04814	5.00047	-0.07716	5.45507	-0.05996	5.45507	-0.10215	5.00047	-0.16634	4.0913	-0.17996	5.45507	-0.20345	5.00047	-0.18723	5.00047	-0.17055	5.45507	-0.15224
5.00047	0.04086	5.00047	0.03692	5.00047	0.03153	5.00047	0.03734	5.00047	0.05047	5.00047	-0.09319	4.5459	-0.05228	4.5459	-0.08264	5.00047	-0.06447	5.00047	-0.10769	4.5459	-0.17199	3.63671	-0.18567	5.00047	-0.20604	4.5459	-0.18932	4.5459	-0.171	5.00047	-0.15339
4.5459	0.0341	4.5459	0.03125	4.5459	0.03437	4.5459	0.03223	4.5459	0.08377	4.5459	-0.0437	4.0913	-0.05685	4.0913	-0.08834	4.5459	-0.06933	4.5459	-0.11346	4.0913	-0.1771	3.18212	-0.19058	4.5459	-0.20939	4.0913	-0.19097	4.0913	-0.17188	4.5459	-0.15336
4.0913	0.02895	4.0913	0.03059	4.0913	0.05099	4.0913	0.03131	3.63671	-0.07382	4.0913	-0.03742	3.63671	-0.06167	3.63671	-0.09403	4.0913	-0.07411	4.0913	-0.11929	3.63671	-0.1826	2.72753	-0.19566	4.0913	-0.21208	3.63671	-0.19219	3.63671	-0.1723	4.0913	-0.15341
3.63671	0.02933	3.63671	0.03725	3.63671	0.18043	3.63671	0.03766	3.18212	-0.04012	3.63671	-0.0382	3.18212	-0.06609	3.18212	-0.0992	3.63671	-0.07922	3.63671	-0.125	3.18212	-0.18782	2.27294	-0.19983	3.63671	-0.21502	3.18212	-0.19393	3.18212	-0.17276	3.63671	-0.15372
3.18212	0.03703	3.18212	0.08398	2.72753	-0.08386	3.18212	0.0644	2.72753	-0.03569	3.18212	-0.04102	2.72753	-0.07174	2.72753	-0.10563	3.18212	-0.08393	3.18212	-0.13018	2.72753	-0.19393	1.81835	-0.20492	3.18212	-0.21775	2.72753	-0.19614	2.72753	-0.17472	3.18212	-0.15474
2.72753	0.16196	2.27294	-0.09255	2.27294	-0.03691	2.72753	0.20149	2.27294	-0.03797	2.72753	-0.04493	2.27294	-0.07701	2.27294	-0.11137	2.72753	-0.08992	2.72753	-0.13676	2.27294	-0.19868	1.36377	-0.20882	2.72753	-0.21991	2.27294	-0.19795	2.27294	-0.17607	2.72753	-0.15514
2.27294	-0.19603	1.81835	-0.03657	1.81835	-0.03401	2.27294	-0.07688	1.81835	-0.04209	2.27294	-0.04933	1.81835	-0.08232	1.81835	-0.11718	2.27294	-0.09529	2.27294	-0.14278	1.81835	-0.20428	0.90918	-0.2136	2.27294	-0.22388	1.81835	-0.19864	1.81835	-0.17751	2.27294	-0.15595
1.81835	-0.04142	1.36377	-0.03237	1.36377	-0.03731	1.81835	-0.03665	1.36377	-0.04693	1.81835	-0.0542	1.36377	-0.08761	1.36377	-0.12315	1.81835	-0.10091	1.81835	-0.14858	1.36377	-0.20881	0.45459	-0.2194	1.81835	-0.22532	1.36377	-0.20047	1.36377	-0.17952	1.81835	-0.15632
1.36377	-0.03052	0.90918	-0.03577	0.90918	-0.04233	1.36377	-0.03374	0.90918	-0.05212	1.36377	-0.05936	0.90918	-0.09299	0.90918	-0.12899	1.36377	-0.10648	1.36377	-0.1549	0.90918	-0.21366	0	-0.22155	1.36377	-0.22772	0.90918	-0.20224	0.90918	-0.18048	1.36377	-0.1563
0.90918	-0.03256	0.45459	-0.04156	0.45459	-0.04899	0.90918	-0.03649	0.45459	-0.0581	0.90918	-0.06471	0.45459	-0.09922	0.45459	-0.13537	0.90918	-0.11215	0.90918	-0.16021	0.45459	-0.21864	-0.45459	-0.22548	0.90918	-0.23086	0.45459	-0.20487	0.45459	-0.18303	0.90918	-0.1567
0.45459	-0.03829	0	-0.04565	0	-0.05338	0.45459	-0.0415	0	-0.06201	0.45459	-0.07075	0	-0.10279	0	-0.13908	0.45459	-0.11887	0.45459	-0.16715	0	-0.22302	-0.90919	-0.23019	0.45459	-0.2325	0	-0.20678	0	-0.18412	0.45459	-0.15703
0	-0.04208	-0.45459	-0.05146	-0.45459	-0.05894	0	-0.04498	-0.45459	-0.06657	0	-0.07395	-0.45459	-0.10757	-0.45459	-0.1437	0	-0.12315	0	-0.17109	-0.45459	-0.22704	-1.36378	-0.23421	0	-0.23417	-0.45459	-0.20943	-0.45459	-0.18605	0	-0.15617
-0.45459	-0.04723	-0.90919	-0.06092	-0.90919	-0.068	-0.45459	-0.04976	-0.90919	-0.07445	-0.45459	-0.07866	-0.90919	-0.11468	-0.90919	-0.15066	-0.45459	-0.12768	-0.45459	-0.17669	-0.90919	-0.23344	-1.81838	-0.23761	-0.45459	-0.23773	-0.90919	-0.21212	-0.90919	-0.18931	-0.45459	-0.15662
-0.90919	-0.057	-1.36378	-0.06717	-1.36378	-0.07403	-0.90919	-0.0576	-1.36378	-0.07874	-0.90919	-0.08445	-1.36378	-0.11904	-1.36378	-0.15567	-0.90919	-0.13535	-0.90919	-0.18518	-1.36378	-0.23858	-2.27297	-0.24302	-0.90919	-0.241	-1.36378	-0.21361	-1.36378	-0.19002	-0.90919	-0.15781
-1.36378	-0.06319	-1.81838	-0.07354	-1.81838	-0.07973	-1.36378	-0.06274	-1.81838	-0.08327	-1.36378	-0.08837	-1.81838	-0.12338	-1.81838	-0.16021	-1.36378	-0.14059	-1.36378	-0.19001	-1.81838	-0.24303	-2.72757	-0.24651	-1.36378	-0.24201	-1.81838	-0.21495	-1.81838	-0.19162	-1.36378	-0.15667
-1.81838	-0.06916	-2.27297	-0.07984	-2.27297	-0.08556	-1.81838	-0.06802	-2.27297	-0.0874	-1.81838	-0.09308	-2.27297	-0.12795	-2.27297	-0.1651	-1.81838	-0.14627	-1.81838	-0.19576	-2.27297	-0.24755	-3.18216	-0.25021	-1.81838	-0.24382	-2.27297	-0.21548	-2.27297	-0.19159	-1.81838	-0.15625
-2.27297	-0.07513	-2.72757	-0.08599	-2.72757	-0.09128	-2.27297	-0.073	-2.72757	-0.09155	-2.27297	-0.09814	-2.72757	-0.13258	-2.72757	-0.17036	-2.27297	-0.15204	-2.27297	-0.20052	-2.72757	-0.2524	-3.63667	-0.25433	-2.27297	-0.24561	-2.72757	-0.21702	-2.72757	-0.19047	-2.27297	-0.15632
-2.72757	-0.08105	-3.18216	-0.0927	-3.18216	-0.09614	-2.72757	-0.07743	-3.18216	-0.095	-2.72757	-0.10198	-3.18216	-0.13734	-3.18216	-0.17617	-2.72757	-0.15827	-2.72757	-0.2068	-3.18216	-0.25741	-4.09127	-0.25734	-2.72757	-0.24662	-3.18216	-0.21781	-3.18216	-0.19041	-2.72757	-0.15633
-3.18216	-0.08737	-3.63667	-0.09841	-3.63667	-0.09977	-3.18216	-0.08141	-3.63667	-0.09918	-3.18216	-0.10541	-3.63667	-0.14301	-3.63667	-0.18206	-3.18216	-0.16465	-3.18216	-0.21362	-3.63667	-0.26146	-4.54586	-0.26033	-3.18216	-0.24833	-3.63667	-0.21855	-3.63667	-0.19094	-3.18216	-0.15593
-3.63667	-0.09415	-4.09127	-0.10502	-4.09127	-0.10508	-3.63667	-0.08499	-4.09127	-0.10786	-3.63667	-0.10984	-4.09127	-0.15346	-4.09127	-0.19173	-3.63667	-0.17111	-3.63667	-0.21929	-4.09127	-0.26789	-5.00046	-0.26365	-3.63667	-0.24932	-4.09127	-0.21917	-4.09127	-0.19156	-3.63667	-0.15548
-4.09127	-0.10885	-4.54586	-0.11457	-4.54586	-0.11461	-4.09127	-0.09149	-4.54586	-0.12125	-4.09127	-0.12197	-4.54586	-0.16549	-4.54586	-0.20178	-4.09127	-0.17909	-4.09127	-0.22699	-4.54586	-0.27227	-5.45505	-0.2678	-4.09127	-0.25124	-4.54586	-0.2214	-4.54586	-0.19266	-4.09127	-0.1566
-4.54586	-0.10331	-5.00046	-0.12458	-5.00046	-0.13062	-4.54586	-0.10436	-5.00046	-0.13695	-4.54586	-0.13392	-5.00046	-0.17963	-5.00046	-0.21293	-4.54586	-0.18783	-4.54586	-0.23508	-5.00046	-0.27806	-5.90965	-0.27101	-4.54586	-0.25332	-5.00046	-0.22302	-5.00046	-0.19381	-4.54586	-0.15695
-5.00046	-0.10476	-5.45505	-0.12953	-5.45505	-0.13863	-5.00046	-0.12208	-5.45505	-0.14916	-5.00046	-0.14493	-5.45505	-0.19275	-5.45505	-0.22309	-5.00046	-0.19686	-5.00046	-0.24293	-5.45505	-0.28415	-6.36424	-0.27701	-5.00046	-0.25413	-5.45505	-0.22375	-5.45505	-0.19332	-5.00046	-0.15738
-5.45505	-0.11884	-5.90965	-0.13012	-5.90965	-0.14109	-5.45505	-0.13192	-5.90965	-0.15662	-5.45505	-0.16015	-5.90965	-0.2042	-5.90965	-0.23261	-5.45505	-0.2055	-5.45505	-0.25049	-5.90965	-0.29041	-6.81884	-0.27792	-5.45505	-0.25517	-5.90965	-0.22433	-5.90965	-0.19438	-5.45505	-0.15776
-5.90965	-0.1305	-6.36424	-0.13815	-6.36424	-0.14916	-5.90965	-0.13115	-6.36424	-0.16378	-5.90965	-0.1714	-6.36424	-0.21291	-6.36424	-0.24212	-5.90965	-0.21293	-5.90965	-0.25825	-6.36424	-0.29434	-7.27301	-0.28044	-5.90965	-0.25621	-6.36424	-0.22363	-6.36424	-0.19487	-5.90965	-0.15741
-6.36424	-0.13719	-6.81884	-0.14886	-6.81884	-0.15638	-6.36424	-0.13756	-6.81884	-0.17193	-6.36424	-0.17517	-6.81884	-0.22229	-6.81884	-0.25138	-6.36424	-0.22085	-6.36424	-0.26559	-6.81884	-0.29979	-7.72836	-0.2843	-6.36424	-0.25713	-6.81884	-0.22378	-6.81884	-0.1961	-6.36424	-0.15695
-6.81884	-0.13988	-7.27301	-0.15903	-7.27301	-0.16467	-6.81884	-0.14816	-7.27301	-0.17954	-6.81884	-0.18457	-7.27301	-0.23095	-7.27301	-0.25938	-6.81884	-0.2293	-6.81884	-0.27119	-7.27301	-0.30251	-8.18287	-0.28791	-6.81884	-0.25725	-7.27301	-0.22521	-7.27301	-0.19682	-6.81884	-0.157
-7.27301	-0.15049	-7.72836	-0.16337	-7.72836	-0.17061	-7.27301	-0.15899	-7.72836	-0.18412	-7.27301	-0.19925	-7.72836	-0.23778	-7.72836	-0.2658	-7.27301	-0.23684	-7.27301	-0.27915	-7.72836	-0.30673	-8.63738	-0.29033	-7.27301	-0.25918	-7.72836	-0.22685	-7.72836	-0.19672	-7.27301	-0.15825
-7.72836	-0.15788	-8.18287	-0.17154	-8.18287	-0.17813	-7.72836	-0.1642	-8.18287	-0.18784	-7.72836	-0.20746	-8.18287	-0.24392	-8.18287	-0.27241	-7.72836	-0.24382	-7.72836	-0.28523	-8.18287	-0.31131	-9.09189	-0.29312	-7.72836	-0.25917	-8.18287	-0.2269	-8.18287	-0.19792	-7.72836	-0.15743
-8.18287	-0.1659	-8.63738	-0.18061	-8.63738	-0.18416	-8.18287	-0.16848	-8.63738	-0.1968	-8.18287	-0.21217	-8.63738	-0.25237	-8.63738	-0.27926	-8.18287	-0.25038	-8.18287	-0.28922	-8.63738	-0.31426	-9.5464	-0.29566	-8.18287	-0.2593	-8.63738	-0.22841	-8.63738	-0.1998	-8.18287	-0.15784
-8.63738	-0.17611	-9.09189	-0.18729	-9.09189	-0.19057	-8.63738	-0.1743	-9.09189	-0.20746	-8.63738	-0.21502	-9.09189	-0.2584	-9.09189	-0.28671	-8.63738	-0.25648	-8.63738	-0.29571	-9.09189	-0.31572	-10.0009	-0.29823	-8.63738	-0.25916	-9.09189	-0.22916	-9.09189	-0.1997	-8.63738	-0.15814
-9.09189	-0.18311	-9.5464	-0.19114	-9.5464	-0.19698	-9.09189	-0.18309	-9.5464	-0.21429	-9.09189	-0.21866	-9.5464	-0.26569	-9.5464	-0.2931	-9.09189	-0.26361	-9.09189	-0.29988	-9.5464	-0.32031	-10.4554	-0.29979	-9.09189	-0.26038	-9.5464	-0.22917	-9.5464	-0.19922	-9.09189	-0.15814
-9.5464	-0.1878	-10.0009	-0.19577	-10.0009	-0.20429	-9.5464	-0.19177	-10.0009	-0.21786	-9.5464	-0.22625	-10.0009	-0.27358	-10.0009	-0.2985	-9.5464	-0.27005	-9.5464	-0.30539	-10.0009	-0.32354	-10.9099	-0.30118	-9.5464	-0.26025	-10.0009	-0.22916	-10.0009	-0.1997	-9.5464	-0.15781
-10.0009	-0.19283	-10.4554	-0.203	-10.4554	-0.21024	-10.0009	-0.19753	-10.4554	-0.22309	-10.0009	-0.23774	-10.4554	-0.27941	-10.4554	-0.30555	-10.0009	-0.27475	-10.0009	-0.31107	-10.4554	-0.32671	-11.3644	-0.30392	-10.0009	-0.26133	-10.4554	-0.2316	-10.4554	-0.20035	-10.0009	-0.15776
-10.4554	-0.19871	-10.9099	-0.21088	-10.9099	-0.21872	-10.4554	-0.20181	-10.9099	-0.22946	-10.4554	-0.24575	-10.9099	-0.28544	-10.9099	-0.30972	-10.4554	-0.28176	-10.4554	-0.31582	-10.9099	-0.32853	-11.819	-0.30533	-10.4554	-0.25926	-10.9099	-0.23255	-10.9099	-0.20103	-10.4554	-0.15891
-10.9099	-0.20362	-11.3644	-0.21862	-11.3644	-0.22627	-10.9099	-0.20887	-11.3644	-0.23857	-10.9099	-0.25144	-11.3644	-0.29191	-11.3644	-0.31895	-10.9099	-0.28676	-10.9099	-0.32036	-11.3644	-0.33179	-12.2743	-0.3054	-10.9099	-0.25921	-11.3644	-0.23346	-11.3644	-0.20099	-10.9099	-0.15961
-11.3644	-0.21088	-11.819	-0.22547	-11.819	-0.23439	-11.3644	-0.21726	-11.819	-0.24759	-11.3644	-0.2615	-11.819	-0.29861	-11.819	-0.32367	-11.3644	-0.29332	-11.3644	-0.32358	-11.819	-0.33349	-12.7288	-0.31128	-11.3644	-0.2603	-11.819	-0.23413	-11.819	-0.20099	-11.3644	-0.16011
-11.819	-0.22012	-12.2743	-0.23434	-12.2743	-0.24048	-11.819	-0.22312	-12.2743	-0.25748	-11.819	-0.26912	-12.2743	-0.30845	-12.2743	-0.32857	-11.819	-0.2999	-11.819	-0.32688	-12.2743	-0.33363	-13.1833	-0.31115	-11.819	-0.26142	-12.2743	-0.23418	-12.2743	-0.20099	-11.819	-0.16095
-12.2743	-0.22862	-12.7288	-0.24219	-12.7288	-0.24763	-12.2743	-0.23104	-12.7288	-0.2605	-12.2743	-0.27351	-12.7288	-0.31587	-12.7288	-0.33545	-12.2743	-0.304	-12.2743	-0.33002	-12.7288	-0.33694	-13.6378	-0.31265	-12.2743	-0.26124	-12.7288	-0.23429	-12.7288	-0.20103	-12.2743	-0.16081
-12.7288	-0.23354	-13.1833	-0.24669	-13.1833	-0.25545	-12.7288	-0.23868	-13.1833	-0.2648	-12.7288	-0.27367	-13.1833	-0.32373	-13.1833	-0.34233	-12.7288	-0.31138	-12.7288	-0.33509	-13.1833	-0.33867	-14.0923	-0.31279	-12.7288	-0.26037	-13.1833	-0.23418	-13.1833	-0.20096	-12.7288	-0.16169
-13.1833	-0.23612	-13.6378	-0.25449	-13.6378	-0.26482	-13.1833	-0.24671	-13.6378	-0.27369	-13.1833	-0.28422	-13.6378	-0.3253	-13.6378	-0.3478	-13.1833	-0.31429	-13.1833	-0.33531	-13.6378	-0.34214	-14.5469	-0.31128	-13.1833	-0.2602	-13.6378	-0.23505	-13.6378	-0.20168	-13.1833	-0.16255
-13.6378	-0.24227	-14.0923	-0.26575	-14.0923	-0.27361	-13.6378	-0.25445	-14.0923	-0.28186	-13.6378	-0.29711	-14.0923	-0.33367	-14.0923	-0.35158	-13.6378	-0.32039	-13.6378	-0.33682	-14.0923	-0.34229	-15.0014	-0.31263	-13.6378	-0.2603	-14.0923	-0.2357	-14.0923	-0.20151	-13.6378	-0.16298
-14.0923	-0.25838	-14.5469	-0.28063	-14.5469	-0.28185	-14.0923	-0.2605	-14.5469	-0.29195	-14.0923	-0.30557	-14.5469	-0.33875	-14.5469	-0.35538	-14.0923	-0.32543	-14.0923	-0.34044	-14.5469	-0.3459	-15.4559	-0.31432	-14.0923	-0.26146	-14.5469	-0.23577	-14.5469	-0.20092	-14.0923	-0.16421
-14.5469	-0.28185	-15.0014	-0.2959	-15.0014	-0.28943	-14.5469	-0.26694	-15.0014	-0.29717	-14.5469	-0.30984	-15.0014	-0.34778	-15.0014	-0.36128	-14.5469	-0.33369	-14.5469	-0.34596	-15.0014	-0.34764	-15.9104	-0.31578	-14.5469	-0.25926	-15.0014	-0.23667	-15.0014	-0.20103	-14.5469	-0.16543
-15.0014	-0.30552	-15.4559	-0.30556	-15.4559	-0.29859	-15.0014	-0.27475	-15.4559	-0.30406	-15.0014	-0.30996	-15.4559	-0.35737	-15.4559	-0.3717	-15.0014	-0.33873	-15.0014	-0.34757	-15.4559	-0.34937	-16.3649	-0.31713	-15.0014	-0.25726	-15.4559	-0.23578	-15.4559	-0.20237	-15.0014	-0.16535
-15.4559	-0.31898	-15.9104	-0.31294	-15.9104	-0.30845	-15.4559	-0.28562	-15.9104	-0.31	-15.4559	-0.31743	-15.9104	-0.36325	-15.9104	-0.37579	-15.4559	-0.34069	-15.4559	-0.34959	-15.9104	-0.3514	-16.8194	-0.31731	-15.4559	-0.25621	-15.9104	-0.23664	-15.9104	-0.20276	-15.4559	-0.16627
-15.9104	-0.32215	-16.3649	-0.31743	-16.3649	-0.31748	-15.9104	-0.29328	-16.3649	-0.32065	-15.9104	-0.33366	-16.3649	-0.36531	-16.3649	-0.37583	-15.9104	-0.34233	-15.9104	-0.35325	-16.3649	-0.35538	-17.2748	-0.3172	-15.9104	-0.25512	-16.3649	-0.23664	-16.3649	-0.20353	-15.9104	-0.16622
-16.3649	-0.32538	-16.8194	-0.32545	-16.8194	-0.3253	-16.3649	-0.29993	-16.8194	-0.32855	-16.3649	-0.34055	-16.8194	-0.36945	-16.8194	-0.38015	-16.3649	-0.3478	-16.3649	-0.35718	-16.8194	-0.35316	-17.7293	-0.31861	-16.3649	-0.25529	-16.8194	-0.23668	-16.8194	-0.20346	-16.3649	-0.16616
-16.8194	-0.32857	-17.2748	-0.33378	-17.2748	-0.33362	-16.8194	-0.30563	-17.2748	-0.33537	-16.8194	-0.34594	-17.2748	-0.37809	-17.2748	-0.38461	-16.8194	-0.3574	-16.8194	-0.35939	-17.2748	-0.35734	-18.1838	-0.31883	-16.8194	-0.25421	-17.2748	-0.23766	-17.2748	-0.2028	-16.8194	-0.16704
-17.2748	-0.33373	-17.7293	-0.34063	-17.7293	-0.34234	-17.2748	-0.31289	-17.7293	-0.34411	-17.2748	-0.34592	-17.7293	-0.3846	-17.7293	-0.39395	-17.2748	-0.36124	-17.2748	-0.35719	-17.7293	-0.35928	-18.6383	-0.32199	-17.2748	-0.25327	-17.7293	-0.23842	-17.7293	-0.20284	-17.2748	-0.16833
-17.7293	-0.33889	-18.1838	-0.34787	-18.1838	-0.35356	-17.7293	-0.32536	-18.1838	-0.35163	-17.7293	-0.35533	-18.1838	-0.39172	-18.1838	-0.3987	-17.7293	-0.36314	-17.7293	-0.35735	-18.1838	-0.3612	-19.0928	-0.32188	-17.7293	-0.25533	-18.1838	-0.23828	-18.1838	-0.20284	-17.7293	-0.16926
-18.1838	-0.35153	-18.6383	-0.35739	-18.6383	-0.35738	-18.1838	-0.33378	-18.6383	-0.35936	-18.1838	-0.36735	-18.6383	-0.39628	-18.6383	-0.40107	-18.1838	-0.36727	-18.1838	-0.35913	-18.6383	-0.36127	-19.5473	-0.3219	-18.1838	-0.25616	-18.6383	-0.23935	-18.6383	-0.20347	-18.1838	-0.16915
-18.6383	-0.36536	-19.0928	-0.36957	-19.0928	-0.3675	-18.6383	-0.34243	-19.0928	-0.36538	-18.6383	-0.37583	-19.0928	-0.39888	-19.0928	-0.39869	-18.6383	-0.36733	-18.6383	-0.36104	-19.0928	-0.361	-20.0018	-0.32345	-18.6383	-0.25717	-19.0928	-0.24028	-19.0928	-0.2029	-18.6383	-0.17011
-19.0928	-0.37583	-19.5473	-0.37596	-19.5473	-0.37589	-19.0928	-0.34782	-19.5473	-0.37379	-19.0928	-0.38022	-19.5473	-0.40617	-19.5473	-0.40872	-19.0928	-0.36952	-19.0928	-0.36529	-19.5473	-0.35903	-20.4563	-0.32353	-19.0928	-0.25828	-19.5473	-0.24012	-19.5473	-0.20293	-19.0928	-0.16967
-19.5473	-0.38469	-20.0018	-0.38487	-20.0018	-0.3871	-19.5473	-0.35747	-20.0018	-0.38241	-19.5473	-0.38016	-20.0018	-0.41384	-20.0018	-0.41383	-19.5473	-0.37577	-19.5473	-0.36518	-20.0018	-0.36314	-20.9108	-0.32205	-19.5473	-0.25926	-20.0018	-0.24106	-20.0018	-0.20404	-19.5473	-0.16967
-20.0018	-0.39171	-20.4563	-0.39174	-20.4563	-0.39399	-20.0018	-0.36545	-20.4563	-0.38936	-20.0018	-0.38925	-20.4563	-0.42186	-20.4563	-0.41389	-20.0018	-0.38015	-20.0018	-0.36727	-20.4563	-0.36101	-21.3654	-0.32188	-20.0018	-0.25935	-20.4563	-0.241	-20.4563	-0.20478	-20.0018	-0.16926
-20.4563	-0.39861	-20.9108	-0.40368	-20.9108	-0.40361	-20.4563	-0.37802	-20.9108	-0.39632	-20.4563	-0.39637	-20.9108	-0.42469	-20.9108	-0.41914	-20.4563	-0.38002	-20.4563	-0.36727	-20.9108	-0.36308	-21.8199	-0.32201	-20.4563	-0.25925	-20.9108	-0.24112	-20.9108	-0.20546	-20.4563	-0.171
-20.9108	-0.4088	-21.3654	-0.41388	-21.3654	-0.40885	-20.9108	-0.38017	-21.3654	-0.40122	-20.9108	-0.40626	-21.3654	-0.42748	-21.3654	-0.41927	-20.9108	-0.3825	-20.9108	-0.36928	-21.3654	-0.36329	-22.2752	-0.31885	-20.9108	-0.2602	-21.3654	-0.24009	-21.3654	-0.20531	-20.9108	-0.17098
-21.3654	-0.42199	-21.8199	-0.4274	-21.8199	-0.42184	-21.3654	-0.38931	-21.8199	-0.40868	-21.3654	-0.41384	-21.8199	-0.43328	-21.8199	-0.42495	-21.3654	-0.3871	-21.3654	-0.37157	-21.8199	-0.36105	-22.7297	-0.32031	-21.3654	-0.26034	-21.8199	-0.24185	-21.8199	-0.2047	-21.3654	-0.17059
-21.8199	-0.42753	-22.2752	-0.43611	-22.2752	-0.42761	-21.8199	-0.39644	-22.2752	-0.41387	-21.8199	-0.41387	-22.2752	-0.4361	-22.2752	-0.42749	-21.8199	-0.39381	-21.8199	-0.37144	-22.2752	-0.35927	-23.1842	-0.3202	-21.8199	-0.26124	-22.2752	-0.24099	-22.2752	-0.2048	-21.8199	-0.17008
-22.2752	-0.43606	-22.7297	-0.44803	-22.7297	-0.43598	-22.2752	-0.40624	-22.7297	-0.42208	-22.2752	-0.41898	-22.7297	-0.44179	-22.7297	-0.43595	-22.2752	-0.39892	-22.2752	-0.37335	-22.7297	-0.35903	-23.6388	-0.3188	-22.2752	-0.26243	-22.7297	-0.24206	-22.7297	-0.20611	-22.2752	-0.1705
-22.7297	-0.44482	-23.1842	-0.45428	-23.1842	-0.44199	-22.7297	-0.41395	-23.1842	-0.43028	-22.7297	-0.42756	-23.1842	-0.44784	-23.1842	-0.4388	-22.7297	-0.40149	-22.7297	-0.37593	-23.1842	-0.36119	-24.0933	-0.31894	-22.7297	-0.26132	-23.1842	-0.241	-23.1842	-0.20537	-22.7297	-0.17145
-23.1842	-0.4543	-23.6388	-0.46389	-23.6388	-0.45119	-23.1842	-0.42202	-23.6388	-0.43307	-23.1842	-0.43593	-23.6388	-0.45107	-23.6388	-0.43904	-23.1842	-0.40361	-23.1842	-0.37362	-23.6388	-0.36334	-24.5478	-0.31867	-23.1842	-0.26348	-23.6388	-0.24103	-23.6388	-0.20481	-23.1842	-0.17196
-23.6388	-0.45729	-24.0933	-0.46385	-24.0933	-0.46085	-23.6388	-0.42738	-24.0933	-0.43884	-23.6388	-0.442	-24.0933	-0.45716	-24.0933	-0.43886	-23.6388	-0.40619	-23.6388	-0.37339	-24.0933	-0.36096	-25.0023	-0.3172	-23.6388	-0.26564	-24.0933	-0.24011	-24.0933	-0.20417	-23.6388	-0.17233
-24.0933	-0.47047	-24.5478	-0.4742	-24.5478	-0.46728	-24.0933	-0.43606	-24.5478	-0.44488	-24.0933	-0.44505	-24.5478	-0.46068	-24.5478	-0.4448	-24.0933	-0.41119	-24.0933	-0.37593	-24.5478	-0.35922	-25.4568	-0.3188	-24.0933	-0.26657	-24.5478	-0.24112	-24.5478	-0.20396	-24.0933	-0.17227
-24.5478	-0.48093	-25.0023	-0.48449	-25.0023	-0.47401	-24.5478	-0.44491	-25.0023	-0.45746	-24.5478	-0.44791	-25.0023	-0.46402	-25.0023	-0.45411	-24.5478	-0.41382	-24.5478	-0.37364	-25.0023	-0.35723	-25.9113	-0.31874	-24.5478	-0.2667	-25.0023	-0.24117	-25.0023	-0.20414	-24.5478	-0.17367
-25.0023	-0.48821	-25.4568	-0.49178	-25.4568	-0.48462	-25.0023	-0.45124	-25.4568	-0.46056	-25.0023	-0.45423	-25.4568	-0.46719	-25.4568	-0.45423	-25.0023	-0.41661	-25.0023	-0.37152	-25.4568	-0.35908	-26.3658	-0.31744	-25.0023	-0.2689	-25.4568	-0.24021	-25.4568	-0.20484	-25.0023	-0.1746
-25.4568	-0.49953	-25.9113	-0.50325	-25.9113	-0.49552	-25.4568	-0.45423	-25.9113	-0.46057	-25.4568	-0.46374	-25.9113	-0.47379	-25.9113	-0.45386	-25.4568	-0.41944	-25.4568	-0.37372	-25.9113	-0.35913	-26.8203	-0.31582	-25.4568	-0.27015	-25.9113	-0.24019	-25.9113	-0.20475	-25.4568	-0.17466
-25.9113	-0.50704	-26.3658	-0.51506	-26.3658	-0.49939	-25.9113	-0.46388	-26.3658	-0.46708	-25.9113	-0.46706	-26.3658	-0.47751	-26.3658	-0.45109	-25.9113	-0.42169	-25.9113	-0.37365	-26.3658	-0.35915	-27.2757	-0.31565	-25.9113	-0.27351	-26.3658	-0.23945	-26.3658	-0.20543	-25.9113	-0.17571
-26.3658	-0.51903	-26.8203	-0.52773	-26.8203	-0.50317	-26.3658	-0.47398	-26.8203	-0.47727	-26.3658	-0.46724	-26.8203	-0.48083	-26.8203	-0.46041	-26.3658	-0.42496	-26.3658	-0.37802	-26.8203	-0.36298	-27.7302	-0.3158	-26.3658	-0.27346	-26.8203	-0.23937	-26.8203	-0.20545	-26.3658	-0.1751
-26.8203	-0.53615	-27.2757	-0.54051	-27.2757	-0.51509	-26.8203	-0.48093	-27.2757	-0.48431	-26.8203	-0.47034	-27.2757	-0.48796	-27.2757	-0.46731	-26.8203	-0.42729	-26.8203	-0.38022	-27.2757	-0.36106	-28.1847	-0.31425	-26.8203	-0.27456	-27.2757	-0.23927	-27.2757	-0.20549	-26.8203	-0.17513
-27.2757	-0.54972	-27.7302	-0.54522	-27.7302	-0.52295	-27.2757	-0.48102	-27.7302	-0.48457	-27.2757	-0.47742	-27.7302	-0.48075	-27.7302	-0.46728	-27.2757	-0.43018	-27.2757	-0.38002	-27.7302	-0.36126	-28.6392	-0.3156	-27.2757	-0.27217	-27.7302	-0.2385	-27.7302	-0.20545	-27.2757	-0.17516
-27.7302	-0.54978	-28.1847	-0.55435	-28.1847	-0.53626	-27.7302	-0.49164	-28.1847	-0.49185	-27.7302	-0.48457	-28.1847	-0.48786	-28.1847	-0.46364	-27.7302	-0.4331	-27.7302	-0.38252	-28.1847	-0.36316	-29.0937	-0.31415	-27.7302	-0.27237	-28.1847	-0.23749	-28.1847	-0.2061	-27.7302	-0.17463
-28.1847	-0.55891	-28.6392	-0.56397	-28.6392	-0.54518	-28.1847	-0.49928	-28.6392	-0.49942	-28.1847	-0.4917	-28.6392	-0.49131	-28.6392	-0.46369	-28.1847	-0.43585	-28.1847	-0.38017	-28.6392	-0.36516	-29.5482	-0.31579	-28.1847	-0.2735	-28.6392	-0.23844	-28.6392	-0.2062	-28.1847	-0.17414
-28.6392	-0.57376	-29.0937	-0.57367	-29.0937	-0.54958	-28.6392	-0.50702	-29.0937	-0.49934	-28.6392	-0.49169	-29.0937	-0.49542	-29.0937	-0.47049	-28.6392	-0.436	-28.6392	-0.37996	-29.0937	-0.37152	-30.0027	-0.3143	-28.6392	-0.27455	-29.0937	-0.23852	-29.0937	-0.20613	-28.6392	-0.17466
-29.0937	-0.58414	-29.5482	-0.59481	-29.5482	-0.55446	-29.0937	-0.51098	-29.5482	-0.50321	-29.0937	-0.49518	-29.5482	-0.49943	-29.5482	-0.47365	-29.0937	-0.43892	-29.0937	-0.38214	-29.5482	-0.3716	-30.4572	-0.31262	-29.0937	-0.27456	-29.5482	-0.23758	-29.5482	-0.20602	-29.0937	-0.17422
-29.5482	-0.60017	-30.0027	-0.60003	-30.0027	-0.55909	-29.5482	-0.51484	-30.0027	-0.51924	-29.5482	-0.50321	-30.0027	-0.49903	-30.0027	-0.47411	-29.5482	-0.44177	-29.5482	-0.38237	-30.0027	-0.37142	-30.9118	-0.31271	-29.5482	-0.2734	-30.0027	-0.23676	-30.0027	-0.20614	-29.5482	-0.1733
-30.0027	-0.61696	-30.4572	-0.60571	-30.4572	-0.5687	-30.0027	-0.52314	-30.4572	-0.5151	-30.0027	-0.50296	-30.4572	-0.49927	-30.4572	-0.47377	-30.0027	-0.44829	-30.0027	-0.3845	-30.4572	-0.37363	-31.3663	-0.31259	-30.0027	-0.27339	-30.4572	-0.23593	-30.4572	-0.20668	-30.0027	-0.17196
-30.4572	-0.63493	-30.9118	-0.60549	-30.9118	-0.56886	-30.4572	-0.53181	-30.9118	-0.519	-30.4572	-0.4992	-30.9118	-0.50311	-30.9118	-0.47413	-30.4572	-0.44808	-30.4572	-0.38468	-30.9118	-0.37566	-31.8216	-0.31427	-30.4572	-0.2743	-30.9118	-0.23672	-30.9118	-0.20734	-30.4572	-0.17196
-30.9118	-0.62318	-31.3663	-0.60568	-31.3663	-0.57364	-30.9118	-0.53196	-31.3663	-0.5151	-30.9118	-0.50686	-31.3663	-0.51092	-31.3663	-0.474	-30.9118	-0.44766	-30.9118	-0.38263	-31.3663	-0.37788	-32.2761	-0.31439	-30.9118	-0.2744	-31.3663	-0.23754	-31.3663	-0.2081	-30.9118	-0.17284
-31.3663	-0.61718	-31.8216	-0.59991	-31.8216	-0.57905	-31.3663	-0.53622	-31.8216	-0.52778	-31.3663	-0.515	-31.8216	-0.51112	-31.8216	-0.48071	-31.3663	-0.44503	-31.3663	-0.38232	-31.8216	-0.3802	-32.7306	-0.31414	-31.3663	-0.27452	-31.8216	-0.23844	-31.8216	-0.20865	-31.3663	-0.17293
-31.8216	-0.61132	-32.2761	-0.61132	-32.2761	-0.56882	-31.8216	-0.54053	-32.2761	-0.5273	-31.8216	-0.51918	-32.2761	-0.50699	-32.2761	-0.47751	-31.8216	-0.44794	-31.8216	-0.38468	-32.2761	-0.38014	-33.1852	-0.31413	-31.8216	-0.27445	-32.2761	-0.23836	-32.2761	-0.20865	-31.8216	-0.17333
-32.2761	-0.61691	-32.7306	-0.60008	-32.7306	-0.57889	-32.2761	-0.54502	-32.7306	-0.53612	-32.2761	-0.51502	-32.7306	-0.51505	-32.7306	-0.481	-32.2761	-0.45096	-32.2761	-0.38462	-32.7306	-0.38237	-33.6397	-0.31566	-32.2761	-0.27565	-32.7306	-0.2401	-32.7306	-0.2108	-32.2761	-0.1737
-32.7306	-0.61698	-33.1852	-0.61132	-33.1852	-0.58428	-32.7306	-0.54954	-33.1852	-0.54531	-32.7306	-0.52755	-33.1852	-0.51492	-33.1852	-0.48457	-32.7306	-0.45394	-32.7306	-0.38448	-33.1852	-0.38209	-34.0942	-0.31572	-32.7306	-0.27572	-33.1852	-0.24287	-33.1852	-0.21078	-32.7306	-0.17365
-33.1852	-0.61717	-33.6397	-0.61701	-33.6397	-0.58908	-33.1852	-0.55439	-33.6397	-0.54046	-33.1852	-0.52758	-33.6397	-0.51497	-33.6397	-0.48815	-33.1852	-0.45418	-33.1852	-0.38484	-33.6397	-0.38213	-34.5487	-0.31564	-33.1852	-0.277	-33.6397	-0.24203	-33.6397	-0.21071	-33.1852	-0.17332
-33.6397	-0.62277	-34.0942	-0.62306	-34.0942	-0.58952	-33.6397	-0.55905	-34.0942	-0.54505	-33.6397	-0.52336	-34.0942	-0.52318	-34.0942	-0.48454	-33.6397	-0.46076	-33.6397	-0.38218	-34.0942	-0.38019	-35.0032	-0.31427	-33.6397	-0.27811	-34.0942	-0.24103	-34.0942	-0.21073	-33.6397	-0.17379
-34.0942	-0.64755	-34.5487	-0.62892	-34.5487	-0.584	-34.0942	-0.55919	-34.5487	-0.55411	-34.0942	-0.51918	-34.5487	-0.52333	-34.5487	-0.4811	-34.0942	-0.46079	-34.0942	-0.38462	-34.5487	-0.38001	-35.4577	-0.31437	-34.0942	-0.27927	-34.5487	-0.24112	-34.5487	-0.21071	-34.0942	-0.17367
-34.5487	-0.66074	-35.0032	-0.64126	-35.0032	-0.60015	-34.5487	-0.55432	-35.0032	-0.54954	-34.5487	-0.53158	-35.0032	-0.51525	-35.0032	-0.49157	-34.5487	-0.46049	-34.5487	-0.38221	-35.0032	-0.38231	-35.9122	-0.31424	-34.5487	-0.27785	-35.0032	-0.24288	-35.0032	-0.21139	-34.5487	-0.17365
-35.0032	-0.67458	-35.4577	-0.64756	-35.4577	-0.60582	-35.0032	-0.56409	-35.4577	-0.55447	-35.0032	-0.53618	-35.4577	-0.51515	-35.4577	-0.49529	-35.0032	-0.46068	-35.0032	-0.38481	-35.4577	-0.38689	-36.3667	-0.31577	-35.0032	-0.27803	-35.4577	-0.24382	-35.4577	-0.21079	-35.0032	-0.17233
-35.4577	-0.68143	-35.9122	-0.64781	-35.9122	-0.59996	-35.4577	-0.57381	-35.9122	-0.55883	-35.4577	-0.53604	-35.9122	-0.51503	-35.9122	-0.49592	-35.4577	-0.46383	-35.4577	-0.38477	-35.9122	-0.38694	-36.8221	-0.319	-35.4577	-0.27801	-35.9122	-0.24458	-35.9122	-0.21074	-35.4577	-0.17058
-35.9122	-0.6887	-36.3667	-0.65401	-36.3667	-0.59992	-35.9122	-0.56861	-36.3667	-0.55912	-35.9122	-0.52726	-36.3667	-0.51924	-36.3667	-0.49191	-35.9122	-0.46674	-35.9122	-0.38222	-36.3667	-0.38462	-36.8221	-0.31579	-35.9122	-0.27945	-36.3667	-0.24478	-36.3667	-0.20998	-35.9122	-0.17009
-36.3667	-0.70332	-36.8221	-0.65416	-36.8221	-0.61132	-36.3667	-0.57384	-36.8221	-0.55911	-36.3667	-0.53183	-36.8221	-0.52322	-36.8221	-0.48805	-36.3667	-0.46721	-36.3667	-0.38015	-36.8221	-0.38458	-36.3667	-0.30402	-36.3667	-0.2792	-36.8221	-0.24368	-36.8221	-0.20993	-36.3667	-0.17017
-36.8221	-0.69587	-36.8221	-0.63527	-36.8221	-0.6003	-36.8221	-0.58426	-36.8221	-0.50334	-36.8221	-0.54064	-36.8221	-0.42471	-36.8221	-0.40387	-36.8221	-0.46695	-36.8221	-0.3804	-36.8221	-0.31131	-35.9122	-0.29582	-36.8221	-0.27805	-36.8221	-0.20668	-36.8221	-0.18771	-36.8221	-0.16972
-36.8221	-0.64777	-36.3667	-0.62298	-36.3667	-0.57877	-36.8221	-0.55928	-36.3667	-0.48444	-36.8221	-0.45724	-36.3667	-0.41673	-36.3667	-0.39152	-36.8221	-0.36137	-36.8221	-0.35548	-36.3667	-0.30132	-35.4577	-0.2918	-36.8221	-0.23675	-36.3667	-0.19166	-36.3667	-0.17278	-36.8221	-0.16501
-36.3667	-0.64748	-35.9122	-0.61135	-35.9122	-0.57378	-36.3667	-0.5318	-35.9122	-0.47743	-36.3667	-0.4508	-35.9122	-0.40886	-35.9122	-0.38696	-36.3667	-0.34779	-36.3667	-0.34066	-35.9122	-0.29453	-35.0032	-0.28659	-36.3667	-0.22219	-35.9122	-0.18143	-35.9122	-0.16091	-36.3667	-0.15123
-35.9122	-0.62884	-35.4577	-0.61699	-35.4577	-0.56886	-35.9122	-0.52737	-35.4577	-0.47757	-35.9122	-0.44499	-35.4577	-0.4012	-35.4577	-0.38033	-35.9122	-0.3425	-35.9122	-0.33338	-35.4577	-0.28804	-34.5487	-0.28179	-35.9122	-0.20879	-35.4577	-0.17327	-35.4577	-0.15373	-35.9122	-0.14052
-35.4577	-0.62908	-35.0032	-0.61142	-35.0032	-0.55418	-35.4577	-0.52321	-35.0032	-0.46726	-35.4577	-0.43615	-35.0032	-0.40103	-35.0032	-0.37813	-35.4577	-0.339	-35.4577	-0.33012	-35.0032	-0.28428	-34.0942	-0.27819	-35.4577	-0.20291	-35.0032	-0.16881	-35.0032	-0.14744	-35.4577	-0.13333
-35.0032	-0.64126	-34.5487	-0.60571	-34.5487	-0.55437	-35.0032	-0.51513	-34.5487	-0.46408	-35.0032	-0.43035	-34.5487	-0.3964	-34.5487	-0.37168	-35.0032	-0.33531	-35.0032	-0.32535	-34.5487	-0.28058	-33.6397	-0.27227	-35.0032	-0.19676	-34.5487	-0.16168	-34.5487	-0.14081	-35.0032	-0.12784
-34.5487	-0.64129	-34.0942	-0.59998	-34.0942	-0.54975	-34.5487	-0.51103	-34.0942	-0.46383	-34.5487	-0.42741	-34.0942	-0.39176	-34.0942	-0.36734	-34.5487	-0.33013	-34.5487	-0.32052	-34.0942	-0.27463	-33.1852	-0.26567	-34.5487	-0.19105	-34.0942	-0.15594	-34.0942	-0.1347	-34.5487	-0.12117
-34.0942	-0.64112	-33.6397	-0.57904	-33.6397	-0.54508	-34.0942	-0.50686	-33.6397	-0.45406	-34.0942	-0.42194	-33.6397	-0.38691	-33.6397	-0.36114	-34.0942	-0.32544	-34.0942	-0.31572	-33.6397	-0.26907	-32.7306	-0.26045	-34.0942	-0.18456	-33.6397	-0.14981	-33.6397	-0.12828	-34.0942	-0.11501
-33.6397	-0.61699	-33.1852	-0.564	-33.1852	-0.54066	-33.6397	-0.49926	-33.1852	-0.45109	-33.6397	-0.41918	-33.1852	-0.37801	-33.1852	-0.35537	-33.6397	-0.32387	-33.6397	-0.31294	-33.1852	-0.26357	-32.2761	-0.25525	-33.6397	-0.17853	-33.1852	-0.14451	-33.1852	-0.12205	-33.6397	-0.10926
-33.1852	-0.57886	-32.7306	-0.54981	-32.7306	-0.52738	-33.1852	-0.49558	-32.7306	-0.4448	-33.1852	-0.40859	-32.7306	-0.37155	-32.7306	-0.35158	-33.1852	-0.31742	-33.1852	-0.30687	-32.7306	-0.26041	-31.8216	-0.24948	-33.1852	-0.17198	-32.7306	-0.13871	-32.7306	-0.11641	-33.1852	-0.10437
-32.7306	-0.56393	-32.2761	-0.53172	-32.2761	-0.51528	-32.7306	-0.48456	-32.2761	-0.43611	-32.7306	-0.40376	-32.2761	-0.36733	-32.2761	-0.34593	-32.7306	-0.31152	-32.7306	-0.2999	-32.2761	-0.25633	-31.3663	-0.24382	-32.7306	-0.16621	-32.2761	-0.13303	-32.2761	-0.11091	-32.7306	-0.09987
-32.2761	-0.55438	-31.8216	-0.51932	-31.8216	-0.50299	-32.2761	-0.47389	-31.8216	-0.43042	-32.2761	-0.39875	-31.8216	-0.36132	-31.8216	-0.34244	-32.2761	-0.30567	-32.2761	-0.29328	-31.8216	-0.25044	-30.9118	-0.23843	-32.2761	-0.16014	-31.8216	-0.12755	-31.8216	-0.10638	-32.2761	-0.09633
-31.8216	-0.54063	-31.3663	-0.5032	-31.3663	-0.4919	-31.8216	-0.4707	-31.3663	-0.41935	-31.8216	-0.39156	-31.3663	-0.35554	-31.3663	-0.33533	-31.8216	-0.30271	-31.8216	-0.28923	-31.3663	-0.24667	-30.4572	-0.23257	-31.8216	-0.15523	-31.3663	-0.12142	-31.3663	-0.1008	-31.8216	-0.09388
-31.3663	-0.50705	-30.9118	-0.49941	-30.9118	-0.48451	-31.3663	-0.4606	-30.9118	-0.41387	-31.3663	-0.38477	-30.9118	-0.34981	-30.9118	-0.32868	-31.3663	-0.29601	-31.3663	-0.28288	-30.9118	-0.24218	-30.0027	-0.22687	-31.3663	-0.14845	-30.9118	-0.11586	-30.9118	-0.09635	-31.3663	-0.09267
-30.9118	-0.50323	-30.4572	-0.48818	-30.4572	-0.47388	-30.9118	-0.45426	-30.4572	-0.41142	-30.9118	-0.38015	-30.4572	-0.34599	-30.4572	-0.32225	-30.9118	-0.29191	-30.9118	-0.27954	-30.4572	-0.23505	-29.5482	-0.22082	-30.9118	-0.142	-30.4572	-0.11036	-30.4572	-0.09282	-30.9118	-0.09425
-30.4572	-0.50334	-30.0027	-0.47744	-30.0027	-0.46402	-30.4572	-0.44508	-30.0027	-0.40378	-30.4572	-0.37792	-30.0027	-0.34056	-30.0027	-0.31736	-30.4572	-0.28799	-30.4572	-0.27356	-30.0027	-0.23018	-29.0937	-0.21496	-30.4572	-0.13583	-30.0027	-0.105	-30.0027	-0.09033	-30.4572	-0.09972
-30.0027	-0.49188	-29.5482	-0.4706	-29.5482	-0.4542	-30.0027	-0.43901	-29.5482	-0.39407	-30.0027	-0.36945	-29.5482	-0.3355	-29.5482	-0.31288	-30.0027	-0.2831	-30.0027	-0.26796	-29.5482	-0.22458	-28.6392	-0.21011	-30.0027	-0.12938	-29.5482	-0.10034	-29.5482	-0.0897	-30.0027	-0.11419
-29.5482	-0.47751	-29.0937	-0.46407	-29.0937	-0.44784	-29.5482	-0.43044	-29.0937	-0.38704	-29.5482	-0.36331	-29.0937	-0.32862	-29.0937	-0.30854	-29.5482	-0.27818	-29.5482	-0.25947	-29.0937	-0.21999	-28.1847	-0.20489	-29.5482	-0.1235	-29.0937	-0.09607	-29.0937	-0.09241	-29.5482	-0.14535
-29.0937	-0.47749	-28.6392	-0.45428	-28.6392	-0.44191	-29.0937	-0.42466	-28.6392	-0.38239	-29.0937	-0.35549	-28.6392	-0.32372	-28.6392	-0.30274	-29.0937	-0.27134	-29.0937	-0.25535	-28.6392	-0.21501	-27.7302	-0.19926	-29.0937	-0.11729	-28.6392	-0.09307	-28.6392	-0.10138	-29.0937	-0.21761
-28.6392	-0.47744	-28.1847	-0.44481	-28.1847	-0.43032	-28.6392	-0.41931	-28.1847	-0.37596	-28.6392	-0.34965	-28.1847	-0.316	-28.1847	-0.29596	-28.6392	-0.26578	-28.6392	-0.24947	-28.1847	-0.21017	-27.2757	-0.19168	-28.6392	-0.11127	-28.1847	-0.09188	-28.1847	-0.12394	-28.6392	-0.40807
-28.1847	-0.46397	-27.7302	-0.43606	-27.7302	-0.41928	-28.1847	-0.40883	-27.7302	-0.36959	-28.1847	-0.34238	-27.7302	-0.31	-27.7302	-0.28919	-28.1847	-0.26153	-28.1847	-0.24394	-27.7302	-0.20417	-26.8203	-0.18614	-28.1847	-0.10504	-27.7302	-0.09451	-27.7302	-0.18159	-26.3658	0.42708
-27.7302	-0.45741	-27.2757	-0.42481	-27.2757	-0.41136	-27.7302	-0.39874	-27.2757	-0.35931	-27.7302	-0.33538	-27.2757	-0.30273	-27.2757	-0.28548	-27.7302	-0.25743	-27.7302	-0.23769	-27.2757	-0.19803	-26.3658	-0.18005	-27.7302	-0.09914	-27.2757	-0.10586	-27.2757	-0.37972	-25.9113	0.21649
-27.2757	-0.44508	-26.8203	-0.40881	-26.8203	-0.39886	-27.2757	-0.38697	-26.8203	-0.35177	-27.2757	-0.32855	-26.8203	-0.29586	-26.8203	-0.27953	-27.2757	-0.25049	-27.2757	-0.23178	-26.8203	-0.19281	-25.9113	-0.17425	-27.2757	-0.0932	-26.8203	-0.14423	-24.0933	0.3915	-25.4568	0.1417
-26.8203	-0.4304	-26.3658	-0.40134	-26.3658	-0.39155	-26.8203	-0.3803	-26.3658	-0.34602	-26.8203	-0.32384	-26.3658	-0.2907	-26.3658	-0.27368	-26.8203	-0.24481	-26.8203	-0.22617	-26.3658	-0.18727	-25.4568	-0.16885	-26.8203	-0.08768	-26.3658	-0.34562	-23.6388	0.17464	-25.0023	0.11095
-26.3658	-0.41916	-25.9113	-0.39178	-25.9113	-0.3825	-26.3658	-0.37587	-25.9113	-0.33885	-26.3658	-0.31451	-25.9113	-0.28547	-25.9113	-0.26686	-26.3658	-0.23956	-26.3658	-0.22006	-25.9113	-0.18208	-25.0023	-0.16256	-26.3658	-0.08239	-25.4568	0.17685	-23.1842	0.11626	-24.5478	0.09767
-25.9113	-0.40634	-25.4568	-0.38248	-25.4568	-0.37371	-25.9113	-0.3674	-25.4568	-0.33204	-25.9113	-0.30699	-25.4568	-0.27945	-25.4568	-0.25948	-25.9113	-0.23356	-25.9113	-0.21433	-25.4568	-0.17661	-24.5478	-0.15632	-25.9113	-0.07742	-25.0023	0.14462	-22.7297	0.09443	-24.0933	0.09203
-25.4568	-0.39168	-25.0023	-0.37177	-25.0023	-0.36333	-25.4568	-0.35739	-25.0023	-0.32219	-25.4568	-0.30136	-25.0023	-0.27249	-25.0023	-0.25448	-25.4568	-0.22943	-25.4568	-0.20887	-25.0023	-0.17017	-24.0933	-0.1499	-25.4568	-0.07307	-24.5478	0.16712	-22.2752	0.08571	-23.6388	0.09038
-25.0023	-0.38259	-24.5478	-0.36545	-24.5478	-0.35538	-25.0023	-0.34788	-24.5478	-0.31437	-25.0023	-0.29448	-24.5478	-0.26582	-24.5478	-0.24861	-25.0023	-0.22322	-25.0023	-0.20298	-24.5478	-0.16467	-23.6388	-0.14425	-25.0023	-0.06993	-24.0933	0.26283	-21.8199	0.08309	-23.1842	0.09101
-24.5478	-0.37373	-24.0933	-0.3555	-24.0933	-0.34787	-24.5478	-0.34416	-24.0933	-0.30693	-24.5478	-0.28685	-24.0933	-0.26048	-24.0933	-0.24394	-24.5478	-0.21794	-24.5478	-0.19573	-24.0933	-0.15826	-23.1842	-0.13809	-24.5478	-0.06912	-22.7297	-0.23589	-21.3654	0.08332	-22.7297	0.09281
-24.0933	-0.36531	-23.6388	-0.34982	-23.6388	-0.34071	-24.0933	-0.33536	-23.6388	-0.30001	-24.0933	-0.28076	-23.6388	-0.25444	-23.6388	-0.23774	-24.0933	-0.21296	-24.0933	-0.18952	-23.6388	-0.15303	-22.7297	-0.132	-24.0933	-0.07325	-22.2752	-0.1531	-20.9108	0.08519	-22.2752	0.09524
-23.6388	-0.35555	-23.1842	-0.33889	-23.1842	-0.33031	-23.6388	-0.32535	-23.1842	-0.2933	-23.6388	-0.27367	-23.1842	-0.24775	-23.1842	-0.23108	-23.6388	-0.20622	-23.6388	-0.18411	-23.1842	-0.1469	-22.2752	-0.1259	-23.6388	-0.08973	-21.8199	-0.126	-20.4563	0.08793	-21.8199	0.09808
-23.1842	-0.34612	-22.7297	-0.3269	-22.7297	-0.32057	-23.1842	-0.31751	-22.7297	-0.28437	-23.1842	-0.26686	-22.7297	-0.24217	-22.7297	-0.22474	-23.1842	-0.20053	-23.1842	-0.17716	-22.7297	-0.14079	-21.8199	-0.11946	-23.1842	-0.15438	-21.3654	-0.13038	-20.0018	0.09113	-21.3654	0.10101
-22.7297	-0.33884	-22.2752	-0.31587	-22.2752	-0.30837	-22.7297	-0.30692	-22.2752	-0.27595	-22.7297	-0.26156	-22.2752	-0.23522	-22.2752	-0.21941	-22.7297	-0.19458	-22.7297	-0.17116	-22.2752	-0.13448	-21.3654	-0.11321	-20.9108	-0.35175	-20.9108	-0.19897	-19.5473	0.09467	-20.9108	0.10406
-22.2752	-0.33365	-21.8199	-0.30559	-21.8199	-0.29869	-22.2752	-0.29866	-21.8199	-0.26804	-22.2752	-0.2545	-21.8199	-0.22858	-21.8199	-0.21232	-22.2752	-0.18893	-22.2752	-0.16502	-21.8199	-0.12842	-20.9108	-0.10726	-20.4563	-0.31074	-20.0018	0.243	-19.0928	0.09842	-20.4563	0.1073
-21.8199	-0.32703	-21.3654	-0.29463	-21.3654	-0.28805	-21.8199	-0.28936	-21.3654	-0.26259	-21.8199	-0.24765	-21.3654	-0.22388	-21.3654	-0.20623	-21.8199	-0.1826	-21.8199	-0.15904	-21.3654	-0.12262	-20.4563	-0.1013	-19.5473	0.21115	-19.5473	0.13391	-18.6383	0.10242	-20.0018	0.10981
-21.3654	-0.31757	-20.9108	-0.28438	-20.9108	-0.28064	-21.3654	-0.2819	-20.9108	-0.25643	-21.3654	-0.24037	-20.9108	-0.21864	-20.9108	-0.19994	-21.3654	-0.1763	-21.3654	-0.15234	-20.9108	-0.11629	-20.0018	-0.09527	-19.0928	0.10831	-19.0928	0.10782	-18.1838	0.10604	-19.5473	0.11227
-20.9108	-0.30851	-20.4563	-0.27249	-20.4563	-0.27019	-20.9108	-0.27244	-20.4563	-0.24956	-20.9108	-0.23516	-20.4563	-0.21227	-20.4563	-0.19405	-20.9108	-0.17072	-20.9108	-0.14621	-20.4563	-0.11039	-19.5473	-0.08927	-18.6383	0.08439	-18.6383	0.10018	-17.7293	0.10997	-19.0928	0.11485
-20.4563	-0.29599	-20.0018	-0.25954	-20.0018	-0.26369	-20.4563	-0.26461	-20.0018	-0.24311	-20.4563	-0.23023	-20.0018	-0.20558	-20.0018	-0.18787	-20.4563	-0.16467	-20.4563	-0.13968	-20.0018	-0.10442	-19.0928	-0.08357	-18.1838	0.07846	-18.1838	0.09901	-17.2748	0.11325	-18.6383	0.11753
-20.0018	-0.27833	-19.5473	-0.24779	-19.5473	-0.25547	-20.0018	-0.25747	-19.5473	-0.23686	-20.0018	-0.22392	-19.5473	-0.19872	-19.5473	-0.18161	-20.0018	-0.15865	-20.0018	-0.1334	-19.5473	-0.09842	-18.6383	-0.0777	-17.7293	0.07863	-17.7293	0.10099	-16.8194	0.11689	-18.1838	0.1197
-19.5473	-0.26045	-19.0928	-0.23862	-19.0928	-0.2468	-19.5473	-0.25055	-19.0928	-0.23103	-19.5473	-0.21647	-19.0928	-0.19176	-19.0928	-0.17625	-19.5473	-0.15239	-19.5473	-0.12712	-19.0928	-0.09241	-18.1838	-0.07235	-17.2748	0.08168	-17.2748	0.10434	-16.3649	0.11989	-17.7293	0.12193
-19.0928	-0.24675	-18.6383	-0.23277	-18.6383	-0.23955	-19.0928	-0.24387	-18.6383	-0.22477	-19.0928	-0.21021	-18.6383	-0.1852	-18.6383	-0.16897	-19.0928	-0.1453	-19.0928	-0.12055	-18.6383	-0.08653	-17.7293	-0.06721	-16.8194	0.08618	-16.8194	0.10871	-15.9104	0.12302	-17.2748	0.12395
-18.6383	-0.2352	-18.1838	-0.22549	-18.1838	-0.23272	-18.6383	-0.23694	-18.1838	-0.21794	-18.6383	-0.20306	-18.1838	-0.17957	-18.1838	-0.1619	-18.6383	-0.13909	-18.6383	-0.11404	-18.1838	-0.08098	-17.2748	-0.06275	-16.3649	0.0915	-16.3649	0.11401	-15.4559	0.12542	-16.8194	0.12636
-18.1838	-0.22778	-17.7293	-0.21944	-17.7293	-0.22698	-18.1838	-0.23111	-17.7293	-0.2116	-18.1838	-0.19746	-17.7293	-0.17339	-17.7293	-0.15567	-18.1838	-0.13287	-18.1838	-0.10764	-17.7293	-0.07563	-16.8194	-0.05918	-15.9104	0.09751	-15.9104	0.11925	-15.0014	0.12788	-16.3649	0.12893
-17.7293	-0.22313	-17.2748	-0.2137	-17.2748	-0.22012	-17.7293	-0.22471	-17.2748	-0.20564	-17.7293	-0.1923	-17.2748	-0.16717	-17.2748	-0.1496	-17.7293	-0.12615	-17.7293	-0.1013	-17.2748	-0.07096	-16.3649	-0.0572	-15.4559	0.10388	-15.4559	0.12467	-14.5469	0.13043	-15.9104	0.13095
-17.2748	-0.22164	-16.8194	-0.20887	-16.8194	-0.2137	-17.2748	-0.21872	-16.8194	-0.19933	-17.2748	-0.18625	-16.8194	-0.16101	-16.8194	-0.1437	-17.2748	-0.12015	-17.2748	-0.09497	-16.8194	-0.06722	-15.9104	-0.05848	-15.0014	0.11038	-15.0014	0.12989	-14.0923	0.13257	-15.4559	0.13226
-16.8194	-0.21726	-16.3649	-0.2037	-16.3649	-0.20818	-16.8194	-0.21161	-16.3649	-0.19399	-16.8194	-0.1786	-16.3649	-0.15382	-16.3649	-0.13677	-16.8194	-0.11368	-16.8194	-0.08881	-16.3649	-0.06546	-15.4559	-0.0672	-14.5469	0.11687	-14.5469	0.13502	-13.6378	0.13445	-15.0014	0.13363
-16.3649	-0.21097	-15.9104	-0.19691	-15.9104	-0.2037	-16.3649	-0.20561	-15.9104	-0.18679	-16.3649	-0.17161	-15.9104	-0.14755	-15.9104	-0.12976	-16.3649	-0.10717	-16.3649	-0.0825	-15.9104	-0.06818	-15.0014	-0.09741	-14.0923	0.12354	-14.0923	0.13989	-13.1833	0.13695	-14.5469	0.13387
-15.9104	-0.20434	-15.4559	-0.19171	-15.4559	-0.19819	-15.9104	-0.19932	-15.4559	-0.18063	-15.9104	-0.16551	-15.4559	-0.14059	-15.4559	-0.12314	-15.9104	-0.10041	-15.9104	-0.07653	-15.4559	-0.08407	-14.5469	-0.21075	-13.6378	0.1302	-13.6378	0.14551	-12.7288	0.13937	-14.0923	0.1339
-15.4559	-0.20058	-15.0014	-0.18523	-15.0014	-0.19118	-15.4559	-0.19342	-15.0014	-0.17439	-15.4559	-0.15981	-15.0014	-0.13427	-15.0014	-0.11633	-15.4559	-0.09391	-15.4559	-0.07074	-15.0014	-0.16543	-12.7288	0.22158	-13.1833	0.13637	-13.1833	0.15022	-12.2743	0.14143	-13.6378	0.13362
-15.0014	-0.19408	-14.5469	-0.17915	-14.5469	-0.18474	-15.0014	-0.18732	-14.5469	-0.1685	-15.0014	-0.15383	-14.5469	-0.12769	-14.5469	-0.11004	-15.0014	-0.08737	-15.0014	-0.06496	-14.0923	0.17447	-12.2743	0.10412	-12.7288	0.14266	-12.7288	0.15451	-11.819	0.14293	-13.1833	0.13362
-14.5469	-0.18576	-14.0923	-0.17294	-14.0923	-0.17866	-14.5469	-0.18053	-14.0923	-0.16223	-14.5469	-0.14723	-14.0923	-0.12104	-14.0923	-0.10326	-14.5469	-0.08118	-14.5469	-0.05968	-13.6378	0.16895	-11.819	0.07477	-12.2743	0.14961	-12.2743	0.15934	-11.3644	0.14491	-12.7288	0.13309
-14.0923	-0.18059	-13.6378	-0.16593	-13.6378	-0.17203	-14.0923	-0.17342	-13.6378	-0.15566	-14.0923	-0.13968	-13.6378	-0.11388	-13.6378	-0.0964	-14.0923	-0.07513	-14.0923	-0.05472	-13.1833	0.28688	-11.3644	0.06668	-11.819	0.15516	-11.819	0.16333	-10.9099	0.1468	-12.2743	0.13205
-13.6378	-0.17389	-13.1833	-0.15945	-13.1833	-0.16639	-13.6378	-0.16765	-13.1833	-0.14856	-13.6378	-0.13287	-13.1833	-0.10702	-13.1833	-0.08981	-13.6378	-0.06924	-13.6378	-0.05054	-12.2743	-0.3352	-10.9099	0.06628	-11.3644	0.16097	-11.3644	0.16715	-10.4554	0.14814	-11.819	0.13172
-13.1833	-0.16591	-12.7288	-0.15307	-12.7288	-0.15984	-13.1833	-0.16223	-12.7288	-0.14175	-13.1833	-0.12644	-12.7288	-0.09993	-12.7288	-0.08303	-13.1833	-0.06387	-13.1833	-0.04772	-11.819	-0.1718	-10.4554	0.06906	-10.9099	0.16673	-10.9099	0.17106	-10.0009	0.15023	-11.3644	0.13278
-12.7288	-0.15869	-12.2743	-0.14623	-12.2743	-0.15311	-12.7288	-0.15568	-12.2743	-0.13535	-12.7288	-0.11972	-12.2743	-0.09296	-12.2743	-0.07661	-12.7288	-0.05983	-12.7288	-0.04757	-11.3644	-0.1356	-10.0009	0.0735	-10.4554	0.17241	-10.4554	0.17475	-9.5464	0.15191	-10.9099	0.13364
-12.2743	-0.15172	-11.819	-0.13968	-11.819	-0.14656	-12.2743	-0.14893	-11.819	-0.12865	-12.2743	-0.11327	-11.819	-0.08609	-11.819	-0.07011	-12.2743	-0.05845	-12.2743	-0.05411	-10.9099	-0.16952	-9.5464	0.0788	-10.0009	0.17813	-10.0009	0.17805	-9.09189	0.15266	-10.4554	0.135
-11.819	-0.14428	-11.3644	-0.13291	-11.3644	-0.14025	-11.819	-0.1421	-11.3644	-0.12191	-11.819	-0.10576	-11.3644	-0.07903	-11.3644	-0.06375	-11.819	-0.06509	-11.819	-0.08207	-10.0009	0.16715	-9.09189	0.08485	-9.5464	0.18304	-9.5464	0.18153	-8.63738	0.15446	-10.0009	0.13582
-11.3644	-0.13818	-10.9099	-0.12519	-10.9099	-0.1334	-11.3644	-0.13533	-10.9099	-0.11488	-11.3644	-0.09857	-10.9099	-0.07207	-10.9099	-0.05779	-11.3644	-0.1073	-11.3644	-0.20798	-9.5464	0.09466	-8.63738	0.09115	-9.09189	0.18776	-9.09189	0.18517	-8.18287	0.15555	-9.5464	0.13667
-10.9099	-0.13071	-10.4554	-0.11801	-10.4554	-0.12618	-10.9099	-0.12866	-10.4554	-0.1075	-10.9099	-0.09137	-10.4554	-0.06542	-10.4554	-0.05249	-10.4554	0.13209	-10.0009	0.19496	-9.09189	0.07977	-8.18287	0.098	-8.63738	0.1928	-8.63738	0.18831	-7.72836	0.15666	-9.09189	0.13576
-10.4554	-0.12329	-10.0009	-0.11118	-10.0009	-0.11883	-10.4554	-0.12215	-10.0009	-0.10008	-10.4554	-0.08435	-10.0009	-0.05904	-10.0009	-0.04868	-10.0009	0.11078	-9.5464	0.08844	-8.63738	0.07753	-7.72836	0.10489	-8.18287	0.19864	-8.18287	0.1905	-7.27301	0.15664	-8.63738	0.13495
-10.0009	-0.11587	-9.5464	-0.10405	-9.5464	-0.1121	-10.0009	-0.11471	-9.5464	-0.0932	-10.0009	-0.07724	-9.5464	-0.05307	-9.5464	-0.04856	-9.5464	0.1474	-9.09189	0.06308	-8.18287	0.07988	-7.27301	0.11187	-7.72836	0.20298	-7.72836	0.19278	-6.81884	0.15706	-8.18287	0.13504
-9.5464	-0.1087	-9.09189	-0.09699	-9.09189	-0.10556	-9.5464	-0.10734	-9.09189	-0.08679	-9.5464	-0.06994	-9.09189	-0.04781	-9.09189	-0.06246	-9.09189	0.27661	-8.63738	0.05701	-7.72836	0.08434	-6.81884	0.11969	-7.27301	0.2081	-7.27301	0.19453	-6.36424	0.15629	-7.72836	0.135
-9.09189	-0.10179	-8.63738	-0.09012	-8.63738	-0.09885	-9.09189	-0.10068	-8.63738	-0.07999	-9.09189	-0.06305	-8.63738	-0.04468	-8.63738	-0.16506	-7.72836	-0.21952	-8.18287	0.05766	-7.27301	0.09001	-6.36424	0.12592	-6.81884	0.21356	-6.81884	0.19751	-5.90965	0.15667	-7.27301	0.13556
-8.63738	-0.09429	-8.18287	-0.08442	-8.18287	-0.0919	-8.63738	-0.09431	-8.18287	-0.07242	-8.63738	-0.05637	-8.18287	-0.04879	-8.18287	0.31818	-7.27301	-0.1505	-7.72836	0.06119	-6.81884	0.09738	-5.90965	0.13339	-6.36424	0.21642	-6.36424	0.19926	-5.45505	0.15662	-6.81884	0.13589
-8.18287	-0.08814	-7.72836	-0.07806	-7.72836	-0.08509	-8.18287	-0.08736	-7.72836	-0.06488	-8.18287	-0.05019	-7.72836	-0.09161	-7.72836	0.1642	-6.81884	-0.12838	-7.27301	0.0661	-6.36424	0.10337	-5.45505	0.14055	-5.90965	0.22011	-5.90965	0.20103	-5.00046	0.15709	-6.36424	0.13446
-7.72836	-0.08248	-7.27301	-0.07102	-7.27301	-0.07807	-7.72836	-0.08018	-7.27301	-0.05766	-7.72836	-0.04443	-6.81884	0.15187	-7.27301	0.2266	-6.36424	-0.17224	-6.81884	0.07237	-5.90965	0.11097	-5.00046	0.14816	-5.45505	0.22454	-5.45505	0.20301	-4.54586	0.15784	-5.90965	0.13417
-7.27301	-0.07666	-6.81884	-0.06264	-6.81884	-0.07026	-7.27301	-0.07327	-6.81884	-0.05005	-7.27301	-0.04042	-6.36424	0.16426	-5.00046	0.1807	-5.45505	0.10713	-6.36424	0.07815	-5.45505	0.11861	-4.54586	0.15565	-5.00046	0.22934	-5.00046	0.20491	-4.09127	0.15738	-5.45505	0.1358
-6.81884	-0.06886	-6.36424	-0.05639	-6.36424	-0.06425	-6.81884	-0.06564	-6.36424	-0.04421	-6.81884	-0.04633	-5.90965	0.26427	-4.54586	0.06991	-5.00046	0.06996	-5.90965	0.08475	-5.00046	0.12664	-4.09127	0.16345	-4.54586	0.23262	-4.54586	0.20614	-3.63667	0.15669	-5.00046	0.13761
-6.36424	-0.0621	-5.90965	-0.04968	-5.90965	-0.0569	-6.36424	-0.05954	-5.90965	-0.03869	-6.36424	-0.10519	-4.09127	0.11629	-4.09127	0.05237	-4.54586	0.06376	-5.45505	0.09193	-4.54586	0.1342	-3.63667	0.17025	-4.09127	0.2351	-4.09127	0.20811	-3.18216	0.15702	-4.54586	0.13873
-5.90965	-0.05458	-5.45505	-0.04276	-5.45505	-0.04916	-5.90965	-0.05232	-5.45505	-0.03742	-5.45505	0.13466	-3.63667	0.05783	-3.63667	0.05117	-4.09127	0.06575	-5.00046	0.09966	-4.09127	0.14242	-3.18216	0.17669	-3.63667	0.23858	-3.63667	0.20876	-2.72757	0.15861	-4.09127	0.13818
-5.45505	-0.04726	-5.00046	-0.03652	-5.00046	-0.04191	-5.45505	-0.04499	-5.00046	-0.07376	-5.00046	0.14279	-3.18216	0.04517	-3.18216	0.05498	-3.63667	0.0712	-4.54586	0.10714	-3.63667	0.15028	-2.72757	0.18465	-3.18216	0.24026	-3.18216	0.20949	-2.27297	0.15981	-3.63667	0.1384
-5.00046	-0.04116	-4.54586	-0.03122	-4.54586	-0.03531	-5.00046	-0.03832	-4.54586	0.268	-4.54586	0.16216	-2.72757	0.04477	-2.72757	0.06215	-3.18216	0.07756	-4.09127	0.11509	-3.18216	0.15789	-2.27297	0.19227	-2.72757	0.24396	-2.72757	0.20951	-1.81838	0.16095	-3.18216	0.1381
-4.54586	-0.03545	-4.09127	-0.03925	-4.09127	-0.03496	-4.54586	-0.03292	-4.09127	0.09548	-4.09127	0.13861	-2.27297	0.04995	-2.27297	0.0701	-2.72757	0.08613	-3.63667	0.12314	-2.72757	0.16631	-1.81838	0.20056	-2.27297	0.24581	-2.27297	0.20881	-1.36378	0.16138	-2.72757	0.13844
-4.09127	-0.031	-3.18216	0.27478	-3.63667	-0.18487	-4.09127	-0.03663	-3.63667	0.09369	-3.63667	0.10375	-1.81838	0.05719	-1.81838	0.0782	-2.27297	0.09472	-3.18216	0.1305	-2.27297	0.17436	-1.36378	0.2069	-1.81838	0.24949	-1.81838	0.20892	-0.90919	0.16017	-2.27297	0.139
-3.63667	-0.0578	-1.81838	0.07784	-3.18216	0.1637	-3.63667	-0.1515	-3.18216	0.11059	-3.18216	0.07587	-1.36378	0.06505	-1.36378	0.08635	-1.81838	0.10364	-2.72757	0.13858	-1.81838	0.18218	-0.90919	0.21298	-1.36378	0.25247	-1.36378	0.21085	-0.45459	0.15822	-1.81838	0.13869
-2.72757	0.30974	-1.36378	0.03864	-2.72757	0.15244	-3.18216	0.2446	-2.72757	0.11594	-2.72757	0.04976	-0.90919	0.07314	-0.90919	0.09452	-1.36378	0.11218	-2.27297	0.14663	-1.36378	0.19001	-0.45459	0.22091	-0.90919	0.25533	-0.90919	0.21154	0	0.1589	-1.36378	0.13757
-1.36378	0.07031	-0.90919	0.03117	-2.27297	0.17671	-2.72757	0.11727	-2.27297	0.10621	-2.27297	0.04066	-0.45459	0.08226	-0.45459	0.10382	-0.90919	0.12065	-1.81838	0.15458	-0.90919	0.1975	0	0.22622	-0.45459	0.25841	-0.45459	0.213	0.45459	0.16089	-0.90919	0.13732
-0.90919	0.0378	-0.45459	0.0344	-0.90919	0.15274	-2.27297	0.10046	-1.81838	0.07269	-1.81838	0.04121	0	0.08766	0	0.10956	-0.45459	0.12998	-1.36378	0.16222	-0.45459	0.2057	0.45459	0.23099	0	0.26137	0	0.21434	0.90918	0.16427	-0.45459	0.13731
-0.45459	0.03108	0	0.03893	-0.45459	0.04825	-1.81838	0.11993	-1.36378	0.047	-1.36378	0.04646	0.45459	0.09516	0.45459	0.11679	0	0.13591	-0.90919	0.16984	0	0.21023	0.90918	0.24038	0.45459	0.2635	0.45459	0.21443	1.36377	0.16377	0	0.1379
0	0.03313	0.45459	0.04556	0	0.03903	-1.36378	0.07019	-0.90919	0.03937	-0.90919	0.05375	0.90918	0.1067	0.90918	0.12798	0.45459	0.14311	-0.45459	0.17864	0.45459	0.21653	1.36377	0.24679	0.90918	0.26688	0.90918	0.21864	1.81835	0.16379	0.45459	0.13969
0.45459	0.03897	0.90918	0.056	0.45459	0.03752	-0.90919	0.04228	-0.45459	0.04165	-0.45459	0.0625	1.36377	0.11416	1.36377	0.13545	0.90918	0.15427	0	0.18314	0.90918	0.22706	1.81835	0.25238	1.36377	0.26892	1.36377	0.2186	2.27294	0.16459	0.90918	0.14299
0.90918	0.04961	1.36377	0.06299	0.90918	0.0445	-0.45459	0.03551	0	0.04559	0	0.06789	1.81835	0.12199	1.81835	0.14309	1.36377	0.16226	0.45459	0.19011	1.36377	0.2327	2.27294	0.25838	1.81835	0.26916	1.81835	0.21861	2.72753	0.16416	1.36377	0.14304
1.36377	0.05676	1.81835	0.07062	1.36377	0.0515	0	0.03689	0.45459	0.05207	0.45459	0.07462	2.27294	0.13032	2.27294	0.15104	1.81835	0.16987	0.90918	0.20066	1.81835	0.23958	2.72753	0.26365	2.27294	0.27129	2.27294	0.21929	3.18212	0.16344	1.81835	0.14144
1.81835	0.06411	2.27294	0.07851	1.81835	0.0588	0.45459	0.04174	0.90918	0.06254	0.90918	0.08589	2.72753	0.13859	2.72753	0.15879	2.27294	0.17731	1.36377	0.20763	2.27294	0.2459	3.18212	0.27015	2.72753	0.27126	2.72753	0.21795	3.63671	0.16259	2.27294	0.13987
2.27294	0.07194	2.72753	0.08639	2.27294	0.06619	0.90918	0.05168	1.36377	0.0697	1.36377	0.09354	3.18212	0.14665	3.18212	0.16685	2.72753	0.18575	1.81835	0.21441	2.72753	0.25245	3.63671	0.27478	3.18212	0.2724	3.18212	0.21939	4.0913	0.16293	2.72753	0.13931
2.72753	0.07974	3.18212	0.09411	2.72753	0.07388	1.36377	0.05863	1.81835	0.07747	1.81835	0.10155	3.63671	0.15356	3.63671	0.17397	3.18212	0.19351	2.27294	0.22242	3.18212	0.25844	4.0913	0.27953	3.63671	0.27236	3.63671	0.22008	4.5459	0.16339	3.18212	0.13991
3.18212	0.08755	3.63671	0.10091	3.18212	0.08183	1.81835	0.06597	2.27294	0.0855	2.27294	0.10968	4.0913	0.16196	4.0913	0.18219	3.63671	0.2	2.72753	0.23027	3.63671	0.26487	4.5459	0.28683	4.0913	0.27471	4.0913	0.2209	5.00047	0.16342	3.63671	0.14027
3.63671	0.09479	4.0913	0.10939	3.63671	0.08912	2.27294	0.07355	2.72753	0.09355	2.72753	0.11804	4.5459	0.16986	4.5459	0.19016	4.0913	0.20833	3.18212	0.23695	4.0913	0.27139	5.00047	0.29196	4.5459	0.27711	4.5459	0.22075	5.45507	0.16217	4.0913	0.1418
4.0913	0.10315	4.5459	0.11678	4.0913	0.09778	2.72753	0.08133	3.18212	0.10155	3.18212	0.12604	5.00047	0.17779	5.00047	0.19767	4.5459	0.21663	3.63671	0.24406	4.5459	0.27823	5.45507	0.29593	5.00047	0.27825	5.00047	0.22159	5.90966	0.16179	4.5459	0.14085
4.5459	0.11084	5.00047	0.12365	4.5459	0.10585	3.18212	0.08934	3.63671	0.10866	3.63671	0.13265	5.45507	0.1853	5.45507	0.20505	5.00047	0.22324	4.0913	0.25161	5.00047	0.28442	5.90966	0.29997	5.45507	0.2771	5.45507	0.22157	6.36424	0.16184	5.00047	0.14023
5.00047	0.11807	5.45507	0.13112	5.00047	0.11352	3.63671	0.09635	4.0913	0.11763	4.0913	0.14159	5.90966	0.19298	5.90966	0.21241	5.45507	0.23124	4.5459	0.25853	5.45507	0.28804	6.36424	0.30565	5.90966	0.27707	5.90966	0.22154	6.81884	0.16174	5.45507	0.14118
5.45507	0.12482	5.90966	0.13685	5.45507	0.12111	4.0913	0.1048	4.5459	0.12554	4.5459	0.14895	6.36424	0.20006	6.36424	0.22029	5.90966	0.23878	5.00047	0.26484	5.90966	0.29335	6.81884	0.30705	6.36424	0.27699	6.36424	0.22014	7.27341	0.163	5.90966	0.14212
5.90966	0.13244	6.36424	0.14346	5.90966	0.12852	4.5459	0.11258	5.00047	0.13347	5.00047	0.15685	6.81884	0.20756	6.81884	0.22787	6.36424	0.24592	5.45507	0.27251	6.36424	0.29728	7.27341	0.31284	6.81884	0.27588	6.81884	0.22007	7.72801	0.16341	6.36424	0.14208
6.36424	0.13799	6.81884	0.14904	6.36424	0.13572	5.00047	0.12068	5.45507	0.14069	5.45507	0.16432	7.27341	0.21593	7.27341	0.23613	6.81884	0.2536	5.90966	0.27829	6.81884	0.30416	7.72801	0.3175	7.27341	0.27573	7.27341	0.22015	8.1826	0.16339	6.81884	0.14306
6.81884	0.14376	7.27341	0.15615	6.81884	0.14252	5.45507	0.12795	5.90966	0.14869	5.90966	0.17212	7.72801	0.22256	7.72801	0.24227	7.27341	0.26175	6.36424	0.28566	7.27341	0.31138	8.1826	0.32061	7.72801	0.27591	7.72801	0.22011	8.63718	0.16383	7.27341	0.14433
7.27341	0.15039	7.72801	0.16155	7.27341	0.15073	5.90966	0.13516	6.36424	0.15573	6.36424	0.1797	8.1826	0.23033	8.1826	0.24876	7.72801	0.26711	6.81884	0.2908	7.72801	0.31456	8.63718	0.32367	8.1826	0.27697	8.1826	0.21927	9.09177	0.16387	7.72801	0.14426
7.72801	0.1554	8.1826	0.16734	7.72801	0.15647	6.36424	0.14253	6.81884	0.16309	6.81884	0.18798	8.63718	0.23703	8.63718	0.25556	8.1826	0.27376	7.27341	0.29876	8.1826	0.31595	9.09177	0.32698	8.63718	0.27817	8.63718	0.21862	9.54637	0.16463	8.1826	0.14428
8.1826	0.16074	8.63718	0.17345	8.1826	0.16269	6.81884	0.15003	7.27341	0.17126	7.27341	0.19584	9.09177	0.24505	9.09177	0.26382	8.63718	0.28085	7.72801	0.30557	8.63718	0.32065	9.54637	0.32865	9.09177	0.28053	9.09177	0.21789	10.0009	0.16546	8.63718	0.14493
8.63718	0.16645	9.09177	0.18021	8.63718	0.1695	7.27341	0.15799	7.72801	0.17826	7.72801	0.20253	9.54637	0.25265	9.54637	0.27031	9.09177	0.28827	8.1826	0.31143	9.09177	0.32545	10.0009	0.33197	9.54637	0.27934	9.54637	0.21788	10.4555	0.16669	9.09177	0.1446
9.09177	0.17253	9.54637	0.18584	9.09177	0.17586	7.72801	0.16355	8.1826	0.18529	8.1826	0.21031	10.0009	0.25975	10.0009	0.27841	9.54637	0.29462	8.63718	0.31915	9.54637	0.32871	10.4555	0.33194	10.0009	0.28063	10.0009	0.21866	10.9101	0.16719	9.54637	0.14272
9.54637	0.17925	10.0009	0.19237	9.54637	0.18273	8.1826	0.17126	8.63718	0.19298	8.63718	0.21663	10.4555	0.26597	10.4555	0.28442	10.0009	0.30147	9.09177	0.32393	10.0009	0.33553	10.9101	0.33547	10.4555	0.28294	10.4555	0.21785	11.3647	0.16764	10.0009	0.14028
10.0009	0.18481	10.4555	0.1995	10.0009	0.18958	8.63718	0.17772	9.09177	0.19947	9.09177	0.22481	10.9101	0.27369	10.9101	0.29083	10.4555	0.30722	9.54637	0.32869	10.4555	0.33717	11.3647	0.33538	10.9101	0.28556	10.9101	0.21784	11.8193	0.16805	10.4555	0.13873
10.4555	0.19021	10.9101	0.2057	10.4555	0.19529	9.09177	0.18485	9.54637	0.207	9.54637	0.23197	11.3647	0.28078	11.3647	0.29742	10.9101	0.3145	10.0009	0.33547	10.9101	0.34234	11.8193	0.33711	11.3647	0.28676	11.3647	0.21787	12.2739	0.16671	10.9101	0.13643
10.9101	0.1976	11.3647	0.21307	10.9101	0.20256	9.54637	0.19188	10.0009	0.21519	10.0009	0.23877	11.8193	0.28832	11.8193	0.3043	11.3647	0.32223	10.4555	0.34065	11.3647	0.34613	12.2739	0.33899	11.8193	0.2868	11.8193	0.21721	12.7285	0.16673	11.3647	0.13426
11.3647	0.20513	11.8193	0.21959	11.3647	0.2097	10.0009	0.19825	10.4555	0.22178	10.4555	0.24682	12.2739	0.2947	12.2739	0.31016	11.8193	0.33045	10.9101	0.34431	11.8193	0.34787	12.7285	0.34053	12.2739	0.28681	12.2739	0.21716	13.1831	0.16677	11.8193	0.13279
11.8193	0.21244	12.2739	0.228	11.8193	0.21664	10.4555	0.2051	10.9101	0.22797	10.9101	0.25361	12.7285	0.30149	12.7285	0.31606	12.2739	0.33554	11.3647	0.34994	12.2739	0.35353	13.1831	0.34228	12.7285	0.2868	12.7285	0.21803	13.6377	0.16636	12.2739	0.13334
12.2739	0.21959	12.7285	0.23622	12.2739	0.22325	10.9101	0.21238	11.3647	0.23526	11.3647	0.26056	13.1831	0.3087	13.1831	0.32386	12.7285	0.34071	11.8193	0.35544	12.7285	0.35553	13.6377	0.3443	13.1831	0.288	13.1831	0.21863	14.0922	0.16669	12.7285	0.1348
12.7285	0.22712	13.1831	0.24505	12.7285	0.22959	11.3647	0.22029	11.8193	0.24228	11.8193	0.26815	13.6377	0.31602	13.6377	0.33213	13.1831	0.34807	12.2739	0.36153	13.1831	0.35931	14.0922	0.34418	13.6377	0.2868	13.6377	0.21788	14.5468	0.16759	13.1831	0.1356
13.1831	0.23542	13.6377	0.25164	13.1831	0.23709	11.8193	0.22716	12.2739	0.25072	12.2739	0.27488	14.0922	0.32384	14.0922	0.33735	13.6377	0.3536	12.7285	0.36761	13.6377	0.35937	14.5468	0.34427	14.0922	0.28815	14.0922	0.2172	15.0014	0.1685	13.6377	0.13669
13.6377	0.24407	14.0922	0.25971	13.6377	0.24409	12.2739	0.23368	12.7285	0.2565	12.7285	0.28193	14.5468	0.33047	14.5468	0.34253	14.0922	0.35958	13.1831	0.37381	14.0922	0.36148	15.0014	0.34426	14.5468	0.28796	14.5468	0.21795	15.456	0.1689	14.0922	0.13642
14.0922	0.25154	14.5468	0.2682	14.0922	0.25259	12.7285	0.2406	13.1831	0.26384	13.1831	0.28945	15.0014	0.33905	15.0014	0.34812	14.5468	0.36773	13.6377	0.37594	14.5468	0.3593	15.456	0.34599	15.0014	0.28932	15.0014	0.21864	15.9106	0.17022	14.5468	0.13585
14.5468	0.25858	15.0014	0.27607	14.5468	0.25961	13.1831	0.24877	13.6377	0.27253	13.6377	0.29737	15.456	0.34437	15.456	0.3536	15.0014	0.37167	14.0922	0.38037	15.0014	0.36124	15.9106	0.34592	15.456	0.2893	15.456	0.21868	16.3652	0.17061	15.0014	0.13562
15.0014	0.26821	15.456	0.28323	15.0014	0.26596	13.6377	0.25559	14.0922	0.27838	14.0922	0.30281	15.9106	0.34989	15.9106	0.35943	15.456	0.37386	14.5468	0.3848	15.456	0.36128	16.3652	0.34608	15.9106	0.28807	15.9106	0.21935	16.8198	0.1716	15.456	0.13595
15.456	0.27609	15.9106	0.2907	15.456	0.27379	14.0922	0.26273	14.5468	0.287	14.5468	0.30994	16.3652	0.35756	16.3652	0.36774	15.9106	0.38045	15.0014	0.38963	15.9106	0.36344	16.8198	0.34603	16.3652	0.28949	16.3652	0.21934	17.2744	0.17249	15.9106	0.13644
15.9106	0.28444	16.3652	0.30022	15.9106	0.28083	14.5468	0.2692	15.0014	0.29204	15.0014	0.31764	16.8198	0.36157	16.8198	0.3718	16.3652	0.38484	15.456	0.39417	16.3652	0.36148	17.2744	0.34596	16.8198	0.28795	16.8198	0.21864	17.729	0.17332	16.3652	0.13673
16.3652	0.29217	16.8198	0.30578	16.3652	0.28696	15.0014	0.27725	15.456	0.29879	15.456	0.32387	17.2744	0.37168	17.2744	0.37609	16.8198	0.39176	15.9106	0.39651	16.8198	0.36342	17.729	0.34416	17.2744	0.288	17.2744	0.21856	18.1836	0.17476	16.8198	0.13733
16.8198	0.30006	17.2744	0.31311	16.8198	0.29607	15.456	0.28326	15.9106	0.3057	15.9106	0.33206	17.729	0.37821	17.729	0.38049	17.2744	0.39919	16.3652	0.39901	17.2744	0.36341	18.1836	0.34414	17.729	0.28806	17.729	0.21865	18.6381	0.1757	17.2744	0.13848
17.2744	0.30862	17.729	0.31925	17.2744	0.30285	15.9106	0.29079	16.3652	0.31308	16.3652	0.33909	18.1836	0.38488	18.1836	0.38486	17.729	0.40652	16.8198	0.40148	17.729	0.36339	18.6381	0.34601	18.1836	0.28678	18.1836	0.21934	19.0927	0.17571	17.729	0.13844
17.729	0.31302	18.1836	0.32729	17.729	0.3101	16.3652	0.29881	16.8198	0.32069	16.8198	0.34613	18.6381	0.39184	18.6381	0.38938	18.1836	0.40892	17.2744	0.40641	18.1836	0.36334	19.0927	0.34605	18.6381	0.2868	18.6381	0.22017	19.5473	0.17613	18.1836	0.13846
18.1836	0.31915	18.6381	0.3354	18.1836	0.31602	16.8198	0.30577	17.2744	0.32719	17.2744	0.35368	19.0927	0.3942	19.0927	0.39664	18.6381	0.41403	17.729	0.41142	18.6381	0.3634	19.5473	0.346	19.0927	0.28661	19.0927	0.22166	20.0019	0.17708	18.6381	0.13815
18.6381	0.32875	19.0927	0.34246	18.6381	0.32384	17.2744	0.31305	17.729	0.33373	17.729	0.36146	19.5473	0.40154	19.5473	0.40403	19.0927	0.41939	18.1836	0.41413	19.0927	0.36349	20.0019	0.34425	19.5473	0.2881	19.5473	0.22312	20.4565	0.17666	19.0927	0.13755
19.0927	0.3373	19.5473	0.35179	19.0927	0.33043	17.729	0.31919	18.1836	0.34075	18.1836	0.36762	20.0019	0.40902	20.0019	0.40146	19.5473	0.42204	18.6381	0.41408	19.5473	0.36541	20.4565	0.34235	20.0019	0.28931	20.0019	0.22311	20.9111	0.17662	19.5473	0.13675
19.5473	0.34612	20.0019	0.35754	19.5473	0.33903	18.1836	0.32706	18.6381	0.34991	18.6381	0.37384	20.4565	0.41142	20.4565	0.40651	20.0019	0.42751	19.0927	0.41395	20.0019	0.36741	20.9111	0.34233	20.4565	0.28803	20.4565	0.22313	21.3657	0.17712	20.0019	0.13644
20.0019	0.35368	20.4565	0.3676	20.0019	0.348	18.6381	0.33379	19.0927	0.35564	19.0927	0.38483	20.9111	0.42215	20.9111	0.41159	20.4565	0.43053	19.5473	0.41932	20.4565	0.36745	21.3657	0.34254	20.9111	0.28931	20.9111	0.22316	21.8203	0.1767	20.4565	0.13533
20.4565	0.36145	20.9111	0.37611	20.4565	0.35373	19.0927	0.34083	19.5473	0.36346	19.5473	0.38961	21.3657	0.42501	21.3657	0.4168	20.9111	0.43632	20.0019	0.41935	20.9111	0.36749	21.8203	0.34237	21.3657	0.28923	21.3657	0.22313	22.2749	0.17665	20.9111	0.13533
20.9111	0.36958	21.3657	0.3826	20.9111	0.35953	19.5473	0.348	20.0019	0.37176	20.0019	0.39655	21.8203	0.4276	21.8203	0.42227	21.3657	0.44207	20.4565	0.42469	21.3657	0.36533	22.2749	0.34247	21.8203	0.28944	21.8203	0.22305	22.7294	0.1757	21.3657	0.13559
21.3657	0.3805	21.8203	0.38711	21.3657	0.36762	20.0019	0.35363	20.4565	0.37827	20.4565	0.40145	22.2749	0.43605	22.2749	0.42765	21.8203	0.4422	20.9111	0.42757	21.8203	0.36963	22.7294	0.34417	22.2749	0.28805	22.2749	0.22468	23.184	0.17529	21.8203	0.13497
21.8203	0.38491	22.2749	0.39655	21.8203	0.3761	20.4565	0.36151	20.9111	0.3848	20.9111	0.40903	22.7294	0.44214	22.7294	0.43058	22.2749	0.44234	21.3657	0.42773	22.2749	0.36963	23.184	0.34237	22.7294	0.2868	22.7294	0.2247	23.6386	0.17476	22.2749	0.13498
22.2749	0.38936	22.7294	0.40383	22.2749	0.38488	20.9111	0.36963	21.3657	0.39184	21.3657	0.4168	23.184	0.44517	23.184	0.43054	22.7294	0.44813	21.8203	0.42752	22.7294	0.37168	23.6386	0.34237	23.184	0.28796	23.184	0.22465	24.0932	0.17572	22.7294	0.13473
22.7294	0.39888	23.184	0.41158	22.7294	0.39168	21.3657	0.37612	21.8203	0.40142	21.8203	0.42204	23.6386	0.45124	23.6386	0.43625	23.184	0.45126	22.2749	0.42757	23.184	0.36959	24.0932	0.33894	23.6386	0.28931	23.6386	0.22236	24.5478	0.17526	23.184	0.13529
23.184	0.40648	23.6386	0.4194	23.184	0.40144	21.8203	0.38487	22.2749	0.40889	22.2749	0.42758	24.0932	0.45442	24.0932	0.43931	23.6386	0.45759	22.7294	0.42769	23.6386	0.36968	24.5478	0.34244	24.0932	0.29197	24.0932	0.2224	25.0024	0.17478	23.6386	0.13675
23.6386	0.41407	24.0932	0.4222	23.6386	0.40644	22.2749	0.39174	22.7294	0.41944	22.7294	0.43908	24.5478	0.4608	24.5478	0.44223	24.0932	0.46074	23.184	0.42493	24.0932	0.36541	25.0024	0.34233	24.5478	0.29181	24.5478	0.2232	25.457	0.17477	24.0932	0.13817
24.0932	0.42204	24.5478	0.43048	24.0932	0.41424	22.7294	0.39892	23.184	0.42202	23.184	0.44207	25.0024	0.46735	25.0024	0.44823	24.5478	0.46387	23.6386	0.42756	24.5478	0.36733	25.457	0.34413	25.0024	0.292	25.0024	0.22467	25.9116	0.17565	24.5478	0.13903
24.5478	0.42209	25.0024	0.4391	24.5478	0.42492	23.184	0.40892	23.6386	0.43053	23.6386	0.45129	25.457	0.4675	25.457	0.44827	25.0024	0.46421	24.0932	0.4305	25.0024	0.37177	25.9116	0.34784	25.457	0.28924	25.457	0.22386	26.3662	0.17715	25.0024	0.13967
25.0024	0.43047	25.457	0.44509	25.0024	0.43323	23.6386	0.41414	24.0932	0.43602	24.0932	0.45765	25.9116	0.47414	25.9116	0.44827	25.457	0.46729	24.5478	0.4305	25.457	0.36963	26.3662	0.3499	25.9116	0.28938	25.9116	0.22315	26.8207	0.17817	25.457	0.14024
25.457	0.43628	25.9116	0.45433	25.457	0.43926	24.0932	0.42492	24.5478	0.44214	24.5478	0.46077	26.3662	0.47768	26.3662	0.45435	25.9116	0.4708	25.0024	0.43327	25.9116	0.36749	26.8207	0.34982	26.3662	0.29058	26.3662	0.22311	27.2753	0.17856	25.9116	0.14021
25.9116	0.44516	26.3662	0.46068	25.9116	0.44822	24.5478	0.43051	25.0024	0.45122	25.0024	0.46745	26.8207	0.48117	26.8207	0.45439	26.3662	0.47065	25.457	0.43319	26.3662	0.36544	27.2753	0.35163	26.8207	0.28929	26.8207	0.22384	27.7299	0.17809	26.3662	0.13999
26.3662	0.4512	26.8207	0.46735	26.3662	0.4545	25.0024	0.43613	25.457	0.46087	25.457	0.47764	27.2753	0.48112	27.2753	0.45751	26.8207	0.47415	25.9116	0.43037	26.8207	0.36352	27.7299	0.35169	27.2753	0.28943	27.2753	0.2239	28.1845	0.1771	26.8207	0.14029
26.8207	0.4575	27.2753	0.47758	26.8207	0.46059	25.457	0.44505	25.9116	0.46746	25.9116	0.48124	27.7299	0.48841	27.7299	0.45758	27.2753	0.47406	26.3662	0.43039	27.2753	0.36547	28.1845	0.35154	27.7299	0.2906	27.7299	0.22385	28.6391	0.1762	27.2753	0.14022
27.2753	0.46756	27.7299	0.48457	27.2753	0.47411	25.9116	0.45438	26.3662	0.47413	26.3662	0.4847	28.1845	0.49193	28.1845	0.45778	27.7299	0.47767	26.8207	0.4274	27.7299	0.36545	28.6391	0.35349	28.1845	0.2906	28.1845	0.22311	29.0937	0.17715	27.7299	0.1402
27.7299	0.47403	28.1845	0.4918	27.7299	0.47753	26.3662	0.46427	26.8207	0.48118	26.8207	0.49198	28.6391	0.49571	28.6391	0.45775	28.1845	0.47775	27.2753	0.4305	28.1845	0.36767	29.0937	0.35559	28.6391	0.2906	28.6391	0.22313	29.5483	0.17805	28.1845	0.14056
28.1845	0.47761	28.6391	0.49948	28.1845	0.48829	26.8207	0.47057	27.2753	0.49214	27.2753	0.49585	29.0937	0.49954	29.0937	0.46072	28.6391	0.47764	27.7299	0.43044	28.6391	0.36762	29.5483	0.35551	29.0937	0.2893	29.0937	0.22303	30.0029	0.17806	28.6391	0.14177
28.6391	0.49188	29.0937	0.51114	28.6391	0.49955	27.2753	0.47766	27.7299	0.49579	27.7299	0.50323	29.5483	0.4995	29.5483	0.46415	29.0937	0.48125	28.1845	0.43331	29.0937	0.36548	30.0029	0.35542	29.5483	0.28811	29.5483	0.22311	30.4575	0.18009	29.0937	0.14303
29.0937	0.49567	29.5483	0.51115	29.0937	0.50331	27.7299	0.48834	28.1845	0.50344	28.1845	0.51134	30.0029	0.5034	30.0029	0.46735	29.5483	0.48466	28.6391	0.42761	29.5483	0.36552	30.4575	0.3554	30.0029	0.28814	30.0029	0.22309	30.912	0.18102	29.5483	0.1446
29.5483	0.50333	30.0029	0.51929	29.5483	0.51131	28.1845	0.49196	28.6391	0.50732	28.6391	0.51519	30.4575	0.50352	30.4575	0.46408	30.0029	0.48836	29.0937	0.42784	30.0029	0.36541	30.912	0.35743	30.4575	0.28931	30.4575	0.22158	31.3666	0.1816	30.0029	0.14561
30.0029	0.51115	30.4575	0.53195	30.0029	0.52333	28.6391	0.49941	29.0937	0.51525	29.0937	0.51918	30.912	0.50724	30.912	0.46431	30.4575	0.48847	29.5483	0.43053	30.4575	0.36757	31.3666	0.35548	30.912	0.28813	30.912	0.22167	31.8212	0.1821	30.4575	0.14621
30.4575	0.51512	30.912	0.54077	30.4575	0.52766	29.0937	0.50724	29.5483	0.51934	29.5483	0.52766	31.3666	0.50726	31.3666	0.46422	30.912	0.49194	30.0029	0.43324	30.912	0.3676	31.8212	0.35747	31.3666	0.28679	31.3666	0.22003	32.2758	0.18051	30.912	0.14726
30.912	0.52357	31.3666	0.55001	30.912	0.53631	29.5483	0.5192	30.0029	0.52335	30.0029	0.52341	31.8212	0.50739	31.8212	0.46733	31.3666	0.49197	30.4575	0.43918	31.3666	0.36746	32.2758	0.35359	31.8212	0.28676	31.8212	0.2193	32.7304	0.18114	31.3666	0.14922
31.3666	0.54068	31.8212	0.5592	31.3666	0.54066	30.0029	0.52336	30.4575	0.53642	30.4575	0.53178	32.2758	0.51119	32.2758	0.4675	31.8212	0.49588	30.912	0.43918	31.8212	0.3655	32.7304	0.35546	32.2758	0.28926	32.2758	0.21938	33.185	0.18056	31.8212	0.15022
31.8212	0.54523	32.2758	0.56411	31.8212	0.54957	30.4575	0.53189	30.912	0.53642	30.912	0.53622	32.7304	0.51938	32.7304	0.47083	32.2758	0.49198	31.3666	0.43908	32.2758	0.36761	33.185	0.35727	32.7304	0.28933	32.7304	0.21941	33.6395	0.17944	32.2758	0.15127
32.2758	0.55441	32.7304	0.57413	32.2758	0.55438	30.912	0.54086	31.3666	0.5452	31.3666	0.54095	33.185	0.51921	33.185	0.47768	32.7304	0.49188	31.8212	0.43624	32.7304	0.3675	33.6395	0.3575	33.185	0.29058	33.185	0.21861	34.0942	0.17805	32.7304	0.15273
32.7304	0.56887	33.185	0.58417	32.7304	0.56402	31.3666	0.54986	31.8212	0.55442	31.8212	0.54535	33.6395	0.51931	33.6395	0.47785	33.185	0.49954	32.2758	0.43914	33.185	0.36748	34.0942	0.35548	33.6395	0.29181	33.6395	0.21788	34.5487	0.17716	33.185	0.1542
33.185	0.57897	33.6395	0.58949	33.185	0.57903	31.8212	0.55458	32.2758	0.55459	32.2758	0.54524	34.0942	0.51941	34.0942	0.47763	33.6395	0.50336	32.7304	0.436	33.6395	0.36751	34.5487	0.35551	34.0942	0.29072	34.0942	0.2179	35.0034	0.1772	33.6395	0.15524
33.6395	0.58952	34.0942	0.60034	33.6395	0.5842	32.2758	0.55911	32.7304	0.5592	32.7304	0.55	34.5487	0.51542	34.5487	0.47764	34.0942	0.50323	33.185	0.43904	34.0942	0.36743	35.0034	0.35366	34.5487	0.29178	34.5487	0.21724	35.4579	0.17712	34.0942	0.15636
34.0942	0.60024	34.5487	0.61159	34.0942	0.58944	32.7304	0.56902	33.185	0.56406	33.185	0.55444	35.0034	0.51932	35.0034	0.47772	34.5487	0.49954	33.6395	0.44213	34.5487	0.36958	35.4579	0.35347	35.0034	0.28943	35.0034	0.21648	35.9126	0.17762	34.5487	0.15751
34.5487	0.60589	35.0034	0.61137	34.5487	0.58938	33.185	0.57394	33.6395	0.56908	33.6395	0.55446	35.4579	0.53224	35.4579	0.47771	35.0034	0.49963	34.0942	0.44191	35.0034	0.36964	35.9126	0.35547	35.4579	0.28812	35.4579	0.21644	36.3671	0.17762	35.0034	0.15982
35.0034	0.61713	35.4579	0.62303	35.0034	0.60034	33.6395	0.58952	34.0942	0.57421	34.0942	0.55442	35.9126	0.53194	35.9126	0.47774	35.4579	0.50335	34.5487	0.4482	35.4579	0.36751	36.3671	0.35561	35.9126	0.28799	35.9126	0.21725	36.8217	0.17762	35.4579	0.16135
35.4579	0.6292	35.9126	0.62919	35.4579	0.61149	34.0942	0.58952	34.5487	0.57389	34.5487	0.56393	36.3671	0.52775	36.3671	0.48119	35.9126	0.50343	35.0034	0.44808	35.9126	0.36755	36.8217	0.35743	36.3671	0.28799	36.3671	0.21651	--		35.9126	0.16296
35.9126	0.62917	36.3671	0.63532	35.9126	0.61164	34.5487	0.58931	35.0034	0.58424	35.0034	0.56386	36.8217	0.52787	36.8217	0.4813	36.3671	0.49968	35.4579	0.44798	36.3671	0.36761	--		36.8217	0.28675	36.8217	0.21587	--		36.3671	0.16378
36.3671	0.6353	36.8217	0.64176	36.3671	0.61712	35.0034	0.60587	35.4579	0.58957	35.4579	0.56393	--		--		36.8217	0.50323	35.9126	0.44818	36.8217	0.36949	--		--		--		--		36.8217	0.16506
36.8217	0.64154	--		36.8217	0.6292	35.4579	0.61742	35.9126	0.5895	35.9126	0.56904	--		--		--		36.3671	0.45124	--		--		--		--		--		--
--		--		--		35.9126	0.61728	36.3671	0.58433	36.3671	0.56884	--		--		--		36.8217	0.45123	--		--		--		--		--		--
--		--		--		36.3671	0.61699	36.8217	0.59476	36.8217	0.56909	--		--		--		--		--		--		--		--		--		--
--		--		--		36.8217	0.62913	--		--		--		--		--		--		--		--		--		--		--		--

## Sheet: Fig4c
T (K)	P_r (pC m^-1)	P_r (pC m^-1)
2	0.03748	0.71004
20	0.04165	0.68923
40	0.04581	0.64759
60	0.04165	0.6351
80	0.05414	0.61011
100	0.0708	0.56638
120	0.0937	0.52473
140	0.12285	0.49558
160	0.13118	0.46851
180	0.17699	0.41854
200	0.21447	0.38106
220	0.22489	0.35399
240	0.24571	0.28319
260	0.21239	0.22905
280	0.17075	0.18532
300	0.14368	0.16034

## Sheet: Fig4d
time (hour)	E (mV nm^-1)	n_H (10^12 cm^-2)
0.00026058	0	-0.4057
0.000521159	0	-0.41094
0.000781739	0	-0.41087
0.00104	0	-0.41094
0.0013	0	-0.41061
0.00156	0	-0.411
0.00182	0	-0.41074
0.00208	0	-0.41087
0.00235	0	-0.41068
0.00261	0	-0.41074
0.00287	0	-0.41215
0.00313	0	-0.41195
0.00339	0	-0.41087
0.00365	0	-0.4112
0.00391	0	-0.41215
0.00417	0	-0.41195
0.00443	0	-0.41087
0.00469	0	-0.41081
0.00495	0	-0.41087
0.00521	0	-0.41113
0.00547	0	-0.411
0.00573	0	-0.41107
0.00599	0	-0.41087
0.00625	0	-0.40987
0.00651	0	-0.41074
0.00678	0	-0.41208
0.00704	0	-0.41107
0.0073	0	-0.41087
0.00756	0	-0.411
0.00782	0	-0.41087
0.00808	0	-0.40993
0.00834	0	-0.41061
0.0086	0	-0.41087
0.00886	0	-0.41074
0.00912	0	-0.40967
0.00938	0	-0.41087
0.00964	0	-0.41094
0.0099	0	-0.40906
0.01016	0	-0.40873
0.01042	0	-0.40873
0.01068	0	-0.4078
0.01094	0	-0.4088
0.0112	0	-0.40993
0.01147	0	-0.4098
0.01173	0	-0.40787
0.01199	0	-0.40886
0.01225	0	-0.4078
0.01251	0	-0.4078
0.01277	0	-0.4078
0.01303	0	-0.4078
0.01329	0	-0.40662
0.01355	0	-0.40767
0.01381	0	-0.40774
0.01407	0	-0.40767
0.01433	0	-0.40662
0.01459	0	-0.40675
0.01485	0	-0.4078
0.01511	0	-0.40767
0.01537	0	-0.40767
0.01563	0	-0.40767
0.0159	0	-0.40774
0.01616	0	-0.40899
0.01642	0	-0.40867
0.01668	0	-0.40906
0.01694	0	-0.40767
0.0172	0	-0.40767
0.01746	0	-0.40899
0.01772	0	-0.40886
0.01798	0	-0.40787
0.01824	0	-0.40754
0.0185	0	-0.4088
0.01876	0	-0.40893
0.01902	0	-0.4086
0.01928	0	-0.40867
0.01954	0	-0.40754
0.0198	0	-0.4086
0.02006	0	-0.40967
0.02033	0	-0.40993
0.02059	0	-0.4088
0.02085	0	-0.40886
0.02111	0	-0.41133
0.02137	0	-0.40873
0.02163	0	-0.4088
0.02189	0	-0.4112
0.02215	0	-0.4098
0.02241	0	-0.41195
0.02267	0	-0.41317
0.02293	0	-0.41195
0.02319	0	-0.41202
0.02345	0	-0.41202
0.02371	0	-0.41208
0.02397	0	-0.41202
0.02423	0	-0.41189
0.02449	0	-0.41323
0.02476	0	-0.41208
0.02502	0	-0.41189
0.02528	0	-0.41189
0.02554	0	-0.41195
0.0258	0	-0.41228
0.02606	0	-0.41195
0.02632	0	-0.41189
0.02658	0	-0.41107
0.02684	0	-0.41189
0.0271	0	-0.41208
0.02736	0	-0.41094
0.02762	0	-0.40993
0.02788	0	-0.41221
0.02814	0	-0.41074
0.0284	0	-0.411
0.02866	0	-0.41094
0.02892	0	-0.41195
0.02918	0	-0.40886
0.02945	0	-0.40886
0.02971	0	-0.4112
0.02997	0	-0.40967
0.03023	0	-0.4098
0.03049	0	-0.41535
0.03075	0	-0.41516
0.03101	0	-0.41413
0.03127	0	-0.41535
0.03153	0	-0.41535
0.03179	0	-0.41426
0.03205	0	-0.41413
0.03231	0	-0.41535
0.03257	0	-0.41646
0.03283	0	-0.41419
0.03309	0	-0.41502
0.03335	0	-0.41522
0.03361	0	-0.41555
0.03388	0	-0.41535
0.03414	0	-0.41535
0.0344	0	-0.41529
0.03466	0	-0.41529
0.03492	0	-0.41413
0.03518	0	-0.41413
0.03544	0	-0.41399
0.0357	0	-0.41535
0.03596	0	-0.41529
0.03622	0	-0.41419
0.03648	0	-0.41419
0.03674	0	-0.41529
0.037	0	-0.41419
0.03726	0	-0.41522
0.03752	0	-0.41646
0.03778	0	-0.41439
0.03804	0	-0.41535
0.03831	0	-0.41619
0.03857	0	-0.41522
0.03883	0	-0.41522
0.03909	0	-0.41646
0.03935	0	-0.41632
0.03961	0	-0.41535
0.03987	0	-0.41529
0.04013	0	-0.41522
0.04039	0	-0.41413
0.04065	0	-0.41542
0.04091	0	-0.41529
0.04117	0	-0.41542
0.04143	0	-0.41529
0.04169	0	-0.41509
0.04195	0	-0.41426
0.04221	0	-0.41535
0.04247	0	-0.41522
0.04274	0	-0.41419
0.043	0	-0.41535
0.04326	0	-0.41522
0.04352	0	-0.41432
0.04378	0	-0.41522
0.04404	0	-0.41639
0.0443	0	-0.41413
0.04456	0	-0.41535
0.04482	0	-0.41646
0.04508	0	-0.41509
0.04534	0	-0.41522
0.0456	0	-0.41646
0.04586	0	-0.41522
0.04612	0	-0.41426
0.04638	0	-0.41522
0.04664	0	-0.41535
0.0469	0	-0.41426
0.04716	0	-0.41419
0.04743	0	-0.41549
0.04769	0	-0.41406
0.04795	0	-0.41432
0.04821	0	-0.41399
0.04847	0	-0.41646
0.04873	0	-0.41522
0.04899	0	-0.41509
0.04925	0	-0.41509
0.04951	0	-0.41522
0.04977	0	-0.41535
0.05003	0	-0.41496
0.05029	0	-0.41522
0.05055	0	-0.41535
0.05081	0	-0.41535
0.05107	0	-0.41632
0.05133	0	-0.41632
0.05159	0	-0.41426
0.05186	0	-0.41432
0.05212	0	-0.41399
0.05238	0	-0.41413
0.05264	0	-0.41432
0.0529	0	-0.41413
0.05316	0	-0.41399
0.05342	0	-0.41399
0.05368	0	-0.41432
0.05394	0	-0.41413
0.0542	0	-0.41413
0.05446	0	-0.41535
0.05472	0	-0.41426
0.05498	0	-0.41304
0.05524	0	-0.41406
0.0555	0	-0.41426
0.05576	0	-0.41413
0.05602	0	-0.4131
0.05629	0	-0.41426
0.05655	0	-0.41413
0.05681	0	-0.41426
0.05707	0	-0.41426
0.05733	0	-0.41413
0.05759	0	-0.41413
0.05785	0	-0.41426
0.05811	0	-0.41426
0.05837	0	-0.41426
0.05863	0	-0.41426
0.05889	0	-0.41317
0.05915	0	-0.41304
0.05941	0	-0.41419
0.05967	0	-0.41419
0.05993	0	-0.41304
0.06019	0	-0.41393
0.06045	0	-0.41446
0.06072	0	-0.41413
0.06098	0	-0.41393
0.06124	0	-0.41413
0.0615	0	-0.41413
0.06176	0	-0.41304
0.06202	0	-0.41406
0.06228	0	-0.41406
0.06254	0	-0.41439
0.0628	0	-0.41432
0.06306	0	-0.41284
0.06332	0	-0.41304
0.06358	0	-0.41323
0.06384	0	-0.41202
0.0641	0	-0.41215
0.06436	0	-0.41195
0.06462	0	-0.4133
0.06488	0	-0.41182
0.06514	0	-0.41175
0.06541	0	-0.41208
0.06567	0	-0.41189
0.06593	0	-0.41208
0.06619	0	-0.41202
0.06645	0	-0.41208
0.06671	0	-0.41202
0.06697	0	-0.41195
0.06723	0	-0.41195
0.06749	0	-0.41208
0.06775	0	-0.41175
0.06801	0	-0.41195
0.06827	0	-0.41189
0.06853	0	-0.41208
0.06879	0	-0.41323
0.06905	0	-0.41304
0.06931	0	-0.41208
0.06957	0	-0.41195
0.06984	0	-0.41317
0.0701	0	-0.41208
0.07036	0	-0.41202
0.07062	0	-0.41304
0.07088	0	-0.41208
0.07114	0	-0.41304
0.0714	0	-0.41202
0.07166	0	-0.41208
0.07192	0	-0.41189
0.07218	0	-0.41304
0.07244	0	-0.41208
0.0727	0	-0.41221
0.07296	0	-0.41304
0.07322	0	-0.41208
0.07348	0	-0.41215
0.07374	0	-0.4131
0.074	0	-0.41202
0.07427	0	-0.41182
0.07453	0	-0.41215
0.07479	0	-0.41202
0.07505	0	-0.41182
0.07531	0	-0.41297
0.07557	0	-0.41195
0.07583	0	-0.41195
0.07609	0	-0.41195
0.07635	0	-0.41304
0.07661	0	-0.41195
0.07687	0	-0.41189
0.07713	0	-0.41094
0.07739	0	-0.41304
0.07765	0	-0.41195
0.07791	0	-0.41195
0.07817	0	-0.41195
0.07843	0	-0.41323
0.0787	0	-0.41189
0.07896	0	-0.41208
0.07922	0	-0.4131
0.07948	0	-0.41202
0.07974	0	-0.41208
0.08	0	-0.41304
0.08026	0	-0.41317
0.08052	0	-0.41208
0.08078	0	-0.41195
0.08104	0	-0.41208
0.0813	0	-0.41195
0.08156	0	-0.41221
0.08182	0	-0.41182
0.08208	0	-0.41304
0.08234	0	-0.41208
0.0826	0	-0.41317
0.08286	0	-0.41304
0.08312	0	-0.41195
0.08339	0	-0.41195
0.08365	0	-0.41317
0.08391	0	-0.41297
0.08417	0	-0.41215
0.08443	0	-0.41087
0.08469	0	-0.41221
0.08495	0	-0.41094
0.08521	0	-0.41094
0.08547	0	-0.41215
0.08573	0	-0.41087
0.08599	0	-0.41074
0.08625	0	-0.41215
0.08651	0	-0.41113
0.08677	0	-0.41087
0.08703	0	-0.41208
0.08729	0	-0.41113
0.08755	0	-0.411
0.08782	0	-0.41182
0.08808	0	-0.41068
0.08834	0	-0.411
0.0886	0	-0.41087
0.08886	0	-0.41087
0.08912	0	-0.41107
0.08938	0	-0.41087
0.08964	0	-0.41202
0.0899	0	-0.40967
0.09016	0	-0.41074
0.09042	0	-0.41202
0.09068	0	-0.41081
0.09094	0	-0.41182
0.0912	0	-0.41107
0.09146	0	-0.41195
0.09172	0	-0.41087
0.09198	0	-0.41195
0.09225	0	-0.41202
0.09251	0	-0.41107
0.09277	0	-0.41195
0.09303	0	-0.41094
0.09329	0	-0.41113
0.09355	0	-0.41087
0.09381	0	-0.41087
0.09407	0	-0.41169
0.09433	0	-0.41113
0.09459	0	-0.41195
0.09485	0	-0.41074
0.09511	0	-0.411
0.09537	0	-0.411
0.09563	0	-0.41182
0.09589	0	-0.41107
0.09615	0	-0.411
0.09641	0	-0.41202
0.09668	0	-0.41107
0.09694	0	-0.41074
0.0972	0	-0.41094
0.09746	0	-0.41127
0.09772	0	-0.41195
0.09798	0	-0.41074
0.09824	0	-0.411
0.0985	0	-0.411
0.09876	0	-0.41189
0.09902	0	-0.411
0.09928	0	-0.41087
0.09954	0	-0.41202
0.0998	0	-0.411
0.10006	0	-0.41087
0.10032	0	-0.41208
0.10058	0	-0.41087
0.10084	0	-0.411
0.1011	0	-0.41107
0.10137	0	-0.41228
0.10163	0	-0.41107
0.10189	0	-0.41081
0.10215	0	-0.41228
0.10241	0	-0.41087
0.10267	0	-0.41087
0.10293	0	-0.41208
0.10319	0	-0.41081
0.10345	0	-0.41182
0.10371	0	-0.41208
0.10397	0	-0.411
0.10423	0	-0.41087
0.10449	0	-0.411
0.10475	0	-0.41189
0.10501	0	-0.41107
0.10527	0	-0.41094
0.10553	0	-0.41195
0.1058	0	-0.41182
0.10606	0	-0.41195
0.10632	0	-0.41208
0.10658	0	-0.41107
0.10684	0	-0.41074
0.1071	0	-0.41094
0.10736	0	-0.411
0.10762	0	-0.411
0.10788	0	-0.41182
0.10814	0	-0.41195
0.1084	0	-0.4112
0.10866	0	-0.41087
0.10892	0	-0.411
0.10918	0	-0.411
0.10944	0	-0.411
0.1097	0	-0.41208
0.10996	0	-0.411
0.11023	0	-0.411
0.11049	0	-0.411
0.11075	0	-0.41087
0.11101	0	-0.41094
0.11127	0	-0.41127
0.11153	0	-0.41087
0.11179	0	-0.41087
0.11205	0	-0.41087
0.11231	0	-0.41208
0.11257	0	-0.4112
0.11283	0	-0.40974
0.11309	0	-0.41195
0.11335	0	-0.41208
0.11361	0	-0.41094
0.11387	0	-0.41068
0.11413	0	-0.41195
0.11439	0	-0.41094
0.11465	0	-0.41113
0.11492	0	-0.41074
0.11518	0	-0.41094
0.11544	0	-0.411
0.1157	0	-0.41074
0.11596	0	-0.41215
0.11622	0	-0.41107
0.11648	0	-0.41087
0.11674	0	-0.41094
0.117	0	-0.411
0.11726	0	-0.41094
0.11752	0	-0.411
0.11778	0	-0.41094
0.11804	0	-0.41081
0.1183	0	-0.41215
0.11856	0	-0.41087
0.11882	0	-0.41074
0.11908	0	-0.41094
0.11935	0	-0.41094
0.11961	0	-0.41
0.11987	0	-0.41081
0.12013	0	-0.41087
0.12039	0	-0.41094
0.12065	0	-0.411
0.12091	0	-0.41074
0.12117	0	-0.4098
0.12143	0	-0.41094
0.12169	0	-0.40993
0.12195	0	-0.41094
0.12221	0	-0.411
0.12247	0	-0.411
0.12273	0	-0.41087
0.12299	0	-0.41094
0.12325	0	-0.41087
0.12351	0	-0.411
0.12378	0	-0.41094
0.12404	0	-0.41087
0.1243	0	-0.41107
0.12456	0	-0.411
0.12482	0	-0.40974
0.12508	0	-0.41087
0.12534	0	-0.40987
0.1256	0	-0.40967
0.12586	0	-0.41087
0.12612	0	-0.41087
0.12638	0	-0.41087
0.12664	0	-0.40974
0.1269	0	-0.4098
0.12716	0	-0.41
0.12742	0	-0.41107
0.12768	0	-0.40993
0.12794	0	-0.411
0.12821	0	-0.41094
0.12847	0	-0.411
0.12873	0	-0.40987
0.12899	0	-0.41087
0.12925	0	-0.41107
0.12951	0	-0.41094
0.12977	0	-0.40886
0.13003	0	-0.411
0.13029	0	-0.41094
0.13055	0	-0.411
0.13081	0	-0.41081
0.13107	0	-0.41107
0.13133	0	-0.411
0.13159	0	-0.4088
0.13185	0	-0.40967
0.13211	0	-0.411
0.13237	0	-0.411
0.13263	0	-0.41087
0.1329	0	-0.41074
0.13316	0	-0.41087
0.13342	0	-0.41074
0.13368	0	-0.41087
0.13394	0	-0.4098
0.1342	0	-0.411
0.13446	0	-0.41087
0.13472	0	-0.41087
0.13498	0	-0.41074
0.13524	0	-0.41013
0.1355	0	-0.41087
0.13576	0	-0.41081
0.13602	0	-0.41094
0.13628	0	-0.4098
0.13654	0	-0.41068
0.1368	0	-0.40974
0.13706	0	-0.41094
0.13733	0	-0.411
0.13759	0	-0.41081
0.13785	0	-0.41094
0.13811	0	-0.41094
0.13837	0	-0.411
0.13863	0	-0.4098
0.13889	-42	-0.4098
0.13915	0	0.25356
0.13941	0	0.255
0.13967	0	0.25488
0.13993	0	0.25521
0.14019	0	0.25479
0.14045	0	0.25541
0.14071	0	0.25537
0.14097	0	0.25521
0.14123	0	0.25575
0.14149	0	0.25541
0.14176	0	0.25533
0.14202	0	0.25529
0.14228	0	0.25529
0.14254	0	0.25521
0.1428	0	0.25529
0.14306	0	0.25529
0.14332	0	0.25521
0.14358	0	0.25537
0.14384	0	0.25537
0.1441	0	0.25571
0.14436	0	0.25571
0.14462	0	0.25575
0.14488	0	0.25571
0.14514	0	0.25562
0.1454	0	0.25533
0.14566	0	0.25583
0.14592	0	0.25562
0.14619	0	0.25529
0.14645	0	0.25529
0.14671	0	0.25521
0.14697	0	0.25571
0.14723	0	0.25562
0.14749	0	0.25567
0.14775	0	0.25571
0.14801	0	0.25571
0.14827	0	0.25575
0.14853	0	0.25567
0.14879	0	0.25533
0.14905	0	0.25525
0.14931	0	0.25575
0.14957	0	0.25583
0.14983	0	0.25529
0.15009	0	0.25521
0.15035	0	0.25583
0.15061	0	0.25583
0.15088	0	0.25579
0.15114	0	0.25521
0.1514	0	0.25529
0.15166	0	0.25525
0.15192	0	0.25525
0.15218	0	0.25562
0.15244	0	0.25575
0.1527	0	0.25529
0.15296	0	0.25571
0.15322	0	0.25571
0.15348	0	0.25583
0.15374	0	0.25533
0.154	0	0.25571
0.15426	0	0.25575
0.15452	0	0.25541
0.15478	0	0.25571
0.15504	0	0.25537
0.15531	0	0.25529
0.15557	0	0.25579
0.15583	0	0.25533
0.15609	0	0.25571
0.15635	0	0.25587
0.15661	0	0.25529
0.15687	0	0.25521
0.15713	0	0.25571
0.15739	0	0.25537
0.15765	0	0.25575
0.15791	0	0.25575
0.15817	0	0.25521
0.15843	0	0.25575
0.15869	0	0.25533
0.15895	0	0.25521
0.15921	0	0.25541
0.15947	0	0.25537
0.15974	0	0.25529
0.16	0	0.25521
0.16026	0	0.25521
0.16052	0	0.25529
0.16078	0	0.25529
0.16104	0	0.25529
0.1613	0	0.25521
0.16156	0	0.25521
0.16182	0	0.25537
0.16208	0	0.25517
0.16234	0	0.25529
0.1626	0	0.25575
0.16286	0	0.25533
0.16312	0	0.25521
0.16338	0	0.25562
0.16364	0	0.25529
0.1639	0	0.25567
0.16417	0	0.25525
0.16443	0	0.25533
0.16469	0	0.25529
0.16495	0	0.25517
0.16521	0	0.25571
0.16547	0	0.25529
0.16573	0	0.25525
0.16599	0	0.25579
0.16625	0	0.25529
0.16651	0	0.25529
0.16677	0	0.25521
0.16703	0	0.25529
0.16729	0	0.25579
0.16755	0	0.25533
0.16781	0	0.25537
0.16807	0	0.25537
0.16833	0	0.25549
0.16859	0	0.25533
0.16886	0	0.25529
0.16912	0	0.25533
0.16938	0	0.25529
0.16964	0	0.25583
0.1699	0	0.25529
0.17016	0	0.25529
0.17042	0	0.25529
0.17068	0	0.25529
0.17094	0	0.25521
0.1712	0	0.25529
0.17146	0	0.25533
0.17172	0	0.25529
0.17198	0	0.25488
0.17224	0	0.25525
0.1725	0	0.25479
0.17276	0	0.25496
0.17302	0	0.25521
0.17329	0	0.25488
0.17355	0	0.25492
0.17381	0	0.25537
0.17407	0	0.25513
0.17433	0	0.25537
0.17459	0	0.25488
0.17485	0	0.25541
0.17511	0	0.25533
0.17537	0	0.25525
0.17563	0	0.25537
0.17589	0	0.25479
0.17615	0	0.25537
0.17641	0	0.25583
0.17667	0	0.25492
0.17693	0	0.25471
0.17719	0	0.25537
0.17745	0	0.25492
0.17772	0	0.255
0.17798	0	0.25479
0.17824	0	0.25517
0.1785	0	0.25529
0.17876	0	0.25541
0.17902	0	0.25533
0.17928	0	0.25529
0.17954	0	0.25488
0.1798	0	0.25525
0.18006	0	0.25533
0.18032	0	0.25488
0.18058	0	0.25479
0.18084	0	0.25521
0.1811	0	0.25529
0.18136	0	0.25496
0.18162	0	0.25529
0.18188	0	0.25521
0.18215	0	0.25533
0.18241	0	0.25541
0.18267	0	0.25529
0.18293	0	0.25517
0.18319	0	0.25529
0.18345	0	0.25541
0.18371	0	0.255
0.18397	0	0.25529
0.18423	0	0.25525
0.18449	0	0.255
0.18475	0	0.25488
0.18501	0	0.25533
0.18527	0	0.255
0.18553	0	0.25525
0.18579	0	0.25521
0.18605	0	0.25521
0.18631	0	0.25537
0.18657	0	0.25537
0.18684	0	0.25479
0.1871	0	0.25529
0.18736	0	0.25533
0.18762	0	0.25541
0.18788	0	0.25529
0.18814	0	0.25529
0.1884	0	0.25529
0.18866	0	0.25529
0.18892	0	0.25475
0.18918	0	0.25533
0.18944	0	0.25529
0.1897	0	0.25521
0.18996	0	0.25517
0.19022	0	0.25484
0.19048	0	0.25529
0.19074	0	0.25529
0.191	0	0.25517
0.19127	0	0.25521
0.19153	0	0.255
0.19179	0	0.25488
0.19205	0	0.25529
0.19231	0	0.25529
0.19257	0	0.255
0.19283	0	0.25529
0.19309	0	0.25513
0.19335	0	0.25517
0.19361	0	0.25571
0.19387	0	0.25529
0.19413	0	0.25529
0.19439	0	0.25529
0.19465	0	0.25529
0.19491	0	0.25525
0.19517	0	0.25533
0.19543	0	0.25541
0.1957	0	0.25541
0.19596	0	0.25525
0.19622	0	0.25525
0.19648	0	0.25529
0.19674	0	0.25529
0.197	0	0.25525
0.19726	0	0.25484
0.19752	0	0.25529
0.19778	0	0.25583
0.19804	0	0.25537
0.1983	0	0.25537
0.19856	0	0.25529
0.19882	0	0.25492
0.19908	0	0.25484
0.19934	0	0.25496
0.1996	0	0.25488
0.19986	0	0.25521
0.20013	0	0.25529
0.20039	0	0.25537
0.20065	0	0.25533
0.20091	0	0.25529
0.20117	0	0.25521
0.20143	0	0.25525
0.20169	0	0.25529
0.20195	0	0.25496
0.20221	0	0.25533
0.20247	0	0.25533
0.20273	0	0.25525
0.20299	0	0.25525
0.20325	0	0.25521
0.20351	0	0.25533
0.20377	0	0.25529
0.20403	0	0.25529
0.20429	0	0.25521
0.20455	0	0.25529
0.20482	0	0.25541
0.20508	0	0.25488
0.20534	0	0.25492
0.2056	0	0.25488
0.20586	0	0.25529
0.20612	0	0.25529
0.20638	0	0.25541
0.20664	0	0.25488
0.2069	0	0.25562
0.20716	0	0.25541
0.20742	0	0.25537
0.20768	0	0.255
0.20794	0	0.25525
0.2082	0	0.25558
0.20846	0	0.25541
0.20872	0	0.25583
0.20898	0	0.25537
0.20925	0	0.25533
0.20951	0	0.25537
0.20977	0	0.25529
0.21003	0	0.25541
0.21029	0	0.255
0.21055	0	0.25541
0.21081	0	0.25529
0.21107	0	0.25537
0.21133	0	0.25533
0.21159	0	0.25583
0.21185	0	0.25529
0.21211	0	0.25513
0.21237	0	0.25571
0.21263	0	0.25541
0.21289	0	0.25571
0.21315	0	0.25529
0.21341	0	0.25521
0.21368	0	0.25567
0.21394	0	0.25533
0.2142	0	0.25533
0.21446	0	0.25541
0.21472	0	0.25521
0.21498	0	0.25571
0.21524	0	0.25533
0.2155	0	0.25537
0.21576	0	0.25529
0.21602	0	0.25529
0.21628	0	0.25529
0.21654	0	0.25545
0.2168	0	0.25525
0.21706	0	0.25521
0.21732	0	0.25533
0.21758	0	0.25537
0.21784	0	0.25529
0.21811	0	0.25521
0.21837	0	0.25521
0.21863	0	0.25533
0.21889	0	0.25484
0.21915	0	0.25529
0.21941	0	0.25541
0.21967	0	0.25529
0.21993	0	0.25521
0.22019	0	0.25525
0.22045	0	0.25541
0.22071	0	0.25545
0.22097	0	0.25537
0.22123	0	0.25521
0.22149	0	0.255
0.22175	0	0.25529
0.22201	0	0.25529
0.22227	0	0.25488
0.22253	0	0.25537
0.2228	0	0.25533
0.22306	0	0.25529
0.22332	0	0.25533
0.22358	0	0.25529
0.22384	0	0.25571
0.2241	0	0.25525
0.22436	0	0.25537
0.22462	0	0.25533
0.22488	0	0.25521
0.22514	0	0.25533
0.2254	0	0.25537
0.22566	0	0.25541
0.22592	0	0.25533
0.22618	0	0.25529
0.22644	0	0.25533
0.2267	0	0.255
0.22696	0	0.25521
0.22723	0	0.25571
0.22749	0	0.25537
0.22775	0	0.25529
0.22801	0	0.25521
0.22827	0	0.25521
0.22853	0	0.25537
0.22879	0	0.25541
0.22905	0	0.25529
0.22931	0	0.25529
0.22957	0	0.25525
0.22983	0	0.25537
0.23009	0	0.25541
0.23035	0	0.25541
0.23061	0	0.25529
0.23087	0	0.25537
0.23113	0	0.25571
0.23139	0	0.25533
0.23166	0	0.25529
0.23192	0	0.25571
0.23218	0	0.25529
0.23244	0	0.25533
0.2327	0	0.25529
0.23296	0	0.25521
0.23322	0	0.25575
0.23348	0	0.25533
0.23374	0	0.25521
0.234	0	0.25562
0.23426	0	0.25529
0.23452	0	0.25529
0.23478	0	0.25562
0.23504	0	0.25529
0.2353	0	0.25575
0.23556	0	0.25533
0.23582	0	0.25517
0.23609	0	0.25571
0.23635	0	0.25533
0.23661	0	0.25537
0.23687	0	0.25521
0.23713	0	0.25521
0.23739	0	0.25579
0.23765	0	0.25537
0.23791	0	0.25517
0.23817	0	0.25571
0.23843	0	0.25529
0.23869	0	0.25529
0.23895	0	0.25571
0.23921	0	0.25529
0.23947	0	0.25529
0.23973	0	0.25529
0.23999	0	0.25521
0.24025	0	0.25575
0.24051	0	0.25537
0.24078	0	0.25525
0.24104	0	0.25562
0.2413	0	0.25533
0.24156	0	0.25529
0.24182	0	0.25571
0.24208	0	0.25525
0.24234	0	0.25529
0.2426	0	0.25571
0.24286	0	0.25529
0.24312	0	0.25521
0.24338	0	0.25529
0.24364	0	0.25525
0.2439	0	0.25567
0.24416	0	0.25541
0.24442	0	0.25537
0.24468	0	0.25529
0.24494	0	0.25525
0.24521	0	0.25571
0.24547	0	0.25571
0.24573	0	0.25579
0.24599	0	0.25517
0.24625	0	0.25529
0.24651	0	0.25591
0.24677	0	0.25571
0.24703	0	0.25521
0.24729	0	0.25575
0.24755	0	0.25541
0.24781	0	0.25533
0.24807	0	0.25521
0.24833	0	0.25521
0.24859	0	0.25567
0.24885	0	0.25571
0.24911	0	0.25587
0.24937	0	0.25545
0.24964	0	0.25529
0.2499	0	0.25517
0.25016	0	0.25562
0.25042	0	0.25562
0.25068	0	0.25571
0.25094	0	0.25554
0.2512	0	0.25513
0.25146	0	0.25529
0.25172	0	0.25537
0.25198	0	0.25571
0.25224	0	0.25529
0.2525	0	0.25533
0.25276	0	0.25583
0.25302	0	0.25529
0.25328	0	0.25533
0.25354	0	0.25583
0.2538	0	0.25533
0.25407	0	0.25521
0.25433	0	0.25571
0.25459	0	0.25533
0.25485	0	0.25521
0.25511	0	0.25571
0.25537	0	0.25541
0.25563	0	0.25533
0.25589	0	0.25529
0.25615	0	0.25529
0.25641	0	0.25529
0.25667	0	0.25533
0.25693	0	0.25529
0.25719	0	0.25529
0.25745	0	0.25583
0.25771	0	0.25529
0.25797	0	0.25567
0.25823	0	0.25525
0.25849	0	0.25537
0.25876	0	0.25533
0.25902	0	0.25533
0.25928	0	0.25529
0.25954	0	0.25571
0.2598	0	0.25541
0.26006	0	0.25567
0.26032	0	0.25529
0.26058	0	0.25545
0.26084	0	0.25571
0.2611	0	0.25525
0.26136	0	0.25529
0.26162	0	0.25562
0.26188	0	0.25541
0.26214	0	0.25575
0.2624	0	0.25529
0.26266	0	0.25533
0.26292	0	0.25575
0.26319	0	0.25537
0.26345	0	0.25529
0.26371	0	0.25571
0.26397	0	0.25537
0.26423	0	0.25529
0.26449	0	0.25579
0.26475	0	0.25541
0.26501	0	0.25529
0.26527	0	0.25529
0.26553	0	0.25525
0.26579	0	0.25554
0.26605	0	0.25571
0.26631	0	0.25579
0.26657	0	0.25579
0.26683	0	0.25525
0.26709	0	0.25567
0.26735	0	0.25529
0.26762	0	0.25521
0.26788	0	0.25575
0.26814	0	0.25562
0.2684	0	0.25537
0.26866	0	0.25587
0.26892	0	0.25529
0.26918	0	0.25517
0.26944	0	0.25521
0.2697	0	0.25529
0.26996	0	0.25567
0.27022	0	0.25541
0.27048	0	0.25537
0.27074	0	0.25529
0.271	0	0.25529
0.27126	0	0.25525
0.27152	0	0.25529
0.27178	0	0.25541
0.27205	0	0.25571
0.27231	0	0.25541
0.27257	0	0.25521
0.27283	0	0.25529
0.27309	0	0.25529
0.27335	0	0.25587
0.27361	0	0.25529
0.27387	0	0.25567
0.27413	0	0.25513
0.27439	0	0.25533
0.27465	0	0.25583
0.27491	0	0.25529
0.27517	0	0.25583
0.27543	0	0.25583
0.27569	0	0.25529
0.27595	0	0.25517
0.27621	0	0.25575
0.27647	0	0.25549
0.27674	0	0.25537
0.277	0	0.25571
0.27726	0	0.25575
0.27752	0	0.25579
0.27778	42	0.25529
0.27804	0	0.25571
0.2783	0	0.25567
0.27856	0	-0.42753
0.27882	0	-0.42884
0.27908	0	-0.42884
0.27934	0	-0.42904
0.2796	0	-0.42787
0.27986	0	-0.42884
0.28012	0	-0.4289
0.28038	0	-0.4278
0.28064	0	-0.4265
0.2809	0	-0.42664
0.28117	0	-0.4265
0.28143	0	-0.42774
0.28169	0	-0.42897
0.28195	0	-0.42918
0.28221	0	-0.42897
0.28247	0	-0.42987
0.28273	0	-0.43001
0.28299	0	-0.4289
0.28325	0	-0.4289
0.28351	0	-0.43008
0.28377	0	-0.42918
0.28403	0	-0.42897
0.28429	0	-0.42753
0.28455	0	-0.42897
0.28481	0	-0.42884
0.28507	0	-0.43028
0.28533	0	-0.43015
0.2856	0	-0.42987
0.28586	0	-0.43015
0.28612	0	-0.43231
0.28638	0	-0.43364
0.28664	0	-0.43357
0.2869	0	-0.43371
0.28716	0	-0.43378
0.28742	0	-0.43224
0.28768	0	-0.43245
0.28794	0	-0.43357
0.2882	0	-0.43357
0.28846	0	-0.43371
0.28872	0	-0.43491
0.28898	0	-0.43491
0.28924	0	-0.43371
0.2895	0	-0.43344
0.28976	0	-0.43477
0.29003	0	-0.43371
0.29029	0	-0.43357
0.29055	0	-0.43357
0.29081	0	-0.43491
0.29107	0	-0.43371
0.29133	0	-0.43371
0.29159	0	-0.43357
0.29185	0	-0.43413
0.29211	0	-0.43385
0.29237	0	-0.43378
0.29263	0	-0.43357
0.29289	0	-0.43357
0.29315	0	-0.43378
0.29341	0	-0.43371
0.29367	0	-0.43371
0.29393	0	-0.43484
0.29419	0	-0.43491
0.29445	0	-0.43238
0.29472	0	-0.43364
0.29498	0	-0.43357
0.29524	0	-0.43464
0.2955	0	-0.43856
0.29576	0	-0.43958
0.29602	0	-0.43979
0.29628	0	-0.43965
0.29654	0	-0.43835
0.2968	0	-0.43986
0.29706	0	-0.43986
0.29732	0	-0.43965
0.29758	0	-0.43849
0.29784	0	-0.43965
0.2981	0	-0.43856
0.29836	0	-0.43849
0.29862	0	-0.43979
0.29888	0	-0.43863
0.29915	0	-0.43965
0.29941	0	-0.43828
0.29967	0	-0.43842
0.29993	0	-0.43979
0.30019	0	-0.43951
0.30045	0	-0.43842
0.30071	0	-0.43993
0.30097	0	-0.43965
0.30123	0	-0.43958
0.30149	0	-0.44081
0.30175	0	-0.44102
0.30201	0	-0.44102
0.30227	0	-0.44088
0.30253	0	-0.44102
0.30279	0	-0.43972
0.30305	0	-0.44074
0.30331	0	-0.44198
0.30358	0	-0.44226
0.30384	0	-0.44226
0.3041	0	-0.44344
0.30436	0	-0.44351
0.30462	0	-0.44351
0.30488	0	-0.44351
0.30514	0	-0.44351
0.3054	0	-0.44337
0.30566	0	-0.44344
0.30592	0	-0.44219
0.30618	0	-0.44067
0.30644	0	-0.44344
0.3067	0	-0.44212
0.30696	0	-0.44351
0.30722	0	-0.44351
0.30748	0	-0.44226
0.30774	0	-0.44116
0.30801	0	-0.44205
0.30827	0	-0.44212
0.30853	0	-0.44088
0.30879	0	-0.44233
0.30905	0	-0.44219
0.30931	0	-0.44081
0.30957	0	-0.44088
0.30983	0	-0.44226
0.31009	0	-0.44088
0.31035	0	-0.44081
0.31061	0	-0.44358
0.31087	0	-0.44212
0.31113	0	-0.44109
0.31139	0	-0.44102
0.31165	0	-0.44095
0.31191	0	-0.44102
0.31217	0	-0.44212
0.31243	0	-0.44109
0.3127	0	-0.44248
0.31296	0	-0.44095
0.31322	0	-0.44074
0.31348	0	-0.44205
0.31374	0	-0.44226
0.314	0	-0.44109
0.31426	0	-0.44081
0.31452	0	-0.44226
0.31478	0	-0.44088
0.31504	0	-0.44219
0.3153	0	-0.44088
0.31556	0	-0.44212
0.31582	0	-0.4424
0.31608	0	-0.44088
0.31634	0	-0.44219
0.3166	0	-0.44212
0.31686	0	-0.44212
0.31713	0	-0.44233
0.31739	0	-0.44088
0.31765	0	-0.44081
0.31791	0	-0.44212
0.31817	0	-0.44226
0.31843	0	-0.44102
0.31869	0	-0.44233
0.31895	0	-0.44088
0.31921	0	-0.44074
0.31947	0	-0.44226
0.31973	0	-0.44219
0.31999	0	-0.44219
0.32025	0	-0.44323
0.32051	0	-0.44337
0.32077	0	-0.4424
0.32103	0	-0.44212
0.32129	0	-0.44351
0.32156	0	-0.44337
0.32182	0	-0.44233
0.32208	0	-0.44198
0.32234	0	-0.44351
0.3226	0	-0.44351
0.32286	0	-0.44365
0.32312	0	-0.44351
0.32338	0	-0.44337
0.32364	0	-0.44248
0.3239	0	-0.44219
0.32416	0	-0.44358
0.32442	0	-0.44212
0.32468	0	-0.44226
0.32494	0	-0.44379
0.3252	0	-0.44212
0.32546	0	-0.44233
0.32572	0	-0.44344
0.32598	0	-0.44358
0.32625	0	-0.44205
0.32651	0	-0.44205
0.32677	0	-0.44344
0.32703	0	-0.44212
0.32729	0	-0.44219
0.32755	0	-0.44205
0.32781	0	-0.44351
0.32807	0	-0.44344
0.32833	0	-0.44344
0.32859	0	-0.44358
0.32885	0	-0.44233
0.32911	0	-0.44212
0.32937	0	-0.44337
0.32963	0	-0.44365
0.32989	0	-0.44219
0.33015	0	-0.44205
0.33041	0	-0.44337
0.33068	0	-0.44351
0.33094	0	-0.44226
0.3312	0	-0.44219
0.33146	0	-0.44337
0.33172	0	-0.44219
0.33198	0	-0.44212
0.33224	0	-0.44344
0.3325	0	-0.44212
0.33276	0	-0.44219
0.33302	0	-0.44344
0.33328	0	-0.44233
0.33354	0	-0.44337
0.3338	0	-0.44212
0.33406	0	-0.44212
0.33432	0	-0.44337
0.33458	0	-0.44365
0.33484	0	-0.44226
0.33511	0	-0.44212
0.33537	0	-0.44344
0.33563	0	-0.44102
0.33589	0	-0.44102
0.33615	0	-0.44109
0.33641	0	-0.43958
0.33667	0	-0.44095
0.33693	0	-0.44088
0.33719	0	-0.43951
0.33745	0	-0.44088
0.33771	0	-0.44102
0.33797	0	-0.44123
0.33823	0	-0.44116
0.33849	0	-0.44088
0.33875	0	-0.44109
0.33901	0	-0.44088
0.33927	0	-0.44081
0.33954	0	-0.44109
0.3398	0	-0.44088
0.34006	0	-0.43979
0.34032	0	-0.44088
0.34058	0	-0.43972
0.34084	0	-0.43993
0.3411	0	-0.44102
0.34136	0	-0.43958
0.34162	0	-0.43986
0.34188	0	-0.43979
0.34214	0	-0.43965
0.3424	0	-0.43979
0.34266	0	-0.43972
0.34292	0	-0.43979
0.34318	0	-0.43965
0.34344	0	-0.43986
0.3437	0	-0.43986
0.34396	0	-0.43828
0.34423	0	-0.43958
0.34449	0	-0.43972
0.34475	0	-0.43972
0.34501	0	-0.43965
0.34527	0	-0.44102
0.34553	0	-0.43965
0.34579	0	-0.43986
0.34605	0	-0.43979
0.34631	0	-0.43965
0.34657	0	-0.43986
0.34683	0	-0.43842
0.34709	0	-0.43979
0.34735	0	-0.43965
0.34761	0	-0.43877
0.34787	0	-0.43972
0.34813	0	-0.44074
0.34839	0	-0.43972
0.34866	0	-0.43972
0.34892	0	-0.44088
0.34918	0	-0.43972
0.34944	0	-0.43979
0.3497	0	-0.44102
0.34996	0	-0.43965
0.35022	0	-0.43965
0.35048	0	-0.43951
0.35074	0	-0.44109
0.351	0	-0.43979
0.35126	0	-0.43958
0.35152	0	-0.43979
0.35178	0	-0.43856
0.35204	0	-0.43951
0.3523	0	-0.43972
0.35256	0	-0.43842
0.35282	0	-0.43842
0.35309	0	-0.43849
0.35335	0	-0.43828
0.35361	0	-0.43856
0.35387	0	-0.43842
0.35413	0	-0.43821
0.35439	0	-0.43849
0.35465	0	-0.4387
0.35491	0	-0.43835
0.35517	0	-0.43828
0.35543	0	-0.43856
0.35569	0	-0.43842
0.35595	0	-0.43979
0.35621	0	-0.43821
0.35647	0	-0.43856
0.35673	0	-0.43993
0.35699	0	-0.43842
0.35725	0	-0.4387
0.35752	0	-0.43842
0.35778	0	-0.43856
0.35804	0	-0.43849
0.3583	0	-0.43835
0.35856	0	-0.43979
0.35882	0	-0.43856
0.35908	0	-0.43849
0.35934	0	-0.43993
0.3596	0	-0.43849
0.35986	0	-0.43849
0.36012	0	-0.43951
0.36038	0	-0.43842
0.36064	0	-0.43849
0.3609	0	-0.4387
0.36116	0	-0.43842
0.36142	0	-0.43734
0.36168	0	-0.43856
0.36194	0	-0.43965
0.36221	0	-0.43828
0.36247	0	-0.43842
0.36273	0	-0.43972
0.36299	0	-0.43965
0.36325	0	-0.43856
0.36351	0	-0.43979
0.36377	0	-0.43877
0.36403	0	-0.43849
0.36429	0	-0.43958
0.36455	0	-0.43842
0.36481	0	-0.4372
0.36507	0	-0.43828
0.36533	0	-0.43986
0.36559	0	-0.43979
0.36585	0	-0.43828
0.36611	0	-0.43965
0.36637	0	-0.43842
0.36664	0	-0.43842
0.3669	0	-0.43863
0.36716	0	-0.43849
0.36742	0	-0.43835
0.36768	0	-0.43965
0.36794	0	-0.43835
0.3682	0	-0.43842
0.36846	0	-0.43849
0.36872	0	-0.43842
0.36898	0	-0.43842
0.36924	0	-0.43835
0.3695	0	-0.43986
0.36976	0	-0.43856
0.37002	0	-0.43835
0.37028	0	-0.43877
0.37054	0	-0.43863
0.3708	0	-0.43856
0.37107	0	-0.43842
0.37133	0	-0.43972
0.37159	0	-0.43856
0.37185	0	-0.43951
0.37211	0	-0.43965
0.37237	0	-0.4387
0.37263	0	-0.43951
0.37289	0	-0.43958
0.37315	0	-0.4387
0.37341	0	-0.43821
0.37367	0	-0.43979
0.37393	0	-0.43842
0.37419	0	-0.43835
0.37445	0	-0.44
0.37471	0	-0.43856
0.37497	0	-0.43849
0.37523	0	-0.43965
0.3755	0	-0.43842
0.37576	0	-0.43863
0.37602	0	-0.43965
0.37628	0	-0.43965
0.37654	0	-0.43877
0.3768	0	-0.43842
0.37706	0	-0.4387
0.37732	0	-0.43856
0.37758	0	-0.43856
0.37784	0	-0.43979
0.3781	0	-0.43842
0.37836	0	-0.43842
0.37862	0	-0.43863
0.37888	0	-0.43835
0.37914	0	-0.43842
0.3794	0	-0.43979
0.37966	0	-0.43842
0.37992	0	-0.43842
0.38019	0	-0.43828
0.38045	0	-0.43877
0.38071	0	-0.43835
0.38097	0	-0.43856
0.38123	0	-0.43965
0.38149	0	-0.43979
0.38175	0	-0.43842
0.38201	0	-0.43842
0.38227	0	-0.43979
0.38253	0	-0.43849
0.38279	0	-0.43849
0.38305	0	-0.43842
0.38331	0	-0.43828
0.38357	0	-0.43856
0.38383	0	-0.43842
0.38409	0	-0.43965
0.38435	0	-0.43842
0.38462	0	-0.43856
0.38488	0	-0.43842
0.38514	0	-0.43821
0.3854	0	-0.43863
0.38566	0	-0.43849
0.38592	0	-0.43979
0.38618	0	-0.43849
0.38644	0	-0.43842
0.3867	0	-0.43979
0.38696	0	-0.43842
0.38722	0	-0.43856
0.38748	0	-0.43958
0.38774	0	-0.43842
0.388	0	-0.43849
0.38826	0	-0.43965
0.38852	0	-0.43979
0.38878	0	-0.43842
0.38905	0	-0.43842
0.38931	0	-0.43863
0.38957	0	-0.43965
0.38983	0	-0.43828
0.39009	0	-0.43842
0.39035	0	-0.43856
0.39061	0	-0.43842
0.39087	0	-0.43835
0.39113	0	-0.43986
0.39139	0	-0.43835
0.39165	0	-0.43856
0.39191	0	-0.43842
0.39217	0	-0.43965
0.39243	0	-0.43856
0.39269	0	-0.43842
0.39295	0	-0.43979
0.39321	0	-0.43849
0.39348	0	-0.43863
0.39374	0	-0.43835
0.394	0	-0.43965
0.39426	0	-0.43849
0.39452	0	-0.43842
0.39478	0	-0.43842
0.39504	0	-0.43835
0.3953	0	-0.44007
0.39556	0	-0.43972
0.39582	0	-0.43958
0.39608	0	-0.43842
0.39634	0	-0.43842
0.3966	0	-0.43979
0.39686	0	-0.43958
0.39712	0	-0.43972
0.39738	0	-0.43965
0.39764	0	-0.43986
0.3979	0	-0.43965
0.39817	0	-0.43979
0.39843	0	-0.43993
0.39869	0	-0.43849
0.39895	0	-0.43937
0.39921	0	-0.43972
0.39947	0	-0.43849
0.39973	0	-0.4372
0.39999	0	-0.43828
0.40025	0	-0.43842
0.40051	0	-0.43856
0.40077	0	-0.43849
0.40103	0	-0.43856
0.40129	0	-0.43734
0.40155	0	-0.43713
0.40181	0	-0.43849
0.40207	0	-0.43612
0.40233	0	-0.43849
0.4026	0	-0.43842
0.40286	0	-0.4372
0.40312	0	-0.43849
0.40338	0	-0.43863
0.40364	0	-0.43706
0.4039	0	-0.4372
0.40416	0	-0.43849
0.40442	0	-0.43734
0.40468	0	-0.4372
0.40494	0	-0.43863
0.4052	0	-0.43842
0.40546	0	-0.43849
0.40572	0	-0.43835
0.40598	0	-0.43828
0.40624	0	-0.43856
0.4065	0	-0.43856
0.40676	0	-0.4372
0.40703	0	-0.4372
0.40729	0	-0.43849
0.40755	0	-0.43856
0.40781	0	-0.43856
0.40807	0	-0.43856
0.40833	0	-0.43734
0.40859	0	-0.43713
0.40885	0	-0.43863
0.40911	0	-0.43842
0.40937	0	-0.43842
0.40963	0	-0.43856
0.40989	0	-0.43807
0.41015	0	-0.43842
0.41041	0	-0.43856
0.41067	0	-0.4372
0.41093	0	-0.43734
0.41119	0	-0.4372
0.41146	0	-0.43877
0.41172	0	-0.43828
0.41198	0	-0.4372
0.41224	0	-0.43828
0.4125	0	-0.43877
0.41276	0	-0.4387
0.41302	0	-0.43835
0.41328	0	-0.43856
0.41354	0	-0.43842
0.4138	0	-0.43842
0.41406	0	-0.43612
0.41432	0	-0.43856
0.41458	0	-0.43591
0.41484	0	-0.4372
0.4151	0	-0.43828
0.41536	0	-0.43877
0.41562	0	-0.43734
0.41588	0	-0.43828
0.41615	0	-0.43856
0.41641	0	-0.43856
0.41667	-42	-0.43828
0.41693	0	-0.43856
0.41719	0	-0.4387
0.41745	0	0.24882
0.41771	0	0.25084
0.41797	0	0.25084
0.41823	0	0.2508
0.41849	0	0.2504
0.41875	0	0.25032
0.41901	0	0.2508
0.41927	0	0.25032
0.41953	0	0.25032
0.41979	0	0.2508
0.42005	0	0.25052
0.42031	0	0.25092
0.42058	0	0.2504
0.42084	0	0.25052
0.4211	0	0.25088
0.42136	0	0.25076
0.42162	0	0.2508
0.42188	0	0.25072
0.42214	0	0.25072
0.4224	0	0.2508
0.42266	0	0.25092
0.42292	0	0.25084
0.42318	0	0.2508
0.42344	0	0.2508
0.4237	0	0.25044
0.42396	0	0.25088
0.42422	0	0.25076
0.42448	0	0.2508
0.42474	0	0.25088
0.42501	0	0.2508
0.42527	0	0.25076
0.42553	0	0.25092
0.42579	0	0.25084
0.42605	0	0.25076
0.42631	0	0.2508
0.42657	0	0.25076
0.42683	0	0.2504
0.42709	0	0.25076
0.42735	0	0.2508
0.42761	0	0.2506
0.42787	0	0.25092
0.42813	0	0.2508
0.42839	0	0.25088
0.42865	0	0.2508
0.42891	0	0.25084
0.42917	0	0.25072
0.42944	0	0.2508
0.4297	0	0.25044
0.42996	0	0.2508
0.43022	0	0.2504
0.43048	0	0.2504
0.43074	0	0.25052
0.431	0	0.25036
0.43126	0	0.25044
0.43152	0	0.25009
0.43178	0	0.25044
0.43204	0	0.2504
0.4323	0	0.25032
0.43256	0	0.25036
0.43282	0	0.25052
0.43308	0	0.2504
0.43334	0	0.25036
0.4336	0	0.2504
0.43386	0	0.2504
0.43413	0	0.2504
0.43439	0	0.25005
0.43465	0	0.2504
0.43491	0	0.25044
0.43517	0	0.2504
0.43543	0	0.25048
0.43569	0	0.2504
0.43595	0	0.25048
0.43621	0	0.25032
0.43647	0	0.24985
0.43673	0	0.25001
0.43699	0	0.25072
0.43725	0	0.25048
0.43751	0	0.25032
0.43777	0	0.25044
0.43803	0	0.25025
0.43829	0	0.2504
0.43856	0	0.25048
0.43882	0	0.24993
0.43908	0	0.2504
0.43934	0	0.25032
0.4396	0	0.25048
0.43986	0	0.2504
0.44012	0	0.25029
0.44038	0	0.25052
0.44064	0	0.25092
0.4409	0	0.25048
0.44116	0	0.25032
0.44142	0	0.2504
0.44168	0	0.25044
0.44194	0	0.25036
0.4422	0	0.2504
0.44246	0	0.2504
0.44272	0	0.2504
0.44299	0	0.25044
0.44325	0	0.2504
0.44351	0	0.25048
0.44377	0	0.25032
0.44403	0	0.2504
0.44429	0	0.2504
0.44455	0	0.25048
0.44481	0	0.25044
0.44507	0	0.25032
0.44533	0	0.25029
0.44559	0	0.25052
0.44585	0	0.25092
0.44611	0	0.25044
0.44637	0	0.2504
0.44663	0	0.2504
0.44689	0	0.25044
0.44715	0	0.2508
0.44742	0	0.25052
0.44768	0	0.25044
0.44794	0	0.25044
0.4482	0	0.2504
0.44846	0	0.2504
0.44872	0	0.2508
0.44898	0	0.25052
0.44924	0	0.2504
0.4495	0	0.2504
0.44976	0	0.2504
0.45002	0	0.25088
0.45028	0	0.2504
0.45054	0	0.25032
0.4508	0	0.25076
0.45106	0	0.2508
0.45132	0	0.2508
0.45158	0	0.25052
0.45184	0	0.25088
0.45211	0	0.25076
0.45237	0	0.25088
0.45263	0	0.25084
0.45289	0	0.25088
0.45315	0	0.25076
0.45341	0	0.25068
0.45367	0	0.2506
0.45393	0	0.25092
0.45419	0	0.2504
0.45445	0	0.25036
0.45471	0	0.25088
0.45497	0	0.2508
0.45523	0	0.2508
0.45549	0	0.25076
0.45575	0	0.2508
0.45601	0	0.25129
0.45627	0	0.25092
0.45654	0	0.25088
0.4568	0	0.25076
0.45706	0	0.25088
0.45732	0	0.25064
0.45758	0	0.25076
0.45784	0	0.25084
0.4581	0	0.25072
0.45836	0	0.2504
0.45862	0	0.2508
0.45888	0	0.25076
0.45914	0	0.25084
0.4594	0	0.25129
0.45966	0	0.25084
0.45992	0	0.25072
0.46018	0	0.25068
0.46044	0	0.25076
0.4607	0	0.25088
0.46097	0	0.25088
0.46123	0	0.2508
0.46149	0	0.25084
0.46175	0	0.2508
0.46201	0	0.2508
0.46227	0	0.25072
0.46253	0	0.25092
0.46279	0	0.25088
0.46305	0	0.2508
0.46331	0	0.2508
0.46357	0	0.25129
0.46383	0	0.25092
0.46409	0	0.25048
0.46435	0	0.25084
0.46461	0	0.25096
0.46487	0	0.25092
0.46513	0	0.2508
0.4654	0	0.25084
0.46566	0	0.251
0.46592	0	0.25076
0.46618	0	0.25068
0.46644	0	0.25125
0.4667	0	0.25092
0.46696	0	0.2508
0.46722	0	0.25036
0.46748	0	0.2508
0.46774	0	0.25084
0.468	0	0.2508
0.46826	0	0.25084
0.46852	0	0.25052
0.46878	0	0.25084
0.46904	0	0.25084
0.4693	0	0.25076
0.46956	0	0.2508
0.46982	0	0.25092
0.47009	0	0.2508
0.47035	0	0.2508
0.47061	0	0.25129
0.47087	0	0.25084
0.47113	0	0.25072
0.47139	0	0.25076
0.47165	0	0.2508
0.47191	0	0.25084
0.47217	0	0.25076
0.47243	0	0.2508
0.47269	0	0.2508
0.47295	0	0.25076
0.47321	0	0.2508
0.47347	0	0.2508
0.47373	0	0.25088
0.47399	0	0.2508
0.47425	0	0.2508
0.47452	0	0.2508
0.47478	0	0.25072
0.47504	0	0.25121
0.4753	0	0.25076
0.47556	0	0.25121
0.47582	0	0.25084
0.47608	0	0.25084
0.47634	0	0.2508
0.4766	0	0.25084
0.47686	0	0.25084
0.47712	0	0.25068
0.47738	0	0.2508
0.47764	0	0.25088
0.4779	0	0.25072
0.47816	0	0.2508
0.47842	0	0.25088
0.47868	0	0.251
0.47895	0	0.2508
0.47921	0	0.2508
0.47947	0	0.25084
0.47973	0	0.2508
0.47999	0	0.2508
0.48025	0	0.25076
0.48051	0	0.25084
0.48077	0	0.25125
0.48103	0	0.2508
0.48129	0	0.25121
0.48155	0	0.2508
0.48181	0	0.25076
0.48207	0	0.25113
0.48233	0	0.2508
0.48259	0	0.25092
0.48285	0	0.25072
0.48311	0	0.25072
0.48338	0	0.25121
0.48364	0	0.25088
0.4839	0	0.25072
0.48416	0	0.25072
0.48442	0	0.25072
0.48468	0	0.2504
0.48494	0	0.25076
0.4852	0	0.2504
0.48546	0	0.25072
0.48572	0	0.25092
0.48598	0	0.25084
0.48624	0	0.25044
0.4865	0	0.25044
0.48676	0	0.25048
0.48702	0	0.25032
0.48728	0	0.2508
0.48754	0	0.25052
0.4878	0	0.25092
0.48807	0	0.2508
0.48833	0	0.25072
0.48859	0	0.25076
0.48885	0	0.25052
0.48911	0	0.25084
0.48937	0	0.25068
0.48963	0	0.25044
0.48989	0	0.25076
0.49015	0	0.25032
0.49041	0	0.25072
0.49067	0	0.25076
0.49093	0	0.2508
0.49119	0	0.25088
0.49145	0	0.2508
0.49171	0	0.25036
0.49197	0	0.25072
0.49223	0	0.25032
0.4925	0	0.25092
0.49276	0	0.25084
0.49302	0	0.25064
0.49328	0	0.25072
0.49354	0	0.25036
0.4938	0	0.25036
0.49406	0	0.25113
0.49432	0	0.2508
0.49458	0	0.25036
0.49484	0	0.2508
0.4951	0	0.25048
0.49536	0	0.25072
0.49562	0	0.2508
0.49588	0	0.2504
0.49614	0	0.2508
0.4964	0	0.25084
0.49666	0	0.25072
0.49693	0	0.25076
0.49719	0	0.25076
0.49745	0	0.25068
0.49771	0	0.25072
0.49797	0	0.25076
0.49823	0	0.25121
0.49849	0	0.2508
0.49875	0	0.2508
0.49901	0	0.25072
0.49927	0	0.25084
0.49953	0	0.251
0.49979	0	0.25076
0.50005	0	0.2508
0.50031	0	0.25036
0.50057	0	0.25084
0.50083	0	0.25092
0.50109	0	0.25036
0.50136	0	0.2508
0.50162	0	0.25092
0.50188	0	0.2508
0.50214	0	0.25036
0.5024	0	0.25036
0.50266	0	0.25088
0.50292	0	0.2508
0.50318	0	0.25096
0.50344	0	0.2508
0.5037	0	0.25072
0.50396	0	0.25064
0.50422	0	0.25076
0.50448	0	0.25092
0.50474	0	0.2508
0.505	0	0.25072
0.50526	0	0.2508
0.50552	0	0.25092
0.50578	0	0.25068
0.50605	0	0.25072
0.50631	0	0.2508
0.50657	0	0.25084
0.50683	0	0.25084
0.50709	0	0.25076
0.50735	0	0.25092
0.50761	0	0.25088
0.50787	0	0.25084
0.50813	0	0.2508
0.50839	0	0.25068
0.50865	0	0.25029
0.50891	0	0.2504
0.50917	0	0.25072
0.50943	0	0.2508
0.50969	0	0.25088
0.50995	0	0.25072
0.51021	0	0.25076
0.51048	0	0.25068
0.51074	0	0.2508
0.511	0	0.2508
0.51126	0	0.2508
0.51152	0	0.2508
0.51178	0	0.25084
0.51204	0	0.25076
0.5123	0	0.25076
0.51256	0	0.25088
0.51282	0	0.25052
0.51308	0	0.2504
0.51334	0	0.25072
0.5136	0	0.25052
0.51386	0	0.25044
0.51412	0	0.25076
0.51438	0	0.25088
0.51464	0	0.25084
0.51491	0	0.2508
0.51517	0	0.25076
0.51543	0	0.2504
0.51569	0	0.25072
0.51595	0	0.2508
0.51621	0	0.25092
0.51647	0	0.25092
0.51673	0	0.2508
0.51699	0	0.25072
0.51725	0	0.2508
0.51751	0	0.25096
0.51777	0	0.25092
0.51803	0	0.25076
0.51829	0	0.25036
0.51855	0	0.25084
0.51881	0	0.25056
0.51907	0	0.25036
0.51934	0	0.2504
0.5196	0	0.25092
0.51986	0	0.25084
0.52012	0	0.25072
0.52038	0	0.25072
0.52064	0	0.25092
0.5209	0	0.25084
[truncated: 18,293 more rows]

## Sheet: Fig4e
time (hour)	E (mV nm^-1)	n_H (10^12 cm^-2)
0.00025641	0	-0.32418
0.000512821	0	-0.32418
0.000769231	0	-0.32563
0.00103	0	-0.32563
0.00128	0	-0.32558
0.00154	0	-0.32573
0.00179	0	-0.32563
0.00205	0	-0.32553
0.00231	0	-0.32553
0.00256	0	-0.32563
0.00282	0	-0.32652
0.00308	0	-0.32558
0.00333	0	-0.32631
0.00359	0	-0.32709
0.00385	0	-0.32704
0.0041	0	-0.32688
0.00436	0	-0.32767
0.00462	0	-0.32783
0.00487	0	-0.32772
0.00513	0	-0.32688
0.00538	0	-0.32563
0.00564	0	-0.32709
0.0059	0	-0.32626
0.00615	0	-0.3262
0.00641	0	-0.32704
0.00667	0	-0.32636
0.00692	0	-0.32631
0.00718	0	-0.32709
0.00744	0	-0.32641
0.00769	0	-0.32641
0.00795	0	-0.32699
0.00821	0	-0.32563
0.00846	0	-0.32646
0.00872	0	-0.32631
0.00897	0	-0.32631
0.00923	0	-0.32636
0.00949	0	-0.32646
0.00974	0	-0.32699
0.01	0	-0.32631
0.01026	0	-0.32636
0.01051	0	-0.32714
0.01077	0	-0.32646
0.01103	0	-0.32636
0.01128	0	-0.32699
0.01154	0	-0.32646
0.01179	0	-0.32631
0.01205	0	-0.32709
0.01231	0	-0.32631
0.01256	0	-0.32631
0.01282	0	-0.32558
0.01308	0	-0.32589
0.01333	0	-0.32646
0.01359	0	-0.32573
0.01385	0	-0.32641
0.0141	0	-0.3262
0.01436	0	-0.32558
0.01462	0	-0.32573
0.01487	0	-0.32631
0.01513	0	-0.32563
0.01538	0	-0.32563
0.01564	0	-0.3262
0.0159	0	-0.32568
0.01615	0	-0.32631
0.01641	0	-0.32641
0.01667	-39.3977	-0.32636
0.01692	0	0.1049
0.01718	0	0.10541
0.01744	0	0.10555
0.01769	0	0.1055
0.01795	0	0.10544
0.01821	0	0.10539
0.01846	0	0.1055
0.01872	0	0.10558
0.01897	0	0.10551
0.01923	0	0.10548
0.01949	0	0.10541
0.01974	0	0.10537
0.02	0	0.10534
0.02026	0	0.10538
0.02051	0	0.10544
0.02077	0	0.10534
0.02103	0	0.10535
0.02128	0	0.10534
0.02154	0	0.10539
0.02179	0	0.10539
0.02205	0	0.10532
0.02231	0	0.10551
0.02256	0	0.10551
0.02282	0	0.10539
0.02308	0	0.10527
0.02333	0	0.10541
0.02359	0	0.1055
0.02385	0	0.10544
0.0241	0	0.10539
0.02436	0	0.10532
0.02462	0	0.10543
0.02487	0	0.10544
0.02513	0	0.10539
0.02538	0	0.10541
0.02564	0	0.10543
0.0259	0	0.10544
0.02615	0	0.1053
0.02641	0	0.10541
0.02667	0	0.10544
0.02692	0	0.10528
0.02718	0	0.10506
0.02744	0	0.10507
0.02769	0	0.10507
0.02795	0	0.10507
0.02821	0	0.10504
0.02846	0	0.10509
0.02872	0	0.10506
0.02897	0	0.10506
0.02923	0	0.10502
0.02949	0	0.10507
0.02974	0	0.10516
0.03	0	0.10506
0.03026	0	0.10506
0.03051	0	0.10514
0.03077	0	0.10507
0.03103	0	0.10509
0.03128	0	0.10511
0.03154	0	0.10502
0.03179	0	0.10499
0.03205	0	0.10506
0.03231	0	0.10509
0.03256	0	0.10506
0.03282	0	0.10523
0.03308	0	0.10506
0.03333	40.913	0.10509
0.03359	0	-0.40367
0.03385	0	-0.40367
0.0341	0	-0.40367
0.03436	0	-0.40367
0.03462	0	-0.40244
0.03487	0	-0.40367
0.03513	0	-0.40065
0.03538	0	-0.40058
0.03564	0	-0.39925
0.0359	0	-0.39937
0.03615	0	-0.39956
0.03641	0	-0.39861
0.03667	0	-0.39823
0.03692	0	-0.3983
0.03718	0	-0.39849
0.03744	0	-0.39861
0.03769	0	-0.3983
0.03795	0	-0.39723
0.03821	0	-0.39735
0.03846	0	-0.39741
0.03872	0	-0.39748
0.03897	0	-0.39748
0.03923	0	-0.39741
0.03949	0	-0.39741
0.03974	0	-0.39748
0.04	0	-0.39741
0.04026	0	-0.39849
0.04051	0	-0.39748
0.04077	0	-0.39748
0.04103	0	-0.39849
0.04128	0	-0.39849
0.04154	0	-0.39849
0.04179	0	-0.39855
0.04205	0	-0.39849
0.04231	0	-0.39849
0.04256	0	-0.39849
0.04282	0	-0.39741
0.04308	0	-0.39748
0.04333	0	-0.39849
0.04359	0	-0.39855
0.04385	0	-0.39842
0.0441	0	-0.39842
0.04436	0	-0.39855
0.04462	0	-0.39855
0.04487	0	-0.39836
0.04513	0	-0.39741
0.04538	0	-0.3983
0.04564	0	-0.39836
0.0459	0	-0.39748
0.04615	0	-0.39849
0.04641	0	-0.39735
0.04667	0	-0.39723
0.04692	0	-0.39735
0.04718	0	-0.3966
0.04744	0	-0.3976
0.04769	0	-0.39767
0.04795	0	-0.39754
0.04821	0	-0.39647
0.04846	0	-0.39647
0.04872	0	-0.39735
0.04897	0	-0.39654
0.04923	0	-0.39647
0.04949	0	-0.39729
0.04974	0	-0.39629
0.05	-40.913	-0.39754
0.05026	0	0.13698
0.05051	0	0.13772
0.05077	0	0.13784
0.05103	0	0.1379
0.05128	0	0.13809
0.05154	0	0.13792
0.05179	0	0.13799
0.05205	0	0.13799
0.05231	0	0.13796
0.05256	0	0.13806
0.05282	0	0.13811
0.05308	0	0.13794
0.05333	0	0.13809
0.05359	0	0.13816
0.05385	0	0.13809
0.0541	0	0.13813
0.05436	0	0.13804
0.05462	0	0.13818
0.05487	0	0.13818
0.05513	0	0.13823
0.05538	0	0.13825
0.05564	0	0.13816
0.0559	0	0.13815
0.05615	0	0.13818
0.05641	0	0.13833
0.05667	0	0.13818
0.05692	0	0.13823
0.05718	0	0.13816
0.05744	0	0.13818
0.05769	0	0.13823
0.05795	0	0.13827
0.05821	0	0.13816
0.05846	0	0.13829
0.05872	0	0.13833
0.05897	0	0.13825
0.05923	0	0.13824
0.05949	0	0.13845
0.05974	0	0.13833
0.06	0	0.13823
0.06026	0	0.13833
0.06051	0	0.13821
0.06077	0	0.13833
0.06103	0	0.13816
0.06128	0	0.13829
0.06154	0	0.13829
0.06179	0	0.13845
0.06205	0	0.13833
0.06231	0	0.13829
0.06256	0	0.13833
0.06282	0	0.13841
0.06308	0	0.13845
0.06333	0	0.13835
0.06359	0	0.13845
0.06385	0	0.13868
0.0641	0	0.13843
0.06436	0	0.1385
0.06462	0	0.13847
0.06487	0	0.13853
0.06513	0	0.13845
0.06538	0	0.13847
0.06564	0	0.13847
0.0659	0	0.13847
0.06615	0	0.13839
0.06641	0	0.13858
0.06667	42.4283	0.13841
0.06692	0	-0.50017
0.06718	0	-0.50153
0.06744	0	-0.50346
0.06769	0	-0.50169
0.06795	0	-0.50009
0.06821	0	-0.50322
0.06846	0	-0.50338
0.06872	0	-0.50306
0.06897	0	-0.5033
0.06923	0	-0.50314
0.06949	0	-0.50306
0.06974	0	-0.50467
0.07	0	-0.50459
0.07026	0	-0.50484
0.07051	0	-0.50338
0.07077	0	-0.50638
0.07103	0	-0.50484
0.07128	0	-0.50467
0.07154	0	-0.50638
0.07179	0	-0.50484
0.07205	0	-0.50794
0.07231	0	-0.50484
0.07256	0	-0.50671
0.07282	0	-0.50662
0.07308	0	-0.5033
0.07333	0	-0.50314
0.07359	0	-0.50646
0.07385	0	-0.50475
0.0741	0	-0.5063
0.07436	0	-0.50646
0.07462	0	-0.50671
0.07487	0	-0.505
0.07513	0	-0.50646
0.07538	0	-0.505
0.07564	0	-0.5063
0.0759	0	-0.50646
0.07615	0	-0.50467
0.07641	0	-0.50484
0.07667	0	-0.50654
0.07692	0	-0.5033
0.07718	0	-0.50646
0.07744	0	-0.50484
0.07769	0	-0.50314
0.07795	0	-0.50638
0.07821	0	-0.50322
0.07846	0	-0.50671
0.07872	0	-0.50451
0.07897	0	-0.50306
0.07923	0	-0.50322
0.07949	0	-0.50354
0.07974	0	-0.50322
0.08	0	-0.5063
0.08026	0	-0.50654
0.08051	0	-0.50484
0.08077	0	-0.50622
0.08103	0	-0.50314
0.08128	0	-0.50491
0.08154	0	-0.505
0.08179	0	-0.50646
0.08205	0	-0.5029
0.08231	0	-0.5033
0.08256	0	-0.50662
0.08282	0	-0.50338
0.08308	0	-0.50306
0.08333	-42.4283	-0.50654
0.08359	0	0.20826
0.08385	0	0.20931
0.0841	0	0.20978
0.08436	0	0.20947
0.08462	0	0.20937
0.08487	0	0.20947
0.08513	0	0.2095
0.08538	0	0.20916
0.08564	0	0.20931
0.0859	0	0.20968
0.08615	0	0.20944
0.08641	0	0.20944
0.08667	0	0.2095
0.08692	0	0.20934
0.08718	0	0.20944
0.08744	0	0.20962
0.08769	0	0.20972
0.08795	0	0.20968
0.08821	0	0.20962
0.08846	0	0.20996
0.08872	0	0.20962
0.08897	0	0.20962
0.08923	0	0.20993
0.08949	0	0.20983
0.08974	0	0.20962
0.09	0	0.20968
0.09026	0	0.20986
0.09051	0	0.20965
0.09077	0	0.21
0.09103	0	0.20996
0.09128	0	0.20983
0.09154	0	0.20993
0.09179	0	0.20962
0.09205	0	0.21006
0.09231	0	0.20958
0.09256	0	0.20955
0.09282	0	0.21
0.09308	0	0.20962
0.09333	0	0.20972
0.09359	0	0.20996
0.09385	0	0.21028
0.0941	0	0.20968
0.09436	0	0.21
0.09462	0	0.20996
0.09487	0	0.20972
0.09513	0	0.2099
0.09538	0	0.2098
0.09564	0	0.20972
0.0959	0	0.20993
0.09615	0	0.20996
0.09641	0	0.20993
0.09667	0	0.21
0.09692	0	0.20993
0.09718	0	0.20983
0.09744	0	0.2099
0.09769	0	0.21
0.09795	0	0.2099
0.09821	0	0.20965
0.09846	0	0.2099
0.09872	0	0.20996
0.09897	0	0.20968
0.09923	0	0.20983
0.09949	0	0.21
0.09974	0	0.2099
0.1	43.9436	0.20993
0.10026	0	-0.55666
0.10051	0	-0.55666
0.10077	0	-0.55684
0.10103	0	-0.55855
0.10128	0	-0.559
0.10154	0	-0.55873
0.10179	0	-0.56082
0.10205	0	-0.55882
0.10231	0	-0.559
0.10256	0	-0.561
0.10282	0	-0.55891
0.10308	0	-0.55882
0.10333	0	-0.56055
0.10359	0	-0.56055
0.10385	0	-0.56292
0.1041	0	-0.56082
0.10436	0	-0.56301
0.10462	0	-0.56256
0.10487	0	-0.56055
0.10513	0	-0.56256
0.10538	0	-0.56073
0.10564	0	-0.55873
0.1059	0	-0.56091
0.10615	0	-0.55891
0.10641	0	-0.56091
0.10667	0	-0.55882
0.10692	0	-0.56082
0.10718	0	-0.55891
0.10744	0	-0.55873
0.10769	0	-0.55873
0.10795	0	-0.55864
0.10821	0	-0.55873
0.10846	0	-0.55873
0.10872	0	-0.56082
0.10897	0	-0.55873
0.10923	0	-0.55873
0.10949	0	-0.56055
0.10974	0	-0.55891
0.11	0	-0.55864
0.11026	0	-0.55864
0.11051	0	-0.55864
0.11077	0	-0.56073
0.11103	0	-0.559
0.11128	0	-0.559
0.11154	0	-0.55864
0.11179	0	-0.55855
0.11205	0	-0.55882
0.11231	0	-0.55882
0.11256	0	-0.56046
0.11282	0	-0.55873
0.11308	0	-0.55873
0.11333	0	-0.55864
0.11359	0	-0.55864
0.11385	0	-0.561
0.1141	0	-0.56073
0.11436	0	-0.55918
0.11462	0	-0.56108
0.11487	0	-0.55909
0.11513	0	-0.55873
0.11538	0	-0.55855
0.11564	0	-0.55873
0.1159	0	-0.56073
0.11615	0	-0.55864
0.11641	0	-0.55873
0.11667	-43.9436	-0.55873
0.11692	0	0.29098
0.11718	0	0.29237
0.11744	0	0.29232
0.11769	0	0.29251
0.11795	0	0.29237
0.11821	0	0.29237
0.11846	0	0.29242
0.11872	0	0.29242
0.11897	0	0.29242
0.11923	0	0.29246
0.11949	0	0.29237
0.11974	0	0.29232
0.12	0	0.2931
0.12026	0	0.29242
0.12051	0	0.29251
0.12077	0	0.29256
0.12103	0	0.29287
0.12128	0	0.29237
0.12154	0	0.29251
0.12179	0	0.29315
0.12205	0	0.29282
0.12231	0	0.29251
0.12256	0	0.29306
0.12282	0	0.29315
0.12308	0	0.29251
0.12333	0	0.29232
0.12359	0	0.29301
0.12385	0	0.29292
0.1241	0	0.29237
0.12436	0	0.29296
0.12462	0	0.29292
0.12487	0	0.29251
0.12513	0	0.29296
0.12538	0	0.29296
0.12564	0	0.2931
0.1259	0	0.29296
0.12615	0	0.29237
0.12641	0	0.29251
0.12667	0	0.29237
0.12692	0	0.29292
0.12718	0	0.29237
0.12744	0	0.29296
0.12769	0	0.29306
0.12795	0	0.29282
0.12821	0	0.29306
0.12846	0	0.29296
0.12872	0	0.29242
0.12897	0	0.29251
0.12923	0	0.29306
0.12949	0	0.2931
0.12974	0	0.29237
0.13	0	0.29237
0.13026	0	0.29301
0.13051	0	0.29301
0.13077	0	0.29256
0.13103	0	0.29292
0.13128	0	0.29306
0.13154	0	0.2926
0.13179	0	0.29232
0.13205	0	0.29287
0.13231	0	0.29292
0.13256	0	0.29228
0.13282	0	0.29301
0.13308	0	0.29251
0.13333	45.4589	0.29232
0.13359	0	-0.70405
0.13385	0	-0.71054
0.1341	0	-0.71065
0.13436	0	-0.71076
0.13462	0	-0.71065
0.13487	0	-0.71354
0.13513	0	-0.71009
0.13538	0	-0.71342
0.13564	0	-0.71365
0.1359	0	-0.71065
0.13615	0	-0.71354
0.13641	0	-0.71354
0.13667	0	-0.71076
0.13692	0	-0.71377
0.13718	0	-0.70722
0.13744	0	-0.70416
0.13769	0	-0.70091
0.13795	0	-0.70091
0.13821	0	-0.70383
0.13846	0	-0.70405
0.13872	0	-0.70394
0.13897	0	-0.70383
0.13923	0	-0.70394
0.13949	0	-0.70745
0.13974	0	-0.70416
0.14	0	-0.70405
0.14026	0	-0.70405
0.14051	0	-0.70135
0.14077	0	-0.7008
0.14103	0	-0.70069
0.14128	0	-0.70394
0.14154	0	-0.70711
0.14179	0	-0.70383
0.14205	0	-0.70394
0.14231	0	-0.70405
0.14256	0	-0.70439
0.14282	0	-0.70102
0.14308	0	-0.70383
0.14333	0	-0.70405
0.14359	0	-0.70147
0.14385	0	-0.70405
0.1441	0	-0.70394
0.14436	0	-0.70091
0.14462	0	-0.70069
0.14487	0	-0.7008
0.14513	0	-0.70372
0.14538	0	-0.70113
0.14564	0	-0.70091
0.1459	0	-0.7008
0.14615	0	-0.7008
0.14641	0	-0.70124
0.14667	0	-0.70113
0.14692	0	-0.70069
0.14718	0	-0.70091
0.14744	0	-0.70091
0.14769	0	-0.7008
0.14795	0	-0.70349
0.14821	0	-0.7008
0.14846	0	-0.70416
0.14872	0	-0.69802
0.14897	0	-0.70091
0.14923	0	-0.69813
0.14949	0	-0.6978
0.14974	0	-0.69813
0.15	-45.4589	-0.69746
0.15026	0	0.33421
0.15051	0	0.33492
0.15077	0	0.3341
0.15103	0	0.334
0.15128	0	0.33421
0.15154	0	0.3341
0.15179	0	0.33487
0.15205	0	0.334
0.15231	0	0.33405
0.15256	0	0.33432
0.15282	0	0.33405
0.15308	0	0.33405
0.15333	0	0.33416
0.15359	0	0.33492
0.15385	0	0.33426
0.1541	0	0.334
0.15436	0	0.33476
0.15462	0	0.33334
0.15487	0	0.3335
0.15513	0	0.33416
0.15538	0	0.33405
0.15564	0	0.33487
0.1559	0	0.33503
0.15615	0	0.33487
0.15641	0	0.33405
0.15667	0	0.33421
0.15692	0	0.33421
0.15718	0	0.33394
0.15744	0	0.3341
0.15769	0	0.33405
0.15795	0	0.33416
0.15821	0	0.33405
0.15846	0	0.33345
0.15872	0	0.33421
0.15897	0	0.33405
0.15923	0	0.33416
0.15949	0	0.3335
0.15974	0	0.33421
0.16	0	0.33416
0.16026	0	0.3341
0.16051	0	0.33421
0.16077	0	0.3341
0.16103	0	0.3335
0.16128	0	0.334
0.16154	0	0.33416
0.16179	0	0.33339
0.16205	0	0.334
0.16231	0	0.3341
0.16256	0	0.33405
0.16282	0	0.33405
0.16308	0	0.33421
0.16333	0	0.3341
0.16359	0	0.33405
0.16385	0	0.3341
0.1641	0	0.33394
0.16436	0	0.33345
0.16462	0	0.33498
0.16487	0	0.3341
0.16513	0	0.3335
0.16538	0	0.33339
0.16564	0	0.33421
0.1659	0	0.33334
0.16615	0	0.33324
0.16641	0	0.3341
0.16667	46.9742	0.33339
0.16692	0	-0.75483
0.16718	0	-0.76191
0.16744	0	-0.75507
0.16769	0	-0.75847
0.16795	0	-0.75847
0.16821	0	-0.75483
0.16846	0	-0.75835
0.16872	0	-0.75847
0.16897	0	-0.76228
0.16923	0	-0.76563
0.16949	0	-0.76203
0.16974	0	-0.76216
0.17	0	-0.76975
0.17026	0	-0.76563
0.17051	0	-0.76575
0.17077	0	-0.76228
0.17103	0	-0.76216
0.17128	0	-0.76191
0.17154	0	-0.75847
0.17179	0	-0.76252
0.17205	0	-0.75823
0.17231	0	-0.76216
0.17256	0	-0.75847
0.17282	0	-0.76599
0.17308	0	-0.76203
0.17333	0	-0.76216
0.17359	0	-0.76599
0.17385	0	-0.76252
0.1741	0	-0.76216
0.17436	0	-0.75835
0.17462	0	-0.76216
0.17487	0	-0.76216
0.17513	0	-0.75799
0.17538	0	-0.76216
0.17564	0	-0.76228
0.1759	0	-0.75847
0.17615	0	-0.76216
0.17641	0	-0.75519
0.17667	0	-0.76252
0.17692	0	-0.76191
0.17718	0	-0.75835
0.17744	0	-0.75871
0.17769	0	-0.7624
0.17795	0	-0.75847
0.17821	0	-0.76216
0.17846	0	-0.76216
0.17872	0	-0.75847
0.17897	0	-0.76191
0.17923	0	-0.75859
0.17949	0	-0.75871
0.17974	0	-0.75835
0.18	0	-0.75823
0.18026	0	-0.76228
0.18051	0	-0.75871
0.18077	0	-0.75835
0.18103	0	-0.76216
0.18128	0	-0.75847
0.18154	0	-0.76216
0.18179	0	-0.75835
0.18205	0	-0.75811
0.18231	0	-0.76203
0.18256	0	-0.75884
0.18282	0	-0.7624
0.18308	0	-0.76228
0.18333	-46.9742	-0.76252
0.18359	0	0.36265
0.18385	0	0.36361
0.1841	0	0.36355
0.18436	0	0.3626
0.18462	0	0.3626
0.18487	0	0.36164
0.18513	0	0.36271
0.18538	0	0.36176
0.18564	0	0.36187
0.1859	0	0.3626
0.18615	0	0.36277
0.18641	0	0.36199
0.18667	0	0.36193
0.18692	0	0.36176
0.18718	0	0.3611
0.18744	0	0.36193
0.18769	0	0.36176
0.18795	0	0.36164
0.18821	0	0.36182
0.18846	0	0.36193
0.18872	0	0.36176
0.18897	0	0.36164
0.18923	0	0.36193
0.18949	0	0.36283
0.18974	0	0.36193
0.19	0	0.36182
0.19026	0	0.36187
0.19051	0	0.36193
0.19077	0	0.36277
0.19103	0	0.36277
0.19128	0	0.36265
0.19154	0	0.36187
0.19179	0	0.36277
0.19205	0	0.36254
0.19231	0	0.36187
0.19256	0	0.36193
0.19282	0	0.3626
0.19308	0	0.36182
0.19333	0	0.36193
0.19359	0	0.36187
0.19385	0	0.36265
0.1941	0	0.36193
0.19436	0	0.36288
0.19462	0	0.36277
0.19487	0	0.3626
0.19513	0	0.36193
0.19538	0	0.36288
0.19564	0	0.36176
0.1959	0	0.3611
0.19615	0	0.36176
0.19641	0	0.36277
0.19667	0	0.36182
0.19692	0	0.36176
0.19718	0	0.3626
0.19744	0	0.36176
0.19769	0	0.36176
0.19795	0	0.3626
0.19821	0	0.36283
0.19846	0	0.36193
0.19872	0	0.36254
0.19897	0	0.36277
0.19923	0	0.36193
0.19949	0	0.36182
0.19974	0	0.36271
0.2	48.4895	0.36271
0.20026	0	-0.75145
0.20051	0	-0.74764
0.20077	0	-0.74386
0.20103	0	-0.74799
0.20128	0	-0.74764
0.20154	0	-0.74764
0.20179	0	-0.74764
0.20205	0	-0.74764
0.20231	0	-0.74409
0.20256	0	-0.74397
0.20282	0	-0.74409
0.20308	0	-0.74799
0.20333	0	-0.74397
0.20359	0	-0.74386
0.20385	0	-0.74799
0.2041	0	-0.74445
0.20436	0	-0.74409
0.20462	0	-0.74764
0.20487	0	-0.74445
0.20513	0	-0.74421
0.20538	0	-0.74716
0.20564	0	-0.74728
0.2059	0	-0.74787
0.20615	0	-0.74799
0.20641	0	-0.74799
0.20667	0	-0.74433
0.20692	0	-0.74445
0.20718	0	-0.74764
0.20744	0	-0.74433
0.20769	0	-0.74799
0.20795	0	-0.75121
0.20821	0	-0.74799
0.20846	0	-0.74764
0.20872	0	-0.74764
0.20897	0	-0.74775
0.20923	0	-0.74764
0.20949	0	-0.74397
0.20974	0	-0.74787
0.21	0	-0.74799
0.21026	0	-0.74799
0.21051	0	-0.74421
0.21077	0	-0.74386
0.21103	0	-0.74764
0.21128	0	-0.74764
0.21154	0	-0.74386
0.21179	0	-0.74764
0.21205	0	-0.74397
0.21231	0	-0.74752
0.21256	0	-0.74764
0.21282	0	-0.75145
0.21308	0	-0.74799
0.21333	0	-0.74764
0.21359	0	-0.7474
0.21385	0	-0.7474
0.2141	0	-0.75145
0.21436	0	-0.74775
0.21462	0	-0.74764
0.21487	0	-0.74799
0.21513	0	-0.74811
0.21538	0	-0.74409
0.21564	0	-0.74764
0.2159	0	-0.74445
0.21615	0	-0.74811
0.21641	0	-0.74764
0.21667	-48.4895	-0.74752
0.21692	0	0.37382
0.21718	0	0.37501
0.21744	0	0.37489
0.21769	0	0.37477
0.21795	0	0.37669
0.21821	0	0.37579
0.21846	0	0.37477
0.21872	0	0.37561
0.21897	0	0.37573
0.21923	0	0.37489
0.21949	0	0.37579
0.21974	0	0.37471
0.22	0	0.37567
0.22026	0	0.37579
0.22051	0	0.37483
0.22077	0	0.37489
0.22103	0	0.37483
0.22128	0	0.37465
0.22154	0	0.37471
0.22179	0	0.37489
0.22205	0	0.37591
0.22231	0	0.37477
0.22256	0	0.37471
0.22282	0	0.37579
0.22308	0	0.37489
0.22333	0	0.37471
0.22359	0	0.37669
0.22385	0	0.37477
0.2241	0	0.37477
0.22436	0	0.37585
0.22462	0	0.37489
0.22487	0	0.37483
0.22513	0	0.37579
0.22538	0	0.37489
0.22564	0	0.37585
0.2259	0	0.37477
0.22615	0	0.37471
0.22641	0	0.37489
0.22667	0	0.37561
0.22692	0	0.37489
0.22718	0	0.37591
0.22744	0	0.37555
0.22769	0	0.37483
0.22795	0	0.37591
0.22821	0	0.37585
0.22846	0	0.37477
0.22872	0	0.37501
0.22897	0	0.37561
0.22923	0	0.37477
0.22949	0	0.37483
0.22974	0	0.37579
0.23	0	0.37477
0.23026	0	0.37465
0.23051	0	0.37579
0.23077	0	0.37573
0.23103	0	0.37561
0.23128	0	0.37561
0.23154	0	0.37579
0.23179	0	0.37489
0.23205	0	0.37471
0.23231	0	0.37573
0.23256	0	0.37489
0.23282	0	0.37579
0.23308	0	0.37561
0.23333	50.0048	0.37477
0.23359	0	-0.74752
0.23385	0	-0.75483
0.2341	0	-0.75181
0.23436	0	-0.75157
0.23462	0	-0.75133
0.23487	0	-0.74716
0.23513	0	-0.75121
0.23538	0	-0.75169
0.23564	0	-0.75507
0.2359	0	-0.75157
0.23615	0	-0.75483
0.23641	0	-0.75507
0.23667	0	-0.75459
0.23692	0	-0.75859
0.23718	0	-0.75507
0.23744	0	-0.75483
0.23769	0	-0.75823
0.23795	0	-0.75483
0.23821	0	-0.75495
0.23846	0	-0.75133
0.23872	0	-0.75483
0.23897	0	-0.75483
0.23923	0	-0.75133
0.23949	0	-0.75459
0.23974	0	-0.75121
0.24	0	-0.75507
0.24026	0	-0.75495
0.24051	0	-0.75157
0.24077	0	-0.75871
0.24103	0	-0.75519
0.24128	0	-0.75884
0.24154	0	-0.75495
0.24179	0	-0.75483
0.24205	0	-0.75859
0.24231	0	-0.75495
0.24256	0	-0.75859
0.24282	0	-0.75847
0.24308	0	-0.75519
0.24333	0	-0.75871
0.24359	0	-0.75871
0.24385	0	-0.76252
0.2441	0	-0.75884
0.24436	0	-0.75847
0.24462	0	-0.76216
0.24487	0	-0.76252
0.24513	0	-0.76216
0.24538	0	-0.76216
0.24564	0	-0.75823
0.2459	0	-0.76252
0.24615	0	-0.75519
0.24641	0	-0.76587
0.24667	0	-0.76203
0.24692	0	-0.76587
0.24718	0	-0.76624
0.24744	0	-0.76612
0.24769	0	-0.76252
0.24795	0	-0.76624
0.24821	0	-0.76276
0.24846	0	-0.76587
0.24872	0	-0.76587
0.24897	0	-0.76276
0.24923	0	-0.76636
0.24949	0	-0.76624
0.24974	0	-0.76624
0.25	-50.0048	-0.76624
0.25026	0	0.3956
0.25051	0	0.39535
0.25077	0	0.39573
0.25103	0	0.39461
0.25128	0	0.3966
0.25154	0	0.39647
0.25179	0	0.39566
0.25205	0	0.39666
0.25231	0	0.39641
0.25256	0	0.39554
0.25282	0	0.39666
0.25308	0	0.3966
0.25333	0	0.39554
0.25359	0	0.3948
0.25385	0	0.39579
0.2541	0	0.39647
0.25436	0	0.3948
0.25462	0	0.39467
0.25487	0	0.39467
0.25513	0	0.39454
0.25538	0	0.39573
0.25564	0	0.39566
0.2559	0	0.39566
0.25615	0	0.39554
0.25641	0	0.39548
0.25667	0	0.3956
0.25692	0	0.39448
0.25718	0	0.39548
0.25744	0	0.39541
0.25769	0	0.39548
0.25795	0	0.39448
0.25821	0	0.39554
0.25846	0	0.39566
0.25872	0	0.39573
0.25897	0	0.39573
0.25923	0	0.39548
0.25949	0	0.39454
0.25974	0	0.39554
0.26	0	0.3956
0.26026	0	0.39461
0.26051	0	0.39467
0.26077	0	0.39673
0.26103	0	0.39548
0.26128	0	0.39461
0.26154	0	0.39579
0.26179	0	0.39554
0.26205	0	0.39554
0.26231	0	0.39548
0.26256	0	0.39573
0.26282	0	0.39548
0.26308	0	0.39579
0.26333	0	0.39666
0.26359	0	0.39566
0.26385	0	0.39548
0.2641	0	0.39467
0.26436	0	0.39566
0.26462	0	0.3956
0.26487	0	0.39467
0.26513	0	0.39573
0.26538	0	0.39467
0.26564	0	0.39454
0.2659	0	0.39548
0.26615	0	0.39448
0.26641	0	0.39467
0.26667	51.5201	0.39467
0.26692	0	-0.71668
0.26718	0	-0.71714
0.26744	0	-0.71691
0.26769	0	-0.72043
0.26795	0	-0.71702
0.26821	0	-0.71725
0.26846	0	-0.71702
0.26872	0	-0.71354
0.26897	0	-0.71702
0.26923	0	-0.71399
0.26949	0	-0.71365
0.26974	0	-0.71691
0.27	0	-0.71691
0.27026	0	-0.71668
0.27051	0	-0.7168
0.27077	0	-0.72032
0.27103	0	-0.71365
0.27128	0	-0.71399
0.27154	0	-0.71691
0.27179	0	-0.71377
0.27205	0	-0.71422
0.27231	0	-0.71365
0.27256	0	-0.71354
0.27282	0	-0.71714
0.27308	0	-0.71748
0.27333	0	-0.71076
0.27359	0	-0.71042
0.27385	0	-0.70734
0.2741	0	-0.70405
0.27436	0	-0.70722
0.27462	0	-0.70416
0.27487	0	-0.70383
0.27513	0	-0.70711
0.27538	0	-0.70394
0.27564	0	-0.70745
0.2759	0	-0.70461
0.27615	0	-0.70394
0.27641	0	-0.707
0.27667	0	-0.70416
0.27692	0	-0.7045
0.27718	0	-0.7045
0.27744	0	-0.70734
0.27769	0	-0.70711
0.27795	0	-0.70722
0.27821	0	-0.70722
0.27846	0	-0.70745
0.27872	0	-0.70734
0.27897	0	-0.70428
0.27923	0	-0.70405
0.27949	0	-0.70416
0.27974	0	-0.70439
0.28	0	-0.70439
0.28026	0	-0.70734
0.28051	0	-0.70689
0.28077	0	-0.70767
0.28103	0	-0.70756
0.28128	0	-0.70711
0.28154	0	-0.70734
0.28179	0	-0.70767
0.28205	0	-0.70722
0.28231	0	-0.70711
0.28256	0	-0.707
0.28282	0	-0.71065
0.28308	0	-0.70756
0.28333	-51.5201	-0.70722
0.28359	0	0.44752
0.28385	0	0.44737
0.2841	0	0.44737
0.28436	0	0.44759
0.28462	0	0.44872
0.28487	0	0.44844
0.28513	0	0.44745
0.28538	0	0.45015
0.28564	0	0.44737
0.2859	0	0.44752
0.28615	0	0.4488
0.28641	0	0.45008
0.28667	0	0.44745
0.28692	0	0.44745
0.28718	0	0.44752
0.28744	0	0.44752
0.28769	0	0.4473
0.28795	0	0.44745
0.28821	0	0.44752
0.28846	0	0.44752
0.28872	0	0.4473
0.28897	0	0.44759
0.28923	0	0.44752
0.28949	0	0.44723
0.28974	0	0.44745
0.29	0	0.44745
0.29026	0	0.44745
0.29051	0	0.44745
0.29077	0	0.44603
0.29103	0	0.44766
0.29128	0	0.44773
0.29154	0	0.44625
0.29179	0	0.44632
0.29205	0	0.44745
0.29231	0	0.44752
0.29256	0	0.44625
0.29282	0	0.44737
0.29308	0	0.44766
0.29333	0	0.4461
0.29359	0	0.44759
0.29385	0	0.44752
0.2941	0	0.44639
0.29436	0	0.44759
0.29462	0	0.44723
0.29487	0	0.44752
0.29513	0	0.4473
0.29538	0	0.4473
0.29564	0	0.44745
0.2959	0	0.44752
0.29615	0	0.4478
0.29641	0	0.44865
0.29667	0	0.44745
0.29692	0	0.44752
0.29718	0	0.45015
0.29744	0	0.44858
0.29769	0	0.44745
0.29795	0	0.45008
0.29821	0	0.44737
0.29846	0	0.44745
0.29872	0	0.44766
0.29897	0	0.44766
0.29923	0	0.44752
0.29949	0	0.44716
0.29974	0	0.44752
0.3	53.0354	0.44887
0.30026	0	-0.71714
0.30051	0	-0.73048
0.30077	0	-0.72698
0.30103	0	-0.73037
0.30128	0	-0.72722
0.30154	0	-0.72664
0.30179	0	-0.72664
0.30205	0	-0.72055
0.30231	0	-0.72387
0.30256	0	-0.71974
0.30282	0	-0.71997
0.30308	0	-0.72687
0.30333	0	-0.72043
0.30359	0	-0.72055
0.30385	0	-0.71748
0.3041	0	-0.72043
0.30436	0	-0.7202
0.30462	0	-0.71691
0.30487	0	-0.72055
0.30513	0	-0.71737
0.30538	0	-0.71702
0.30564	0	-0.71668
0.3059	0	-0.71399
0.30615	0	-0.71725
0.30641	0	-0.7168
0.30667	0	-0.71714
0.30692	0	-0.71365
0.30718	0	-0.71365
0.30744	0	-0.71714
0.30769	0	-0.7168
0.30795	0	-0.71691
0.30821	0	-0.71377
0.30846	0	-0.71737
0.30872	0	-0.71388
0.30897	0	-0.71737
0.30923	0	-0.71399
0.30949	0	-0.71388
0.30974	0	-0.7168
0.31	0	-0.71702
0.31026	0	-0.71411
0.31051	0	-0.71691
0.31077	0	-0.71365
0.31103	0	-0.71691
0.31128	0	-0.71399
0.31154	0	-0.71691
0.31179	0	-0.71377
0.31205	0	-0.71725
0.31231	0	-0.71399
0.31256	0	-0.71331
0.31282	0	-0.71365
0.31308	0	-0.71422
0.31333	0	-0.71399
0.31359	0	-0.71365
0.31385	0	-0.71365
0.3141	0	-0.71377
0.31436	0	-0.71076
0.31462	0	-0.71377
0.31487	0	-0.71065
0.31513	0	-0.71076
0.31538	0	-0.71365
0.31564	0	-0.71042
0.3159	0	-0.71399
0.31615	0	-0.71365
0.31641	0	-0.71354
0.31667	-53.0354	-0.70745
0.31692	0	0.53794
0.31718	0	0.53794
0.31744	0	0.53794
0.31769	0	0.5397
0.31795	0	0.5397
0.31821	0	0.53777
0.31846	0	0.53979
0.31872	0	0.53953
0.31897	0	0.53768
0.31923	0	0.5397
0.31949	0	0.53962
0.31974	0	0.53593
0.32	0	0.53777
0.32026	0	0.53794
0.32051	0	0.53768
0.32077	0	0.53602
0.32103	0	0.53803
0.32128	0	0.53785
0.32154	0	0.53627
0.32179	0	0.53627
0.32205	0	0.53794
0.32231	0	0.53627
0.32256	0	0.53794
0.32282	0	0.53777
0.32308	0	0.53777
0.32333	0	0.53585
0.32359	0	0.53428
0.32385	0	0.53794
0.3241	0	0.53777
0.32436	0	0.53619
0.32462	0	0.53794
0.32487	0	0.5361
0.32513	0	0.53445
0.32538	0	0.53619
0.32564	0	0.53785
0.3259	0	0.53593
0.32615	0	0.53576
0.32641	0	0.53794
0.32667	0	0.5361
0.32692	0	0.5361
0.32718	0	0.53619
0.32744	0	0.53585
0.32769	0	0.53428
0.32795	0	0.53619
0.32821	0	0.5361
0.32846	0	0.53627
0.32872	0	0.53627
0.32897	0	0.53593
0.32923	0	0.53445
0.32949	0	0.53593
0.32974	0	0.53585
0.33	0	0.53576
0.33026	0	0.53619
0.33051	0	0.5361
0.33077	0	0.53576
0.33103	0	0.53445
0.33128	0	0.53428
0.33154	0	0.5361
0.33179	0	0.53768
0.33205	0	0.53411
0.33231	0	0.53436
0.33256	0	0.53403
0.33282	0	0.53428
0.33308	0	0.53428
0.33333	54.5506	0.53627
0.33359	0	-0.71377
0.33385	0	-0.71737
0.3341	0	-0.71411
0.33436	0	-0.7202
0.33462	0	-0.71997
0.33487	0	-0.7202
0.33513	0	-0.72066
0.33538	0	-0.71737
0.33564	0	-0.71691
0.3359	0	-0.72032
0.33615	0	-0.71737
0.33641	0	-0.7202
0.33667	0	-0.72032
0.33692	0	-0.71737
0.33718	0	-0.72066
0.33744	0	-0.72055
0.33769	0	-0.72032
0.33795	0	-0.7168
0.33821	0	-0.71997
0.33846	0	-0.72009
0.33872	0	-0.71691
0.33897	0	-0.71691
0.33923	0	-0.71657
0.33949	0	-0.7168
0.33974	0	-0.72043
0.34	0	-0.72055
0.34026	0	-0.7271
0.34051	0	-0.72664
0.34077	0	-0.72698
0.34103	0	-0.73083
0.34128	0	-0.7271
0.34154	0	-0.72722
0.34179	0	-0.72687
0.34205	0	-0.72698
0.34231	0	-0.72698
0.34256	0	-0.7271
0.34282	0	-0.72722
0.34308	0	-0.72722
0.34333	0	-0.72687
0.34359	0	-0.72698
0.34385	0	-0.721
0.3441	0	-0.72698
0.34436	0	-0.72675
0.34462	0	-0.72722
0.34487	0	-0.72698
0.34513	0	-0.72687
0.34538	0	-0.72687
0.34564	0	-0.73048
0.3459	0	-0.73037
0.34615	0	-0.7306
0.34641	0	-0.73037
0.34667	0	-0.72687
0.34692	0	-0.7306
0.34718	0	-0.73037
0.34744	0	-0.73025
0.34769	0	-0.73002
0.34795	0	-0.73025
0.34821	0	-0.73002
0.34846	0	-0.73025
0.34872	0	-0.73025
0.34897	0	-0.73048
0.34923	0	-0.73025
0.34949	0	-0.73366
0.34974	0	-0.73037
0.35	-54.5506	-0.73413
0.35026	0	0.66548
0.35051	0	0.66548
0.35077	0	0.66559
0.35103	0	0.66591
0.35128	0	0.66569
0.35154	0	0.66538
0.35179	0	0.66569
0.35205	0	0.66601
0.35231	0	0.66548
0.35256	0	0.6681
0.35282	0	0.66569
0.35308	0	0.66569
0.35333	0	0.66853
0.35359	0	0.6681
0.35385	0	0.66559
0.3541	0	0.66821
0.35436	0	0.66517
0.35462	0	0.66559
0.35487	0	0.66559
0.35513	0	0.66538
0.35538	0	0.66288
0.35564	0	0.66527
0.3559	0	0.66548
0.35615	0	0.66278
0.35641	0	0.66559
0.35667	0	0.66569
0.35692	0	0.66559
0.35718	0	0.66517
0.35744	0	0.66548
0.35769	0	0.66
0.35795	0	0.66591
0.35821	0	0.66517
0.35846	0	0.65968
0.35872	0	0.66278
0.35897	0	0.66246
0.35923	0	0.66
0.35949	0	0.66538
0.35974	0	0.66559
0.36	0	0.65968
0.36026	0	0.65968
0.36051	0	0.66278
0.36077	0	0.65989
0.36103	0	0.66
0.36128	0	0.66
0.36154	0	0.66
0.36179	0	0.65968
0.36205	0	0.66559
0.36231	0	0.66246
0.36256	0	0.6601
0.36282	0	0.66278
0.36308	0	0.66246
0.36333	0	0.66
0.36359	0	0.6658
0.36385	0	0.66246
0.3641	0	0.65978
0.36436	0	0.65989
0.36462	0	0.66246
0.36487	0	0.6601
0.36513	0	0.66257
0.36538	0	0.66257
0.36564	0	0.65968
0.3659	0	0.65947
0.36615	0	0.65968
0.36641	0	0.65978
0.36667	56.066	0.65958
0.36692	0	-0.6545
0.36718	0	-0.65429
0.36744	0	-0.65439
0.36769	0	-0.65167
0.36795	0	-0.65167
0.36821	0	-0.65126
0.36846	0	-0.65147
0.36872	0	-0.65178
0.36897	0	-0.65147
0.36923	0	-0.65377
0.36949	0	-0.65429
0.36974	0	-0.65723
0.37	0	-0.6545
0.37026	0	-0.65978
0.37051	0	-0.65692
0.37077	0	-0.65968
0.37103	0	-0.65968
0.37128	0	-0.65968
0.37154	0	-0.66267
0.37179	0	-0.66
0.37205	0	-0.66267
0.37231	0	-0.66548
0.37256	0	-0.66831
0.37282	0	-0.67106
0.37308	0	-0.668
0.37333	0	-0.67117
0.37359	0	-0.67074
0.37385	0	-0.67085
0.3741	0	-0.67362
0.37436	0	-0.67394
0.37462	0	-0.67674
0.37487	0	-0.67967
0.37513	0	-0.67978
0.37538	0	-0.68295
0.37564	0	-0.68284
0.3759	0	-0.68594
0.37615	0	-0.68295
0.37641	0	-0.68594
0.37667	0	-0.68561
0.37692	0	-0.68861
0.37718	0	-0.68861
0.37744	0	-0.68594
0.37769	0	-0.68883
0.37795	0	-0.68861
0.37821	0	-0.6855
0.37846	0	-0.68583
0.37872	0	-0.68561
0.37897	0	-0.68284
0.37923	0	-0.68262
0.37949	0	-0.68583
0.37974	0	-0.68284
0.38	0	-0.68561
0.38026	0	-0.6855
0.38051	0	-0.68561
0.38077	0	-0.68561
0.38103	0	-0.68262
0.38128	0	-0.68317
0.38154	0	-0.67728
0.38179	0	-0.67384
0.38205	0	-0.67706
0.38231	0	-0.67426
0.38256	0	-0.67394
0.38282	0	-0.67394
0.38308	0	-0.67106
0.38333	-56.066	-0.67405
0.38359	0	0.71042
0.38385	0	0.71054
0.3841	0	0.71087
0.38436	0	0.71411
0.38462	0	0.71365
0.38487	0	0.71042
0.38513	0	0.71411
0.38538	0	0.71076
0.38564	0	0.71399
0.3859	0	0.71076
0.38615	0	0.71054
0.38641	0	0.71054
0.38667	0	0.71031
0.38692	0	0.70756
0.38718	0	0.71099
0.38744	0	0.71042
0.38769	0	0.70734
0.38795	0	0.7111
0.38821	0	0.70756
0.38846	0	0.71042
0.38872	0	0.70722
0.38897	0	0.70756
0.38923	0	0.71076
0.38949	0	0.70722
0.38974	0	0.70722
0.39	0	0.71076
0.39026	0	0.71042
0.39051	0	0.70722
0.39077	0	0.70767
0.39103	0	0.71054
0.39128	0	0.71099
0.39154	0	0.71076
0.39179	0	0.71076
0.39205	0	0.70767
0.39231	0	0.71065
0.39256	0	0.71031
0.39282	0	0.70745
0.39308	0	0.71076
0.39333	0	0.70767
0.39359	0	0.70722
0.39385	0	0.71087
0.3941	0	0.7045
0.39436	0	0.70756
0.39462	0	0.70405
0.39487	0	0.70405
0.39513	0	0.70405
0.39538	0	0.70428
0.39564	0	0.70158
0.3959	0	0.70473
0.39615	0	0.70091
0.39641	0	0.70069
0.39667	0	0.70439
0.39692	0	0.70405
0.39718	0	0.70091
0.39744	0	0.70428
0.39769	0	0.70439
0.39795	0	0.70124
0.39821	0	0.7045
0.39846	0	0.7008
0.39872	0	0.70091
0.39897	0	0.7045
0.39923	0	0.70091
0.39949	0	0.70113
0.39974	0	0.70147
0.4	57.5812	0.70113
0.40026	0	-0.6133
0.40051	0	-0.6133
0.40077	0	-0.61339
0.40103	0	-0.61339
0.40128	0	-0.60864
0.40154	0	-0.60883
0.40179	0	-0.60864
0.40205	0	-0.60386
0.40231	0	-0.60396
0.40256	0	-0.60405
0.40282	0	-0.60396
0.40308	0	-0.60164
0.40333	0	-0.60221
0.40359	0	-0.59934
0.40385	0	-0.59697
0.4041	0	-0.59716
0.40436	0	-0.59275
0.40462	0	-0.59247
0.40487	0	-0.59218
0.40513	0	-0.59043
0.40538	0	-0.59024
0.40564	0	-0.58803
0.4059	0	-0.58775
0.40615	0	-0.58803
0.40641	0	-0.58593
0.40667	0	-0.58602
0.40692	0	-0.58375
0.40718	0	-0.5815
0.40744	0	-0.58366
0.40769	0	-0.58583
0.40795	0	-0.58602
0.40821	0	-0.58366
0.40846	0	-0.58821
0.40872	0	-0.58803
0.40897	0	-0.58812
0.40923	0	-0.58821
0.40949	0	-0.59024
0.40974	0	-0.59033
0.41	0	-0.59247
0.41026	0	-0.59247
0.41051	0	-0.59247
0.41077	0	-0.59706
0.41103	0	-0.5949
0.41128	0	-0.59925
0.41154	0	-0.60145
0.41179	0	-0.60386
0.41205	0	-0.60629
0.41231	0	-0.60854
0.41256	0	-0.6059
0.41282	0	-0.61091
0.41308	0	-0.6113
0.41333	0	-0.61368
0.41359	0	-0.61359
0.41385	0	-0.61813
0.4141	0	-0.61842
0.41436	0	-0.62057
0.41462	0	-0.62057
0.41487	0	-0.62086
0.41513	0	-0.62333
0.41538	0	-0.62077
0.41564	0	-0.62313
0.4159	0	-0.62303
0.41615	0	-0.62323
0.41641	0	-0.62581
0.41667	-57.5812	-0.62552
0.41692	0	0.93499
0.41718	0	0.94059
0.41744	0	0.93455
0.41769	0	0.93484
0.41795	0	0.93499
0.41821	0	0.92946
0.41846	0	0.92916
0.41872	0	0.93455
0.41897	0	0.9296
0.41923	0	0.93499
0.41949	0	0.92902
0.41974	0	0.92916
0.42	0	0.92946
0.42026	0	0.92946
0.42051	0	0.93469
0.42077	0	0.93514
0.42103	0	0.93469
0.42128	0	0.9296
0.42154	0	0.93499
0.42179	0	0.92931
0.42205	0	0.92975
0.42231	0	0.93499
0.42256	0	0.93499
0.42282	0	0.92946
0.42308	0	0.92946
0.42333	0	0.92916
0.42359	0	0.92931
0.42385	0	0.92384
0.4241	0	0.92399
0.42436	0	0.92887
0.42462	0	0.9237
0.42487	0	0.9296
0.42513	0	0.92399
0.42538	0	0.92399
0.42564	0	0.92946
0.4259	0	0.92399
0.42615	0	0.92355
0.42641	0	0.92355
0.42667	0	0.92355
0.42692	0	0.9234
0.42718	0	0.92384
0.42744	0	0.92326
0.42769	0	0.92326
0.42795	0	0.92414
0.42821	0	0.92428
0.42846	0	0.92384
0.42872	0	0.92384
0.42897	0	0.91859
0.42923	0	0.92399
0.42949	0	0.91815
0.42974	0	0.91859
0.43	0	0.91859
0.43026	0	0.91786
0.43051	0	0.91815
0.43077	0	0.92399
0.43103	0	0.91829
0.43128	0	0.91296
0.43154	0	0.91829
0.43179	0	0.91368
0.43205	0	0.91888
0.43231	0	0.91325
0.43256	0	0.91354
0.43282	0	0.91844
0.43308	0	0.91296
0.43333	59.0965	0.91296
0.43359	0	-0.64063
0.43385	0	-0.64611
0.4341	0	-0.64662
0.43436	0	-0.64878
0.43462	0	-0.65167
0.43487	0	-0.65418
0.43513	0	-0.65157
0.43538	0	-0.65418
0.43564	0	-0.65713
0.4359	0	-0.65978
0.43615	0	-0.65989
0.43641	0	-0.66257
0.43667	0	-0.66246
0.43692	0	-0.66299
0.43718	0	-0.66831
0.43744	0	-0.6681
0.43769	0	-0.668
0.43795	0	-0.67096
0.43821	0	-0.66842
0.43846	0	-0.66821
0.43872	0	-0.66842
0.43897	0	-0.66831
0.43923	0	-0.66821
0.43949	0	-0.66236
0.43974	0	-0.66236
0.44	0	-0.66
0.44026	0	-0.65702
0.44051	0	-0.65671
0.44077	0	-0.6545
0.44103	0	-0.66
0.44128	0	-0.65167
0.44154	0	-0.65188
0.44179	0	-0.64898
0.44205	0	-0.64898
0.44231	0	-0.6459
0.44256	0	-0.63853
0.44282	0	-0.63605
0.44308	0	-0.63358
0.44333	0	-0.63564
0.44359	0	-0.63268
0.44385	0	-0.63104
0.4441	0	-0.63094
0.44436	0	-0.62792
0.44462	0	-0.63054
0.44487	0	-0.62832
0.44513	0	-0.62561
0.44538	0	-0.62303
0.44564	0	-0.62303
0.4459	0	-0.62581
0.44615	0	-0.62303
0.44641	0	-0.62067
0.44667	0	-0.62067
0.44692	0	-0.61813
0.44718	0	-0.62057
0.44744	0	-0.61813
0.44769	0	-0.61832
0.44795	0	-0.6157
0.44821	0	-0.61822
0.44846	0	-0.6158
0.44872	0	-0.61339
0.44897	0	-0.61842
0.44923	0	-0.6158
0.44949	0	-0.61813
0.44974	0	-0.61842
0.45	-59.0965	-0.6157
0.45026	0	0.95199
0.45051	0	0.95184
0.45077	0	0.95765
0.45103	0	0.95199
0.45128	0	0.95199
0.45154	0	0.95214
0.45179	0	0.94625
0.45205	0	0.94625
0.45231	0	0.95214
0.45256	0	0.95199
0.45282	0	0.9458
0.45308	0	0.9523
0.45333	0	0.9461
0.45359	0	0.94595
0.45385	0	0.95199
0.4541	0	0.95214
0.45436	0	0.9464
0.45462	0	0.95154
0.45487	0	0.94014
0.45513	0	0.9464
0.45538	0	0.9461
0.45564	0	0.94625
0.4559	0	0.94595
0.45615	0	0.94074
0.45641	0	0.94059
0.45667	0	0.9458
0.45692	0	0.94059
0.45718	0	0.94089
0.45744	0	0.93484
0.45769	0	0.93455
0.45795	0	0.93499
0.45821	0	0.92946
0.45846	0	0.93499
0.45872	0	0.93425
0.45897	0	0.93499
0.45923	0	0.92946
0.45949	0	0.93469
0.45974	0	0.92399
0.46	0	0.92975
0.46026	0	0.9237
0.46051	0	0.92887
0.46077	0	0.92916
0.46103	0	0.9237
0.46128	0	0.92355
0.46154	0	0.92931
0.46179	0	0.92384
0.46205	0	0.92384
0.46231	0	0.92399
0.46256	0	0.92399
0.46282	0	0.92931
0.46308	0	0.92428
0.46333	0	0.92399
0.46359	0	0.9237
0.46385	0	0.92428
0.4641	0	0.92946
0.46436	0	0.92355
0.46462	0	0.92916
0.46487	0	0.92946
0.46513	0	0.92414
0.46538	0	0.92946
0.46564	0	0.91859
0.4659	0	0.92428
0.46615	0	0.91859
0.46641	0	0.91859
0.46667	60.6118	0.92384
0.46692	0	-0.6978
0.46718	0	-0.69802
0.46744	0	-0.69802
0.46769	0	-0.6946
0.46795	0	-0.7008
0.46821	0	-0.6978
0.46846	0	-0.69802
0.46872	0	-0.69165
0.46897	0	-0.69154
0.46923	0	-0.69165
0.46949	0	-0.68883
0.46974	0	-0.6885
0.47	0	-0.68539
0.47026	0	-0.68284
0.47051	0	-0.67989
0.47077	0	-0.67373
0.47103	0	-0.67384
0.47128	0	-0.6681
0.47154	0	-0.66246
0.47179	0	-0.66517
0.47205	0	-0.66
0.47231	0	-0.6601
0.47256	0	-0.6546
0.47282	0	-0.65126
0.47308	0	-0.65178
0.47333	0	-0.64909
0.47359	0	-0.6459
0.47385	0	-0.64611
0.4741	0	-0.64377
0.47436	0	-0.63853
0.47462	0	-0.63298
0.47487	0	-0.63328
0.47513	0	-0.63084
0.47538	0	-0.63074
0.47564	0	-0.62772
0.4759	0	-0.62522
0.47615	0	-0.62561
0.47641	0	-0.62571
0.47667	0	-0.62552
0.47692	0	-0.62802
0.47718	0	-0.62581
0.47744	0	-0.62852
0.47769	0	-0.63074
0.47795	0	-0.62822
0.47821	0	-0.63084
0.47846	0	-0.63074
0.47872	0	-0.63308
0.47897	0	-0.63328
0.47923	0	-0.63605
0.47949	0	-0.63564
0.47974	0	-0.63792
0.48	0	-0.63873
0.48026	0	-0.63843
0.48051	0	-0.63823
0.48077	0	-0.64104
0.48103	0	-0.63843
0.48128	0	-0.63853
0.48154	0	-0.63544
0.48179	0	-0.63298
0.48205	0	-0.63338
0.48231	0	-0.63318
0.48256	0	-0.63358
0.48282	0	-0.62822
0.48308	0	-0.63054
0.48333	-60.6118	-0.62792
0.48359	0	1.16354
0.48385	0	1.17222
0.4841	0	1.17241
0.48436	0	1.1726
0.48462	0	1.17222
0.48487	0	1.17204
0.48513	0	1.16372
0.48538	0	1.17278
0.48564	0	1.16372
0.4859	0	1.16317
0.48615	0	1.16336
0.48641	0	1.16299
0.48667	0	1.17204
0.48692	0	1.16336
0.48718	0	1.16317
0.48744	0	1.16317
0.48769	0	1.16317
0.48795	0	1.1548
0.48821	0	1.1559
0.48846	0	1.15517
0.48872	0	1.1548
0.48897	0	1.1548
0.48923	0	1.13825
0.48949	0	1.1548
0.48974	0	1.14583
0.49	0	1.13789
0.49026	0	1.14637
0.49051	0	1.13807
0.49077	0	1.13843
0.49103	0	1.13843
0.49128	0	1.13825
0.49154	0	1.13771
0.49179	0	1.1297
0.49205	0	1.13042
0.49231	0	1.12952
0.49256	0	1.13024
0.49282	0	1.12181
0.49308	0	1.12163
0.49333	0	1.11421
0.49359	0	1.12146
0.49385	0	1.1135
0.4941	0	1.11403
0.49436	0	1.12146
0.49462	0	1.11403
0.49487	0	1.11421
0.49513	0	1.11403
0.49538	0	1.11386
0.49564	0	1.1135
0.4959	0	1.1135
0.49615	0	1.10583
0.49641	0	1.11403
0.49667	0	1.0981
0.49692	0	1.11403
0.49718	0	1.10619
0.49744	0	1.09117
0.49769	0	1.09845
0.49795	0	1.09845
0.49821	0	1.09065
0.49846	0	1.09082
0.49872	0	1.09082
0.49897	0	1.09099
0.49923	0	1.09047
0.49949	0	1.08364
0.49974	0	1.09099
0.5	63.6424	1.08295
0.50026	0	-0.89759
0.50051	0	-0.88759
0.50077	0	-0.87224
0.50103	0	-0.86742
0.50128	0	-0.85315
0.50154	0	-0.84438
0.50179	0	-0.8311
0.50205	0	-0.82607
0.50231	0	-0.82188
0.50256	0	-0.8093
0.50282	0	-0.80528
0.50308	0	-0.80502
0.50333	0	-0.80515
0.50359	0	-0.81825
0.50385	0	-0.82266
0.5041	0	-0.83539
0.50436	0	-0.83565
0.50462	0	-0.82673
0.50487	0	-0.82634
0.50513	0	-0.82214
0.50538	0	-0.82673
0.50564	0	-0.81812
0.5059	0	-0.81375
0.50615	0	-0.80917
0.50641	0	-0.80969
0.50667	0	-0.80956
0.50692	0	-0.80104
0.50718	0	-0.79698
0.50744	0	-0.78909
0.50769	0	-0.78136
0.50795	0	-0.78111
0.50821	0	-0.77342
0.50846	0	-0.77786
0.50872	0	-0.77811
0.50897	0	-0.78099
0.50923	0	-0.78477
0.50949	0	-0.78502
0.50974	0	-0.78934
0.51	0	-0.78871
0.51026	0	-0.79307
0.51051	0	-0.79723
0.51077	0	-0.8013
0.51103	0	-0.80066
0.51128	0	-0.79295
0.51154	0	-0.78502
0.51179	0	-0.78896
0.51205	0	-0.78896
0.51231	0	-0.79698
0.51256	0	-0.80104
[truncated: 2,356 more rows]
