# Supplementary material for: Electronic ferroelectricity in monolayer graphene moiré superlattices
Source: Nat Commun. 2024 Dec 30;15:10905. doi: 10.1038/s41467-024-55281-z (PMC11685881; doi:10.1038/s41467-024-55281-z)
Supplement: Supplementary file 8 — Source Data Figure 5 [file 41467_2024_55281_MOESM8_ESM.xlsx]

## Sheet: Fig5b
pulse number	Potentiation E (mV nm^-1)	Depression E (mV nm^-1)	abs_n_H (10^12 cm^-2)
1	30.3059		0.09054
2	31.0636		0.12791
3	31.8212		0.1681
4	32.5789		0.19507
5	33.3365		0.23981
6	34.0942		0.28512
7	34.8518		0.30981
8	35.6095		0.35378
9	36.3671		0.39972
10	37.1247		0.42463
11	37.8824		0.46905
12	38.64		0.49266
13	39.3977		0.53454
14	40.1553		0.57136
15	40.913		0.61382
16	41.6706		0.63112
17	42.4283		0.67428
18	43.1859		0.72721
19	43.9436		0.75557
20	44.7012		0.79753
21	45.4589		0.83127
22	46.2165		0.85381
23	46.9742		0.89816
24	47.7318		0.92985
25	48.4895		0.95214
26	49.2471		0.99448
27	50.0048		1.00692
28	50.7624		1.03393
29	51.5201		1.06918
30	52.2777		1.11463
31	53.0354		1.13055
32	53.793		1.17285
33	54.5506		1.19941
34	55.3083		1.19952
35	56.066		1.20906
36	56.8236		1.2371
37	57.5812		1.24659
38	58.3389		1.24678
39	59.0965		1.26683
40	59.8542		1.2565
41	60.6118		1.28794
42		-60.6118	1.60187
43		-59.8542	1.63663
44		-59.0965	1.60362
45		-58.3389	1.49605
46		-57.5812	1.42787
47		-56.8236	1.40239
48		-56.066	1.30947
49		-55.3083	1.25677
50		-54.5506	1.23678
51		-53.793	1.23723
52		-53.0354	1.24649
53		-52.2777	1.24694
54		-51.5201	1.2269
55		-50.7624	1.18999
56		-50.0048	1.19876
57		-49.2471	1.19031
58		-48.4895	1.09863
59		-47.7318	1.06848
60		-46.9742	1.01996
61		-46.2165	0.95782
62		-45.4589	0.93521
63		-44.7012	0.89772
64		-43.9436	0.83986
65		-43.1859	0.81824
66		-42.4283	0.7661
67		-41.6706	0.69797
68		-40.913	0.66834
69		-40.1553	0.59281
70		-39.3977	0.51347
71		-38.64	0.50349
72		-37.8824	0.4955
73		-37.1247	0.45511
74		-36.3671	0.43748
75		-35.6095	0.42107
76		-34.8518	0.41112
77		-34.0942	0.40367
78		-33.3365	0.38201
79		-32.5789	0.34893
80		-31.8212	0.3313
81		-31.0636	0.30324
82		-30.3059	0.28249
83	30.3059		0.0818
84	31.0636		0.11211
85	31.8212		0.15404
86	32.5789		0.18314
87	33.3365		0.22961
88	34.0942		0.2785
89	34.8518		0.30739
90	35.6095		0.35307
91	36.3671		0.39975
92	37.1247		0.42809
93	37.8824		0.47442
94	38.64		0.49882
95	39.3977		0.5415
96	40.1553		0.58408
97	40.913		0.61889
98	41.6706		0.64101
99	42.4283		0.68606
100	43.1859		0.73759
101	43.9436		0.77048
102	44.7012		0.81839
103	45.4589		0.84462
104	46.2165		0.86796
105	46.9742		0.91877
106	47.7318		0.93517
107	48.4895		0.9635
108	49.2471		1.0006
109	50.0048		1.02015
110	50.7624		1.03368
111	51.5201		1.07568
112	52.2777		1.11461
113	53.0354		1.14662
114	53.793		1.19061
115	54.5506		1.19932
116	55.3083		1.19907
117	56.066		1.20861
118	56.8236		1.23671
119	57.5812		1.23762
120	58.3389		1.2569
121	59.0965		1.2776
122	59.8542		1.28814
123	60.6118		1.2876
124		-60.6118	1.63624
125		-59.8542	1.61902
126		-59.0965	1.60296
127		-58.3389	1.46761
128		-57.5812	1.415
129		-56.8236	1.3896
130		-56.066	1.29823
131		-55.3083	1.24626
132		-54.5506	1.26656
133		-53.793	1.22718
134		-53.0354	1.23668
135		-52.2777	1.22673
136		-51.5201	1.19902
137		-50.7624	1.18993
138		-50.0048	1.19011
139		-49.2471	1.14644
140		-48.4895	1.08343
141		-47.7318	1.04032
142		-46.9742	1.00063
143		-46.2165	0.93491
144		-45.4589	0.90809
145		-44.7012	0.88259
146		-43.9436	0.8222
147		-43.1859	0.7894
148		-42.4283	0.72387
149		-41.6706	0.67714
150		-40.913	0.63847
151		-40.1553	0.54731
152		-39.3977	0.50503
153		-38.64	0.50322
154		-37.8824	0.48452
155		-37.1247	0.44378
156		-36.3671	0.4303
157		-35.6095	0.41776
158		-34.8518	0.40794
159		-34.0942	0.39658
160		-33.3365	0.37045
161		-32.5789	0.33629
162		-31.8212	0.31924
163		-31.0636	0.3009
164		-30.3059	0.2778
165	30.3059		0.08034
166	31.0636		0.11376
167	31.8212		0.15747
168	32.5789		0.18678
169	33.3365		0.23345
170	34.0942		0.28164
171	34.8518		0.30921
172	35.6095		0.35562
173	36.3671		0.4029
174	37.1247		0.43158
175	37.8824		0.47905
176	38.64		0.50188
177	39.3977		0.54548
178	40.1553		0.5863
179	40.913		0.62829
180	41.6706		0.6414
181	42.4283		0.69213
182	43.1859		0.75173
183	43.9436		0.77015
184	44.7012		0.81822
185	45.4589		0.84936
186	46.2165		0.86818
187	46.9742		0.91355
188	47.7318		0.94654
189	48.4895		0.97024
190	49.2471		1.00074
191	50.0048		1.02018
192	50.7624		1.03403
193	51.5201		1.08368
194	52.2777		1.12253
195	53.0354		1.14685
196	53.793		1.17253
197	54.5506		1.19037
198	55.3083		1.19982
199	56.066		1.21817
200	56.8236		1.24712
201	57.5812		1.22711
202	58.3389		1.25716
203	59.0965		1.25703
204	59.8542		1.26696
205	60.6118		1.27747
206		-60.6118	1.61903
207		-59.8542	1.63629
208		-59.0965	1.61885
209		-58.3389	1.49569
210		-57.5812	1.41512
211		-56.8236	1.39001
212		-56.066	1.30884
213		-55.3083	1.25626
214		-54.5506	1.25702
215		-53.793	1.2367
216		-53.0354	1.22723
217		-52.2777	1.22734
218		-51.5201	1.19911
219		-50.7624	1.18104
220		-50.0048	1.21759
221		-49.2471	1.19945
222		-48.4895	1.09102
223		-47.7318	1.0905
224		-46.9742	1.04006
225		-46.2165	0.95753
226		-45.4589	0.93465
227		-44.7012	0.88736
228		-43.9436	0.83544
229		-43.1859	0.80566
230		-42.4283	0.75171
231		-41.6706	0.68585
232		-40.913	0.65716
233		-40.1553	0.58183
234		-39.3977	0.51008
235		-38.64	0.50191
236		-37.8824	0.49078
237		-37.1247	0.4502
238		-36.3671	0.43868
239		-35.6095	0.41999
240		-34.8518	0.41002
241		-34.0942	0.39988
242		-33.3365	0.37661
243		-32.5789	0.34892
244		-31.8212	0.33123
245		-31.0636	0.30489
246		-30.3059	0.28243
247	30.3059		0.08619
248	31.0636		0.12109
249	31.8212		0.16372
250	32.5789		0.19155
251	33.3365		0.2391
252	34.0942		0.28615
253	34.8518		0.31423
254	35.6095		0.36029
255	36.3671		0.40694
256	37.1247		0.43403
257	37.8824		0.48049
258	38.64		0.50528
259	39.3977		0.54749
260	40.1553		0.58833
261	40.913		0.62859
262	41.6706		0.64662
263	42.4283		0.69218
264	43.1859		0.74833
265	43.9436		0.77383
266	44.7012		0.80599
267	45.4589		0.84943
268	46.2165		0.87814
269	46.9742		0.91363
270	47.7318		0.93549
271	48.4895		0.95858
272	49.2471		1.01373
273	50.0048		1.01398
274	50.7624		1.03417
275	51.5201		1.0841
276	52.2777		1.13091
277	53.0354		1.14679
278	53.793		1.17273
279	54.5506		1.19983
280	55.3083		1.19933
281	56.066		1.2185
282	56.8236		1.22802
283	57.5812		1.22789
284	58.3389		1.24724
285	59.0965		1.27733
286	59.8542		1.2675
287	60.6118		1.27787
288		-60.6118	1.63672
289		-59.8542	1.63655
290		-59.0965	1.63666
291		-58.3389	1.46797
292		-57.5812	1.41562
293		-56.8236	1.37835
294		-56.066	1.29873
295		-55.3083	1.2573
296		-54.5506	1.23712
297		-53.793	1.23712
298		-53.0354	1.23706
299		-52.2777	1.24696
300		-51.5201	1.21794
301		-50.7624	1.19945
302		-50.0048	1.16367
303		-49.2471	1.13872
304		-48.4895	1.09119
305		-47.7318	1.0761
306		-46.9742	1.02019
307		-46.2165	0.94607
308		-45.4589	0.92372
309		-44.7012	0.88782
310		-43.9436	0.83534
311		-43.1859	0.80142
312		-42.4283	0.74112
313		-41.6706	0.68315
314		-40.913	0.64923
315		-40.1553	0.56101
316		-39.3977	0.50513
317		-38.64	0.49708
318		-37.8824	0.48626
319		-37.1247	0.44762
320		-36.3671	0.43279
321		-35.6095	0.41784
322		-34.8518	0.40692
323		-34.0942	0.38312
324		-33.3365	0.35771
325		-32.5789	0.33059
326		-31.8212	0.31161
327		-31.0636	0.29538
328	30.3059		0.12255
329	31.0636		0.11188
330	31.8212		0.14601
331	32.5789		0.18245
332	33.3365		0.21935
333	34.0942		0.26589
334	34.8518		0.30522
335	35.6095		0.34021
336	36.3671		0.38992
337	37.1247		0.42813
338	37.8824		0.4609
339	38.64		0.49879
340	39.3977		0.53445
341	40.1553		0.57749
342	40.913		0.62361
343	41.6706		0.64383
344	42.4283		0.67719
345	43.1859		0.72103
346	43.9436		0.76278
347	44.7012		0.79763
348	45.4589		0.84026
349	46.2165		0.87303
350	46.9742		0.90306
351	47.7318		0.93568
352	48.4895		0.95265
353	49.2471		0.9949
354	50.0048		1.02064
355	50.7624		1.03366
356	51.5201		1.06204
357	52.2777		1.09902
358	53.0354		1.13055
359	53.793		1.16393
360	54.5506		1.19094
361	55.3083		1.19991
362	56.066		1.19958
363	56.8236		1.2277
364	57.5812		1.23723
365	58.3389		1.23789
366	59.0965		1.25729
367	59.8542		1.2776
368	60.6118		1.2878
370		-60.6118	1.65458
371		-59.8542	1.67199
372		-59.0965	1.63707
373		-58.3389	1.4682
374		-57.5812	1.41556
375		-56.8236	1.39083
376		-56.066	1.32035
377		-55.3083	1.25663
378		-54.5506	1.25691
379		-53.793	1.24714
380		-53.0354	1.25688
381		-52.2777	1.24725
382		-51.5201	1.22751
383		-50.7624	1.20925
384		-50.0048	1.1992
385		-49.2471	1.17266
386		-48.4895	1.10641
387		-47.7318	1.07608
388		-46.9742	1.03328
389		-46.2165	0.95782
390		-45.4589	0.92933
391		-44.7012	0.87774
392		-43.9436	0.8404
393		-43.1859	0.80554
394		-42.4283	0.74834
395		-41.6706	0.68888
396		-40.913	0.65731
397		-40.1553	0.57331
398		-39.3977	0.51178
399		-38.64	0.50179
400		-37.8824	0.48797
401		-37.1247	0.4475
402		-36.3671	0.435
403		-35.6095	0.41989
404		-34.8518	0.40811
405		-34.0942	0.39855
406		-33.3365	0.37572
407		-32.5789	0.34435
408		-31.8212	0.32729
409		-31.0636	0.30022
410		-30.3059	0.27898
411	30.3059		0.08511
412	31.0636		0.11837
413	31.8212		0.16161
414	32.5789		0.18995
415	33.3365		0.23763
416	34.0942		0.28621
417	34.8518		0.31425
418	35.6095		0.36032
419	36.3671		0.40696
420	37.1247		0.43506
421	37.8824		0.48039
422	38.64		0.50841
423	39.3977		0.54742
424	40.1553		0.59054
425	40.913		0.62835
426	41.6706		0.65186
427	42.4283		0.69217
428	43.1859		0.74464
429	43.9436		0.77033
430	44.7012		0.81415
431	45.4589		0.84928
432	46.2165		0.868
433	46.9742		0.90848
434	47.7318		0.95235
435	48.4895		0.96983
436	49.2471		1.01373
437	50.0048		1.02052
438	50.7624		1.04081
439	51.5201		1.07601
440	52.2777		1.12205
441	53.0354		1.14717
442	53.793		1.1813
443	54.5506		1.20888
444	55.3083		1.19959
445	56.066		1.20868
446	56.8236		1.23749
447	57.5812		1.23711
448	58.3389		1.25716
449	59.0965		1.2878
450	59.8542		1.2675
451	60.6118		1.28828
452		-60.6118	1.63659
453		-59.8542	1.65355
454		-59.0965	1.58704
455		-58.3389	1.4682
456		-57.5812	1.41512
457		-56.8236	1.39034
458		-56.066	1.3088
459		-55.3083	1.24665
460		-54.5506	1.25691
461		-53.793	1.25728
462		-53.0354	1.23668
463		-52.2777	1.25676
464		-51.5201	1.21766
465		-50.7624	1.19935
466		-50.0048	1.18123
467		-49.2471	1.16324
468		-48.4895	1.0983
469		-47.7318	1.08341
470		-46.9742	1.02676
471		-46.2165	0.96984
472		-45.4589	0.93478
473		-44.7012	0.89783
474		-43.9436	0.84458
475		-43.1859	0.81382
476		-42.4283	0.75506
477		-41.6706	0.70439
478		-40.913	0.66282
479		-40.1553	0.5712
480		-39.3977	0.51494
481		-38.64	0.50334
482		-37.8824	0.49699
483		-37.1247	0.4527
484		-36.3671	0.43867
485		-35.6095	0.42678
486		-34.8518	0.41338
487		-34.0942	0.4038
488		-33.3365	0.37748
489		-32.5789	0.34892
490		-31.8212	0.33276
491		-31.0636	0.30542
492		-30.3059	0.28393
493	30.3059		0.07523
494	31.0636		0.10933
495	31.8212		0.15317
496	32.5789		0.18345
497	33.3365		0.23037
498	34.0942		0.28001
499	34.8518		0.30865
500	35.6095		0.35376
501	36.3671		0.4017
502	37.1247		0.42804
503	37.8824		0.47472
504	38.64		0.50206
505	39.3977		0.54366
506	40.1553		0.58621
507	40.913		0.62833
508	41.6706		0.64645
509	42.4283		0.68874
510	43.1859		0.74122
511	43.9436		0.76642
512	44.7012		0.81407
513	45.4589		0.84898
514	46.2165		0.87745
515	46.9742		0.9187
516	47.7318		0.94619
517	48.4895		0.96373
518	49.2471		1.01363
519	50.0048		1.01359
520	50.7624		1.04069
521	51.5201		1.08349
522	52.2777		1.13038
523	53.0354		1.14687
524	53.793		1.19057
525	54.5506		1.19907
526	55.3083		1.19959
527	56.066		1.19927
528	56.8236		1.23711
529	57.5812		1.22745
530	58.3389		1.24685
531	59.0965		1.2772
532	59.8542		1.25703
533	60.6118		1.29886
534		-60.6118	1.65391
535		-59.8542	1.65351
536		-59.0965	1.49604
537		-58.3389	1.4546
538		-57.5812	1.40188
539		-56.8236	1.33108
540		-56.066	1.26676
541		-55.3083	1.26664
542		-54.5506	1.23681
543		-53.793	1.22737
544		-53.0354	1.24676
545		-52.2777	1.23707
546		-51.5201	1.18942
547		-50.7624	1.21766
548		-50.0048	1.17235
549		-49.2471	1.15444
550		-48.4895	1.08333
551		-47.7318	1.06862
552		-46.9742	1.00006
553		-46.2165	0.95761
554		-45.4589	0.94063
555		-44.7012	0.8871
556		-43.9436	0.84001
557		-43.1859	0.82221
558		-42.4283	0.74757
559		-41.6706	0.6917
560		-40.913	0.65424
561		-40.1553	0.56084
562		-39.3977	0.50168
563		-38.64	0.49227
564		-37.8824	0.46732
565		-37.1247	0.43745
566		-36.3671	0.4222
567		-35.6095	0.40892
568		-34.8518	0.40374
569		-34.0942	0.38576
570		-33.3365	0.35607
571		-32.5789	0.33275
572		-31.8212	0.30842
573		-31.0636	0.28391
	--	--

## Sheet: Fig5c
Time (s)	abs_n_H (10^12 cm^-2)
0.93809	2.70911
1.87617	2.80587
2.81426	2.61881
3.75235	2.53433
4.69043	2.53393
5.62852	2.53312
6.5666	2.53393
7.50469	2.53393
8.44278	2.37884
9.38086	2.3796
10.3189	2.38073
11.257	2.31071
12.1951	2.30998
13.1332	2.30998
14.0713	2.24469
15.0094	2.24505
15.9475	2.24505
16.8855	2.24469
17.8236	2.1813
18.7617	2.12167
19.6998	2.12335
20.6379	2.06781
21.576	2.06649
22.5141	2.12369
23.4522	2.06813
24.3902	2.06748
25.3283	2.01414
26.2664	1.96473
27.2045	1.9641
28.1426	1.96317
29.0807	1.96348
30.0188	1.96348
30.9568	1.9162
31.8949	1.91681
32.833	1.87088
33.7711	1.87028
34.7092	1.87028
35.6473	1.87118
36.5854	1.87058
37.5234	1.82707
38.4615	1.82677
39.3996	1.87028
40.3377	1.8262
41.2758	1.78498
42.2139	1.82707
43.152	1.78498
44.0901	1.78555
45.0281	1.78555
45.9662	1.78555
46.9043	1.74532
47.8424	1.74587
48.7805	1.78611
49.7186	1.74642
50.6567	1.74559
51.5947	1.74504
52.5328	1.74559
53.4709	1.74559
54.409	1.74532
55.3471	1.70792
56.2852	1.74532
57.2233	1.74532
58.1613	1.70819
59.0994	1.74559
60.0375	1.70711
60.9756	1.70765
61.9137	1.70683
62.8518	1.67132
63.7899	1.70846
64.728	1.67106
65.666	1.67079
66.6041	1.67158
67.5422	1.67158
68.4803	1.67211
69.4184	1.67132
70.3565	1.67106
71.2946	1.67211
72.2327	1.67158
73.1707	1.67158
74.1088	1.63727
75.0469	1.63623
75.985	1.63727
76.9231	1.63753
77.8612	1.6036
78.7993	1.6036
79.7373	1.60309
80.6754	1.60284
81.6135	1.60386
82.5516	1.60335
83.4897	1.60335
84.4278	1.60284
85.3658	1.60335
86.3039	1.57079
87.242	1.57128
88.1801	1.57053
89.1182	1.57079
90.0563	1.54096
90.9944	1.54023
91.9325	1.57128
92.8705	1.51157
93.8086	1.54048
94.7467	1.5111
95.6848	1.51133
96.6229	1.51038
97.561	1.51038
98.4991	1.51061
99.4372	1.51085
100.375	1.51133
101.313	1.5111
102.251	1.5111
103.189	1.51085
104.128	1.48282
105.066	1.50989
106.004	1.51038
106.942	1.48235
107.88	1.48259
108.818	1.45489
109.756	1.48188
110.694	1.48188
111.632	1.45443
112.57	1.48211
113.508	1.45535
114.447	1.45489
115.385	1.45489
116.323	1.4542
117.261	1.45512
118.199	1.45466
119.137	1.45489
120.075	1.45443
121.013	1.45466
121.951	1.45466
122.889	1.45443
123.827	1.42844
124.765	1.42889
125.704	1.45489
126.642	1.45489
127.58	1.42844
128.518	1.45489
129.456	1.42844
130.394	1.42799
131.332	1.42958
132.27	1.42821
133.208	1.42799
134.146	1.42821
135.084	1.40338
136.023	1.42912
136.961	1.40227
137.899	1.40293
138.837	1.42867
139.775	1.42867
140.713	1.40227
141.651	1.40271
142.589	1.40293
143.527	1.40249
144.465	1.40204
145.403	1.40293
146.341	1.40293
147.28	1.40316
148.218	1.37832
149.156	1.40271
150.094	1.40338
151.032	1.37789
151.97	1.37832
152.908	1.37898
153.846	1.3781
154.784	1.37789
155.722	1.37789
156.66	1.37832
157.599	1.35456
158.537	1.37789
159.475	1.37832
160.413	1.35413
161.351	1.35456
162.289	1.37832
163.227	1.35413
164.165	1.35478
165.103	1.35456
166.041	1.37832
166.979	1.35413
167.917	1.33117
168.856	1.35478
169.794	1.33202
170.732	1.35413
171.67	1.35456
172.608	1.33075
173.546	1.33117
174.484	1.35499
175.422	1.33138
176.36	1.33159
177.298	1.33159
178.236	1.35456
179.174	1.33117
180.113	1.33159
181.051	1.33117
181.989	1.33159
182.927	1.33159
183.865	1.33117
184.803	1.33159
185.741	1.33181
186.679	1.33117
187.617	1.33138
188.555	1.33181
189.493	1.33202
190.432	1.33159
191.37	1.33159
192.308	1.33138
193.246	1.33223
194.184	1.30982
195.122	1.33096
196.06	1.33181
196.998	1.33159
197.936	1.30982
198.874	1.33202
199.812	1.30919
200.75	1.30899
201.689	1.33117
202.627	1.30899
203.565	1.3094
204.503	1.30899
205.441	1.30878
206.379	1.30961
207.317	1.3094
208.255	1.30899
209.193	1.30836
210.131	1.28815
211.069	1.3094
212.007	1.30961
212.946	1.28794
213.884	1.28794
214.822	1.30919
215.76	1.30919
216.698	1.28794
217.636	1.28835
218.574	1.28773
219.512	1.28815
220.45	1.28815
221.388	1.28835
222.326	1.28753
223.265	1.28753
224.203	1.28815
225.141	1.28815
226.079	1.28753
227.017	1.28773
227.955	1.28753
228.893	1.28815
229.831	1.28835
230.769	1.28773
231.707	1.26777
232.645	1.28773
233.583	1.28794
234.522	1.26677
235.46	1.26697
236.398	1.28773
237.336	1.28733
238.274	1.26737
239.212	1.28773
240.15	1.26656
241.088	1.26717
242.026	1.28794
242.964	1.26717
243.902	1.26717
244.841	1.26737
245.779	1.26757
246.717	1.26717
247.655	1.26677
248.593	1.26677
249.531	1.26677
250.469	1.26677
251.407	1.26717
252.345	1.24666
253.283	1.24745
254.221	1.26757
255.159	1.26636
256.098	1.24646
257.036	1.24686
257.974	1.26797
258.912	1.24666
259.85	1.24706
260.788	1.24726
261.726	1.26757
262.664	1.24726
263.602	1.24726
264.54	1.24706
265.478	1.24646
266.417	1.24745
267.355	1.24726
268.293	1.26737
269.231	1.24666
270.169	1.24686
271.107	1.24745
272.045	1.24745
272.983	1.24666
273.921	1.24706
274.859	1.24745
275.797	1.24666
276.735	1.24706
277.674	1.24706
278.612	1.24726
279.55	1.24706
280.488	1.24706
281.426	1.24706
282.364	1.24765
283.302	1.24745
284.24	1.24765
285.178	1.24785
286.116	1.24745
287.054	1.24706
287.993	1.24745
288.931	1.24666
289.869	1.24726
290.807	1.24706
291.745	1.24646
292.683	1.24765
293.621	1.24686
294.559	1.22756
295.497	1.24706
296.435	1.24745
297.373	1.22795
298.311	1.24666
299.25	1.24706
300.188	1.22678
301.126	1.22698
302.064	1.24706
303.002	1.22718
303.94	1.22737
304.878	1.22678
305.816	1.24686
306.754	1.20906
307.692	1.22795
308.63	1.22718
309.568	1.22698
310.507	1.20868
311.445	1.22756
312.383	1.22737
313.321	1.20791
314.259	1.2083
315.197	1.22756
316.135	1.2083
317.073	1.20887
318.011	1.2083
318.949	1.22756
319.887	1.20868
320.826	1.22718
321.764	1.22756
322.702	1.22718
323.64	1.20849
324.578	1.22718
325.516	1.20868
326.454	1.2083
327.392	1.20868
328.33	1.20868
329.268	1.20868
330.206	1.2083
331.144	1.22756
332.083	1.20868
333.021	1.20868
333.959	1.22737
334.897	1.2083
335.835	1.19037
336.773	1.20887
337.711	1.2083
338.649	1.19037
339.587	1.20868
340.525	1.20868
341.463	1.19037
342.401	1.2083
343.34	1.20849
344.278	1.19074
345.216	1.20868
346.154	1.20887
347.092	1.20887
348.03	1.19074
348.968	1.19037
349.906	1.20906
350.844	1.18999
351.782	1.19056
352.72	1.20906
353.659	1.19037
354.597	1.19094
355.535	1.1898
356.473	1.19037
357.411	1.19037
358.349	1.19018
359.287	1.1898
360.225	1.18999
361.163	1.19056
362.101	1.19037
363.039	1.18999
363.977	1.19037
364.916	1.19056
365.854	1.19056
366.792	1.18999
367.73	1.18999
368.668	1.19018
369.606	1.19018
370.544	1.19074
371.482	1.19074
372.42	1.18961
373.358	1.18999
374.296	1.19037
375.235	1.19037
376.173	1.18999
377.111	1.19018
378.049	1.17241
378.987	1.19113
379.925	1.19018
380.863	1.18999
381.801	1.17278
382.739	1.17297
383.677	1.19074
384.615	1.17241
385.553	1.17297
386.492	1.17278
387.43	1.19037
388.368	1.17222
389.306	1.17297
390.244	1.17278
391.182	1.17297
392.12	1.17222
393.058	1.15572
393.996	1.17222
394.934	1.17278
395.872	1.15517
396.811	1.15554
397.749	1.17278
398.687	1.1548
399.625	1.15535
400.563	1.17297
401.501	1.17222
402.439	1.15535
403.377	1.1726
404.315	1.17222
405.253	1.15554
406.191	1.1726
407.129	1.15535
408.068	1.15572
409.006	1.15499
409.944	1.1726
410.882	1.15499
411.82	1.15554
412.758	1.1726
413.696	1.15499
414.634	1.15535
415.572	1.15535
416.51	1.15499
417.448	1.15554
418.386	1.15517
419.325	1.1726
420.263	1.15517
421.201	1.15535
422.139	1.15517
423.077	1.15499
424.015	1.15535
424.953	1.15499
425.891	1.15554
426.829	1.15499
427.767	1.15535
428.705	1.15499
429.644	1.1548
430.582	1.15499
431.52	1.15535
432.458	1.15572
433.396	1.15535
434.334	1.15554
435.272	1.15535
436.21	1.15535
437.148	1.15535
438.086	1.15517
439.024	1.1548
439.962	1.15572
440.901	1.15535
441.839	1.1548
442.777	1.15517
443.715	1.15535
444.653	1.15535
445.591	1.15535
446.529	1.15554
447.467	1.1559
448.405	1.1548
449.343	1.13843
450.281	1.15535
451.22	1.15517
452.158	1.13861
453.096	1.15535
454.034	1.15572
454.972	1.13879
455.91	1.13825
456.848	1.15535
457.786	1.15499
458.724	1.15572
459.662	1.15499
460.6	1.15572
461.538	1.13861
462.477	1.15462
463.415	1.15499
464.353	1.13807
465.291	1.13879
466.229	1.15499
467.167	1.15535
468.105	1.13879
469.043	1.12253
469.981	1.13825
470.919	1.15535
471.857	1.13879
472.796	1.12181
473.734	1.12235
474.672	1.13843
475.61	1.13861
476.548	1.12235
477.486	1.12235
478.424	1.13789
479.362	1.13897
480.3	1.13843
481.238	1.12235
482.176	1.12235
483.114	1.13897
484.053	1.12199
484.991	1.12217
485.929	1.12199
486.867	1.13843
487.805	1.12217
488.743	1.12235
489.681	1.1227
490.619	1.12253
491.557	1.12235
492.495	1.1227
493.433	1.13897
494.371	1.12199
495.31	1.12163
496.248	1.12253
497.186	1.12199
498.124	1.12199
499.062	1.12199
500	1.12253
500.938	2.53513
501.876	2.53474
502.814	2.53393
503.752	2.45513
504.69	2.45473
505.629	2.38035
506.567	2.38073
507.505	2.31144
508.443	2.38111
509.381	2.31034
510.319	2.24398
511.257	2.24505
512.195	2.18234
513.133	2.18234
514.071	2.12268
515.009	2.12437
515.947	2.12403
516.886	2.06813
517.824	2.12335
518.762	2.06715
519.7	2.06715
520.638	2.01287
521.576	1.96379
522.514	2.01479
523.452	1.96473
524.39	1.96348
525.328	1.96567
526.266	1.91681
527.205	1.9641
528.143	1.87088
529.081	1.87028
530.019	1.87118
530.957	1.87058
531.895	1.86999
532.833	1.87058
533.771	1.82707
534.709	1.87058
535.647	1.8262
536.585	1.82794
537.523	1.82794
538.462	1.82707
539.4	1.78555
540.338	1.82765
541.276	1.78583
542.214	1.78498
543.152	1.78555
544.09	1.74642
545.028	1.78555
545.966	1.74559
546.904	1.74587
547.842	1.78526
548.78	1.74587
549.719	1.74587
550.657	1.74587
551.595	1.74642
552.533	1.74559
553.471	1.74615
554.409	1.70819
555.347	1.70765
556.285	1.70738
557.223	1.70765
558.161	1.74587
559.099	1.67158
560.038	1.70765
560.976	1.70792
561.914	1.67211
562.852	1.67185
563.79	1.67158
564.728	1.67211
565.666	1.67211
566.604	1.67158
567.542	1.63675
568.48	1.67185
569.418	1.67211
570.356	1.63597
571.295	1.63649
572.233	1.63701
573.171	1.60335
574.109	1.60335
575.047	1.63675
575.985	1.60335
576.923	1.60335
577.861	1.60284
578.799	1.6036
579.737	1.60335
580.675	1.60335
581.614	1.60335
582.552	1.60309
583.49	1.60309
584.428	1.60335
585.366	1.57128
586.304	1.57178
587.242	1.54048
588.18	1.57128
589.118	1.57128
590.056	1.54072
590.994	1.51133
591.932	1.51085
592.871	1.51061
593.809	1.51182
594.747	1.51133
595.685	1.51061
596.623	1.51061
597.561	1.51085
598.499	1.51157
599.437	1.48282
600.375	1.51085
601.313	1.51085
602.251	1.48329
603.189	1.48259
604.128	1.48259
605.066	1.48235
606.004	1.45535
606.942	1.48235
607.88	1.48188
608.818	1.45489
609.756	1.48235
610.694	1.45443
611.632	1.45512
612.57	1.45489
613.508	1.45443
614.447	1.45535
615.385	1.45489
616.323	1.45489
617.261	1.45489
618.199	1.45443
619.137	1.45512
620.075	1.45489
621.013	1.45489
621.951	1.45466
622.889	1.45512
623.827	1.42867
624.765	1.45443
625.704	1.45535
626.642	1.45489
627.58	1.42867
628.518	1.45443
629.456	1.42821
630.394	1.42844
631.332	1.45535
632.27	1.42821
633.208	1.40293
634.146	1.42889
635.084	1.40249
636.023	1.40249
636.961	1.42867
637.899	1.40271
638.837	1.40338
639.775	1.40293
640.713	1.40293
641.651	1.40271
642.589	1.40293
643.527	1.40316
644.465	1.40249
645.403	1.40338
646.341	1.40249
647.28	1.40316
648.218	1.37832
649.156	1.40249
650.094	1.40293
651.032	1.40293
651.97	1.3781
652.908	1.40271
653.846	1.40271
654.784	1.37876
655.722	1.40316
656.66	1.37832
657.598	1.37832
658.537	1.3781
659.475	1.37876
660.413	1.3781
661.351	1.35456
662.289	1.3781
663.227	1.40293
664.165	1.35499
665.103	1.37854
666.041	1.37832
666.979	1.35434
667.917	1.37832
668.856	1.35499
669.794	1.37854
670.732	1.35456
671.67	1.33159
672.608	1.35499
673.546	1.35499
674.484	1.35413
675.422	1.35456
676.36	1.35413
677.298	1.35478
678.236	1.33138
679.174	1.33138
680.113	1.33202
681.051	1.35499
681.989	1.35413
682.927	1.33138
683.865	1.33202
684.803	1.35456
685.741	1.33117
686.679	1.33202
687.617	1.33202
688.555	1.33159
689.493	1.33159
690.432	1.33117
691.37	1.33223
692.308	1.33159
693.246	1.33181
694.184	1.33159
695.122	1.33159
696.06	1.33138
696.998	1.33202
697.936	1.33138
698.874	1.30919
699.812	1.33117
700.75	1.33117
701.689	1.3094
702.627	1.28835
703.565	1.3094
704.503	1.30961
705.441	1.28753
706.379	1.3094
707.317	1.3094
708.255	1.30919
709.193	1.28835
710.131	1.3094
711.069	1.3094
712.008	1.28753
712.946	1.28733
713.884	1.30982
714.822	1.28773
715.76	1.28815
716.698	1.28835
717.636	1.28794
718.574	1.28835
719.512	1.28794
720.45	1.28794
721.388	1.28815
722.326	1.28794
723.265	1.28835
724.203	1.26737
725.141	1.28794
726.079	1.28835
727.017	1.28794
727.955	1.26717
728.893	1.28794
729.831	1.28794
730.769	1.26757
731.707	1.28794
732.645	1.26677
733.583	1.26757
734.522	1.26757
735.46	1.28794
736.398	1.26677
737.336	1.26717
738.274	1.26717
739.212	1.28794
740.15	1.26677
741.088	1.26777
742.026	1.26697
742.964	1.26717
743.902	1.26737
744.841	1.26717
745.779	1.26797
746.717	1.26677
747.655	1.24745
748.593	1.26717
749.531	1.26717
750.469	1.24745
751.407	1.24706
752.345	1.26717
753.283	1.24686
754.221	1.24666
755.159	1.26757
756.098	1.24706
757.036	1.24726
757.974	1.26697
758.912	1.26737
759.85	1.24706
760.788	1.26717
761.726	1.26677
762.664	1.24726
763.602	1.24745
764.54	1.24666
765.478	1.24726
766.417	1.24726
767.355	1.26757
768.293	1.24706
769.231	1.24666
770.169	1.24706
771.107	1.24686
772.045	1.24706
772.983	1.24706
773.921	1.24726
774.859	1.24706
775.797	1.24686
776.735	1.24686
777.674	1.24706
778.612	1.24666
779.55	1.24745
780.488	1.24686
781.426	1.24745
782.364	1.24745
783.302	1.24666
784.24	1.22795
785.178	1.24706
786.116	1.24726
787.054	1.22815
787.992	1.24745
788.931	1.24745
789.869	1.22718
790.807	1.22795
791.745	1.24726
792.683	1.24765
793.621	1.22756
794.559	1.22795
795.497	1.22776
796.435	1.24646
797.373	1.22737
798.311	1.24706
799.25	1.20849
800.188	1.22776
801.126	1.24666
802.064	1.24726
803.002	1.22737
803.94	1.22795
804.878	1.22756
805.816	1.22756
806.754	1.20868
807.692	1.22737
808.63	1.22835
809.568	1.22756
810.507	1.20868
811.445	1.22718
812.383	1.22737
813.321	1.20964
814.259	1.22756
815.197	1.22795
816.135	1.20868
817.073	1.20868
818.011	1.22737
818.949	1.22795
819.887	1.20906
820.826	1.22698
821.764	1.22756
822.702	1.20849
823.64	1.20945
824.578	1.22756
825.516	1.2081
826.454	1.20926
827.392	1.20868
828.33	1.20887
829.268	1.20868
830.206	1.2083
831.144	1.20906
832.083	1.20849
833.021	1.20849
833.959	1.19056
834.897	1.20887
835.835	1.20868
836.773	1.19074
837.711	1.19018
838.649	1.20849
839.587	1.20868
840.525	1.19018
841.463	1.19074
842.402	1.20887
843.34	1.19018
844.278	1.18999
845.216	1.19018
846.154	1.20887
847.092	1.19037
848.03	1.19037
848.968	1.20906
849.906	1.18999
850.844	1.19037
851.782	1.19074
852.72	1.19018
853.659	1.18999
854.597	1.19056
855.535	1.19037
856.473	1.19074
857.411	1.18999
858.349	1.19018
859.287	1.19037
860.225	1.19056
861.163	1.18999
862.101	1.19056
863.039	1.19018
863.977	1.19037
864.916	1.19037
865.854	1.19037
866.792	1.19037
867.73	1.19074
868.668	1.19056
869.606	1.18999
870.544	1.17241
871.482	1.19037
872.42	1.19037
873.358	1.19094
874.296	1.1898
875.235	1.19037
876.173	1.19018
877.111	1.19074
878.049	1.18999
878.987	1.19037
879.925	1.17297
880.863	1.19074
881.801	1.19037
882.739	1.17241
883.677	1.17222
884.615	1.19074
885.553	1.1726
886.492	1.17278
887.43	1.17297
888.368	1.1726
889.306	1.17297
890.244	1.17241
891.182	1.17297
892.12	1.17222
893.058	1.17297
893.996	1.17241
894.934	1.1726
895.872	1.15572
896.811	1.17278
897.749	1.1726
898.687	1.15535
899.625	1.15554
900.563	1.1726
901.501	1.17297
902.439	1.15554
903.377	1.17241
904.315	1.17222
905.253	1.15517
906.191	1.15572
907.129	1.17278
908.068	1.15535
909.006	1.15572
909.944	1.17297
910.882	1.15572
911.82	1.15535
912.758	1.17297
913.696	1.15572
914.634	1.15554
915.572	1.17315
916.51	1.15572
917.448	1.15554
918.386	1.17222
919.325	1.15517
920.263	1.15572
921.201	1.15535
922.139	1.15462
923.077	1.15627
924.015	1.15609
924.953	1.15535
925.891	1.15517
926.829	1.15535
927.767	1.15554
928.705	1.15499
929.644	1.15535
930.582	1.15572
931.52	1.15554
932.458	1.15535
933.396	1.15535
934.334	1.15535
935.272	1.15554
936.21	1.15444
937.148	1.15554
938.086	1.15535
939.024	1.15572
939.962	1.15535
940.901	1.15609
941.839	1.15535
942.777	1.15517
943.715	1.15499
944.653	1.15535
945.591	1.15572
946.529	1.15517
947.467	1.15535
948.405	1.13861
949.343	1.15499
950.281	1.15572
951.22	1.15499
952.158	1.13897
953.096	1.15499
954.034	1.15517
954.972	1.13843
955.91	1.15554
956.848	1.15554
957.786	1.13789
958.724	1.13879
959.662	1.15572
960.6	1.15554
961.538	1.13897
962.477	1.13861
963.415	1.15554
964.353	1.13825
965.291	1.13879
966.229	1.15572
967.167	1.15535
968.105	1.12199
969.043	1.13861
969.981	1.13861
970.919	1.13861
971.857	1.12253
972.795	1.12253
973.734	1.13825
974.672	1.13843
975.61	1.1227
976.548	1.1227
977.486	1.13825
978.424	1.13897
979.362	1.12199
980.3	1.1227
981.238	1.13843
982.176	1.13825
983.114	1.1227
984.053	1.12253
984.991	1.13879
985.929	1.12199
986.867	1.12235
987.805	1.12253
988.743	1.13879
989.681	1.12235
990.619	1.12235
991.557	1.1227
992.495	1.12217
993.433	1.12217
994.371	1.12146
995.31	1.12235
996.248	1.1227
997.186	1.12217
998.124	1.12217
999.062	1.1227
1000	1.1227
1000.94	2.61798
1001.88	2.61839
1002.81	2.53433
1003.75	2.53513
1004.69	2.53393
1005.63	2.45513
1006.57	2.38073
1007.5	2.38073
1008.44	2.38073
1009.38	2.31144
1010.32	2.31108
1011.26	2.2454
1012.2	2.24469
1013.13	2.24469
1014.07	2.18303
1015.01	2.18234
1015.95	2.18234
1016.89	2.12403
1017.82	2.12335
1018.76	2.12403
1019.7	2.06813
1020.64	2.06715
1021.58	2.06748
1022.51	2.01414
1023.45	2.0151
1024.39	1.96473
1025.33	1.9641
1026.27	1.96348
1027.2	1.9641
1028.14	1.96473
1029.08	1.91589
1030.02	1.91589
1030.96	1.87028
1031.89	1.87058
1032.83	1.86999
1033.77	1.82707
1034.71	1.87058
1035.65	1.87118
1036.59	1.82736
1037.52	1.82707
1038.46	1.82707
1039.4	1.78668
1040.34	1.82707
1041.28	1.82765
1042.21	1.78555
1043.15	1.74587
1044.09	1.78555
1045.03	1.74642
1045.97	1.74587
1046.9	1.74642
1047.84	1.74532
1048.78	1.74559
1049.72	1.74642
1050.66	1.74615
1051.59	1.74587
1052.53	1.74642
1053.47	1.70792
1054.41	1.70738
1055.35	1.70765
1056.29	1.70846
1057.22	1.70792
1058.16	1.67158
1059.1	1.70765
1060.04	1.67158
1060.98	1.67185
1061.91	1.67211
1062.85	1.67158
1063.79	1.67158
1064.73	1.67158
1065.67	1.67158
1066.6	1.63727
1067.54	1.67211
1068.48	1.67158
1069.42	1.63727
1070.36	1.63649
1071.29	1.67211
1072.23	1.60386
1073.17	1.63623
1074.11	1.63675
1075.05	1.60411
1075.98	1.60335
1076.92	1.60335
1077.86	1.6036
1078.8	1.6036
1079.74	1.60284
1080.68	1.6036
1081.61	1.57128
1082.55	1.6036
1083.49	1.60335
1084.43	1.54048
1085.37	1.57154
1086.3	1.57128
1087.24	1.51085
1088.18	1.5111
1089.12	1.54121
1090.06	1.51061
1090.99	1.51061
1091.93	1.51038
1092.87	1.51133
1093.81	1.51085
1094.75	1.51038
1095.68	1.51133
1096.62	1.51085
1097.56	1.51085
1098.5	1.48188
1099.44	1.48188
1100.38	1.48259
1101.31	1.45512
1102.25	1.48211
1103.19	1.48235
1104.13	1.45512
1105.07	1.48235
1106	1.45443
1106.94	1.45535
1107.88	1.45443
1108.82	1.4542
1109.76	1.45512
1110.69	1.45535
1111.63	1.45466
1112.57	1.42821
1113.51	1.45558
1114.45	1.45489
1115.38	1.42889
1116.32	1.45535
1117.26	1.45489
1118.2	1.4298
1119.14	1.45443
1120.08	1.45489
1121.01	1.42844
1121.95	1.42889
1122.89	1.45489
1123.83	1.42867
1124.77	1.42889
1125.7	1.42799
1126.64	1.42799
1127.58	1.42889
1128.52	1.42889
1129.46	1.40338
1130.39	1.42821
1131.33	1.40293
1132.27	1.40338
1133.21	1.40249
1134.15	1.40293
1135.08	1.40316
1136.02	1.40338
1136.96	1.40338
1137.9	1.40182
1138.84	1.40293
1139.77	1.40293
1140.71	1.40293
1141.65	1.40249
1142.59	1.37876
1143.53	1.40338
1144.47	1.3781
1145.4	1.37854
1146.34	1.40293
1147.28	1.37832
1148.22	1.37832
1149.16	1.40293
1150.09	1.37942
1151.03	1.37832
1151.97	1.35456
1152.91	1.37789
1153.85	1.37898
1154.78	1.35434
1155.72	1.35456
1156.66	1.37876
1157.6	1.35478
1158.54	1.35478
1159.47	1.35456
1160.41	1.35413
1161.35	1.33202
1162.29	1.35434
1163.23	1.33117
1164.17	1.33244
1165.1	1.35456
1166.04	1.33159
1166.98	1.33181
1167.92	1.33138
1168.86	1.35478
1169.79	1.33159
1170.73	1.33138
1171.67	1.33159
1172.61	1.33117
1173.55	1.33138
1174.48	1.33138
1175.42	1.33202
1176.36	1.33117
1177.3	1.33159
1178.24	1.33223
1179.17	1.33202
1180.11	1.33117
1181.05	1.33181
1181.99	1.33181
1182.93	1.3094
1183.86	1.30961
1184.8	1.33096
1185.74	1.33202
1186.68	1.30982
1187.62	1.33159
1188.56	1.33202
1189.49	1.31003
1190.43	1.33202
1191.37	1.33181
1192.31	1.3094
1193.25	1.31045
1194.18	1.33138
1195.12	1.3094
1196.06	1.30982
1197	1.30961
1197.94	1.30919
1198.87	1.3094
1199.81	1.30919
1200.75	1.28794
1201.69	1.28773
1202.63	1.28753
1203.56	1.30961
1204.5	1.28794
1205.44	1.28835
1206.38	1.28855
1207.32	1.28835
1208.26	1.28855
1209.19	1.28773
1210.13	1.28773
1211.07	1.28794
1212.01	1.31024
1212.95	1.28855
1213.88	1.28835
1214.82	1.28815
1215.76	1.28733
1216.7	1.28753
1217.64	1.28773
1218.57	1.26737
1219.51	1.28794
1220.45	1.28835
1221.39	1.28794
1222.33	1.28794
1223.26	1.28835
1224.2	1.28773
1225.14	1.26757
1226.08	1.26697
1227.02	1.28794
1227.95	1.26737
1228.89	1.26717
1229.83	1.28794
1230.77	1.26697
1231.71	1.26757
1232.65	1.28855
1233.58	1.28753
1234.52	1.24706
1235.46	1.26737
1236.4	1.26777
1237.34	1.26697
1238.27	1.24706
1239.21	1.26717
1240.15	1.26717
1241.09	1.26717
1242.03	1.24666
1242.96	1.24706
1243.9	1.24686
1244.84	1.26737
1245.78	1.24706
1246.72	1.24745
1247.65	1.24706
1248.59	1.24745
1249.53	1.24686
1250.47	1.24726
1251.41	1.26717
1252.35	1.24686
1253.28	1.24726
1254.22	1.24745
1255.16	1.24666
1256.1	1.24745
1257.04	1.24706
1257.97	1.24666
1258.91	1.24666
1259.85	1.24607
1260.79	1.24706
1261.73	1.24706
1262.66	1.24726
1263.6	1.24726
1264.54	1.24785
1265.48	1.24765
1266.42	1.24686
1267.35	1.24745
1268.29	1.24726
1269.23	1.24686
1270.17	1.22678
1271.11	1.22756
1272.05	1.24686
1272.98	1.24745
1273.92	1.22756
1274.86	1.22795
1275.8	1.24686
1276.74	1.24706
1277.67	1.22776
1278.61	1.22756
1279.55	1.24706
1280.49	1.22737
1281.43	1.22776
1282.36	1.22737
1283.3	1.24706
1284.24	1.22737
1285.18	1.22756
1286.12	1.22756
1287.05	1.22756
1287.99	1.22795
1288.93	1.22756
1289.87	1.22756
1290.81	1.20887
1291.74	1.22718
1292.68	1.22795
1293.62	1.22737
1294.56	1.22756
1295.5	1.22639
1296.44	1.22718
1297.37	1.20868
1298.31	1.22698
1299.25	1.22756
1300.19	1.2083
1301.13	1.20868
1302.06	1.22737
1303	1.22756
1303.94	1.20906
1304.88	1.22756
1305.82	1.22756
1306.75	1.20868
1307.69	1.20887
1308.63	1.20772
1309.57	1.22756
1310.51	1.20887
1311.44	1.2083
1312.38	1.22776
1313.32	1.20791
1314.26	1.20868
1315.2	1.20887
1316.14	1.2083
1317.07	1.20906
1318.01	1.20849
1318.95	1.22795
1319.89	1.20868
1320.83	1.20849
1321.76	1.20926
1322.7	1.20887
1323.64	1.19056
1324.58	1.20868
1325.52	1.20906
1326.45	1.19074
1327.39	1.20887
1328.33	1.20906
1329.27	1.19037
1330.21	1.19037
1331.14	1.2081
1332.08	1.19074
1333.02	1.19018
1333.96	1.1898
1334.9	1.19074
1335.83	1.19037
1336.77	1.2083
1337.71	1.18999
1338.65	1.19037
1339.59	1.19074
1340.53	1.18999
1341.46	1.19037
1342.4	1.19074
1343.34	1.19094
1344.28	1.19018
1345.22	1.1898
1346.15	1.19074
1347.09	1.19056
1348.03	1.19094
1348.97	1.19037
1349.91	1.19056
1350.84	1.19074
1351.78	1.19018
1352.72	1.19018
1353.66	1.17297
1354.6	1.18999
1355.53	1.19037
1356.47	1.19074
1357.41	1.19074
1358.35	1.19018
1359.29	1.18999
1360.23	1.17241
1361.16	1.19037
1362.1	1.19056
1363.04	1.17204
1363.98	1.17297
1364.92	1.19094
1365.85	1.18999
1366.79	1.17278
1367.73	1.17297
1368.67	1.19056
1369.61	1.18999
1370.54	1.17241
1371.48	1.17278
1372.42	1.19056
1373.36	1.19018
1374.3	1.17297
1375.23	1.17278
1376.17	1.19094
1377.11	1.17185
1378.05	1.1726
1378.99	1.17297
1379.92	1.17241
1380.86	1.17278
1381.8	1.17241
1382.74	1.19074
1383.68	1.15554
1384.62	1.1726
1385.55	1.1726
1386.49	1.15572
1387.43	1.15499
1388.37	1.1726
1389.31	1.1726
1390.24	1.15535
1391.18	1.17297
1392.12	1.17297
1393.06	1.15535
1394	1.15572
1394.93	1.1726
1395.87	1.15462
1396.81	1.15572
1397.75	1.15554
1398.69	1.15554
1399.62	1.15572
1400.56	1.15554
1401.5	1.1726
1402.44	1.15499
1403.38	1.15572
1404.32	1.15535
1405.25	1.15554
1406.19	1.15499
1407.13	1.15572
1408.07	1.15572
1409.01	1.1548
1409.94	1.15554
1410.88	1.15572
1411.82	1.15572
1412.76	1.15535
1413.7	1.15535
1414.63	1.15535
1415.57	1.15554
1416.51	1.15535
1417.45	1.15535
1418.39	1.15499
1419.32	1.15535
1420.26	1.15517
1421.2	1.15535
1422.14	1.15572
1423.08	1.15517
1424.02	1.15554
1424.95	1.15499
1425.89	1.15572
1426.83	1.15535
1427.77	1.15535
1428.71	1.15535
1429.64	1.15554
1430.58	1.15572
1431.52	1.15535
1432.46	1.15499
1433.4	1.15535
1434.33	1.15499
1435.27	1.15517
1436.21	1.15572
1437.15	1.15462
1438.09	1.1548
1439.02	1.13897
1439.96	1.15535
1440.9	1.15535
1441.84	1.15499
1442.78	1.13861
1443.71	1.15499
1444.65	1.15535
1445.59	1.1548
1446.53	1.13897
1447.47	1.15572
1448.41	1.15535
1449.34	1.13861
1450.28	1.13861
1451.22	1.15572
1452.16	1.13861
1453.1	1.13861
1454.03	1.15572
1454.97	1.13897
1455.91	1.12235
1456.85	1.13861
1457.79	1.13915
1458.72	1.12235
1459.66	1.12181
1460.6	1.15572
1461.54	1.13861
1462.48	1.1227
1463.41	1.13843
1464.35	1.13897
1465.29	1.12235
1466.23	1.13825
1467.17	1.13861
1468.11	1.13861
1469.04	1.1227
1469.98	1.1227
1470.92	1.12253
1471.86	1.12199
1472.8	1.12235
1473.73	1.13897
1474.67	1.1227
1475.61	1.12288
1476.55	1.12217
1477.49	1.12199
1478.42	1.1227
1479.36	1.12288
1480.3	1.12235
1481.24	1.12181
1482.18	1.1227
1483.11	1.1227
1484.05	1.12235
1484.99	1.12199
1485.93	1.12253
1486.87	1.12253
1487.8	1.12217
1488.74	1.1227
1489.68	1.12235
1490.62	1.12253
1491.56	1.12217
1492.5	1.12235
1493.43	1.1227
1494.37	1.12235
1495.31	1.12199
1496.25	1.12235
1497.19	1.1227
1498.12	1.12217
1499.06	1.12199
1500	1.10672
1500.94	2.62006
1501.88	2.53433
1502.81	2.53433
1503.75	2.53353
1504.69	2.53513
1505.63	2.38148
1506.57	2.38073
1507.5	2.38035
1508.44	2.31071
1509.38	2.24469
1510.32	2.24469
1511.26	2.24469
1512.2	2.2454
1513.13	2.2454
1514.07	2.12335
1515.01	2.18303
1515.95	2.12369
1516.89	2.06813
1517.82	2.06715
1518.76	2.06748
1519.7	2.06846
1520.64	2.01479
1521.58	2.01414
1522.51	1.9641
1523.45	1.96442
1524.39	1.96442
1525.33	1.91559
1526.27	1.91589
1527.2	1.91681
1528.14	1.9162
1529.08	1.87028
1530.02	1.87118
1530.96	1.87028
1531.89	1.82707
1532.83	1.82736
1533.77	1.82823
1534.71	1.82794
1535.65	1.82677
1536.59	1.78611
1537.52	1.78498
1538.46	1.78555
1539.4	1.74587
1540.34	1.74642
1541.28	1.78611
1542.21	1.74532
1543.15	1.74587
1544.09	1.74587
1545.03	1.74504
1545.97	1.74587
1546.9	1.74532
1547.84	1.74532
1548.78	1.70846
1549.72	1.74642
1550.66	1.70765
1551.59	1.70819
1552.53	1.7467
1553.47	1.70738
1554.41	1.67185
1555.35	1.70738
1556.29	1.70819
1557.22	1.67158
1558.16	1.67106
1559.1	1.67265
1560.04	1.67079
1560.98	1.67052
1561.91	1.67106
1562.85	1.67132
1563.79	1.67211
1564.73	1.67211
1565.67	1.63649
1566.6	1.63727
1567.54	1.67132
1568.48	1.67158
1569.42	1.63701
1570.36	1.63675
1571.29	1.60335
1572.23	1.60284
1573.17	1.63727
1574.11	1.60335
1575.05	1.60335
1575.98	1.60335
1576.92	1.60386
1577.86	1.60463
1578.8	1.60335
1579.74	1.60335
1580.68	1.57178
1581.61	1.57128
1582.55	1.57178
1583.49	1.57128
1584.43	1.57103
1585.37	1.57128
1586.3	1.54023
1587.24	1.51133
1588.18	1.54072
1589.12	1.51061
1590.06	1.51061
1590.99	1.51085
1591.93	1.5111
1592.87	1.51133
1593.81	1.51085
1594.75	1.51085
1595.68	1.51133
1596.62	1.51038
1597.56	1.51085
1598.5	1.48259
1599.44	1.48235
1600.38	1.48259
1601.31	1.48282
1602.25	1.48235
1603.19	1.48259
1604.13	1.48235
1605.07	1.45512
1606	1.45512
1606.94	1.45466
1607.88	1.45466
1608.82	1.45535
1609.76	1.45489
1610.69	1.4542
1611.63	1.42867
1612.57	1.42867
1613.51	1.45489
1614.45	1.45489
1615.38	1.42821
1616.32	1.42844
1617.26	1.42867
1618.2	1.42844
1619.14	1.45558
1620.08	1.40316
1621.01	1.42799
1621.95	1.42821
1622.89	1.42844
1623.83	1.40293
1624.77	1.42844
1625.7	1.40293
1626.64	1.40338
1627.58	1.42889
1628.52	1.42821
1629.46	1.40293
1630.39	1.40293
1631.33	1.42867
1632.27	1.40249
1633.21	1.40293
1634.15	1.40271
1635.08	1.40316
1636.02	1.40293
1636.96	1.40338
1637.9	1.40293
1638.84	1.40316
1639.77	1.40293
1640.71	1.40293
1641.65	1.37832
1642.59	1.40316
1643.53	1.37832
1644.47	1.37876
1645.4	1.37876
1646.34	1.37789
1647.28	1.37876
1648.22	1.37854
1649.16	1.3781
1650.09	1.37789
1651.03	1.35478
1651.97	1.37789
1652.91	1.3537
1653.85	1.35456
1654.78	1.35499
1655.72	1.35456
1656.66	1.35413
1657.6	1.35456
1658.54	1.33096
1659.47	1.33159
1660.41	1.35413
1661.35	1.35456
1662.29	1.33223
1663.23	1.35499
1664.17	1.35456
1665.1	1.33117
1666.04	1.33181
1666.98	1.35478
1667.92	1.35413
1668.86	1.33117
1669.79	1.35478
1670.73	1.33223
1671.67	1.33159
1672.61	1.33223
1673.55	1.33138
1674.48	1.33202
1675.42	1.33202
1676.36	1.33159
1677.3	1.33159
1678.24	1.33138
1679.17	1.33159
1680.11	1.33159
1681.05	1.33202
1681.99	1.33138
1682.93	1.33202
1683.86	1.30982
1684.8	1.33223
1685.74	1.33117
1686.68	1.31003
1687.62	1.30982
1688.56	1.33202
1689.49	1.30919
1690.43	1.31024
1691.37	1.30961
1692.31	1.33181
1693.25	1.30919
1694.18	1.30919
1695.12	1.30961
1696.06	1.30899
1697	1.3094
1697.94	1.3094
1698.87	1.30961
1699.81	1.28753
1700.75	1.30961
1701.69	1.3094
1702.63	1.3094
1703.56	1.28794
1704.5	1.28733
1705.44	1.28855
1706.38	1.28753
1707.32	1.28794
1708.26	1.30982
1709.19	1.28794
1710.13	1.28794
1711.07	1.28794
1712.01	1.28835
1712.95	1.28815
1713.88	1.28753
1714.82	1.28835
1715.76	1.28815
1716.7	1.28815
1717.64	1.28794
1718.57	1.28712
1719.51	1.26737
1720.45	1.28876
1721.39	1.28733
1722.33	1.28794
1723.26	1.28794
1724.2	1.28855
1725.14	1.28753
1726.08	1.28876
1727.02	1.26717
1727.95	1.26717
1728.89	1.28815
1729.83	1.26677
1730.77	1.26777
1731.71	1.28794
1732.65	1.26677
1733.58	1.26717
1734.52	1.26697
1735.46	1.26697
1736.4	1.26717
1737.34	1.26777
1738.27	1.26737
1739.21	1.26677
1740.15	1.26737
1741.09	1.26717
1742.03	1.26717
1742.96	1.26717
1743.9	1.24726
1744.84	1.26737
1745.78	1.26677
1746.72	1.24745
1747.65	1.24706
1748.59	1.26757
1749.53	1.24745
1750.47	1.24706
1751.41	1.26717
1752.35	1.26737
1753.28	1.24745
1754.22	1.24706
1755.16	1.24745
1756.1	1.24706
1757.04	1.24726
1757.97	1.24706
1758.91	1.24686
1759.85	1.24726
1760.79	1.24666
1761.73	1.24745
1762.66	1.24765
1763.6	1.24706
1764.54	1.24726
1765.48	1.24706
1766.42	1.24745
1767.35	1.24706
1768.29	1.24666
1769.23	1.22795
1770.17	1.24726
1771.11	1.24706
1772.05	1.24726
1772.98	1.24666
1773.92	1.24706
1774.86	1.24745
1775.8	1.24726
1776.74	1.24726
1777.67	1.22756
1778.61	1.22737
1779.55	1.24726
1780.49	1.22795
1781.43	1.22776
1782.36	1.24686
1783.3	1.24726
1784.24	1.22756
1785.18	1.22718
1786.12	1.24745
1787.05	1.22756
1787.99	1.22776
1788.93	1.22835
1789.87	1.22698
1790.81	1.24706
1791.74	1.20849
1792.68	1.2083
1793.62	1.22718
1794.56	1.22795
1795.5	1.20868
1796.44	1.22718
1797.37	1.22718
1798.31	1.22756
1799.25	1.20849
1800.19	1.22776
1801.13	1.2083
1802.06	1.20906
1803	1.22795
1803.94	1.2083
1804.88	1.20868
1805.82	1.22718
1806.75	1.22854
1807.69	1.20887
1808.63	1.20887
1809.57	1.22854
1810.51	1.2083
1811.44	1.20906
1812.38	1.22776
1813.32	1.20868
1814.26	1.19037
1815.2	1.22756
1816.14	1.20868
1817.07	1.20887
1818.01	1.20868
1818.95	1.20868
1819.89	1.2083
1820.83	1.20868
1821.76	1.2083
1822.7	1.20887
1823.64	1.20868
1824.58	1.20868
1825.52	1.19074
1826.45	1.2083
1827.39	1.20772
1828.33	1.18961
1829.27	1.19037
1830.21	1.20906
1831.14	1.2081
1832.08	1.19037
1833.02	1.19037
1833.96	1.19113
1834.9	1.19037
1835.83	1.19074
1836.77	1.19056
1837.71	1.19094
1838.65	1.19074
1839.59	1.19018
1840.53	1.20906
1841.46	1.19018
1842.4	1.19037
1843.34	1.1898
1844.28	1.18961
1845.22	1.19037
1846.15	1.19018
1847.09	1.19074
1848.03	1.18999
1848.97	1.19037
1849.91	1.19037
1850.84	1.19094
1851.78	1.19074
1852.72	1.18999
1853.66	1.19037
1854.6	1.19056
1855.53	1.19037
1856.47	1.19094
1857.41	1.18999
1858.35	1.18999
1859.29	1.18999
1860.23	1.19037
1861.16	1.17222
1862.1	1.17278
1863.04	1.19113
1863.98	1.19037
1864.92	1.17297
1865.85	1.19037
1866.79	1.18999
1867.73	1.18999
1868.67	1.18999
1869.61	1.19056
1870.54	1.18999
1871.48	1.19074
1872.42	1.18961
1873.36	1.19074
1874.3	1.17297
1875.23	1.1726
[truncated: 9,199 more rows]

## Sheet: Fig5c_inset
Time (s)	E (mV nm^-1)
0.501	75.916
1.432	75.916
2.357	75.916
3.29	75.916
4.24	75.916
5.178	75.916
6.117	75.916
7.053	75.916
7.999	75.916
8.929	75.916
9.865	75.916
10.788	75.916
11.733	75.916
12.668	75.916
13.601	75.916
14.535	75.916
15.469	75.916
16.401	75.916
17.335	75.916
18.267	75.916
19.201	75.916
20.133	75.916
21.078	75.916
22.017	75.916
22.944	75.916
23.88	75.916
24.823	75.916
25.756	75.916
26.691	75.916
27.628	75.916
28.559	75.916
29.491	75.916
30.419	75.916
31.352	75.916
32.279	75.916
33.215	75.916
34.157	75.916
35.094	75.916
36.036	75.916
36.97	75.916
37.904	75.916
38.838	75.916
39.781	75.916
40.718	75.916
41.657	75.916
42.592	75.916
43.532	75.916
44.477	75.916
45.421	75.916
46.361	75.916
47.291	75.916
48.232	75.916
49.16	75.916
50.094	75.916
51.037	75.916
51.966	75.916
52.904	75.916
53.843	75.916
54.782	75.916
55.727	75.916
56.662	75.916
57.596	75.916
58.533	75.916
59.47	75.916
60.395	75.916
61.332	75.916
62.26	75.916
63.19	75.916
64.134	75.916
65.071	75.916
66.008	75.916
66.942	75.916
67.884	75.916
68.831	75.916
69.768	75.916
70.702	75.916
71.635	75.916
72.572	75.916
73.502	75.916
74.437	75.916
75.366	75.916
76.301	75.916
77.237	75.916
78.176	75.916
79.121	75.916
80.065	75.916
80.994	75.916
81.931	75.916
82.871	75.916
83.802	75.916
84.737	75.916
85.676	75.916
86.626	75.916
87.567	75.916
88.502	75.916
89.437	75.916
90.376	75.916
91.318	75.916
92.254	75.916
93.186	75.916
94.126	75.916
95.062	75.916
96	75.916
96.937	75.916
97.869	75.916
98.801	75.916
99.738	75.916
100.684	75.916
101.623	75.916
102.56	75.916
103.503	75.916
104.438	75.916
105.374	75.916
106.302	75.916
107.236	75.916
108.173	75.916
109.113	75.916
110.05	75.916
110.971	75.916
111.907	75.916
112.841	75.916
113.783	75.916
114.723	75.916
115.664	75.916
116.611	75.916
117.55	75.916
118.487	75.916
119.43	75.916
120.377	75.916
121.318	75.916
122.257	75.916
123.195	75.916
124.141	75.916
125.08	75.916
126.024	75.916
126.953	75.916
127.884	75.916
128.831	75.916
129.781	75.916
130.727	75.916
131.666	75.916
132.604	75.916
133.548	75.916
134.482	75.916
135.423	75.916
136.362	75.916
137.305	75.916
138.245	75.916
139.183	75.916
140.131	75.916
141.07	75.916
142.012	75.916
142.95	75.916
143.893	75.916
144.841	75.916
145.778	75.916
146.724	75.916
147.658	75.916
148.595	75.916
149.537	75.916
150.484	75.916
151.425	75.916
152.362	75.916
153.297	75.916
154.242	75.916
155.187	75.916
156.122	75.916
157.061	75.916
157.999	75.916
158.936	75.916
159.873	75.916
160.816	75.916
161.753	75.916
162.692	75.916
163.638	75.916
164.576	75.916
165.521	75.916
166.459	75.916
167.392	75.916
168.325	75.916
169.265	75.916
170.205	75.916
171.143	75.916
172.088	75.916
173.027	75.916
173.959	75.916
174.897	75.916
175.846	75.916
176.791	75.916
177.724	75.916
178.666	75.916
179.602	75.916
180.543	75.916
181.485	75.916
182.428	75.916
183.359	75.916
184.295	75.916
185.24	75.916
186.172	75.916
187.11	75.916
188.042	75.916
188.975	75.916
189.906	75.916
190.847	75.916
191.796	75.916
192.739	75.916
193.677	75.916
194.615	75.916
195.558	75.916
196.5	75.916
197.444	75.916
198.375	75.916
199.309	75.916
200.244	75.916
201.19	75.916
202.13	75.916
203.058	75.916
203.995	75.916
204.941	75.916
205.878	75.916
206.814	75.916
207.75	75.916
208.701	75.916
209.647	75.916
210.582	75.916
211.531	75.916
212.471	75.916
213.408	75.916
214.344	75.916
215.284	75.916
216.234	75.916
217.163	75.916
218.098	75.916
219.041	75.916
219.985	75.916
220.927	75.916
221.865	75.916
222.805	75.916
223.741	75.916
224.678	75.916
225.612	75.916
226.548	75.916
227.487	75.916
228.426	75.916
229.369	75.916
230.31	75.916
231.252	75.916
232.186	75.916
233.131	75.916
234.074	75.916
235.009	75.916
235.946	75.916
236.884	75.916
237.834	75.916
238.768	75.916
239.705	75.916
240.644	75.916
241.576	75.916
242.513	75.916
243.451	75.916
244.389	75.916
245.33	75.916
246.273	75.916
247.211	75.916
248.147	75.916
249.088	75.916
250.032	75.916
250.971	75.916
251.91	75.916
252.847	75.916
253.781	75.916
254.723	75.916
255.663	75.916
256.612	75.916
257.547	75.916
258.486	75.916
259.432	75.916
260.374	75.916
261.312	75.916
262.249	75.916
263.187	75.916
264.132	75.916
265.076	75.916
266.014	75.916
266.954	75.916
267.896	75.916
268.827	75.916
269.759	75.916
270.698	75.916
271.642	75.916
272.582	75.916
273.518	75.916
274.45	75.916
275.387	75.916
276.331	75.916
277.267	75.916
278.206	75.916
279.147	75.916
280.085	75.916
281.025	75.916
281.962	75.916
282.901	75.916
283.849	75.916
284.786	75.916
285.729	75.916
286.666	75.916
287.607	75.916
288.556	75.916
289.495	75.916
290.432	75.916
291.37	75.916
292.31	75.916
293.255	75.916
294.198	75.916
295.135	75.916
296.067	75.916
297.005	75.916
297.951	75.916
298.888	75.916
299.833	75.916
300.767	75.916
301.705	75.916
302.646	75.916
303.59	75.916
304.533	75.916
305.467	75.916
306.407	75.916
307.351	75.916
308.288	75.916
309.234	75.916
310.17	75.916
311.11	75.916
312.046	75.916
312.993	75.916
313.93	75.916
314.867	75.916
315.802	75.916
316.748	75.916
317.692	75.916
318.635	75.916
319.573	75.916
320.512	75.916
321.448	75.916
322.396	75.916
323.331	75.916
324.268	75.916
325.209	75.916
326.151	75.916
327.097	75.916
328.037	75.916
328.97	75.916
329.902	75.916
330.845	75.916
331.781	75.916
332.719	75.916
333.66	75.916
334.599	75.916
335.536	75.916
336.468	75.916
337.41	75.916
338.351	75.916
339.289	75.916
340.228	75.916
341.17	75.916
342.108	75.916
343.046	75.916
343.983	75.916
344.926	75.916
345.867	75.916
346.805	75.916
347.752	75.916
348.691	75.916
349.636	75.916
350.572	75.916
351.507	75.916
352.448	75.916
353.385	75.916
354.323	75.916
355.271	75.916
356.207	75.916
357.153	75.916
358.088	75.916
359.024	75.916
359.972	75.916
360.91	75.916
361.855	75.916
362.791	75.916
363.742	75.916
364.681	75.916
365.613	75.916
366.548	75.916
367.485	75.916
368.417	75.916
369.358	75.916
370.302	75.916
371.239	75.916
372.174	75.916
373.106	75.916
374.048	75.916
374.985	75.916
375.921	75.916
376.855	75.916
377.794	75.916
378.735	75.916
379.687	75.916
380.623	75.916
381.56	75.916
382.497	75.916
383.442	75.916
384.385	75.916
385.328	75.916
386.266	75.916
387.21	75.916
388.154	75.916
389.096	75.916
390.042	75.916
390.982	75.916
391.924	75.916
392.862	75.916
393.796	75.916
394.738	75.916
395.684	75.916
396.619	75.916
397.556	75.916
398.497	75.916
399.437	75.916
400.381	75.916
401.317	75.916
402.256	75.916
403.189	75.916
404.126	75.916
405.061	75.916
406	75.916
406.941	75.916
407.885	75.916
408.822	75.916
409.762	75.916
410.696	75.916
411.639	75.916
412.581	75.916
413.523	75.916
414.462	75.916
415.398	75.916
416.334	75.916
417.283	75.916
418.22	75.916
419.161	75.916
420.101	75.916
421.038	75.916
421.984	75.916
422.92	75.916
423.863	75.916
424.802	75.916
425.74	75.916
426.687	75.916
427.626	75.916
428.568	75.916
429.505	75.916
430.438	75.916
431.378	75.916
432.322	75.916
433.258	75.916
434.201	75.916
435.139	75.916
436.073	75.916
437.007	75.916
437.955	75.916
438.893	75.916
439.829	75.916
440.762	75.916
441.701	75.916
442.639	75.916
443.574	75.916
444.512	75.916
445.462	75.916
446.403	75.916
447.34	75.916
448.284	75.916
449.23	75.916
450.166	75.916
451.1	75.916
452.039	75.916
452.975	75.916
453.914	75.916
454.86	75.916
455.798	75.916
456.74	75.916
457.676	75.916
458.611	75.916
459.553	75.916
460.494	75.916
461.439	75.916
462.376	75.916
463.315	75.916
464.262	75.916
465.202	75.916
466.145	75.916
467.083	75.916
468.03	75.916
468.969	75.916
469.907	75.916
470.856	75.916
471.796	75.916
472.749	75.916
473.69	75.916
474.636	75.916
475.574	75.916
476.511	75.916
477.456	75.916
478.398	75.916
479.344	75.916
480.288	75.916
481.235	75.916
482.174	75.916
483.115	75.916
484.058	75.916
485.006	75.916
485.944	75.916
486.883	75.916
487.818	75.916
488.751	75.916
489.694	75.916
490.634	75.916
491.575	75.916
492.514	75.916
493.457	75.916
494.4	75.916
495.345	75.916
496.283	75.916
497.222	75.916
498.161	75.916
499.102	75.916
500.042	75.916
500.1	75.9163
500.2	75.4617
500.3	75.0071
500.4	74.5526
500.5	74.098
500.6	73.6434
500.7	73.1888
500.8	72.7342
500.9	72.2796
501	71.825
501.1	71.3704
501.2	70.9159
501.3	70.4613
501.4	70.0067
501.5	69.5521
501.6	69.0975
501.7	68.6429
501.8	68.1883
501.9	67.7337
502	67.2791
502.1	66.8246
502.2	66.37
502.3	65.9154
502.4	65.4608
502.5	65.0062
502.6	64.5516
502.7	64.097
502.8	63.6424
502.9	63.1878
503	62.7332
503.1	62.2787
503.2	61.8241
503.3	61.3695
503.4	60.9149
503.5	60.4603
503.6	60.0057
503.7	59.5511
503.8	59.0965
503.9	58.642
504	58.1874
504.1	57.7328
504.2	57.2782
504.3	56.8236
504.4	56.369
504.5	55.9144
504.6	55.4598
504.7	55.0052
504.8	54.5506
504.9	54.0961
505	53.6415
505.1	53.1869
505.2	52.7323
505.3	52.2777
505.4	51.8231
505.5	51.3685
505.6	50.9139
505.7	50.4594
505.8	50.0048
505.9	49.5502
506	49.0956
506.1	48.641
506.2	48.1864
506.3	47.7318
506.4	47.2772
506.5	46.8226
506.6	46.368
506.7	45.9135
506.8	45.4589
506.9	45.0043
507	44.5497
507.1	44.0951
507.2	43.6405
507.3	43.1859
507.4	42.7313
507.5	42.2767
507.6	41.8222
507.7	41.3676
507.8	40.913
507.9	40.4584
508	40.0038
508.1	39.5492
508.2	39.0946
508.3	38.64
508.4	38.1855
508.5	37.7309
508.6	37.2763
508.7	36.8217
508.8	36.3671
508.9	35.9125
509	35.4579
509.1	35.0033
509.2	34.5487
509.3	34.0942
509.4	33.6396
509.5	33.185
509.6	32.7304
509.7	32.2758
509.8	31.8212
509.9	31.3666
510	30.912
510.1	30.4575
510.2	30.0029
510.3	29.5483
510.4	29.0937
510.5	28.6391
510.6	28.1845
510.7	27.7299
510.8	27.2753
510.9	26.8207
511	26.3662
511.1	25.9116
511.2	25.457
511.3	25.0024
511.4	24.5478
511.5	24.0932
511.6	23.6386
511.7	23.184
511.8	22.7294
511.9	22.2749
512	21.8203
512.1	21.3657
512.2	20.9111
512.3	20.4565
512.4	20.0019
512.5	19.5473
512.6	19.0927
512.7	18.6381
512.8	18.1836
512.9	17.729
513	17.2744
513.1	16.8198
513.2	16.3652
513.3	15.9106
513.4	15.456
513.5	15.0014
513.6	14.5468
513.7	14.0922
513.8	13.6377
513.9	13.1831
514	12.7285
514.1	12.2739
514.2	11.8193
514.3	11.3647
514.4	10.9101
514.5	10.4555
514.6	10.0009
514.7	9.54636
514.8	9.09178
514.9	8.63719
515	8.1826
515.1	7.72801
515.2	7.27342
515.3	6.81883
515.4	6.36424
515.5	5.90965
515.6	5.45507
515.7	5.00048
515.8	4.54589
515.9	4.0913
516	3.63671
516.1	3.18212
516.2	2.72753
516.3	2.27294
516.4	1.81836
516.5	1.36377
516.6	0.90918
516.7	0.45459
516.8	0
516.9	-0.45459
517.1	-0.45459
517.2	0
517.3	0.45459
517.4	0.90918
517.5	1.36377
517.6	1.81836
517.7	2.27294
517.8	2.72753
517.9	3.18212
518	3.63671
518.1	4.0913
518.2	4.54589
518.3	5.00048
518.4	5.45507
518.5	5.90965
518.6	6.36424
518.7	6.81883
518.8	7.27342
518.9	7.72801
519	8.1826
519.1	8.63719
519.2	9.09178
519.3	9.54636
519.4	10.0009
519.5	10.4555
519.6	10.9101
519.7	11.3647
519.8	11.8193
519.9	12.2739
520	12.7285
520.1	13.1831
520.2	13.6377
520.3	14.0922
520.4	14.5468
520.5	15.0014
520.6	15.456
520.7	15.9106
520.8	16.3652
520.9	16.8198
521	17.2744
521.1	17.729
521.2	18.1836
521.3	18.6381
521.4	19.0927
521.5	19.5473
521.6	20.0019
521.7	20.4565
521.8	20.9111
521.9	21.3657
522	21.8203
522.1	22.2749
522.2	22.7294
522.3	23.184
522.4	23.6386
522.5	24.0932
522.6	24.5478
522.7	25.0024
522.8	25.457
522.9	25.9116
523	26.3662
523.1	26.8207
523.2	27.2753
523.3	27.7299
523.4	28.1845
523.5	28.6391
523.6	29.0937
523.7	29.5483
523.8	30.0029
523.9	30.4575
524	30.912
524.1	31.3666
524.2	31.8212
524.3	32.2758
524.4	32.7304
524.5	33.185
524.6	33.6396
524.7	34.0942
524.8	34.5487
524.9	35.0033
525	35.4579
525.1	35.9125
525.2	36.3671
525.3	36.8217
525.4	37.2763
525.5	37.7309
525.6	38.1855
525.7	38.64
525.8	39.0946
525.9	39.5492
526	40.0038
526.1	40.4584
526.2	40.913
526.3	41.3676
526.4	41.8222
526.5	42.2767
526.6	42.7313
526.7	43.1859
526.8	43.6405
526.9	44.0951
527	44.5497
527.1	45.0043
527.2	45.4589
527.3	45.9135
527.4	46.368
527.5	46.8226
527.6	47.2772
527.7	47.7318
527.8	48.1864
527.9	48.641
528	49.0956
528.1	49.5502
528.2	50.0048
528.3	50.4594
528.4	50.9139
528.5	51.3685
528.6	51.8231
528.7	52.2777
528.8	52.7323
528.9	53.1869
529	53.6415
529.1	54.0961
529.2	54.5506
529.3	55.0052
529.4	55.4598
529.5	55.9144
529.6	56.369
529.7	56.8236
529.8	57.2782
529.9	57.7328
530	58.1874
530.1	58.642
530.2	59.0965
530.3	59.5511
530.4	60.0057
530.5	60.4603
530.6	60.9149
530.7	61.3695
530.8	61.8241
530.9	62.2787
531	62.7332
531.1	63.1878
531.2	63.6424
531.3	64.097
531.4	64.5516
531.5	65.0062
531.6	65.4608
531.7	65.9154
531.8	66.37
531.9	66.8246
532	67.2791
532.1	67.7337
532.2	68.1883
532.3	68.6429
532.4	69.0975
532.5	69.5521
532.6	70.0067
532.7	70.4613
532.8	70.9159
532.9	71.3704
533	71.825
533.1	72.2796
533.2	72.7342
533.3	73.1888
533.4	73.6434
533.5	74.098
533.6	74.5526
533.7	75.0071
533.8	75.4617
533.9	75.9163
534.5	75.916
535.432	75.916
536.357	75.916
537.29	75.916
538.24	75.916
539.178	75.916
540.117	75.916
541.053	75.916
541.999	75.916
542.929	75.916
543.865	75.916
544.788	75.916
545.733	75.916
546.668	75.916
547.601	75.916
548.535	75.916
549.469	75.916
550.401	75.916
551.335	75.916
552.267	75.916
553.201	75.916
554.133	75.916
555.078	75.916
556.017	75.916
556.944	75.916
557.88	75.916
558.823	75.916
559.756	75.916
560.691	75.916
561.628	75.916
562.559	75.916
563.491	75.916
564.419	75.916
565.352	75.916
566.279	75.916
567.215	75.916
568.157	75.916
569.094	75.916
570.036	75.916
570.97	75.916
571.904	75.916
572.838	75.916
573.781	75.916
574.718	75.916
575.657	75.916
576.592	75.916
577.532	75.916
578.477	75.916
579.421	75.916
580.361	75.916
581.291	75.916
582.232	75.916
583.16	75.916
584.094	75.916
585.037	75.916
585.966	75.916
586.904	75.916
587.843	75.916
588.782	75.916
589.727	75.916
590.662	75.916
591.596	75.916
592.533	75.916
593.47	75.916
594.395	75.916
595.332	75.916
596.26	75.916
597.19	75.916
598.134	75.916
599.071	75.916
600.008	75.916
600.942	75.916
601.884	75.916
602.831	75.916
603.768	75.916
604.702	75.916
605.635	75.916
606.572	75.916
607.502	75.916
608.437	75.916
609.366	75.916
610.301	75.916
611.237	75.916
612.176	75.916
613.121	75.916
614.065	75.916
614.994	75.916
615.931	75.916
616.871	75.916
617.802	75.916
618.737	75.916
619.676	75.916
620.626	75.916
621.567	75.916
622.502	75.916
623.437	75.916
624.376	75.916
625.318	75.916
626.254	75.916
627.186	75.916
628.126	75.916
629.062	75.916
630	75.916
630.937	75.916
631.869	75.916
632.801	75.916
633.738	75.916
634.684	75.916
635.623	75.916
636.56	75.916
637.503	75.916
638.438	75.916
639.374	75.916
640.302	75.916
641.236	75.916
642.173	75.916
643.113	75.916
644.05	75.916
644.971	75.916
645.907	75.916
646.841	75.916
647.783	75.916
648.723	75.916
649.664	75.916
650.611	75.916
651.55	75.916
652.487	75.916
653.43	75.916
654.377	75.916
655.318	75.916
656.257	75.916
657.195	75.916
658.141	75.916
659.08	75.916
660.024	75.916
660.953	75.916
661.884	75.916
662.831	75.916
663.781	75.916
664.727	75.916
665.666	75.916
666.604	75.916
667.548	75.916
668.482	75.916
669.423	75.916
670.362	75.916
671.305	75.916
672.245	75.916
673.183	75.916
674.131	75.916
675.07	75.916
676.012	75.916
676.95	75.916
677.893	75.916
678.841	75.916
679.778	75.916
680.724	75.916
681.658	75.916
682.595	75.916
683.537	75.916
684.484	75.916
685.425	75.916
686.362	75.916
687.297	75.916
688.242	75.916
689.187	75.916
690.122	75.916
691.061	75.916
691.999	75.916
692.936	75.916
693.873	75.916
694.816	75.916
695.753	75.916
696.692	75.916
697.638	75.916
698.576	75.916
699.521	75.916
700.459	75.916
701.392	75.916
702.325	75.916
703.265	75.916
704.205	75.916
705.143	75.916
706.088	75.916
707.027	75.916
707.959	75.916
708.897	75.916
709.846	75.916
710.791	75.916
711.724	75.916
712.666	75.916
713.602	75.916
714.543	75.916
715.485	75.916
716.428	75.916
717.359	75.916
718.295	75.916
719.24	75.916
720.172	75.916
721.11	75.916
722.042	75.916
722.975	75.916
723.906	75.916
724.847	75.916
725.796	75.916
726.739	75.916
727.677	75.916
728.615	75.916
729.558	75.916
730.5	75.916
731.444	75.916
732.375	75.916
733.309	75.916
734.244	75.916
735.19	75.916
736.13	75.916
737.058	75.916
737.995	75.916
738.941	75.916
739.878	75.916
740.814	75.916
741.75	75.916
742.701	75.916
743.647	75.916
744.582	75.916
745.531	75.916
746.471	75.916
747.408	75.916
748.344	75.916
749.284	75.916
750.234	75.916
751.163	75.916
752.098	75.916
753.041	75.916
753.985	75.916
754.927	75.916
755.865	75.916
756.805	75.916
757.741	75.916
758.678	75.916
759.612	75.916
760.548	75.916
761.487	75.916
762.426	75.916
763.369	75.916
764.31	75.916
765.252	75.916
766.186	75.916
767.131	75.916
768.074	75.916
769.009	75.916
769.946	75.916
770.884	75.916
771.834	75.916
772.768	75.916
773.705	75.916
774.644	75.916
775.576	75.916
776.513	75.916
777.451	75.916
778.389	75.916
779.33	75.916
780.273	75.916
781.211	75.916
782.147	75.916
783.088	75.916
784.032	75.916
784.971	75.916
785.91	75.916
786.847	75.916
787.781	75.916
788.723	75.916
789.663	75.916
790.612	75.916
791.547	75.916
792.486	75.916
793.432	75.916
794.374	75.916
795.312	75.916
796.249	75.916
797.187	75.916
798.132	75.916
799.076	75.916
800.014	75.916
800.954	75.916
801.896	75.916
802.827	75.916
803.759	75.916
804.698	75.916
805.642	75.916
806.582	75.916
807.518	75.916
808.45	75.916
809.387	75.916
810.331	75.916
811.267	75.916
812.206	75.916
813.147	75.916
814.085	75.916
815.025	75.916
815.962	75.916
816.901	75.916
817.849	75.916
818.786	75.916
819.729	75.916
820.666	75.916
821.607	75.916
822.556	75.916
823.495	75.916
824.432	75.916
825.37	75.916
826.31	75.916
827.255	75.916
828.198	75.916
829.135	75.916
830.067	75.916
831.005	75.916
831.951	75.916
832.888	75.916
833.833	75.916
834.767	75.916
835.705	75.916
836.646	75.916
837.59	75.916
838.533	75.916
839.467	75.916
840.407	75.916
841.351	75.916
842.288	75.916
843.234	75.916
844.17	75.916
845.11	75.916
846.046	75.916
846.993	75.916
847.93	75.916
848.867	75.916
849.802	75.916
850.748	75.916
851.692	75.916
852.635	75.916
853.573	75.916
854.512	75.916
855.448	75.916
856.396	75.916
857.331	75.916
858.268	75.916
859.209	75.916
860.151	75.916
861.097	75.916
862.037	75.916
862.97	75.916
863.902	75.916
864.845	75.916
865.781	75.916
866.719	75.916
867.66	75.916
868.599	75.916
869.536	75.916
870.468	75.916
871.41	75.916
872.351	75.916
873.289	75.916
874.228	75.916
875.17	75.916
876.108	75.916
877.046	75.916
877.983	75.916
878.926	75.916
879.867	75.916
880.805	75.916
881.752	75.916
882.691	75.916
883.636	75.916
884.572	75.916
885.507	75.916
886.448	75.916
887.385	75.916
888.323	75.916
889.271	75.916
890.207	75.916
891.153	75.916
892.088	75.916
893.024	75.916
893.972	75.916
894.91	75.916
895.855	75.916
896.791	75.916
897.742	75.916
898.681	75.916
899.613	75.916
900.548	75.916
901.485	75.916
902.417	75.916
903.358	75.916
904.302	75.916
905.239	75.916
906.174	75.916
907.106	75.916
908.048	75.916
908.985	75.916
909.921	75.916
910.855	75.916
911.794	75.916
912.735	75.916
913.687	75.916
914.623	75.916
915.56	75.916
916.497	75.916
917.442	75.916
918.385	75.916
919.328	75.916
920.266	75.916
921.21	75.916
922.154	75.916
923.096	75.916
924.042	75.916
924.982	75.916
925.924	75.916
926.862	75.916
927.796	75.916
928.738	75.916
929.684	75.916
930.619	75.916
931.556	75.916
932.497	75.916
933.437	75.916
934.381	75.916
935.317	75.916
936.256	75.916
937.189	75.916
938.126	75.916
939.061	75.916
940	75.916
940.941	75.916
941.885	75.916
942.822	75.916
943.762	75.916
944.696	75.916
945.639	75.916
946.581	75.916
947.523	75.916
948.462	75.916
949.398	75.916
950.334	75.916
951.283	75.916
952.22	75.916
953.161	75.916
954.101	75.916
955.038	75.916
955.984	75.916
956.92	75.916
957.863	75.916
958.802	75.916
959.74	75.916
960.687	75.916
961.626	75.916
962.568	75.916
963.505	75.916
964.438	75.916
965.378	75.916
966.322	75.916
967.258	75.916
968.201	75.916
969.139	75.916
970.073	75.916
971.007	75.916
971.955	75.916
972.893	75.916
973.829	75.916
974.762	75.916
975.701	75.916
976.639	75.916
977.574	75.916
978.512	75.916
979.462	75.916
980.403	75.916
981.34	75.916
982.284	75.916
983.23	75.916
984.166	75.916
985.1	75.916
986.039	75.916
986.975	75.916
987.914	75.916
988.86	75.916
989.798	75.916
990.74	75.916
991.676	75.916
992.611	75.916
993.553	75.916
994.494	75.916
995.439	75.916
996.376	75.916
997.315	75.916
998.262	75.916
999.202	75.916
1000.14	75.916
1001.08	75.916
1002.03	75.916
1002.97	75.916
1003.91	75.916
1004.86	75.916
1005.8	75.916
1006.75	75.916
1007.69	75.916
1008.64	75.916
1009.57	75.916
1010.51	75.916
1011.46	75.916
1012.4	75.916
1013.34	75.916
1014.29	75.916
1015.24	75.916
1016.17	75.916
1017.12	75.916
1018.06	75.916
1019.01	75.916
1019.94	75.916
1020.88	75.916
1021.82	75.916
1022.75	75.916
1023.69	75.916
1024.63	75.916
1025.58	75.916
1026.51	75.916
1027.46	75.916
1028.4	75.916
1029.35	75.916
1030.28	75.916
1031.22	75.916
1032.16	75.916
1033.1	75.916
1034.04	75.916
1034.1	75.9163
1034.2	75.4617
1034.3	75.0071
1034.4	74.5526
1034.5	74.098
1034.6	73.6434
1034.7	73.1888
1034.8	72.7342
1034.9	72.2796
1035	71.825
1035.1	71.3704
1035.2	70.9159
1035.3	70.4613
1035.4	70.0067
1035.5	69.5521
1035.6	69.0975
1035.7	68.6429
1035.8	68.1883
1035.9	67.7337
1036	67.2791
1036.1	66.8246
1036.2	66.37
1036.3	65.9154
1036.4	65.4608
1036.5	65.0062
1036.6	64.5516
1036.7	64.097
1036.8	63.6424
1036.9	63.1878
1037	62.7332
1037.1	62.2787
1037.2	61.8241
1037.3	61.3695
1037.4	60.9149
1037.5	60.4603
1037.6	60.0057
1037.7	59.5511
1037.8	59.0965
1037.9	58.642
1038	58.1874
1038.1	57.7328
1038.2	57.2782
1038.3	56.8236
1038.4	56.369
1038.5	55.9144
1038.6	55.4598
1038.7	55.0052
1038.8	54.5506
1038.9	54.0961
1039	53.6415
1039.1	53.1869
1039.2	52.7323
1039.3	52.2777
1039.4	51.8231
1039.5	51.3685
1039.6	50.9139
1039.7	50.4594
1039.8	50.0048
1039.9	49.5502
1040	49.0956
1040.1	48.641
1040.2	48.1864
1040.3	47.7318
1040.4	47.2772
1040.5	46.8226
1040.6	46.368
1040.7	45.9135
1040.8	45.4589
1040.9	45.0043
1041	44.5497
1041.1	44.0951
1041.2	43.6405
1041.3	43.1859
1041.4	42.7313
1041.5	42.2767
1041.6	41.8222
1041.7	41.3676
1041.8	40.913
1041.9	40.4584
1042	40.0038
1042.1	39.5492
1042.2	39.0946
1042.3	38.64
1042.4	38.1855
1042.5	37.7309
1042.6	37.2763
1042.7	36.8217
1042.8	36.3671
1042.9	35.9125
1043	35.4579
1043.1	35.0033
1043.2	34.5487
1043.3	34.0942
1043.4	33.6396
1043.5	33.185
1043.6	32.7304
1043.7	32.2758
1043.8	31.8212
1043.9	31.3666
1044	30.912
1044.1	30.4575
1044.2	30.0029
1044.3	29.5483
1044.4	29.0937
1044.5	28.6391
1044.6	28.1845
1044.7	27.7299
1044.8	27.2753
1044.9	26.8207
1045	26.3662
1045.1	25.9116
1045.2	25.457
1045.3	25.0024
1045.4	24.5478
1045.5	24.0932
1045.6	23.6386
1045.7	23.184
1045.8	22.7294
1045.9	22.2749
1046	21.8203
1046.1	21.3657
1046.2	20.9111
1046.3	20.4565
1046.4	20.0019
1046.5	19.5473
1046.6	19.0927
1046.7	18.6381
1046.8	18.1836
1046.9	17.729
1047	17.2744
1047.1	16.8198
1047.2	16.3652
1047.3	15.9106
1047.4	15.456
1047.5	15.0014
1047.6	14.5468
1047.7	14.0922
1047.8	13.6377
1047.9	13.1831
1048	12.7285
1048.1	12.2739
1048.2	11.8193
1048.3	11.3647
1048.4	10.9101
1048.5	10.4555
1048.6	10.0009
1048.7	9.54636
1048.8	9.09178
1048.9	8.63719
1049	8.1826
1049.1	7.72801
1049.2	7.27342
1049.3	6.81883
1049.4	6.36424
1049.5	5.90965
1049.6	5.45507
1049.7	5.00048
1049.8	4.54589
1049.9	4.0913
1050	3.63671
1050.1	3.18212
1050.2	2.72753
1050.3	2.27294
1050.4	1.81836
1050.5	1.36377
1050.6	0.90918
1050.7	0.45459
1050.8	0
1050.9	-0.45459
1051.1	-0.45459
1051.2	0
1051.3	0.45459
1051.4	0.90918
1051.5	1.36377
1051.6	1.81836
1051.7	2.27294
1051.8	2.72753
1051.9	3.18212
1052	3.63671
1052.1	4.0913
1052.2	4.54589
1052.3	5.00048
1052.4	5.45507
1052.5	5.90965
1052.6	6.36424
1052.7	6.81883
1052.8	7.27342
1052.9	7.72801
1053	8.1826
1053.1	8.63719
1053.2	9.09178
1053.3	9.54636
1053.4	10.0009
1053.5	10.4555
1053.6	10.9101
1053.7	11.3647
1053.8	11.8193
1053.9	12.2739
1054	12.7285
1054.1	13.1831
1054.2	13.6377
1054.3	14.0922
1054.4	14.5468
1054.5	15.0014
1054.6	15.456
1054.7	15.9106
1054.8	16.3652
1054.9	16.8198
1055	17.2744
1055.1	17.729
1055.2	18.1836
1055.3	18.6381
1055.4	19.0927
1055.5	19.5473
1055.6	20.0019
1055.7	20.4565
1055.8	20.9111
1055.9	21.3657
1056	21.8203
1056.1	22.2749
1056.2	22.7294
1056.3	23.184
1056.4	23.6386
1056.5	24.0932
1056.6	24.5478
1056.7	25.0024
1056.8	25.457
1056.9	25.9116
1057	26.3662
1057.1	26.8207
1057.2	27.2753
1057.3	27.7299
1057.4	28.1845
1057.5	28.6391
1057.6	29.0937
1057.7	29.5483
1057.8	30.0029
1057.9	30.4575
1058	30.912
1058.1	31.3666
1058.2	31.8212
1058.3	32.2758
1058.4	32.7304
1058.5	33.185
1058.6	33.6396
1058.7	34.0942
1058.8	34.5487
1058.9	35.0033
1059	35.4579
1059.1	35.9125
1059.2	36.3671
1059.3	36.8217
1059.4	37.2763
1059.5	37.7309
1059.6	38.1855
1059.7	38.64
1059.8	39.0946
1059.9	39.5492
1060	40.0038
1060.1	40.4584
1060.2	40.913
1060.3	41.3676
1060.4	41.8222
1060.5	42.2767
1060.6	42.7313
1060.7	43.1859
1060.8	43.6405
1060.9	44.0951
1061	44.5497
1061.1	45.0043
1061.2	45.4589
1061.3	45.9135
1061.4	46.368
1061.5	46.8226
1061.6	47.2772
1061.7	47.7318
1061.8	48.1864
1061.9	48.641
1062	49.0956
1062.1	49.5502
1062.2	50.0048
1062.3	50.4594
1062.4	50.9139
1062.5	51.3685
1062.6	51.8231
1062.7	52.2777
1062.8	52.7323
1062.9	53.1869
1063	53.6415
1063.1	54.0961
1063.2	54.5506
1063.3	55.0052
1063.4	55.4598
1063.5	55.9144
1063.6	56.369
1063.7	56.8236
1063.8	57.2782
1063.9	57.7328
1064	58.1874
1064.1	58.642
1064.2	59.0965
1064.3	59.5511
1064.4	60.0057
1064.5	60.4603
1064.6	60.9149
1064.7	61.3695
1064.8	61.8241
1064.9	62.2787
1065	62.7332
1065.1	63.1878
1065.2	63.6424
1065.3	64.097
1065.4	64.5516
1065.5	65.0062
1065.6	65.4608
1065.7	65.9154
1065.8	66.37
1065.9	66.8246
1066	67.2791
1066.1	67.7337
1066.2	68.1883
1066.3	68.6429
1066.4	69.0975
1066.5	69.5521
1066.6	70.0067
1066.7	70.4613
1066.8	70.9159
1066.9	71.3704
1067	71.825
1067.1	72.2796
1067.2	72.7342
1067.3	73.1888
1067.4	73.6434
1067.5	74.098
1067.6	74.5526
1067.7	75.0071
1067.8	75.4617
1067.9	75.9163
1068.5	75.916
1069.43	75.916
1070.36	75.916
1071.29	75.916
1072.24	75.916
1073.18	75.916
1074.12	75.916
1075.05	75.916
1076	75.916
1076.93	75.916
1077.87	75.916
1078.79	75.916
1079.73	75.916
1080.67	75.916
1081.6	75.916
1082.54	75.916
1083.47	75.916
1084.4	75.916
1085.34	75.916
1086.27	75.916
1087.2	75.916
1088.13	75.916
1089.08	75.916
1090.02	75.916
1090.94	75.916
1091.88	75.916
1092.82	75.916
1093.76	75.916
1094.69	75.916
1095.63	75.916
1096.56	75.916
1097.49	75.916
1098.42	75.916
1099.35	75.916
1100.28	75.916
1101.21	75.916
1102.16	75.916
1103.09	75.916
1104.04	75.916
1104.97	75.916
1105.9	75.916
1106.84	75.916
1107.78	75.916
1108.72	75.916
1109.66	75.916
1110.59	75.916
1111.53	75.916
1112.48	75.916
1113.42	75.916
1114.36	75.916
1115.29	75.916
1116.23	75.916
1117.16	75.916
1118.09	75.916
1119.04	75.916
1119.97	75.916
1120.9	75.916
1121.84	75.916
1122.78	75.916
1123.73	75.916
1124.66	75.916
1125.6	75.916
1126.53	75.916
1127.47	75.916
1128.39	75.916
1129.33	75.916
1130.26	75.916
1131.19	75.916
1132.13	75.916
1133.07	75.916
1134.01	75.916
1134.94	75.916
1135.88	75.916
1136.83	75.916
1137.77	75.916
1138.7	75.916
1139.63	75.916
1140.57	75.916
1141.5	75.916
1142.44	75.916
1143.37	75.916
1144.3	75.916
1145.24	75.916
1146.18	75.916
1147.12	75.916
1148.07	75.916
1148.99	75.916
1149.93	75.916
1150.87	75.916
1151.8	75.916
1152.74	75.916
1153.68	75.916
1154.63	75.916
1155.57	75.916
1156.5	75.916
1157.44	75.916
1158.38	75.916
1159.32	75.916
1160.25	75.916
1161.19	75.916
1162.13	75.916
1163.06	75.916
1164	75.916
1164.94	75.916
1165.87	75.916
1166.8	75.916
1167.74	75.916
1168.68	75.916
1169.62	75.916
1170.56	75.916
1171.5	75.916
1172.44	75.916
1173.37	75.916
1174.3	75.916
1175.24	75.916
1176.17	75.916
1177.11	75.916
1178.05	75.916
1178.97	75.916
1179.91	75.916
1180.84	75.916
1181.78	75.916
1182.72	75.916
1183.66	75.916
1184.61	75.916
1185.55	75.916
1186.49	75.916
1187.43	75.916
1188.38	75.916
1189.32	75.916
1190.26	75.916
1191.19	75.916
1192.14	75.916
1193.08	75.916
1194.02	75.916
1194.95	75.916
1195.88	75.916
1196.83	75.916
1197.78	75.916
1198.73	75.916
1199.67	75.916
1200.6	75.916
1201.55	75.916
1202.48	75.916
1203.42	75.916
1204.36	75.916
1205.31	75.916
1206.24	75.916
1207.18	75.916
1208.13	75.916
1209.07	75.916
1210.01	75.916
1210.95	75.916
1211.89	75.916
1212.84	75.916
1213.78	75.916
1214.72	75.916
1215.66	75.916
1216.6	75.916
1217.54	75.916
1218.48	75.916
1219.42	75.916
1220.36	75.916
1221.3	75.916
1222.24	75.916
1223.19	75.916
1224.12	75.916
1225.06	75.916
1226	75.916
1226.94	75.916
1227.87	75.916
1228.82	75.916
1229.75	75.916
1230.69	75.916
1231.64	75.916
1232.58	75.916
1233.52	75.916
1234.46	75.916
1235.39	75.916
1236.33	75.916
1237.27	75.916
1238.2	75.916
1239.14	75.916
1240.09	75.916
1241.03	75.916
1241.96	75.916
1242.9	75.916
1243.85	75.916
1244.79	75.916
1245.72	75.916
1246.67	75.916
1247.6	75.916
1248.54	75.916
1249.48	75.916
1250.43	75.916
1251.36	75.916
1252.3	75.916
1253.24	75.916
1254.17	75.916
1255.11	75.916
1256.04	75.916
1256.97	75.916
1257.91	75.916
1258.85	75.916
1259.8	75.916
1260.74	75.916
1261.68	75.916
1262.62	75.916
1263.56	75.916
1264.5	75.916
1265.44	75.916
1266.38	75.916
1267.31	75.916
1268.24	75.916
1269.19	75.916
1270.13	75.916
1271.06	75.916
1271.99	75.916
1272.94	75.916
1273.88	75.916
1274.81	75.916
1275.75	75.916
1276.7	75.916
1277.65	75.916
1278.58	75.916
1279.53	75.916
1280.47	75.916
1281.41	75.916
1282.34	75.916
1283.28	75.916
1284.23	75.916
1285.16	75.916
1286.1	75.916
1287.04	75.916
1287.98	75.916
1288.93	75.916
1289.87	75.916
1290.81	75.916
1291.74	75.916
1292.68	75.916
1293.61	75.916
1294.55	75.916
1295.49	75.916
1296.43	75.916
1297.37	75.916
1298.31	75.916
1299.25	75.916
1300.19	75.916
1301.13	75.916
1302.07	75.916
1303.01	75.916
1303.95	75.916
1304.88	75.916
1305.83	75.916
1306.77	75.916
1307.7	75.916
1308.64	75.916
[truncated: 276 more rows]
